# Supplementary material for: Synthesis and characterization of coumarin-derived sulfur analogues using Lawesson’s reagent
Source: Acta Crystallogr C Struct Chem. 2025 Feb 26;81(Pt 3):170–80. doi: 10.1107/S2053229625000956 (PMC11881164; doi:10.1107/S2053229625000956)
Supplement: Supplementary file 1 [file c-81-00170-sup1.cif]

##############################################################################
#                                                                            #
# This CIF contains the data in a paper accepted for publication in          #
# Acta Crystallographica Section C. It conforms to the requirements of       #
# Notes for Authors for Acta Crystallographica Section C, and has been       #
# peer reviewed under the auspices of the IUCr Commission on Journals.       #
#                                                                            #
# Full details of the Crystallographic Information File format               #
# are given in the paper "The Crystallographic Information File (CIF):       #
# a New Standard Archive File for Crystallography" by S. R. Hall, F. H.      #
# Allen and I. D. Brown [Acta Cryst. (1991), A47, 655-685].                  #
#                                                                            #
# The current version of the core CIF dictionary is obtainable from          #
# ftp://ftp.iucr.org/pub/cif_core.dic.                                       #
#                                                                            #
# Software is freely available for graphical display of the structure(s)     #
# in this CIF. For information consult the CIF software page                 #
# http://www.iucr.org/resources/cif/software.                                #
#                                                                            #
# This file may be used for bona fide research purposes within the           #
# scientific community so long as proper attribution is given to the journal # 
# article from which it was obtained.                                        #
#                                                                            #
##############################################################################
data_S1a
_audit_creation_method     'SHELXL-2019/3'
_chemical_name_systematic
;
Ethyl 2-oxo-2<i>H</i>-chromene-3-carboxylate
;
_chemical_name_common     ?
_chemical_formula_moiety     'C12 H10 O4'
_chemical_formula_sum     'C12 H10 O4'
_chemical_formula_iupac     'C12 H10 O4'
_chemical_formula_weight     218.20
_chemical_melting_point     ?
_space_group_crystal_system     monoclinic
_space_group_name_H-M_alt     'P 21/c'
_space_group_name_Hall     '-P 2ybc'
loop_
    _space_group_symop_operation_xyz
    'x, y, z'
    '-x, y+1/2, -z+1/2'
    '-x, -y, -z'
    'x, -y-1/2, z-1/2'
_cell_length_a     7.9043(7)
_cell_length_b     15.7768(13)
_cell_length_c     8.7381(7)
_cell_angle_alpha     90
_cell_angle_beta     108.115(4)
_cell_angle_gamma     90
_cell_volume     1035.67(15)
_cell_formula_units_Z     4
_cell_measurement_reflns_used     9584
_cell_measurement_theta_min     2.45
_cell_measurement_theta_max     28.32
_cell_measurement_temperature     296(2)
_exptl_crystal_description     'block'
_exptl_crystal_colour     'colourless'
_exptl_crystal_size_max     1.000
_exptl_crystal_size_mid     0.750
_exptl_crystal_size_min     0.436
_exptl_crystal_density_diffrn     1.399
_exptl_crystal_density_meas     ?
_exptl_crystal_density_method     'not measured'
_exptl_crystal_F_000     456
_exptl_absorpt_coefficient_mu     0.106
_exptl_absorpt_correction_type     numerical
_exptl_absorpt_process_details
;
(SADABS; Bruker, 2012)
;
_exptl_absorpt_correction_T_min     0.9501
_exptl_absorpt_correction_T_max     1.0000
_diffrn_ambient_temperature     296(2)
_diffrn_source     ?
_diffrn_radiation_type     MoK\a
_diffrn_radiation_wavelength     0.71073
_diffrn_radiation_source     'sealed tube'
_diffrn_radiation_monochromator     'graphite'
_diffrn_measurement_device_type     'Bruker APEXII CCD'
_diffrn_measurement_method     '\f and \w scans'
_diffrn_detector_area_resol_mean     8.3333
_diffrn_reflns_number     19039
_diffrn_reflns_av_R_equivalents     0.0175
_diffrn_reflns_av_unetI/netI     0.0126
_diffrn_reflns_theta_min     2.582
_diffrn_reflns_theta_max     28.317
_diffrn_reflns_theta_full     25.242
_diffrn_measured_fraction_theta_max     0.998
_diffrn_measured_fraction_theta_full     0.998
_diffrn_reflns_limit_h_min     -9
_diffrn_reflns_limit_h_max     10
_diffrn_reflns_limit_k_min     -21
_diffrn_reflns_limit_k_max     21
_diffrn_reflns_limit_l_min     -11
_diffrn_reflns_limit_l_max     10
_refine_special_details
;
Carbon-bound H atoms were placed in calculated positions and were included in
the refinement in the riding model approximation, with <i>U</i>~iso~(H) set to
1.2 <i>U</i>~eq~(C).
The H atoms of the methyl groups were allowed to rotate with a fixed angle
around the C---C bonds to best fit the experimental electron density (HFIX 137
in the SHELXL program (Sheldrick, 2015b)), with <i>U</i>~iso~(H) set to
1.5<i>U</i>~eq~(C).
A reflection with large difference between its observed and calculated
intensities was omitted. This is due to obstruction by the beam stop.
;
_reflns_number_total     2575
_reflns_number_gt     2036
_reflns_threshold_expression     'I > 2\s(I)'
_refine_ls_structure_factor_coef     Fsqd
_refine_ls_matrix_type     full
_refine_ls_R_factor_all     0.0627
_refine_ls_R_factor_gt     0.0495
_refine_ls_wR_factor_gt     0.1284
_refine_ls_wR_factor_ref     0.1411
_refine_ls_goodness_of_fit_ref     1.048
_refine_ls_restrained_S_all     1.048
_refine_ls_number_reflns     2575
_refine_ls_number_parameters     146
_refine_ls_number_restraints     0
_refine_ls_hydrogen_treatment     constr
_refine_ls_weighting_scheme     calc
_refine_ls_weighting_details
              'w=1/[\s^2^(Fo^2^)+(0.0618P)^2^+0.3474P] where P=(Fo^2^+2Fc^2^)/3'
_atom_sites_solution_hydrogens     geom
_atom_sites_solution_primary     dual
_atom_sites_solution_secondary     difmap
_refine_ls_shift/su_max     0.000
_refine_ls_shift/su_mean     0.000
_refine_diff_density_max     0.350
_refine_diff_density_min     -0.169
_refine_ls_extinction_method     none
_refine_ls_extinction_coef     .
loop_
    _atom_type_symbol
    _atom_type_description
    _atom_type_scat_dispersion_real
    _atom_type_scat_dispersion_imag
    _atom_type_scat_source
    'C' 'C' 0.0033 0.0016
                         'International Tables Vol C Tables 4.2.6.8 and 6.1.1.4'
    'H' 'H' 0.0000 0.0000
                         'International Tables Vol C Tables 4.2.6.8 and 6.1.1.4'
    'O' 'O' 0.0106 0.0060
                         'International Tables Vol C Tables 4.2.6.8 and 6.1.1.4'
_computing_data_collection
;
APEX2 (Bruker, 2012)
;
_computing_cell_refinement
;
APEX2 (Bruker, 2012)
;
_computing_data_reduction
;
SAINT (Bruker, 2012)
;
_computing_structure_solution
;
SHELXT2018 (Sheldrick, 2015a)
;
_computing_structure_refinement
;
SHELXL2019 (Sheldrick, 2015b) and ShelXle (H\"ubschle <i>et al.</i>,
2011)
;
_computing_molecular_graphics
;
ORTEP-3 for Windows (Farrugia, 2012)
;
_computing_publication_material
;
PLATON (Spek, 2020) and Mercury (Macrae <i>et al.</i>,  2020)
;
loop_
    _atom_site_type_symbol
    _atom_site_label
    _atom_site_fract_x
    _atom_site_fract_y
    _atom_site_fract_z
    _atom_site_U_iso_or_equiv
    _atom_site_adp_type
    _atom_site_calc_flag
    _atom_site_occupancy
    _atom_site_disorder_assembly
    _atom_site_disorder_group
    O O1 0.10842(15) 0.48136(7) 0.22105(12) 0.0511(3) Uani d 1 . .
    O O2 0.2851(2) 0.37275(9) 0.23199(15) 0.0754(4) Uani d 1 . .
    O O3 0.50441(15) 0.40453(7) 0.73198(13) 0.0502(3) Uani d 1 . .
    O O4 0.4520(2) 0.30744(8) 0.53748(16) 0.0705(4) Uani d 1 . .
    C C1 0.2398(2) 0.42700(9) 0.30712(18) 0.0481(4) Uani d 1 . .
    C C2 0.30961(18) 0.44272(9) 0.48090(16) 0.0391(3) Uani d 1 . .
    C C3 0.26476(18) 0.51395(9) 0.54409(16) 0.0405(3) Uani d 1 . .
    H H3 0.315334 0.524519 0.653570 0.049 Uiso calc 1 . .
    C C4 0.14146(19) 0.57366(9) 0.44718(16) 0.0398(3) Uani d 1 . .
    C C5 0.0936(2) 0.64961(10) 0.50492(19) 0.0513(4) Uani d 1 . .
    H H5 0.146159 0.664765 0.612101 0.062 Uiso calc 1 . .
    C C6 -0.0306(2) 0.70194(11) 0.4043(2) 0.0546(4) Uani d 1 . .
    H H6 -0.061234 0.752617 0.443226 0.066 Uiso calc 1 . .
    C C7 -0.1106(2) 0.67955(11) 0.2448(2) 0.0521(4) Uani d 1 . .
    H H7 -0.195610 0.715130 0.177780 0.063 Uiso calc 1 . .
    C C8 -0.0658(2) 0.60542(11) 0.18455(18) 0.0502(4) Uani d 1 . .
    H H8 -0.120164 0.590389 0.077569 0.060 Uiso calc 1 . .
    C C9 0.06156(19) 0.55350(9) 0.28588(16) 0.0413(3) Uani d 1 . .
    C C10 0.43036(19) 0.37694(9) 0.58187(17) 0.0422(3) Uani d 1 . .
    C C11 0.6066(2) 0.34219(11) 0.8463(2) 0.0557(4) Uani d 1 . .
    H H11A 0.714478 0.327653 0.821662 0.067 Uiso calc 1 . .
    H H11B 0.537059 0.290991 0.841208 0.067 Uiso calc 1 . .
    C C12 0.6513(4) 0.38057(16) 1.0093(2) 0.0846(7) Uani d 1 . .
    H H12A 0.717687 0.431803 1.012208 0.127 Uiso calc 1 . .
    H H12B 0.721409 0.341395 1.087627 0.127 Uiso calc 1 . .
    H H12C 0.543534 0.393302 1.033485 0.127 Uiso calc 1 . .
loop_
    _atom_site_aniso_label
    _atom_site_aniso_U_11
    _atom_site_aniso_U_22
    _atom_site_aniso_U_33
    _atom_site_aniso_U_12
    _atom_site_aniso_U_13
    _atom_site_aniso_U_23
    O1 0.0624(7) 0.0513(6) 0.0330(5) -0.0007(5) 0.0051(4) -0.0070(4)
    O2 0.1098(11) 0.0635(8) 0.0468(7) 0.0178(8) 0.0156(7) -0.0126(6)
    O3 0.0551(6) 0.0465(6) 0.0419(5) 0.0010(5) 0.0046(5) 0.0059(4)
    O4 0.0885(10) 0.0569(7) 0.0596(7) 0.0243(7) 0.0134(7) -0.0046(6)
    C1 0.0614(9) 0.0415(7) 0.0388(7) -0.0052(6) 0.0118(6) -0.0052(6)
    C2 0.0403(7) 0.0402(7) 0.0364(6) -0.0047(5) 0.0113(5) -0.0001(5)
    C3 0.0427(7) 0.0446(7) 0.0324(6) -0.0045(6) 0.0090(5) -0.0022(5)
    C4 0.0446(7) 0.0399(7) 0.0344(6) -0.0044(5) 0.0115(5) 0.0002(5)
    C5 0.0627(10) 0.0476(8) 0.0419(8) 0.0011(7) 0.0137(7) -0.0034(6)
    C6 0.0649(10) 0.0458(8) 0.0569(9) 0.0059(7) 0.0244(8) 0.0038(7)
    C7 0.0489(9) 0.0560(9) 0.0524(9) 0.0033(7) 0.0172(7) 0.0140(7)
    C8 0.0486(8) 0.0605(9) 0.0375(7) -0.0054(7) 0.0075(6) 0.0056(6)
    C9 0.0454(8) 0.0426(7) 0.0353(7) -0.0077(6) 0.0120(5) -0.0007(5)
    C10 0.0408(7) 0.0444(7) 0.0423(7) -0.0027(6) 0.0142(6) 0.0018(6)
    C11 0.0509(9) 0.0588(10) 0.0517(9) 0.0050(7) 0.0080(7) 0.0174(7)
    C12 0.1002(17) 0.0838(15) 0.0499(10) -0.0008(12) -0.0055(10) 0.0109(10)
_geom_special_details
;
 All esds (except the esd in the dihedral angle between two l.s. planes)
 are estimated using the full covariance matrix.  The cell esds are taken
 into account individually in the estimation of esds in distances, angles
 and torsion angles; correlations between esds in cell parameters are only
 used when they are defined by crystal symmetry.  An approximate (isotropic)
 treatment of cell esds is used for estimating esds involving l.s. planes.
;
loop_
    _geom_bond_atom_site_label_1
    _geom_bond_atom_site_label_2
    _geom_bond_site_symmetry_2
    _geom_bond_distance
    _geom_bond_publ_flag
    O1 C9 . 1.3726(18) ?
    O1 C1 . 1.3762(19) ?
    O2 C1 . 1.199(2) ?
    O3 C10 . 1.3323(18) ?
    O3 C11 . 1.4546(18) ?
    O4 C10 . 1.1930(19) ?
    C1 C2 . 1.4665(19) ?
    C2 C3 . 1.347(2) ?
    C2 C10 . 1.498(2) ?
    C3 C4 . 1.4286(19) ?
    C3 H3 . 0.9300 ?
    C4 C9 . 1.3903(19) ?
    C4 C5 . 1.397(2) ?
    C5 C6 . 1.372(2) ?
    C5 H5 . 0.9300 ?
    C6 C7 . 1.385(2) ?
    C6 H6 . 0.9300 ?
    C7 C8 . 1.374(2) ?
    C7 H7 . 0.9300 ?
    C8 C9 . 1.384(2) ?
    C8 H8 . 0.9300 ?
    C11 C12 . 1.486(3) ?
    C11 H11A . 0.9700 ?
    C11 H11B . 0.9700 ?
    C12 H12A . 0.9600 ?
    C12 H12B . 0.9600 ?
    C12 H12C . 0.9600 ?
loop_
    _geom_angle_atom_site_label_1
    _geom_angle_atom_site_label_2
    _geom_angle_atom_site_label_3
    _geom_angle_site_symmetry_1
    _geom_angle_site_symmetry_3
    _geom_angle
    _geom_angle_publ_flag
    C9 O1 C1 . . 123.08(11) ?
    C10 O3 C11 . . 115.81(13) ?
    O2 C1 O1 . . 116.66(13) ?
    O2 C1 C2 . . 127.39(15) ?
    O1 C1 C2 . . 115.95(13) ?
    C3 C2 C1 . . 120.21(13) ?
    C3 C2 C10 . . 122.49(12) ?
    C1 C2 C10 . . 117.29(13) ?
    C2 C3 C4 . . 121.66(12) ?
    C2 C3 H3 . . 119.2 ?
    C4 C3 H3 . . 119.2 ?
    C9 C4 C5 . . 118.27(14) ?
    C9 C4 C3 . . 117.47(13) ?
    C5 C4 C3 . . 124.25(13) ?
    C6 C5 C4 . . 120.31(14) ?
    C6 C5 H5 . . 119.8 ?
    C4 C5 H5 . . 119.8 ?
    C5 C6 C7 . . 120.22(15) ?
    C5 C6 H6 . . 119.9 ?
    C7 C6 H6 . . 119.9 ?
    C8 C7 C6 . . 120.76(15) ?
    C8 C7 H7 . . 119.6 ?
    C6 C7 H7 . . 119.6 ?
    C7 C8 C9 . . 118.80(14) ?
    C7 C8 H8 . . 120.6 ?
    C9 C8 H8 . . 120.6 ?
    O1 C9 C8 . . 117.57(12) ?
    O1 C9 C4 . . 120.81(13) ?
    C8 C9 C4 . . 121.61(14) ?
    O4 C10 O3 . . 123.84(14) ?
    O4 C10 C2 . . 125.09(14) ?
    O3 C10 C2 . . 110.98(12) ?
    O3 C11 C12 . . 107.38(16) ?
    O3 C11 H11A . . 110.2 ?
    C12 C11 H11A . . 110.2 ?
    O3 C11 H11B . . 110.2 ?
    C12 C11 H11B . . 110.2 ?
    H11A C11 H11B . . 108.5 ?
    C11 C12 H12A . . 109.5 ?
    C11 C12 H12B . . 109.5 ?
    H12A C12 H12B . . 109.5 ?
    C11 C12 H12C . . 109.5 ?
    H12A C12 H12C . . 109.5 ?
    H12B C12 H12C . . 109.5 ?
loop_
    _geom_torsion_atom_site_label_1
    _geom_torsion_atom_site_label_2
    _geom_torsion_atom_site_label_3
    _geom_torsion_atom_site_label_4
    _geom_torsion_site_symmetry_1
    _geom_torsion_site_symmetry_2
    _geom_torsion_site_symmetry_3
    _geom_torsion_site_symmetry_4
    _geom_torsion
    _geom_torsion_publ_flag
    C9 O1 C1 O2 . . . . -170.12(15) ?
    C9 O1 C1 C2 . . . . 9.4(2) ?
    O2 C1 C2 C3 . . . . 169.72(18) ?
    O1 C1 C2 C3 . . . . -9.7(2) ?
    O2 C1 C2 C10 . . . . -10.3(3) ?
    O1 C1 C2 C10 . . . . 170.26(12) ?
    C1 C2 C3 C4 . . . . 3.6(2) ?
    C10 C2 C3 C4 . . . . -176.39(12) ?
    C2 C3 C4 C9 . . . . 3.3(2) ?
    C2 C3 C4 C5 . . . . -178.17(14) ?
    C9 C4 C5 C6 . . . . 0.7(2) ?
    C3 C4 C5 C6 . . . . -177.81(15) ?
    C4 C5 C6 C7 . . . . 0.5(3) ?
    C5 C6 C7 C8 . . . . -0.7(3) ?
    C6 C7 C8 C9 . . . . -0.3(2) ?
    C1 O1 C9 C8 . . . . 176.51(13) ?
    C1 O1 C9 C4 . . . . -2.7(2) ?
    C7 C8 C9 O1 . . . . -177.68(14) ?
    C7 C8 C9 C4 . . . . 1.6(2) ?
    C5 C4 C9 O1 . . . . 177.48(14) ?
    C3 C4 C9 O1 . . . . -3.9(2) ?
    C5 C4 C9 C8 . . . . -1.7(2) ?
    C3 C4 C9 C8 . . . . 176.86(13) ?
    C11 O3 C10 O4 . . . . -4.2(2) ?
    C11 O3 C10 C2 . . . . 172.48(12) ?
    C3 C2 C10 O4 . . . . 167.43(16) ?
    C1 C2 C10 O4 . . . . -12.5(2) ?
    C3 C2 C10 O3 . . . . -9.2(2) ?
    C1 C2 C10 O3 . . . . 170.81(12) ?
    C10 O3 C11 C12 . . . . -170.62(16) ?
loop_
    _geom_hbond_atom_site_label_D
    _geom_hbond_atom_site_label_H
    _geom_hbond_atom_site_label_A
    _geom_hbond_site_symmetry_A
    _geom_hbond_distance_DH
    _geom_hbond_distance_HA
    _geom_hbond_distance_DA
    _geom_hbond_angle_DHA
    _geom_hbond_publ_flag
    C3 H3 O3 . 0.93 2.38 2.7074(18) 101 yes
    C6 H6 O2 2 0.93 2.72 3.352(2) 126 yes
    C7 H7 O4 2 0.93 2.72 3.647(2) 175 yes
    C8 H8 O2 3_565 0.93 2.68 3.5281(19) 153 yes
    C11 H11B O4 4_566 0.97 2.55 3.335(2) 138 yes
_shelx_space_group_comment
;
The symmetry employed for this shelxl refinement is uniquely defined
by the following loop, which should always be used as a source of
symmetry information in preference to the above space-group names.
They are only intended as comments.
;
_shelx_estimated_absorpt_T_min     0.901
_shelx_estimated_absorpt_T_max     0.955
_shelx_hkl_file
;
  -1   0   0    6.29    0.14
  -1   0   0    6.03    0.14
  -1   0   0    6.40    0.14
   1   0   0    6.09    0.14
   1   0   0    6.03    0.14
   1   0   0    6.15    0.14
   2   0   0  165.83    3.39
   2   0   0  164.15    3.08
   2   0   0  162.11    3.05
   2   0   0  161.48    3.15
   2   0   0  162.23    3.14
   2   0   0  164.12    3.40
  -2   0   0  161.56    3.17
  -2   0   0  162.90    3.06
  -2   0   0  161.04    3.05
   3   0   0    5.26    0.15
  -3   0   0    5.03    0.17
   3   0   0    5.36    0.14
  -3   0   0    4.97    0.14
   3   0   0    5.04    0.17
   3   0   0    5.21    0.14
   3   0   0    5.35    0.16
  -3   0   0    5.04    0.14
   3   0   0    5.06    0.16
  -4   0   0    0.36    0.08
   4   0   0    0.33    0.05
   4   0   0    0.43    0.07
   4   0   0    0.36    0.07
  -4   0   0    0.36    0.06
   4   0   0    0.43    0.07
  -4   0   0    0.37    0.05
   4   0   0    0.35    0.05
   4   0   0    0.39    0.07
   5   0   0  191.16    3.67
   5   0   0  194.28    4.06
   5   0   0  191.19    4.06
  -5   0   0  194.63    3.63
  -5   0   0  193.66    3.78
   5   0   0  191.02    3.67
  -5   0   0  196.07    3.62
   5   0   0  189.98    3.77
  -6   0   0   37.39    0.74
   6   0   0   35.82    0.82
   6   0   0   36.15    0.85
   6   0   0   36.59    0.81
   7   0   0    0.15    0.12
   7   0   0    0.17    0.11
   8   0   0    0.01    0.12
   9   0   0    0.35    0.16
  10   0   0    0.30    0.17
   0  -1   0   -0.55    0.00
   0   1   0   -0.55    0.00
   0   1   0   -0.55    0.00
   0   1   0   -0.55    0.00
   1  -1   0   81.73    1.72
  -1  -1   0   81.31    1.53
  -1  -1   0   83.02    1.59
   1  -1   0   81.52    1.59
   1  -1   0   81.34    1.55
   1  -1   0   79.68    1.59
   1  -1   0   83.20    1.73
   1  -1   0   81.18    1.54
  -1   1   0   79.28    1.54
  -1   1   0   81.93    1.73
   1   1   0   81.45    1.53
  -1   1   0   82.60    1.71
   1   1   0   81.26    1.53
  -1   1   0   80.88    1.54
   1   1   0   82.97    1.58
  -1   1   0   80.55    1.59
  -2  -1   0    7.57    0.16
   2  -1   0    7.32    0.19
  -2  -1   0    7.13    0.16
   2  -1   0    7.84    0.20
   2  -1   0    7.35    0.19
   2  -1   0    7.30    0.19
  -2  -1   0    7.25    0.18
   2  -1   0    7.32    0.20
   2  -1   0    7.53    0.19
  -2   1   0    7.82    0.20
  -2   1   0    7.25    0.18
  -2   1   0    7.55    0.17
   2   1   0    7.34    0.17
   2   1   0    7.56    0.17
   2   1   0    7.36    0.18
  -2   1   0    7.17    0.17
  -2   1   0    7.10    0.18
   3  -1   0    3.69    0.14
   3  -1   0    4.36    0.13
  -3  -1   0    4.02    0.11
   3  -1   0    3.85    0.13
   3  -1   0    3.74    0.15
   3  -1   0    3.96    0.14
  -3  -1   0    3.86    0.11
  -3  -1   0    4.22    0.14
   3  -1   0    3.96    0.14
   3   1   0    3.97    0.13
   3   1   0    3.87    0.13
  -3   1   0    4.01    0.13
   3   1   0    3.98    0.13
  -3   1   0    3.77    0.13
  -3   1   0    3.87    0.15
   4  -1   0    0.26    0.07
   4  -1   0    0.12    0.06
   4  -1   0    0.17    0.05
   4  -1   0    0.25    0.07
  -4  -1   0    0.25    0.07
  -4  -1   0    0.32    0.05
  -4  -1   0    0.31    0.05
   4  -1   0    0.24    0.07
   4  -1   0    0.29    0.05
   4   1   0    0.25    0.04
  -4   1   0    0.24    0.06
   4   1   0    0.24    0.06
  -4   1   0    0.20    0.08
   4   1   0    0.37    0.07
   4   1   0    0.25    0.04
   4   1   0    0.47    0.07
   4   1   0    0.20    0.06
  -4   1   0    0.27    0.06
   5  -1   0   59.25    1.20
   5  -1   0   58.30    1.24
  -5  -1   0   58.27    1.24
   5  -1   0   58.52    1.30
   5  -1   0   58.94    1.20
   5  -1   0   59.95    1.30
  -5  -1   0   60.22    1.13
   5   1   0   59.57    1.28
  -5   1   0   59.19    1.17
   5   1   0   57.06    1.22
   5   1   0   59.96    1.28
   5   1   0   59.21    1.19
   5   1   0   58.42    1.19
   6  -1   0    6.73    0.26
  -6  -1   0    6.23    0.14
   6  -1   0    6.59    0.25
  -6  -1   0    6.57    0.27
   6  -1   0    5.99    0.26
   6   1   0    6.53    0.25
  -6   1   0    6.70    0.22
   6   1   0    6.57    0.26
   6   1   0    6.80    0.24
   7  -1   0    2.98    0.22
   7  -1   0    2.98    0.20
   7   1   0    2.94    0.20
   7   1   0    2.83    0.19
   8  -1   0   -0.19    0.13
   8   1   0    0.11    0.12
   9  -1   0    0.07    0.14
   9   1   0    0.34    0.14
  10  -1   0    0.88    0.20
  10   1   0    0.99    0.20
   0   2   0  366.17    7.07
   1  -2   0   66.84    1.31
   1  -2   0   65.84    1.27
   1  -2   0   65.87    1.27
   1  -2   0   66.55    1.41
   1  -2   0   67.78    1.41
  -1  -2   0   65.40    1.24
  -1  -2   0   67.26    1.29
   1   2   0   66.87    1.29
   1   2   0   67.18    1.25
  -1   2   0   67.51    1.41
   1   2   0   66.11    1.25
  -1   2   0   65.49    1.27
  -1   2   0   66.60    1.31
   1   2   0   69.20    1.25
  -1   2   0   66.25    1.27
   2  -2   0  258.63    5.44
  -2  -2   0  257.29    5.00
   2  -2   0  254.64    5.42
   2  -2   0  255.49    5.43
   2  -2   0  254.65    4.86
   2  -2   0  264.86    5.00
   2  -2   0  255.44    5.00
   2  -2   0  258.24    4.85
   2   2   0  264.13    4.84
  -2   2   0  253.94    4.88
  -2   2   0  258.06    5.43
  -2   2   0  262.19    4.86
   2   2   0  262.32    4.98
   2   2   0  259.64    4.84
  -2   2   0  255.34    5.02
  -2   2   0  260.75    5.42
   3  -2   0   -0.06    0.06
   3  -2   0    0.02    0.05
  -3  -2   0    0.09    0.02
   3  -2   0    0.04    0.05
   3  -2   0    0.03    0.04
   3  -2   0    0.00    0.04
  -3  -2   0    0.03    0.02
   3  -2   0    0.14    0.04
  -3  -2   0    0.04    0.04
   3  -2   0    0.05    0.05
  -3   2   0   -0.01    0.02
  -3   2   0   -0.01    0.03
  -3   2   0    0.02    0.05
   3   2   0    0.06    0.04
   3   2   0    0.01    0.04
  -3   2   0    0.10    0.05
   3   2   0    0.01    0.04
   4  -2   0    0.23    0.06
   4  -2   0    0.20    0.06
   4  -2   0    0.20    0.06
   4  -2   0    0.23    0.07
   4  -2   0    0.25    0.07
   4  -2   0    0.14    0.07
  -4  -2   0    0.24    0.07
   4   2   0    0.33    0.07
  -4   2   0    0.23    0.07
   4   2   0    0.27    0.06
   4   2   0    0.29    0.06
   5  -2   0   57.34    1.19
   5  -2   0   59.11    1.30
  -5  -2   0   56.74    1.21
   5  -2   0   58.07    1.29
   5  -2   0   58.88    1.24
   5   2   0   58.17    1.17
   5   2   0   58.49    1.17
   5   2   0   56.05    1.19
  -5   2   0   58.91    1.17
   5   2   0   58.85    1.25
  -6  -2   0    1.28    0.13
   6  -2   0    1.18    0.14
   6  -2   0    1.10    0.11
   6  -2   0    1.22    0.14
   6   2   0    1.25    0.12
   6   2   0    1.17    0.12
   6   2   0    1.26    0.14
  -6   2   0    1.33    0.12
   6   2   0    1.12    0.12
   7  -2   0    0.05    0.12
  -7  -2   0    0.06    0.11
   7  -2   0    0.14    0.12
   7   2   0    0.09    0.11
   7   2   0    0.05    0.09
  -7   2   0    0.10    0.09
   8  -2   0    0.25    0.14
   8   2   0    0.14    0.12
   9  -2   0    0.73    0.18
   9   2   0    0.88    0.17
   0  -3   0    0.06    0.03
   0  -3   0    0.04    0.02
   0  -3   0   -0.01    0.02
   0  -3   0   -0.02    0.04
   0  -3   0    0.02    0.03
   0   3   0    0.00    0.02
   0   3   0    0.01    0.03
   0   3   0   -0.04    0.03
   0   3   0   -0.02    0.03
   0   3   0    0.00    0.02
   1  -3   0   18.68    0.42
  -1  -3   0   18.96    0.39
   1  -3   0   18.27    0.39
  -1  -3   0   18.38    0.36
   1  -3   0   18.52    0.39
   1  -3   0   18.79    0.41
   1  -3   0   18.59    0.42
  -1  -3   0   18.68    0.38
   1   3   0   18.22    0.37
  -1   3   0   18.86    0.42
  -1   3   0   18.17    0.39
   1   3   0   18.43    0.38
   1   3   0   18.49    0.37
  -1   3   0   18.52    0.39
  -1   3   0   18.94    0.42
   1   3   0   18.66    0.38
  -1   3   0   18.86    0.41
   2  -3   0   45.07    0.93
   2  -3   0   44.76    0.89
   2  -3   0   45.21    0.98
   2  -3   0   44.94    0.98
   2  -3   0   45.18    0.90
  -2  -3   0   45.45    0.90
  -2   3   0   45.29    0.98
  -2   3   0   44.39    0.89
  -2   3   0   44.88    0.93
   2   3   0   45.79    0.89
   2   3   0   45.97    0.88
   2   3   0   44.71    0.86
  -2   3   0   44.12    0.90
   2   3   0   44.43    0.86
  -2   3   0   45.17    0.98
  -3  -3   0  113.08    2.16
   3  -3   0  109.62    2.12
   3  -3   0  108.00    2.19
   3  -3   0  109.23    2.35
   3  -3   0  111.91    2.35
   3  -3   0  109.80    2.20
   3  -3   0  108.34    2.12
  -3   3   0  110.05    2.11
  -3   3   0  113.41    2.33
  -3   3   0  109.80    2.12
   3   3   0  111.60    2.15
   3   3   0  110.59    2.09
   3   3   0  110.22    2.09
  -3   3   0  110.58    2.33
   4  -3   0    7.19    0.25
   4  -3   0    6.75    0.23
   4  -3   0    7.32    0.24
   4  -3   0    7.01    0.23
   4  -3   0    7.31    0.24
  -4  -3   0    7.26    0.22
   4   3   0    7.34    0.20
   4   3   0    7.23    0.20
  -4   3   0    6.71    0.23
   4   3   0    7.32    0.20
  -4   3   0    6.48    0.16
   5  -3   0    7.16    0.25
  -5  -3   0    6.25    0.23
   5  -3   0    6.60    0.26
   5  -3   0    6.76    0.25
   5  -3   0    6.55    0.24
   5   3   0    6.65    0.22
   5   3   0    6.56    0.18
   5   3   0    6.54    0.22
   5   3   0    6.66    0.22
  -5   3   0    7.08    0.24
   6  -3   0    1.35    0.15
   6  -3   0    1.40    0.16
  -6  -3   0    1.48    0.15
   6  -3   0    1.28    0.15
   6   3   0    1.50    0.15
   6   3   0    1.61    0.14
   6   3   0    1.52    0.13
  -6   3   0    1.44    0.13
   6   3   0    1.54    0.15
  -7  -3   0    0.27    0.12
   7  -3   0    0.24    0.12
   7  -3   0    0.22    0.13
   7   3   0    0.19    0.11
   7   3   0    0.22    0.08
  -7   3   0    0.08    0.10
  -8  -3   0    0.29    0.13
   8  -3   0    0.32    0.15
   8   3   0    0.28    0.13
   9  -3   0    4.46    0.29
   9   3   0    4.20    0.28
   0  -4   0  826.61   15.50
   0   4   0  836.18   15.98
  -1  -4   0  300.69    5.69
   1  -4   0  307.47    5.93
  -1  -4   0  301.59    5.68
  -1  -4   0  307.01    5.68
   1  -4   0  304.58    6.39
   1  -4   0  297.59    5.74
   1  -4   0  309.87    5.68
  -1  -4   0  303.36    5.68
  -1  -4   0  305.65    5.88
  -1   4   0  303.89    5.72
  -1   4   0  304.72    6.39
  -1   4   0  301.17    5.76
  -1   4   0  301.20    6.39
   1   4   0  304.14    5.68
   1   4   0  305.34    5.70
  -1   4   0  308.28    6.42
   1   4   0  307.76    5.86
   1   4   0  305.60    5.69
  -1   4   0  300.06    5.89
   2  -4   0   27.69    0.63
  -2  -4   0   28.01    0.57
   2  -4   0   27.53    0.58
   2  -4   0   28.19    0.63
   2  -4   0   27.09    0.61
   2   4   0   27.35    0.54
   2   4   0   27.93    0.56
   2   4   0   27.70    0.55
   2   4   0   27.93    0.56
  -2   4   0   26.71    0.58
  -2   4   0   27.41    0.61
  -2   4   0   27.70    0.58
  -2   4   0   27.04    0.62
   3  -4   0    0.12    0.07
  -3  -4   0    0.11    0.06
   3  -4   0    0.12    0.08
   3  -4   0    0.12    0.07
   3  -4   0    0.02    0.06
   3  -4   0   -0.08    0.08
   3   4   0    0.10    0.05
   3   4   0    0.11    0.05
  -3   4   0    0.13    0.05
   3   4   0    0.12    0.05
  -3   4   0    0.15    0.07
  -3   4   0    0.14    0.08
  -3   4   0    0.05    0.05
   4  -4   0    0.15    0.09
   4  -4   0    0.23    0.07
   4  -4   0    0.26    0.07
  -4  -4   0    0.39    0.07
   4  -4   0    0.21    0.09
   4   4   0    0.37    0.06
  -4   4   0    0.15    0.05
   4   4   0    0.38    0.07
  -4   4   0    0.29    0.09
   4   4   0    0.40    0.06
   5  -4   0    1.22    0.14
   5  -4   0    1.48    0.15
   5  -4   0    1.46    0.15
  -5  -4   0    1.48    0.13
   5  -4   0    1.44    0.15
  -5   4   0    1.56    0.15
   5   4   0    1.29    0.12
   5   4   0    1.26    0.12
   6  -4   0    0.04    0.09
   6  -4   0   -0.06    0.10
   6  -4   0   -0.01    0.11
  -6  -4   0    0.06    0.09
  -6   4   0    0.12    0.10
   6   4   0   -0.08    0.08
   6   4   0   -0.01    0.08
   6   4   0    0.06    0.07
  -7  -4   0    1.88    0.17
   7  -4   0    1.81    0.18
   7  -4   0    1.92    0.20
  -7   4   0    2.22    0.20
   7   4   0    2.13    0.18
   8  -4   0    0.62    0.16
  -8  -4   0    0.72    0.15
   8   4   0    0.62    0.14
   9  -4   0   -0.08    0.16
   9   4   0    0.26    0.15
   0  -5   0    0.06    0.04
   0  -5   0    0.00    0.03
   0  -5   0   -0.03    0.02
   0  -5   0   -0.01    0.02
   0   5   0    0.00    0.04
   0   5   0    0.12    0.04
   0   5   0   -0.02    0.03
   0   5   0   -0.01    0.03
   0   5   0    0.02    0.03
  -1  -5   0   17.16    0.35
   1  -5   0   16.93    0.38
   1  -5   0   16.92    0.41
   1  -5   0   17.32    0.41
   1  -5   0   16.79    0.38
  -1  -5   0   16.67    0.38
  -1  -5   0   17.54    0.35
  -1  -5   0   17.23    0.37
   1   5   0   17.41    0.36
   1   5   0   17.75    0.37
  -1   5   0   16.81    0.39
  -1   5   0   17.59    0.41
   1   5   0   17.77    0.38
  -1   5   0   17.48    0.38
  -1   5   0   17.38    0.41
  -1   5   0   17.55    0.41
  -1   5   0   16.98    0.41
  -2  -5   0   16.82    0.37
   2  -5   0   16.82    0.41
   2  -5   0   16.44    0.39
   2  -5   0   16.57    0.39
   2  -5   0   16.97    0.42
   2  -5   0   16.97    0.41
  -2   5   0   16.43    0.39
  -2   5   0   17.49    0.39
  -2   5   0   16.79    0.41
   2   5   0   16.94    0.37
   2   5   0   16.70    0.37
  -2   5   0   16.99    0.41
  -2   5   0   16.76    0.41
   2   5   0   16.62    0.36
   2   5   0   16.76    0.35
   3  -5   0    0.00    0.07
   3  -5   0    0.03    0.07
   3  -5   0    0.07    0.06
   3  -5   0   -0.11    0.05
  -3   5   0    0.01    0.07
  -3   5   0    0.11    0.08
  -3   5   0   -0.04    0.05
   3   5   0   -0.03    0.04
   3   5   0    0.01    0.05
   3   5   0    0.00    0.05
  -3   5   0    0.08    0.06
   4  -5   0    3.49    0.18
   4  -5   0    3.65    0.20
   4  -5   0    3.93    0.19
   4  -5   0    3.91    0.18
  -4  -5   0    3.90    0.16
  -4   5   0    4.00    0.16
   4   5   0    4.06    0.15
   4   5   0    4.09    0.15
  -4   5   0    3.79    0.15
  -4   5   0    3.73    0.19
   4   5   0    3.96    0.14
   5  -5   0   11.96    0.36
   5  -5   0   12.10    0.37
   5  -5   0   11.85    0.38
  -5  -5   0   12.08    0.33
   5  -5   0   12.17    0.37
   5   5   0   12.27    0.32
   5   5   0   11.81    0.31
  -5   5   0   11.89    0.29
  -5   5   0   12.30    0.29
  -5   5   0   12.09    0.35
   6  -5   0    1.91    0.19
   6  -5   0    1.77    0.17
   6  -5   0    1.87    0.19
  -6  -5   0    1.94    0.15
   6   5   0    1.92    0.15
   6   5   0    1.96    0.13
   6   5   0    1.93    0.15
  -6   5   0    1.71    0.16
   7  -5   0    1.02    0.17
   7  -5   0    1.26    0.18
  -7  -5   0    1.50    0.15
   7   5   0    1.44    0.15
  -7   5   0    1.12    0.16
  -8  -5   0    1.28    0.16
   8  -5   0    1.14    0.19
   8   5   0    1.34    0.16
   9  -5   0    1.48    0.21
   9   5   0    1.22    0.18
   0  -6   0    8.60    0.24
   0  -6   0    8.69    0.21
   0  -6   0    9.11    0.20
   0  -6   0    8.95    0.20
   0  -6   0    8.74    0.22
   0   6   0    8.74    0.23
   0   6   0    8.62    0.23
   0   6   0    8.94    0.22
   0   6   0    8.86    0.24
   0   6   0    8.96    0.23
   1  -6   0   13.64    0.32
   1  -6   0   13.72    0.33
  -1  -6   0   13.54    0.30
  -1  -6   0   13.70    0.29
  -1  -6   0   13.35    0.33
   1  -6   0   13.74    0.33
   1  -6   0   13.60    0.35
   1  -6   0   13.68    0.34
  -1  -6   0   13.70    0.32
  -1   6   0   13.30    0.33
   1   6   0   13.92    0.31
   1   6   0   13.80    0.31
   1   6   0   14.20    0.31
  -1   6   0   13.52    0.34
  -1   6   0   13.52    0.35
   1   6   0   13.85    0.31
  -1   6   0   13.96    0.35
  -1   6   0   13.82    0.32
   1   6   0   14.13    0.33
  -1   6   0   13.67    0.35
   2  -6   0    0.25    0.07
  -2  -6   0    0.34    0.06
   2  -6   0    0.28    0.05
   2  -6   0    0.30    0.08
   2  -6   0    0.27    0.06
  -2  -6   0    0.46    0.07
   2   6   0    0.39    0.05
  -2   6   0    0.28    0.06
  -2   6   0    0.36    0.06
   2   6   0    0.31    0.05
  -2   6   0    0.29    0.07
   2   6   0    0.45    0.06
  -2   6   0    0.46    0.06
   3  -6   0    1.99    0.17
   3  -6   0    2.05    0.13
  -3  -6   0    2.11    0.12
   3  -6   0    2.08    0.14
   3  -6   0    1.90    0.14
  -3   6   0    2.04    0.15
   3   6   0    2.22    0.10
  -3   6   0    1.85    0.12
   3   6   0    2.28    0.10
   3   6   0    2.00    0.11
  -3   6   0    2.17    0.15
  -3   6   0    2.19    0.13
   3   6   0    2.16    0.11
   4  -6   0   43.02    1.01
  -4  -6   0   43.48    0.91
   4  -6   0   44.52    1.01
   4  -6   0   43.28    0.98
   4  -6   0   43.06    0.93
   4   6   0   43.19    0.88
   4   6   0   44.05    0.87
  -4   6   0   43.48    0.94
  -4   6   0   44.72    0.99
   4   6   0   44.42    0.89
  -4   6   0   42.95    0.99
   5  -6   0    0.01    0.07
  -5  -6   0    0.08    0.07
   5  -6   0   -0.08    0.08
   5  -6   0   -0.01    0.11
   5  -6   0   -0.04    0.10
   5   6   0   -0.05    0.07
  -5   6   0    0.04    0.05
  -5   6   0    0.17    0.10
  -5   6   0    0.00    0.06
   5   6   0   -0.08    0.07
   6  -6   0   21.17    0.59
   6  -6   0   21.01    0.60
  -6  -6   0   20.54    0.52
   6  -6   0   21.33    0.59
   6  -6   0   21.29    0.57
   6   6   0   20.88    0.48
   6   6   0   21.79    0.51
  -6   6   0   21.45    0.56
   6   6   0   21.30    0.50
  -7  -6   0    2.25    0.18
   7  -6   0    2.17    0.22
   7  -6   0    2.20    0.22
  -7   6   0    2.20    0.22
   7   6   0    2.38    0.18
   8  -6   0    1.27    0.19
  -8  -6   0    1.35    0.16
   8   6   0    1.28    0.16
  -9  -6   0    0.52    0.15
   9  -6   0    0.40    0.17
   9   6   0    0.44    0.15
   0  -7   0    0.01    0.04
   0  -7   0    0.00    0.04
   0  -7   0   -0.11    0.05
   0  -7   0    0.00    0.02
   0   7   0   -0.01    0.04
   0   7   0    0.01    0.06
   0   7   0    0.04    0.04
   0   7   0    0.00    0.03
   0   7   0    0.01    0.05
  -1  -7   0    4.94    0.17
   1  -7   0    4.83    0.15
   1  -7   0    4.96    0.20
   1  -7   0    4.76    0.17
   1  -7   0    4.74    0.16
  -1  -7   0    5.07    0.14
  -1  -7   0    4.89    0.14
  -1  -7   0    4.83    0.17
   1  -7   0    4.86    0.17
  -1   7   0    4.78    0.19
   1   7   0    4.99    0.14
   1   7   0    4.84    0.16
  -1   7   0    4.91    0.18
  -1   7   0    4.85    0.17
  -1   7   0    4.91    0.17
   1   7   0    4.83    0.15
   1   7   0    4.76    0.17
   1   7   0    4.65    0.14
  -1   7   0    4.51    0.18
  -1   7   0    4.59    0.17
   2  -7   0    7.04    0.22
  -2  -7   0    7.24    0.22
   2  -7   0    6.87    0.22
   2  -7   0    7.03    0.22
  -2  -7   0    6.88    0.14
  -2  -7   0    6.93    0.21
   2  -7   0    6.89    0.25
  -2   7   0    6.87    0.22
   2   7   0    6.84    0.20
   2   7   0    6.74    0.20
  -2   7   0    7.21    0.25
   2   7   0    7.01    0.19
  -2   7   0    6.89    0.23
  -2   7   0    6.94    0.24
  -3  -7   0    8.20    0.23
   3  -7   0    7.95    0.26
   3  -7   0    7.97    0.29
   3  -7   0    7.89    0.25
   3  -7   0    7.84    0.25
  -3   7   0    8.24    0.26
  -3   7   0    8.10    0.27
   3   7   0    8.00    0.22
   3   7   0    7.93    0.21
   3   7   0    7.84    0.22
   4  -7   0    3.27    0.17
   4  -7   0    3.43    0.18
   4  -7   0    2.98    0.17
   4  -7   0    3.22    0.20
  -4  -7   0    3.13    0.15
  -4   7   0    3.21    0.20
   4   7   0    2.75    0.14
  -4   7   0    3.11    0.17
  -4   7   0    3.08    0.15
   4   7   0    3.15    0.15
   5  -7   0   17.53    0.52
   5  -7   0   17.10    0.50
   5  -7   0   17.96    0.50
   5  -7   0   17.89    0.49
  -5  -7   0   17.80    0.44
  -5   7   0   16.76    0.45
  -5   7   0   17.54    0.45
   5   7   0   17.79    0.42
  -5   7   0   17.29    0.48
   5   7   0   18.25    0.43
   6  -7   0    9.36    0.36
  -6  -7   0    9.50    0.30
   6  -7   0    9.98    0.36
   6  -7   0    9.78    0.39
   6  -7   0    9.46    0.36
  -6   7   0    9.40    0.36
   6   7   0   10.09    0.31
  -6   7   0    8.81    0.24
  -6   7   0    9.53    0.24
   7  -7   0    0.43    0.16
  -7  -7   0    0.43    0.11
   7  -7   0    0.40    0.15
   7   7   0    0.47    0.12
  -7   7   0    0.47    0.15
  -8  -7   0    2.26    0.20
   8  -7   0    2.40    0.25
   8   7   0    2.15    0.21
   9  -7   0    0.53    0.18
  -9  -7   0    0.47    0.15
   9   7   0    0.71    0.16
   0  -8   0   17.46    0.39
   0  -8   0   16.86    0.43
   0  -8   0   17.17    0.39
   0   8   0   16.53    0.41
   0   8   0   17.07    0.40
   0   8   0   17.63    0.42
   0   8   0   17.18    0.42
   0   8   0   17.30    0.43
   0   8   0   17.34    0.42
  -1  -8   0   20.92    0.44
  -1  -8   0   20.63    0.47
   1  -8   0   20.38    0.51
   1  -8   0   21.08    0.49
  -1  -8   0   20.96    0.49
   1  -8   0   20.92    0.49
   1  -8   0   20.41    0.47
  -1  -8   0   20.94    0.44
  -1   8   0   20.99    0.51
   1   8   0   21.50    0.48
   1   8   0   20.30    0.48
  -1   8   0   20.56    0.49
  -1   8   0   20.81    0.51
   1   8   0   20.84    0.46
   1   8   0   21.28    0.48
   1   8   0   20.76    0.47
   2  -8   0   18.43    0.50
   2  -8   0   20.78    0.53
   2  -8   0   19.78    0.48
  -2  -8   0   20.79    0.48
  -2  -8   0   21.07    0.40
  -2  -8   0   17.65    0.40
   2  -8   0   20.65    0.51
  -2  -8   0   21.04    0.47
  -2   8   0   20.52    0.52
   2   8   0   21.57    0.47
   2   8   0   21.17    0.45
  -2   8   0   20.89    0.51
   2   8   0   20.95    0.45
   2   8   0   20.43    0.45
  -2   8   0   20.51    0.50
   2   8   0   20.81    0.46
  -3  -8   0    9.65    0.27
   3  -8   0    9.38    0.29
   3  -8   0    9.08    0.30
   3  -8   0    9.13    0.29
   3  -8   0    9.40    0.33
  -3   8   0    8.77    0.29
   3   8   0    9.57    0.24
   3   8   0    9.41    0.26
  -3   8   0    9.16    0.29
  -3   8   0    9.43    0.31
   4  -8   0    0.79    0.10
   4  -8   0    0.96    0.12
   4  -8   0    0.96    0.14
   4  -8   0    0.83    0.10
  -4  -8   0    0.83    0.09
  -4   8   0    0.91    0.10
  -4   8   0    0.94    0.13
  -4   8   0    0.80    0.09
   4   8   0    0.92    0.10
   4   8   0    1.05    0.11
   5  -8   0   -0.16    0.09
   5  -8   0   -0.32    0.10
   5  -8   0   -0.38    0.11
   5  -8   0   -0.10    0.14
  -5  -8   0    0.07    0.08
   5   8   0   -0.03    0.08
  -5   8   0   -0.11    0.08
  -5   8   0   -0.32    0.12
   5   8   0    0.21    0.09
   5   8   0    0.12    0.08
   6  -8   0    4.21    0.30
  -6  -8   0    4.05    0.20
   6  -8   0    3.85    0.26
   6  -8   0    4.17    0.26
  -6   8   0    4.27    0.27
  -6   8   0    4.09    0.17
   6   8   0    4.27    0.20
  -6   8   0    3.61    0.16
  -7  -8   0    0.02    0.09
   7  -8   0   -0.06    0.13
   7  -8   0   -0.11    0.15
   7   8   0    0.12    0.11
  -7   8   0   -0.14    0.13
  -8  -8   0   -0.16    0.10
   8  -8   0    0.00    0.15
   8   8   0   -0.07    0.11
  -9  -8   0    0.01    0.13
   9  -8   0    0.04    0.17
   9   8   0    0.00    0.14
   0  -9   0    0.03    0.07
   0  -9   0   -0.03    0.05
   0   9   0    0.00    0.07
   0   9   0   -0.02    0.05
   0   9   0    0.01    0.04
   0   9   0    0.04    0.05
   0   9   0    0.02    0.06
  -1  -9   0    9.19    0.28
   1  -9   0    9.49    0.26
  -1  -9   0    9.45    0.24
   1  -9   0    9.63    0.26
   1  -9   0    9.38    0.27
  -1  -9   0    9.10    0.27
   1  -9   0    9.60    0.32
  -1  -9   0    9.40    0.24
   1   9   0    9.67    0.26
  -1   9   0    9.95    0.29
   1   9   0    9.18    0.26
   1   9   0    9.64    0.27
   1   9   0    9.52    0.26
  -1   9   0    9.44    0.28
  -1   9   0    9.27    0.29
  -2  -9   0    7.94    0.26
   2  -9   0    8.04    0.25
   2  -9   0    8.34    0.30
  -2  -9   0    8.29    0.18
   2  -9   0    8.22    0.25
  -2  -9   0    8.21    0.26
   2  -9   0    8.24    0.26
  -2   9   0    7.96    0.26
  -2   9   0    8.34    0.27
   2   9   0    7.73    0.21
   2   9   0    8.25    0.21
   2   9   0    8.40    0.23
   2   9   0    8.03    0.24
  -2   9   0    8.08    0.27
  -3  -9   0    2.75    0.15
   3  -9   0    2.62    0.16
   3  -9   0    2.53    0.17
   3  -9   0    2.76    0.19
   3  -9   0    2.57    0.15
  -3   9   0    2.42    0.18
   3   9   0    2.52    0.15
   3   9   0    2.71    0.13
  -3   9   0    2.88    0.16
   3   9   0    2.61    0.08
  -3   9   0    2.65    0.16
   4  -9   0    2.25    0.19
  -4  -9   0    2.29    0.15
   4  -9   0    2.30    0.23
   4  -9   0    2.53    0.20
   4  -9   0    2.52    0.17
  -4   9   0    2.19    0.16
   4   9   0    2.45    0.15
  -4   9   0    1.94    0.17
  -4   9   0    2.59    0.21
   4   9   0    2.25    0.14
   5  -9   0   13.35    0.48
   5  -9   0   12.11    0.42
  -5  -9   0   13.27    0.36
   5  -9   0   13.40    0.42
   5  -9   0   12.47    0.42
   5   9   0   13.22    0.36
  -5   9   0   12.61    0.39
   5   9   0   13.27    0.35
  -5   9   0   12.83    0.43
  -5   9   0   11.76    0.39
   6  -9   0    5.22    0.28
   6  -9   0    4.88    0.30
  -6  -9   0    4.90    0.22
   6  -9   0    4.81    0.28
  -6   9   0    5.18    0.29
  -6   9   0    5.31    0.21
   6   9   0    5.16    0.23
  -6   9   0    5.22    0.20
   7  -9   0    0.18    0.17
  -7  -9   0    0.24    0.10
   7  -9   0    0.08    0.14
   7   9   0    0.27    0.12
  -7   9   0    0.25    0.16
  -8  -9   0    0.27    0.12
   8  -9   0    0.24    0.17
   8   9   0    0.25    0.13
   9  -9   0   -0.14    0.17
  -9  -9   0   -0.08    0.12
   9   9   0    0.06    0.14
   0 -10   0   32.22    0.75
   0 -10   0   32.25    0.68
   0  10   0   32.12    0.72
   0  10   0   33.23    0.76
   0  10   0   31.73    0.76
   0  10   0   32.40    0.75
   1 -10   0   18.92    0.51
   1 -10   0   19.09    0.45
  -1 -10   0   18.73    0.48
   1 -10   0   18.42    0.45
  -1 -10   0   18.95    0.41
   1 -10   0   18.51    0.45
  -1 -10   0   18.86    0.46
  -1  10   0   18.69    0.49
   1  10   0   19.13    0.45
   1  10   0   18.77    0.46
   1  10   0   18.77    0.46
   1  10   0   19.03    0.46
  -1  10   0   19.14    0.48
   1  10   0   18.77    0.46
  -1  10   0   18.68    0.49
   2 -10   0   58.18    1.27
   2 -10   0   56.21    1.19
  -2 -10   0   57.37    1.18
   2 -10   0   56.94    1.29
  -2 -10   0   59.93    1.11
   2 -10   0   58.60    1.29
  -2 -10   0   56.77    1.22
  -2  10   0   57.38    1.22
   2  10   0   58.49    1.18
   2  10   0   59.11    1.16
   2  10   0   59.63    1.25
  -2  10   0   56.67    1.31
  -2  10   0   57.62    1.32
  -3 -10   0   16.19    0.43
   3 -10   0   16.66    0.45
  -3 -10   0   16.38    0.43
   3 -10   0   17.18    0.50
   3 -10   0   16.04    0.45
   3  10   0   16.76    0.40
  -3  10   0   16.48    0.46
  -3  10   0   15.84    0.45
   3  10   0   16.58    0.41
   3  10   0   16.25    0.38
  -3  10   0   16.33    0.47
   4 -10   0   18.00    0.50
   4 -10   0   18.23    0.52
   4 -10   0   18.71    0.51
   4 -10   0   17.94    0.55
  -4 -10   0   17.77    0.46
  -4  10   0   16.95    0.50
  -4  10   0   17.98    0.51
   4  10   0   18.68    0.45
  -4  10   0   17.80    0.52
   4  10   0   18.75    0.44
   5 -10   0    0.86    0.15
  -5 -10   0    0.95    0.11
   5 -10   0    0.66    0.13
   5 -10   0    0.84    0.18
  -5  10   0    0.84    0.17
  -5  10   0    0.61    0.11
   5  10   0    0.86    0.12
  -5  10   0    0.73    0.12
   6 -10   0    0.72    0.14
   6 -10   0    0.85    0.18
  -6 -10   0    0.67    0.12
   6 -10   0    0.62    0.15
   6  10   0    0.62    0.12
  -6  10   0    0.70    0.10
  -6  10   0    0.75    0.16
  -6  10   0    0.47    0.09
   7 -10   0    0.01    0.14
  -7 -10   0   -0.04    0.09
   7 -10   0   -0.09    0.16
  -7  10   0   -0.06    0.15
   7  10   0   -0.09    0.11
  -7  10   0    0.01    0.03
   8 -10   0    1.23    0.21
  -8 -10   0    1.02    0.14
   8  10   0    0.98    0.15
   0 -11   0    0.10    0.07
   0 -11   0    0.03    0.09
   0  11   0    0.16    0.07
   0  11   0    0.08    0.09
   0  11   0    0.16    0.06
  -1 -11   0   12.94    0.31
  -1 -11   0   12.86    0.38
   1 -11   0   13.07    0.41
   1 -11   0   12.54    0.32
   1 -11   0   12.89    0.35
   1 -11   0   13.48    0.33
  -1 -11   0   13.10    0.36
   1  11   0   12.99    0.37
  -1  11   0   13.45    0.39
  -1  11   0   12.93    0.38
  -1  11   0   13.46    0.39
   1  11   0   13.31    0.35
  -2 -11   0   29.08    0.67
   2 -11   0   28.55    0.73
   2 -11   0   29.91    0.68
  -2 -11   0   29.42    0.69
   2 -11   0   29.11    0.69
  -2 -11   0   29.74    0.58
   2 -11   0   28.77    0.69
   2  11   0   29.75    0.65
  -2  11   0   29.68    0.74
  -2  11   0   28.49    0.73
  -2  11   0   29.60    0.71
   2  11   0   28.87    0.66
   2  11   0   30.11    0.68
   3 -11   0  146.96    3.14
   3 -11   0  143.52    3.14
  -3 -11   0  145.60    2.90
   3 -11   0  151.83    3.00
   3 -11   0  141.25    2.85
  -3 -11   0  147.03    2.82
   3  11   0  148.76    2.80
  -3  11   0  146.41    2.89
  -3  11   0  146.42    3.16
   3  11   0  147.65    2.82
   3  11   0  148.36    3.08
  -3  11   0  138.36    3.15
   4 -11   0   -0.18    0.14
  -4 -11   0    0.05    0.09
   4 -11   0   -0.19    0.12
   4 -11   0    0.00    0.09
   4 -11   0   -0.16    0.10
  -4  11   0   -0.01    0.04
  -4  11   0   -0.25    0.14
   4  11   0    0.14    0.10
   4  11   0    0.13    0.09
  -4  11   0    0.17    0.11
   5 -11   0    1.18    0.14
   5 -11   0    1.57    0.21
  -5 -11   0    1.51    0.15
   5 -11   0    1.28    0.17
  -5  11   0    1.83    0.20
   5  11   0    1.38    0.14
  -5  11   0    1.62    0.17
  -5  11   0    1.51    0.17
   6 -11   0    0.03    0.14
  -6 -11   0    0.06    0.09
   6 -11   0   -0.02    0.11
   6 -11   0   -0.08    0.15
   6  11   0   -0.07    0.10
  -6  11   0    0.08    0.09
  -6  11   0    0.02    0.14
  -6  11   0   -0.08    0.08
   7 -11   0    0.10    0.18
  -7 -11   0   -0.02    0.10
   7 -11   0   -0.16    0.15
  -7  11   0    0.13    0.16
  -7  11   0   -0.05    0.06
   7  11   0    0.05    0.11
  -7  11   0    0.08    0.06
  -8 -11   0    0.35    0.13
   8 -11   0    0.18    0.18
   8  11   0    0.37    0.15
   0 -12   0    0.81    0.09
   0 -12   0    0.78    0.12
   0  12   0    0.91    0.13
   0  12   0    1.07    0.12
   0  12   0    0.98    0.10
   1 -12   0    1.29    0.08
  -1 -12   0    1.34    0.13
  -1 -12   0    1.16    0.14
   1 -12   0    1.13    0.15
   1 -12   0    1.16    0.08
   1 -12   0    1.39    0.14
  -1 -12   0    1.32    0.11
  -1  12   0    1.18    0.14
  -1  12   0    1.32    0.15
   1  12   0    1.17    0.12
   1  12   0    1.16    0.13
  -1  12   0    1.33    0.13
  -2 -12   0    1.07    0.15
   2 -12   0    1.76    0.14
   2 -12   0    1.60    0.13
   2 -12   0    1.92    0.20
  -2 -12   0    1.17    0.10
   2 -12   0    1.70    0.17
  -2 -12   0    1.23    0.15
  -2  12   0    1.66    0.17
   2  12   0    1.38    0.15
   2  12   0    1.43    0.14
  -2  12   0    1.48    0.15
  -2  12   0    1.53    0.17
  -3 -12   0   25.10    0.63
   3 -12   0   25.86    0.64
   3 -12   0   25.05    0.65
   3 -12   0   25.55    0.65
   3 -12   0   25.81    0.71
  -3 -12   0   24.96    0.63
  -3  12   0   26.89    0.69
  -3  12   0   26.06    0.69
   3  12   0   25.11    0.60
  -3  12   0   25.13    0.68
   3  12   0   25.51    0.62
   4 -12   0    0.35    0.16
   4 -12   0    0.41    0.11
   4 -12   0    0.61    0.11
  -4 -12   0    0.65    0.11
   4 -12   0    0.52    0.14
   4  12   0    0.43    0.11
  -4  12   0    0.53    0.16
  -4  12   0    0.45    0.11
   5 -12   0    2.18    0.23
   5 -12   0    2.33    0.20
  -5 -12   0    2.18    0.18
   5 -12   0    2.52    0.25
  -5  12   0    2.02    0.21
  -5  12   0    2.13    0.19
   5  12   0    2.46    0.19
   6 -12   0    0.26    0.12
   6 -12   0    0.36    0.18
  -6 -12   0    0.20    0.10
   6 -12   0    0.13    0.14
  -6  12   0    0.16    0.10
   6  12   0    0.20    0.12
  -6  12   0    0.25    0.16
  -7 -12   0    0.35    0.12
   7 -12   0    0.27    0.16
   7 -12   0    0.28    0.19
  -7  12   0    0.31    0.17
  -7  12   0    0.35    0.08
  -7  12   0    0.35    0.09
   7  12   0    0.17    0.12
   8 -12   0    8.50    0.42
  -8 -12   0    8.18    0.32
   8  12   0    8.33    0.35
   0 -13   0   -0.11    0.09
   0 -13   0   -0.04    0.07
   0 -13   0   -0.07    0.08
   0  13   0    0.00    0.07
   0  13   0    0.01    0.11
  -1 -13   0    5.16    0.19
  -1 -13   0    4.77    0.24
   1 -13   0    4.92    0.22
   1 -13   0    5.18    0.26
  -1 -13   0    4.95    0.26
   1  13   0    5.09    0.22
  -1  13   0    5.27    0.23
   1  13   0    5.07    0.25
  -1  13   0    5.52    0.25
  -1  13   0    5.00    0.26
  -2 -13   0   50.60    1.12
  -2 -13   0   59.82    1.29
  -2 -13   0   57.91    1.24
   2 -13   0   59.72    1.24
  -2 -13   0   61.22    1.13
   2 -13   0   60.60    1.31
   2 -13   0   57.71    1.33
   2 -13   0   58.75    1.31
   2  13   0   62.32    1.26
  -2  13   0   58.32    1.29
   2  13   0   60.87    1.32
  -2  13   0   60.73    1.38
  -2  13   0   58.94    1.37
   3 -13   0   34.68    0.83
  -3 -13   0   34.26    0.80
  -3 -13   0   32.82    0.79
   3 -13   0   33.56    0.82
   3 -13   0   34.88    0.89
   3 -13   0   34.13    0.80
   3  13   0   34.83    0.80
  -3  13   0   34.07    0.86
  -3  13   0   34.50    0.85
   3  13   0   34.12    0.79
  -4 -13   0    2.84    0.19
   4 -13   0    2.56    0.25
   4 -13   0    2.72    0.23
   4 -13   0    2.68    0.21
  -4  13   0    2.93    0.21
   4  13   0    2.60    0.19
  -4  13   0    2.84    0.25
   5 -13   0    3.01    0.23
  -5 -13   0    2.87    0.19
   5 -13   0    3.23    0.25
   5 -13   0    2.87    0.27
   5  13   0    3.19    0.21
  -5  13   0    3.16    0.27
  -5  13   0    2.59    0.21
   6 -13   0    0.58    0.14
   6 -13   0    0.81    0.21
  -6 -13   0    0.84    0.12
   6 -13   0    0.67    0.17
  -6  13   0    0.70    0.18
   6  13   0    0.71    0.14
  -6  13   0    0.55    0.12
   7 -13   0    0.16    0.20
  -7 -13   0    0.70    0.13
   7 -13   0    0.51    0.18
  -7  13   0    0.79    0.21
   7  13   0    0.57    0.15
  -7  13   0    0.41    0.10
   0 -14   0    2.54    0.21
   0 -14   0    2.37    0.18
   0 -14   0    2.11    0.21
   0  14   0    1.86    0.19
   0  14   0    2.30    0.18
  -1 -14   0    3.74    0.18
   1 -14   0    4.28    0.22
  -1 -14   0    3.31    0.24
  -1 -14   0    3.50    0.26
   1 -14   0    4.05    0.27
   1  14   0    3.64    0.20
  -1  14   0    3.85    0.23
   1  14   0    3.43    0.24
  -1  14   0    3.90    0.26
  -1  14   0    4.01    0.21
   2 -14   0   15.77    0.45
  -2 -14   0   15.23    0.46
  -2 -14   0   15.21    0.45
   2 -14   0   15.33    0.51
   2 -14   0   15.19    0.39
   2 -14   0   15.55    0.40
   2  14   0   15.44    0.45
  -2  14   0   14.28    0.46
  -2  14   0   14.52    0.47
   3 -14   0    0.83    0.11
  -3 -14   0    0.88    0.14
  -3 -14   0    0.81    0.15
   3 -14   0    0.94    0.15
   3 -14   0    0.82    0.10
   3 -14   0    0.83    0.17
  -3  14   0    0.83    0.12
  -3  14   0    0.94    0.17
   3  14   0    0.95    0.15
  -4 -14   0    0.04    0.10
   4 -14   0    0.13    0.15
   4 -14   0    0.32    0.14
   4 -14   0    0.14    0.09
  -4  14   0    0.01    0.10
  -4  14   0    0.10    0.15
   4  14   0    0.11    0.12
   5 -14   0    1.48    0.23
   5 -14   0    1.61    0.19
  -5 -14   0    1.49    0.16
   5 -14   0    1.89    0.21
  -5  14   0    1.69    0.19
  -5  14   0    1.59    0.22
   5  14   0    1.68    0.17
  -6 -14   0    0.12    0.11
   6 -14   0    0.12    0.16
   6 -14   0    0.17    0.12
   6 -14   0   -0.04    0.19
   6  14   0    0.26    0.13
  -6  14   0    0.47    0.19
  -6  14   0    0.04    0.11
  -7 -14   0    1.02    0.16
   7 -14   0    1.26    0.23
   7 -14   0    1.28    0.27
   7  14   0    0.94    0.17
  -7  14   0    1.84    0.26
   0 -15   0   -0.31    0.09
   0 -15   0    0.03    0.12
   0 -15   0   -0.21    0.13
   0  15   0   -0.29    0.13
  -1 -15   0   10.39    0.39
  -1 -15   0   10.35    0.37
   1 -15   0   10.27    0.41
   1 -15   0   10.34    0.34
  -1  15   0    9.91    0.36
  -1  15   0   10.36    0.40
   1  15   0    9.66    0.37
  -2 -15   0    2.80    0.22
   2 -15   0    2.55    0.13
  -2 -15   0    2.45    0.21
   2 -15   0    2.54    0.24
   2 -15   0    2.70    0.13
   2 -15   0    2.57    0.22
  -2  15   0    2.57    0.25
   2  15   0    2.74    0.23
  -2  15   0    2.58    0.20
  -3 -15   0    0.71    0.15
   3 -15   0    0.55    0.16
   3 -15   0    0.66    0.09
   3 -15   0    0.69    0.10
  -3 -15   0    0.71    0.14
   3 -15   0    0.87    0.14
  -3  15   0    0.51    0.16
   3  15   0    0.65    0.14
  -3  15   0    0.73    0.13
   4 -15   0    0.17    0.13
   4 -15   0    0.20    0.16
  -4 -15   0    0.11    0.11
   4 -15   0    0.20    0.10
   4  15   0    0.14    0.13
  -4  15   0    0.15    0.16
  -4  15   0    0.15    0.11
  -5 -15   0    0.01    0.10
   5 -15   0   -0.05    0.14
   5 -15   0   -0.06    0.11
   5 -15   0    0.22    0.18
  -5  15   0    0.12    0.16
  -5  15   0    0.03    0.10
   5  15   0   -0.01    0.12
   6 -15   0    5.98    0.33
   6 -15   0    6.38    0.42
   6 -15   0    5.87    0.35
  -6 -15   0    5.64    0.28
   6  15   0    6.57    0.31
  -6  15   0    5.57    0.30
  -6  15   0    6.12    0.40
  -7 -15   0   -0.16    0.13
   7 -15   0    0.26    0.22
   7 -15   0    0.35    0.20
   7 -15   0    0.35    0.16
   7  15   0   -0.08    0.15
  -7  15   0    0.20    0.20
   0 -16   0   10.55    0.38
   0 -16   0    9.83    0.41
   0 -16   0   10.28    0.33
   0  16   0   10.05    0.40
   1 -16   0   -0.02    0.15
   1 -16   0   -0.02    0.11
  -1 -16   0    0.24    0.13
  -1 -16   0    0.31    0.15
  -1  16   0   -0.05    0.15
   1  16   0    0.15    0.14
  -2 -16   0    4.01    0.25
   2 -16   0    4.32    0.24
  -2 -16   0    4.65    0.26
   2 -16   0    4.26    0.31
  -2  16   0    4.38    0.30
   2  16   0    4.29    0.26
  -3 -16   0    1.69    0.19
  -3 -16   0    1.69    0.18
   3 -16   0    1.80    0.15
   3 -16   0    1.67    0.15
   3 -16   0    1.34    0.21
   3 -16   0    1.74    0.18
  -3  16   0    1.66    0.22
   3  16   0    1.52    0.18
  -3  16   0    1.91    0.20
  -4 -16   0    0.18    0.11
   4 -16   0    0.01    0.18
   4 -16   0    0.17    0.10
   4 -16   0    0.04    0.13
  -4  16   0    0.41    0.18
   4  16   0   -0.07    0.12
  -4  16   0   -0.07    0.11
   5 -16   0   -0.18    0.16
   5 -16   0    0.07    0.11
   5 -16   0   -0.04    0.15
  -5 -16   0   -0.05    0.11
  -5  16   0    0.08    0.18
   5  16   0   -0.12    0.14
  -5  16   0   -0.08    0.12
   6 -16   0    0.17    0.18
  -6 -16   0    0.33    0.13
   6 -16   0    0.23    0.20
   6 -16   0    0.15    0.14
   6  16   0    0.16    0.16
  -6  16   0    0.36    0.14
  -6  16   0    0.49    0.22
   0 -17   0    0.04    0.14
   0 -17   0    0.14    0.14
   0  17   0   -0.01    0.15
  -1 -17   0    2.03    0.20
   1 -17   0    1.74    0.17
  -1 -17   0    1.91    0.21
   1 -17   0    1.94    0.22
   1  17   0    2.02    0.22
  -1  17   0    1.84    0.22
   2 -17   0    0.33    0.18
  -2 -17   0    0.32    0.15
  -2 -17   0    0.34    0.14
   2 -17   0    0.17    0.12
  -2  17   0    0.18    0.17
   2  17   0    0.43    0.16
  -3 -17   0    3.75    0.26
   3 -17   0    4.04    0.33
   3 -17   0    3.42    0.17
   3 -17   0    3.83    0.26
   3 -17   0    3.55    0.16
  -3 -17   0    3.63    0.26
  -3  17   0    3.45    0.30
   3  17   0    3.96    0.27
  -4 -17   0    0.41    0.13
   4 -17   0    0.14    0.15
   4 -17   0    0.11    0.18
   4 -17   0    0.36    0.10
  -4  17   0    0.22    0.13
  -4  17   0    0.40    0.20
   4  17   0    0.33    0.15
  -5 -17   0    2.01    0.21
   5 -17   0    2.22    0.24
   5 -17   0    2.37    0.21
   5 -17   0    2.27    0.29
  -5  17   0    2.06    0.23
   5  17   0    2.13    0.21
  -5  17   0    2.29    0.27
   0 -18   0    0.26    0.15
   0 -18   0    0.10    0.16
   0  18   0    0.10    0.16
  -1 -18   0    0.00    0.14
   1 -18   0    0.16    0.14
   1 -18   0   -0.06    0.14
  -1 -18   0    0.28    0.15
  -1  18   0   -0.03    0.15
   1  18   0    0.08    0.15
   2 -18   0   -0.02    0.16
  -2 -18   0   -0.08    0.13
  -2 -18   0   -0.13    0.12
  -2  18   0    0.17    0.18
   2  18   0   -0.26    0.15
   3 -18   0    2.71    0.28
   3 -18   0    3.98    0.28
  -3 -18   0    2.90    0.26
   3 -18   0    2.69    0.10
  -3 -18   0    2.54    0.24
   3  18   0    3.26    0.27
  -3  18   0    2.94    0.30
   4 -18   0   -0.18    0.18
  -4 -18   0   -0.06    0.12
   4 -18   0    0.14    0.15
  -4  18   0   -0.29    0.18
   4  18   0   -0.11    0.15
   5 -18   0    0.05    0.16
   5 -18   0   -0.12    0.20
  -5 -18   0    0.08    0.13
   5  18   0   -0.12    0.15
  -5  18   0   -0.25    0.19
  -5  18   0    0.02    0.13
   0 -19   0    0.03    0.15
   0 -19   0    0.03    0.14
   0  19   0   -0.09    0.16
  -1 -19   0    0.22    0.16
   1 -19   0    0.17    0.17
   1 -19   0    0.22    0.16
  -1 -19   0    0.24    0.15
  -1  19   0    0.10    0.17
   1  19   0    0.19    0.16
  -2 -19   0    0.26    0.15
   2 -19   0    0.34    0.17
  -2 -19   0    0.12    0.14
  -2  19   0    0.13    0.17
   2  19   0    0.13    0.17
  -3 -19   0    0.63    0.18
  -3 -19   0    0.20    0.15
   3 -19   0    0.68    0.21
  -3  19   0    0.36    0.21
   3  19   0    0.50    0.18
   4 -19   0   -0.07    0.18
  -4 -19   0    0.02    0.13
   4  19   0   -0.09    0.16
  -4  19   0    0.06    0.19
   0 -20   0   -0.02    0.15
   0 -20   0    0.10    0.17
   0  20   0   -0.12    0.17
  -1 -20   0    0.03    0.15
  -1 -20   0   -0.08    0.16
   1 -20   0    0.06    0.16
   1 -20   0   -0.05    0.17
   1  20   0    0.09    0.17
  -1  20   0   -0.01    0.18
  -2 -20   0    5.59    0.35
   2 -20   0    5.43    0.38
  -2 -20   0    5.50    0.35
  -2  20   0    5.13    0.36
   2  20   0    5.57    0.35
  -3 -20   0    1.10    0.19
   3 -20   0    1.04    0.24
  -3 -20   0    0.85    0.21
   3  20   0    0.95    0.20
  -3  20   0    0.95    0.23
   0 -21   0   -0.01    0.16
   0 -21   0   -0.07    0.18
   0  21   0    0.11    0.18
  10   0  -1   -0.14    0.15
   9   0  -1   -0.16    0.12
   8   0  -1   -0.02    0.12
   7   0  -1    0.12    0.10
   7   0  -1    0.05    0.11
   7   0  -1    0.11    0.08
   6   0  -1    0.05    0.09
   6   0  -1    0.00    0.06
   6   0  -1    0.00    0.08
   6   0  -1    0.07    0.08
   5   0  -1    0.10    0.07
   5   0  -1   -0.01    0.04
   5   0  -1   -0.06    0.07
   5   0  -1    0.07    0.07
   4   0  -1   -0.05    0.05
   4   0  -1   -0.10    0.05
   4   0  -1   -0.07    0.05
   4   0  -1    0.00    0.05
   3   0  -1    0.07    0.04
   3   0  -1    0.00    0.04
  -3   0   1   -0.04    0.02
   3   0  -1    0.09    0.04
  -3   0   1    0.05    0.04
  -3   0   1    0.01    0.02
   3   0  -1    0.01    0.04
   2   0  -1   -0.07    0.04
  -2   0   1   -0.08    0.03
   2   0  -1   -0.01    0.03
   2   0  -1   -0.07    0.04
   2   0  -1    0.01    0.03
   1   0  -1   -0.34    0.02
   1   0  -1   -0.31    0.03
   1   0  -1   -0.33    0.03
   0   0  -1    0.08    0.02
   0   0   1    0.02    0.02
   0   0  -1    0.09    0.02
   1   0   1    0.05    0.03
   1   0   1   -0.06    0.04
   1   0   1   -0.08    0.03
   1   0   1   -0.04    0.04
  -1   0  -1   -0.04    0.04
  -1   0  -1   -0.06    0.02
  -1   0  -1    0.05    0.04
   1   0   1    0.00    0.04
  -1   0  -1   -0.03    0.04
  -2   0  -1    0.09    0.04
   2   0   1   -0.04    0.03
   2   0   1    0.01    0.03
  -2   0  -1    0.02    0.03
  -2   0  -1   -0.02    0.04
   2   0   1    0.01    0.04
  -2   0  -1    0.01    0.02
  -2   0  -1    0.01    0.02
   2   0   1    0.01    0.04
   2   0   1    0.03    0.03
  -3   0  -1   -0.08    0.05
   3   0   1    0.05    0.05
   3   0   1   -0.02    0.05
  -3   0  -1   -0.09    0.05
   3   0   1    0.03    0.04
   3   0   1    0.03    0.04
   3   0   1   -0.08    0.05
  -3   0  -1   -0.01    0.05
   4   0   1   -0.13    0.07
   4   0   1   -0.06    0.06
  -4   0  -1    0.00    0.07
   4   0   1    0.01    0.07
   4   0   1   -0.06    0.05
   5   0   1    0.04    0.09
  -5   0  -1    0.00    0.10
  -5   0  -1    0.01    0.08
   5   0   1   -0.04    0.07
   5   0   1    0.00    0.10
   6   0   1    0.15    0.11
  -6   0  -1    0.14    0.09
   6   0   1   -0.04    0.09
  -6   0  -1    0.03    0.12
   6   0   1    0.03    0.09
  -7   0  -1   -0.08    0.13
   7   0   1   -0.08    0.11
   7   0   1    0.09    0.11
   8   0   1   -0.11    0.14
   9   0   1   -0.03    0.15
  10  -1  -1    0.07    0.16
  10   1  -1    0.20    0.15
   9  -1  -1   -0.15    0.14
   9   1  -1    0.28    0.14
   8  -1  -1   -0.09    0.12
   8   1  -1    0.12    0.11
   7  -1  -1   21.71    0.56
   7  -1  -1   21.15    0.55
   7  -1  -1   21.18    0.54
   7  -1  -1   21.35    0.55
   7   1  -1   21.64    0.53
   7   1  -1   20.92    0.52
   7   1  -1   21.26    0.53
   6  -1  -1    0.15    0.07
   6  -1  -1    0.22    0.09
   6  -1  -1    0.18    0.09
   6   1  -1    0.20    0.05
   6   1  -1    0.14    0.08
   6   1  -1    0.20    0.08
  -6   1   1    0.18    0.05
   6   1  -1    0.18    0.08
   5  -1  -1   14.07    0.36
   5  -1  -1   13.58    0.36
   5  -1  -1   14.12    0.35
   5  -1  -1   14.06    0.36
  -5   1   1   14.11    0.31
  -5   1   1   13.93    0.31
   5   1  -1   13.14    0.34
   5   1  -1   14.16    0.34
   5   1  -1   13.78    0.34
  -4  -1   1    1.53    0.10
   4  -1  -1    1.10    0.11
   4  -1  -1    1.17    0.08
   4  -1  -1    1.23    0.11
   4  -1  -1    1.23    0.10
   4  -1  -1    1.24    0.08
   4  -1  -1    1.18    0.11
  -4   1   1    1.10    0.08
   4   1  -1    1.21    0.09
   4   1  -1    1.25    0.09
  -4   1   1    1.23    0.08
   4   1  -1    1.44    0.09
   4   1  -1    1.32    0.09
   3  -1  -1   11.09    0.27
  -3  -1   1   11.31    0.26
   3  -1  -1   11.05    0.27
   3  -1  -1   11.18    0.26
   3  -1  -1   11.51    0.25
   3  -1  -1   10.90    0.25
   3  -1  -1   10.97    0.26
   3   1  -1   11.09    0.25
  -3   1   1   11.24    0.24
   3   1  -1   11.14    0.24
  -3   1   1   10.82    0.25
   3   1  -1   11.33    0.24
  -3   1   1   10.88    0.28
   3   1  -1   11.50    0.25
   2  -1  -1   72.89    1.38
   2  -1  -1   72.16    1.38
   2  -1  -1   74.48    1.51
   2  -1  -1   72.10    1.51
  -2  -1   1   69.03    1.40
   2  -1  -1   73.33    1.43
   2   1  -1   74.03    1.40
  -2   1   1   73.31    1.37
   2   1  -1   71.87    1.40
  -2   1   1   72.21    1.37
  -2   1   1   73.92    1.43
   1  -1  -1  291.79    5.43
   1  -1  -1  288.46    5.59
   1  -1  -1  286.88    5.42
  -1   1   1  286.35    5.42
  -1   1   1  285.31    5.59
  -1   1   1  287.06    5.42
   1   1  -1  296.13    5.39
   1  -1   1  298.04    6.24
   1  -1   1  298.97    5.76
  -1  -1  -1  295.27    5.57
   1  -1   1  295.69    5.57
  -1  -1  -1  299.19    6.21
   1  -1   1  300.99    6.23
  -1  -1  -1  296.25    6.21
  -1  -1  -1  300.13    5.58
   1  -1   1  298.10    5.59
  -1  -1  -1  299.43    5.76
   1   1   1  301.41    6.22
  -1   1  -1  293.71    5.75
   1   1   1  298.17    5.58
   1   1   1  296.49    6.21
  -1   1  -1  299.04    6.24
   1   1   1  299.66    5.74
  -1   1  -1  300.92    5.60
  -1   1  -1  295.75    5.57
  -1   1  -1  258.81    6.22
   1   1   1  295.51    5.58
  -2  -1  -1    2.88    0.07
  -2  -1  -1    2.99    0.10
   2  -1   1    3.03    0.11
   2  -1   1    2.84    0.11
  -2  -1  -1    2.80    0.07
   2  -1   1    2.84    0.12
   2  -1   1    2.85    0.11
  -2  -1  -1    2.86    0.11
  -2  -1  -1    2.90    0.10
   2  -1   1    2.75    0.11
   2   1   1    2.96    0.11
   2   1   1    2.88    0.10
  -2   1  -1    2.55    0.12
  -2   1  -1    2.80    0.11
   2   1   1    2.80    0.10
  -2   1  -1    2.78    0.11
   2   1   1    2.95    0.10
  -2   1  -1    2.94    0.10
   2   1   1    2.96    0.11
  -2   1  -1    3.02    0.10
   3  -1   1   14.74    0.35
  -3  -1  -1   14.88    0.33
   3  -1   1   14.43    0.37
  -3  -1  -1   14.76    0.36
   3  -1   1   14.82    0.37
   3  -1   1   14.73    0.35
   3  -1   1   14.45    0.37
  -3  -1  -1   14.68    0.33
  -3   1  -1   14.76    0.34
   3   1   1   14.76    0.36
   3   1   1   14.42    0.35
  -3   1  -1   14.88    0.34
  -3   1  -1   15.50    0.34
  -3   1  -1   14.47    0.35
   3   1   1   14.92    0.35
  -3   1  -1   14.34    0.37
   3   1   1   14.98    0.34
   3   1   1   14.57    0.35
  -4  -1  -1   40.32    0.81
  -4  -1  -1   39.81    0.81
   4  -1   1   39.60    0.84
   4  -1   1   39.98    0.84
   4  -1   1   39.70    0.90
   4  -1   1   39.88    0.87
  -4  -1  -1   39.43    0.86
   4  -1   1   39.38    0.91
   4   1   1   40.49    0.89
  -4   1  -1   39.72    0.83
   4   1   1   39.51    0.83
  -4   1  -1   40.09    0.88
   4   1   1   39.98    0.89
   4   1   1   39.80    0.83
  -5  -1  -1    8.05    0.28
   5  -1   1    7.87    0.27
   5  -1   1    8.06    0.27
   5  -1   1    7.85    0.28
  -5  -1  -1    7.71    0.24
   5  -1   1    8.17    0.27
   5   1   1    7.83    0.26
  -5   1  -1    8.15    0.26
  -5   1  -1    7.76    0.29
   5   1   1    7.74    0.26
  -6  -1  -1    3.47    0.22
   6  -1   1    3.74    0.22
   6  -1   1    3.85    0.21
   6  -1   1    3.88    0.22
  -6  -1  -1    4.11    0.17
   6   1   1    3.63    0.21
  -6   1  -1    3.42    0.23
   6   1   1    3.70    0.20
  -6   1  -1    4.06    0.20
   6   1   1    3.69    0.21
   7  -1   1    3.08    0.25
  -7  -1  -1    3.22    0.23
   7  -1   1    3.41    0.23
   7   1   1    3.17    0.23
   7   1   1    3.17    0.23
   8  -1   1    0.38    0.16
   8   1   1    0.53    0.15
   9  -1   1    0.10    0.16
   9   1   1    0.40    0.16
  10  -2  -1    0.51    0.18
  10   2  -1    0.58    0.17
   9  -2  -1    0.04    0.14
   9   2  -1    0.24    0.14
   8  -2  -1    0.70    0.15
   8   2  -1    0.67    0.14
   7  -2  -1   20.11    0.52
   7  -2  -1   19.26    0.52
   7  -2  -1   17.63    0.49
   7  -2  -1   18.30    0.51
   7   2  -1   18.65    0.48
   6  -2  -1    0.40    0.08
   6  -2  -1    0.48    0.10
   6  -2  -1    0.47    0.11
   6   2  -1    0.42    0.09
   6   2  -1    0.46    0.08
  -6   2   1    0.46    0.08
   6   2  -1    0.49    0.09
  -5  -2   1   19.94    0.47
   5  -2  -1   19.98    0.49
   5  -2  -1   20.19    0.49
   5  -2  -1   19.72    0.47
   5  -2  -1   20.52    0.49
   5  -2  -1   20.17    0.48
  -5   2   1   20.03    0.44
   5   2  -1   19.72    0.44
   5   2  -1   19.93    0.45
   5   2  -1   20.03    0.44
   5   2  -1   19.98    0.44
   4  -2  -1    1.98    0.12
   4  -2  -1    2.01    0.14
   4  -2  -1    2.09    0.11
   4  -2  -1    2.10    0.13
   4  -2  -1    2.22    0.13
  -4  -2   1    2.30    0.11
   4  -2  -1    2.15    0.11
  -4   2   1    2.10    0.14
   4   2  -1    1.94    0.09
   4   2  -1    2.13    0.10
  -4   2   1    2.04    0.11
   4   2  -1    1.92    0.09
  -4   2   1    2.13    0.11
   4   2  -1    2.11    0.10
   3  -2  -1   94.57    1.98
   3  -2  -1   93.47    1.79
   3  -2  -1   95.22    1.98
   3  -2  -1   95.04    1.80
   3  -2  -1   93.43    1.85
  -3  -2   1   94.03    1.81
   3   2  -1   93.84    1.75
  -3   2   1   93.29    1.85
   3   2  -1   94.42    1.80
  -3   2   1   92.24    1.78
   3   2  -1   91.01    1.80
  -3   2   1   92.49    1.78
   3   2  -1   93.18    1.75
  -1  -2   1   64.92    1.22
   1  -2  -1   64.95    1.36
   1  -2  -1   64.83    1.23
   1  -2  -1   65.24    1.36
   1  -2  -1   64.02    1.23
   1  -2  -1   64.70    1.27
  -1   2   1   64.62    1.23
   1   2  -1   64.62    1.22
  -1   2   1   65.28    1.22
  -1   2   1   67.10    1.36
  -1   2   1   64.74    1.27
  -1   2   1   57.86    1.36
   0  -2  -1  491.57    9.41
   0  -2   1  489.32    9.39
   0   2   1  484.69    9.14
   1  -2   1   45.58    0.92
  -1  -2  -1   45.50    0.97
  -1  -2  -1   46.24    0.88
   1  -2   1   45.76    0.98
   1  -2   1   45.83    0.89
  -1  -2  -1   44.78    0.88
  -1  -2  -1   45.55    0.92
   1  -2   1   45.45    0.98
   1  -2   1   44.76    0.89
  -1  -2  -1   45.35    0.96
   1   2   1   45.59    0.98
  -1   2  -1   45.12    0.92
  -1   2  -1   46.48    0.99
  -1   2  -1   44.77    0.89
   1   2   1   45.01    0.97
  -1   2  -1   45.78    0.98
  -1   2  -1   45.24    0.89
   1   2   1   45.65    0.89
   1   2   1   45.35    0.88
   1   2   1   45.86    0.92
   1   2   1   45.29    0.88
   2  -2   1    3.39    0.13
  -2  -2  -1    3.53    0.11
  -2  -2  -1    3.60    0.13
   2  -2   1    3.59    0.13
   2  -2   1    3.53    0.13
   2  -2   1    3.51    0.13
  -2  -2  -1    3.44    0.11
   2  -2   1    3.44    0.14
  -2   2  -1    3.47    0.12
   2   2   1    3.61    0.11
  -2   2  -1    3.68    0.13
   2   2   1    3.47    0.11
  -2   2  -1    3.46    0.14
   2   2   1    3.50    0.12
   2   2   1    3.46    0.12
   2   2   1    3.72    0.13
  -2   2  -1    3.59    0.13
  -2   2  -1    3.44    0.13
   3  -2   1   45.06    0.93
   3  -2   1   45.40    0.93
   3  -2   1   45.19    0.96
   3  -2   1   46.25    1.02
   3  -2   1   44.98    0.97
  -3  -2  -1   45.01    0.95
   3  -2   1   44.54    1.01
  -3  -2  -1   45.39    0.90
  -3  -2  -1   45.59    0.90
   3   2   1   45.52    0.94
   3   2   1   45.80    0.99
  -3   2  -1   45.70    0.99
   3   2   1   45.58    0.91
   3   2   1   45.50    0.91
  -3   2  -1   46.72    1.00
  -3   2  -1   44.94    0.93
  -3   2  -1   46.50    0.92
   3   2   1   45.62    0.99
  -3   2  -1   45.82    0.97
   4  -2   1   43.40    0.92
  -4  -2  -1   44.15    0.88
   4  -2   1   45.26    1.00
   4  -2   1   44.59    1.00
   4  -2   1   43.00    0.96
  -4  -2  -1   43.53    0.94
  -4  -2  -1   43.85    0.88
   4   2   1   43.67    0.97
   4   2   1   43.37    0.90
  -4   2  -1   45.20    0.94
  -4   2  -1   44.58    0.92
   4   2   1   43.67    0.90
  -4   2  -1   43.62    0.96
  -4   2  -1   42.99    0.94
   4   2   1   43.92    0.97
   5  -2   1    0.81    0.12
  -5  -2  -1    0.55    0.11
   5  -2   1    0.93    0.12
   5  -2   1    0.84    0.10
  -5  -2  -1    0.71    0.08
   5  -2   1    0.89    0.10
  -5   2  -1    0.91    0.11
  -5   2  -1    0.88    0.13
   5   2   1    0.76    0.09
   5   2   1    0.61    0.11
   6  -2   1    0.09    0.09
  -6  -2  -1    0.04    0.06
   6  -2   1    0.02    0.11
   6  -2   1    0.19    0.12
  -6  -2  -1    0.09    0.10
   6   2   1    0.07    0.08
  -6   2  -1    0.23    0.10
   6   2   1    0.16    0.10
   6   2   1    0.09    0.11
  -7  -2  -1    0.09    0.12
   7  -2   1   -0.08    0.12
   7  -2   1   -0.08    0.13
  -7   2  -1    0.11    0.11
   7   2   1    0.27    0.12
   8  -2   1   -0.07    0.14
  -8  -2  -1    0.04    0.13
   8   2   1    0.07    0.13
   9  -2   1    3.38    0.28
   9   2   1    3.58    0.27
  10  -3  -1    0.67    0.19
  10   3  -1    0.80    0.17
   9  -3  -1    1.33    0.20
   9   3  -1    1.52    0.17
   8  -3  -1    7.97    0.33
   8   3  -1    8.35    0.31
   7  -3  -1    0.35    0.12
   7  -3  -1    0.39    0.12
  -7   3   1    0.25    0.09
   7   3  -1    0.23    0.10
  -6  -3   1    5.40    0.21
   6  -3  -1    5.59    0.25
   6  -3  -1    5.62    0.22
   6  -3  -1    5.39    0.23
   6   3  -1    5.39    0.20
   6   3  -1    5.74    0.20
   6   3  -1    5.57    0.18
  -6   3   1    5.68    0.22
   5  -3  -1    2.34    0.14
  -5  -3   1    2.39    0.13
   5  -3  -1    2.44    0.15
   5  -3  -1    2.36    0.17
   5  -3  -1    2.20    0.16
   5   3  -1    1.93    0.12
   5   3  -1    2.26    0.10
   5   3  -1    2.25    0.11
   5   3  -1    2.26    0.12
  -5   3   1    2.23    0.14
   4  -3  -1    5.46    0.20
   4  -3  -1    5.74    0.19
  -4  -3   1    6.11    0.17
   4  -3  -1    5.41    0.21
   4  -3  -1    5.23    0.20
   4  -3  -1    5.47    0.19
  -4   3   1    5.08    0.18
  -4   3   1    5.42    0.22
   4   3  -1    5.66    0.14
   4   3  -1    5.75    0.15
   4   3  -1    5.87    0.14
   4   3  -1    5.67    0.15
   3  -3  -1   47.98    1.05
   3  -3  -1   47.87    1.04
   3  -3  -1   47.40    0.96
   3  -3  -1   47.82    1.00
  -3  -3   1   47.98    0.94
   3  -3  -1   48.33    0.96
  -3   3   1   48.15    1.00
  -3   3   1   47.41    0.95
  -3   3   1   47.11    0.94
  -3   3   1   48.74    1.01
  -3   3   1   47.17    1.01
  -1  -3   1   84.86    1.64
   1  -3  -1   86.32    1.62
   1  -3  -1   85.92    1.67
  -1  -3   1   83.49    1.60
   1  -3  -1   86.49    1.61
   1  -3  -1   85.95    1.79
   1  -3  -1   86.45    1.80
   1   3  -1   85.83    1.58
  -1   3   1   72.46    1.79
  -1   3   1   85.65    1.80
  -1   3   1   86.16    1.67
  -1   3   1   86.20    1.61
  -1   3   1   85.17    1.62
   1   3  -1   84.14    1.58
   0  -3  -1    2.48    0.08
   0  -3  -1    2.01    0.08
   0  -3   1    2.07    0.08
   0  -3   1    1.97    0.08
   0  -3   1    2.06    0.09
   0  -3  -1    1.95    0.09
   0  -3  -1    2.02    0.10
   0  -3  -1    1.97    0.09
   0   3   1    2.05    0.10
   0   3   1    1.96    0.09
   0   3  -1    2.20    0.08
   0   3   1    1.94    0.10
   0   3   1    2.03    0.08
   0   3   1    2.16    0.09
   0   3  -1    2.01    0.08
   0   3  -1    2.04    0.07
   0   3  -1    2.06    0.07
  -1  -3  -1    0.40    0.03
   1  -3   1    0.40    0.06
  -1  -3  -1    0.42    0.04
  -1  -3  -1    0.39    0.05
   1  -3   1    0.44    0.05
  -1  -3  -1    0.45    0.05
   1  -3   1    0.45    0.05
   1  -3   1    0.42    0.06
   1  -3   1    0.44    0.05
  -1   3  -1    0.33    0.04
   1   3   1    0.43    0.04
   1   3   1    0.39    0.05
  -1   3  -1    0.38    0.05
   1   3   1    0.38    0.05
  -1   3  -1    0.39    0.05
   1   3   1    0.33    0.04
  -1   3  -1    0.40    0.04
   1   3   1    0.51    0.05
   1   3   1    0.43    0.05
   2  -3   1    6.01    0.20
  -2  -3  -1    6.31    0.17
   2  -3   1    6.19    0.19
  -2  -3  -1    6.31    0.19
  -2  -3  -1    6.44    0.17
   2  -3   1    6.31    0.19
   2  -3   1    6.27    0.20
   2  -3   1    6.63    0.20
   2  -3   1    7.19    0.20
  -2   3  -1    6.23    0.20
  -2   3  -1    7.55    0.20
   2   3   1    6.47    0.19
   2   3   1    6.44    0.18
   2   3   1    6.17    0.17
   2   3   1    6.31    0.17
   2   3   1    6.50    0.17
  -2   3  -1    6.29    0.20
  -3  -3  -1  524.07    9.86
   3  -3   1  523.49   11.05
   3  -3   1  525.60   10.16
   3  -3   1  536.07    9.91
  -3  -3  -1  516.43   10.23
   3  -3   1  536.01   11.10
   3  -3   1  520.79    9.94
   3  -3   1  526.58   10.24
  -3  -3  -1  537.21    9.88
   3   3   1  539.89   11.02
   3   3   1  531.52    9.88
   3   3   1  532.82   10.19
  -3   3  -1  524.64   11.09
   3   3   1  523.62    9.92
  -3   3  -1  528.80   11.08
  -3   3  -1  517.99    9.91
  -4  -3  -1    9.18    0.24
   4  -3   1    9.26    0.29
   4  -3   1    9.42    0.29
   4  -3   1    9.77    0.30
  -4  -3  -1    9.07    0.28
  -4  -3  -1    9.38    0.24
   4  -3   1    9.56    0.31
   4   3   1    9.18    0.26
   4   3   1    8.92    0.27
  -4   3  -1    9.76    0.25
  -4   3  -1    9.78    0.29
   4   3   1    9.27    0.27
   4   3   1    9.13    0.25
  -4   3  -1    9.16    0.25
   5  -3   1    0.33    0.11
   5  -3   1    0.37    0.09
  -5  -3  -1    0.46    0.06
  -5  -3  -1    0.47    0.10
   5  -3   1    0.45    0.09
  -5  -3  -1    0.37    0.06
   5  -3   1    0.47    0.11
   5   3   1    0.38    0.09
   5   3   1    0.41    0.10
  -5   3  -1    0.60    0.10
   5   3   1    0.43    0.07
   6  -3   1    0.70    0.13
   6  -3   1    0.39    0.10
   6  -3   1    0.62    0.14
  -6  -3  -1    0.52    0.11
   6   3   1    0.54    0.12
  -6   3  -1    0.68    0.12
   6   3   1    0.52    0.09
  -7  -3  -1    0.08    0.12
   7  -3   1    0.16    0.13
   7  -3   1   -0.11    0.12
   7   3   1   -0.02    0.11
  -7   3  -1    0.04    0.11
  -8  -3  -1    0.22    0.14
   8  -3   1    0.23    0.16
   8   3   1    0.26    0.14
   9  -3   1    2.78    0.28
   9   3   1    2.70    0.25
  10  -4  -1    0.73    0.20
  10   4  -1    0.65    0.16
   9  -4  -1   -0.11    0.15
   9   4  -1   -0.10    0.13
   8  -4  -1   -0.05    0.13
   8   4  -1    0.11    0.11
   7  -4  -1    3.79    0.23
  -7  -4   1    4.25    0.20
   7  -4  -1    3.80    0.25
   7   4  -1    4.15    0.20
  -7   4   1    3.73    0.20
   6  -4  -1    7.95    0.31
   6  -4  -1    8.10    0.29
   6  -4  -1    8.29    0.29
   6  -4  -1    7.92    0.28
  -6  -4   1    7.99    0.25
   6   4  -1    8.38    0.24
   6   4  -1    7.73    0.21
   6   4  -1    7.94    0.24
  -6   4   1    8.29    0.27
  -5  -4   1    0.60    0.08
   5  -4  -1    0.54    0.08
   5  -4  -1    0.56    0.08
   5  -4  -1    0.85    0.11
   5  -4  -1    0.71    0.12
  -5   4   1    0.68    0.10
   5   4  -1    0.98    0.07
   5   4  -1    0.80    0.07
   5   4  -1    0.65    0.07
   5   4  -1    0.74    0.07
   4  -4  -1    1.72    0.16
   4  -4  -1    1.74    0.15
   4  -4  -1    1.74    0.17
  -4  -4   1    2.66    0.11
   4  -4  -1    2.00    0.14
   4  -4  -1    1.83    0.14
  -4   4   1    1.81    0.15
   4   4  -1    2.72    0.07
   4   4  -1    2.70    0.09
  -4   4   1    1.88    0.16
   4   4  -1    2.74    0.09
  -3  -4   1   61.43    1.18
   3  -4  -1   58.92    1.20
   3  -4  -1   60.94    1.25
   3  -4  -1   59.87    1.32
   3  -4  -1   60.88    1.21
   3  -4  -1   61.11    1.32
  -3   4   1   60.67    1.30
  -3   4   1   61.42    1.30
  -3   4   1   60.27    1.19
  -3   4   1   60.22    1.25
  -3   4   1   59.04    1.20
   2  -4  -1  143.87    2.79
   2  -4  -1  140.74    3.00
  -2  -4   1  143.25    2.73
   2  -4  -1  141.27    2.70
   2  -4  -1  139.76    2.69
   2  -4  -1  142.11    3.00
  -2   4   1  143.88    2.79
  -2   4   1  139.33    2.70
  -2   4   1  144.07    3.00
  -2   4   1  142.94    2.99
  -2   4   1  142.83    2.69
   1  -4  -1    0.37    0.05
   1  -4  -1    0.37    0.05
  -1  -4   1    0.41    0.05
   1  -4  -1    0.48    0.05
   1  -4  -1    0.46    0.05
  -1  -4   1    0.44    0.04
  -1   4   1    0.41    0.05
   1   4  -1    0.38    0.03
  -1   4   1    0.39    0.05
  -1   4   1    0.48    0.06
   1   4  -1    0.35    0.03
   1   4  -1    0.40    0.05
  -1   4   1    0.52    0.05
  -1   4   1    0.44    0.06
   0  -4  -1  101.38    2.13
   0  -4   1  100.45    1.98
   0  -4   1  100.21    1.91
   0  -4  -1  102.68    1.93
   0  -4  -1  101.93    2.15
   0  -4   1  101.25    1.91
   0  -4  -1  102.41    1.99
   0  -4  -1   99.71    1.92
   0   4  -1  100.52    2.12
   0   4  -1  101.35    1.91
   0   4   1  101.27    2.14
   0   4  -1  103.04    2.13
   0   4   1  100.79    1.93
   0   4  -1  101.00    1.92
   0   4   1  101.55    1.92
   0   4   1  100.53    1.98
   0   4   1  101.43    2.13
  -1  -4  -1   12.33    0.28
  -1  -4  -1   12.07    0.29
   1  -4   1   12.27    0.31
  -1  -4  -1   12.30    0.26
  -1  -4  -1   12.54    0.27
   1  -4   1   12.18    0.28
   1  -4   1   12.46    0.30
  -1  -4  -1   12.35    0.27
   1  -4   1   12.04    0.28
  -1   4  -1   12.29    0.30
  -1   4  -1   12.68    0.29
   1   4   1   12.19    0.27
   1   4   1   12.47    0.29
   1   4   1   12.08    0.29
  -1   4  -1   12.21    0.30
   1   4   1   12.05    0.26
   1   4   1   12.12    0.28
   1   4   1   12.21    0.29
  -1   4  -1   12.18    0.29
  -2  -4  -1   30.85    0.62
  -2  -4  -1   30.68    0.62
   2  -4   1   30.71    0.68
  -2  -4  -1   30.74    0.66
   2  -4   1   30.80    0.65
   2  -4   1   31.14    0.69
   2  -4   1   31.68    0.71
   2  -4   1   30.77    0.65
   2  -4   1   30.86    0.70
   2   4   1   31.02    0.67
  -2   4  -1   30.86    0.71
  -2   4  -1   30.73    0.66
  -2   4  -1   31.35    0.65
   2   4   1   31.49    0.68
   2   4   1   30.74    0.64
  -2   4  -1   31.37    0.71
   2   4   1   31.10    0.63
   2   4   1   31.42    0.66
   2   4   1   30.86    0.62
   2   4   1   30.91    0.63
   3  -4   1  117.21    2.30
  -3  -4  -1  118.22    2.24
  -3  -4  -1  118.57    2.35
   3  -4   1  121.58    2.55
  -3  -4  -1  118.80    2.25
   3  -4   1  116.97    2.38
   3  -4   1  120.27    2.54
   3   4   1  119.78    2.50
   3   4   1  119.34    2.27
   3   4   1  117.76    2.27
  -3   4  -1  116.45    2.53
  -3   4  -1  117.19    2.30
   3   4   1  119.68    2.50
  -3   4  -1  120.29    2.54
   3   4   1  120.32    2.34
   4  -4   1   64.69    1.44
   4  -4   1   63.34    1.37
  -4  -4  -1   63.86    1.33
   4  -4   1   65.78    1.45
   4  -4   1   61.91    1.31
  -4  -4  -1   65.08    1.24
  -4  -4  -1   65.44    1.24
   4   4   1   66.83    1.39
  -4   4  -1   64.18    1.32
   4   4   1   64.59    1.29
  -4   4  -1   64.25    1.41
   4   4   1   66.15    1.39
   4   4   1   65.64    1.29
  -4   4  -1   64.99    1.41
   5  -4   1   15.65    0.47
  -5  -4  -1   16.31    0.43
   5  -4   1   16.06    0.45
  -5  -4  -1   16.06    0.33
   5  -4   1   15.64    0.44
   5  -4   1   15.90    0.45
  -5  -4  -1   16.11    0.33
  -5   4  -1   15.61    0.38
   5   4   1   16.28    0.41
  -5   4  -1   16.26    0.38
   5   4   1   16.30    0.41
  -5   4  -1   15.93    0.43
   5   4   1   16.50    0.42
   6  -4   1    4.67    0.25
   6  -4   1    4.53    0.27
   6  -4   1    4.67    0.24
  -6  -4  -1    4.47    0.22
   6   4   1    4.47    0.22
   6   4   1    4.83    0.21
  -6   4  -1    4.36    0.24
   7  -4   1    3.79    0.27
   7  -4   1    3.78    0.25
  -7  -4  -1    3.47    0.23
  -7   4  -1    3.77    0.25
   7   4   1    3.47    0.22
   8  -4   1    7.49    0.36
  -8  -4  -1    8.05    0.34
   8   4   1    7.18    0.32
   9  -4   1   11.32    0.47
  -9  -4  -1   11.51    0.44
   9   4   1   10.70    0.42
   9  -5  -1    0.41    0.16
   9   5  -1    0.20    0.14
   8  -5  -1   -0.10    0.15
   8   5  -1   -0.03    0.11
   7  -5  -1   -0.28    0.12
  -7  -5   1    0.01    0.09
   7  -5  -1   -0.35    0.12
   7   5  -1    0.09    0.10
  -7   5   1   -0.25    0.10
   6  -5  -1    2.46    0.20
   6  -5  -1    2.76    0.20
   6  -5  -1    2.69    0.18
  -6  -5   1    2.86    0.16
   6  -5  -1    2.82    0.22
   6   5  -1    2.91    0.15
   6   5  -1    2.76    0.15
  -6   5   1    3.01    0.19
  -5  -5   1    0.69    0.08
   5  -5  -1    0.68    0.10
   5  -5  -1    0.68    0.11
   5  -5  -1    0.58    0.09
   5  -5  -1    0.63    0.12
   5  -5  -1    0.69    0.09
  -5   5   1    0.58    0.11
   5   5  -1    0.74    0.07
   5   5  -1    0.77    0.07
  -5   5   1    0.65    0.12
   5   5  -1    0.85    0.04
   4  -5  -1   25.43    0.59
   4  -5  -1   25.08    0.62
   4  -5  -1   25.25    0.63
  -4  -5   1   26.46    0.54
   4  -5  -1   25.72    0.62
  -4   5   1   25.47    0.63
   4   5  -1   25.90    0.51
  -4   5   1   25.29    0.58
  -4   5   1   26.20    0.59
  -4   5   1   25.97    0.59
   4   5  -1   26.18    0.52
  -3  -5   1   10.11    0.23
   3  -5  -1    9.70    0.28
   3  -5  -1   10.13    0.28
   3  -5  -1    9.95    0.28
   3  -5  -1   10.29    0.30
   3  -5  -1   10.24    0.29
  -3   5   1   10.23    0.28
  -3   5   1   10.22    0.30
   3   5  -1    9.75    0.20
  -3   5   1   10.59    0.28
  -3   5   1   10.02    0.28
   3   5  -1    9.60    0.21
   2  -5  -1    0.02    0.04
   2  -5  -1    0.15    0.06
   2  -5  -1    0.07    0.06
   2  -5  -1   -0.05    0.05
  -2  -5   1    0.25    0.06
  -2  -5   1    0.04    0.04
   2  -5  -1    0.02    0.05
   2   5  -1    0.08    0.03
  -2   5   1    0.08    0.06
   2   5  -1    0.04    0.03
  -2   5   1    0.05    0.04
  -2   5   1    0.15    0.06
  -2   5   1    0.02    0.02
   2   5  -1    0.10    0.02
  -2   5   1    0.02    0.04
   1  -5  -1   24.88    0.53
  -1  -5   1   22.37    0.47
  -1  -5   1   25.21    0.47
  -1  -5   1   25.01    0.52
   1  -5  -1   24.45    0.55
   1  -5  -1   25.07    0.56
   1  -5  -1   24.79    0.57
   1  -5  -1   24.42    0.52
  -1   5   1   25.43    0.52
   1   5  -1   25.20    0.49
   1   5  -1   25.09    0.50
  -1   5   1   25.26    0.55
   1   5  -1   25.36    0.52
  -1   5   1   24.24    0.53
  -1   5   1   25.57    0.57
  -1   5   1   25.02    0.57
   0  -5  -1  157.94    3.31
   0  -5  -1  155.46    3.28
   0  -5   1  156.09    3.05
   0  -5   1  156.02    2.94
   0  -5   1  155.76    2.94
   0  -5  -1  155.82    2.97
   0  -5  -1  154.62    2.96
   0  -5  -1  155.87    3.28
   0  -5  -1  158.53    3.06
   0   5  -1  161.13    3.30
   0   5   1  158.58    3.05
   0   5   1  158.36    3.30
   0   5  -1  157.38    3.04
   0   5  -1  155.12    2.95
   0   5   1  157.13    3.33
   0   5  -1  155.84    2.95
   0   5  -1  155.95    3.29
   0   5   1  157.54    2.95
   0   5   1  155.05    2.96
  -1  -5  -1   81.89    1.56
   1  -5   1   81.78    1.75
  -1  -5  -1   80.51    1.63
   1  -5   1   81.08    1.58
   1  -5   1   83.13    1.74
  -1  -5  -1   82.67    1.57
   1  -5   1   81.86    1.58
  -1  -5  -1   80.69    1.55
   1  -5   1   81.84    1.65
  -1   5  -1   82.41    1.58
   1   5   1   82.03    1.58
  -1   5  -1   81.48    1.75
   1   5   1   82.02    1.63
   1   5   1   82.90    1.73
  -1   5  -1   84.01    1.75
  -1   5  -1   80.86    1.59
   1   5   1   81.78    1.74
   1   5   1   82.78    1.57
   2  -5   1   41.46    0.90
   2  -5   1   41.22    0.89
  -2  -5  -1   41.16    0.86
  -2  -5  -1   41.59    0.81
   2  -5   1   39.82    0.85
   2  -5   1   42.12    0.85
   2  -5   1   42.37    0.93
   2  -5   1   41.52    0.92
  -2  -5  -1   41.34    0.82
  -2   5  -1   40.75    0.86
   2   5   1   41.42    0.89
   2   5   1   41.55    0.81
  -2   5  -1   41.79    0.93
   2   5   1   41.26    0.84
   2   5   1   41.82    0.89
  -2   5  -1   41.26    0.93
   2   5   1   40.60    0.86
  -2   5  -1   41.62    0.85
   2   5   1   41.36    0.82
  -3  -5  -1  186.10    3.49
   3  -5   1  192.11    3.95
  -3  -5  -1  188.38    3.49
  -3  -5  -1  188.98    3.64
   3  -5   1  187.41    3.68
   3  -5   1  188.64    3.95
   3  -5   1  185.05    3.56
  -3   5  -1  183.12    3.56
   3   5   1  190.28    3.90
   3   5   1  188.38    3.52
   3   5   1  188.19    3.90
  -3   5  -1  184.43    3.95
   3   5   1  189.17    3.53
  -3   5  -1  167.18    3.94
   3   5   1  189.56    3.63
   4  -5   1   19.17    0.49
   4  -5   1   19.90    0.52
   4  -5   1   20.23    0.53
  -4  -5  -1   20.71    0.41
   4  -5   1   20.49    0.54
  -4  -5  -1   20.15    0.49
  -4   5  -1   19.96    0.50
   4   5   1   20.18    0.47
  -4   5  -1   20.38    0.50
   4   5   1   20.05    0.46
   4   5   1   20.27    0.47
  -4   5  -1   19.09    0.49
   5  -5   1    1.36    0.16
   5  -5   1    1.46    0.16
   5  -5   1    1.81    0.16
   5  -5   1    1.46    0.15
  -5  -5  -1    1.63    0.15
  -5   5  -1    1.69    0.12
  -5   5  -1    1.42    0.15
   5   5   1    1.58    0.14
  -5   5  -1    1.51    0.10
   5   5   1    1.50    0.13
   5   5   1    1.74    0.15
   6  -5   1    0.05    0.09
   6  -5   1   -0.12    0.11
  -6  -5  -1    0.11    0.09
   6  -5   1   -0.17    0.12
   6  -5   1   -0.05    0.09
  -6   5  -1   -0.11    0.12
   6   5   1    0.13    0.10
   6   5   1    0.06    0.07
  -7  -5  -1    1.12    0.15
   7  -5   1    1.23    0.19
   7  -5   1    1.07    0.17
  -7   5  -1    1.21    0.16
   7   5   1    1.12    0.15
  -8  -5  -1    0.30    0.14
   8  -5   1    0.18    0.16
   8   5   1    0.30    0.13
   9  -5   1    3.87    0.31
  -9  -5  -1    4.23    0.29
   9   5   1    3.83    0.29
   9  -6  -1   -0.09    0.16
   9   6  -1    0.11    0.13
  -8  -6   1    0.18    0.11
   8  -6  -1   -0.04    0.14
   8   6  -1    0.03    0.11
   7  -6  -1    1.57    0.19
  -7  -6   1    2.02    0.15
   7  -6  -1    1.81    0.22
  -7   6   1    1.66    0.18
   7   6  -1    2.21    0.16
   6  -6  -1    1.74    0.19
   6  -6  -1    1.64    0.17
   6  -6  -1    1.61    0.15
  -6  -6   1    2.00    0.14
   6   6  -1    1.95    0.14
   6   6  -1    1.97    0.14
  -6   6   1    1.63    0.16
  -5  -6   1    6.25    0.20
   5  -6  -1    5.96    0.24
   5  -6  -1    6.19    0.25
   5  -6  -1    6.21    0.28
   5  -6  -1    6.13    0.25
   5  -6  -1    6.04    0.25
  -5   6   1    5.93    0.24
  -5   6   1    6.01    0.17
   5   6  -1    6.26    0.18
   5   6  -1    6.32    0.19
  -5   6   1    6.23    0.17
   4  -6  -1    1.77    0.16
   4  -6  -1    1.70    0.17
  -4  -6   1    2.37    0.11
   4  -6  -1    1.95    0.16
   4  -6  -1    1.86    0.15
   4  -6  -1    1.81    0.14
  -4   6   1    1.84    0.13
  -4   6   1    1.89    0.12
  -4   6   1    1.93    0.17
   4   6  -1    2.26    0.09
   4   6  -1    2.21    0.10
  -4   6   1    2.14    0.17
   3  -6  -1   20.06    0.50
  -3  -6   1   20.38    0.43
   3  -6  -1   20.11    0.50
   3  -6  -1   20.26    0.47
   3  -6  -1   19.54    0.50
   3  -6  -1   20.15    0.51
   3   6  -1   19.97    0.40
   3   6  -1   19.84    0.40
  -3   6   1   20.20    0.50
  -3   6   1   20.74    0.49
  -3   6   1   19.81    0.48
   3   6  -1   20.16    0.40
  -3   6   1   19.90    0.49
   2  -6  -1   43.50    0.90
  -2  -6   1   44.30    0.89
  -2  -6   1   43.09    0.88
   2  -6  -1   43.01    0.89
   2  -6  -1   42.69    0.94
   2  -6  -1   43.18    0.98
   2  -6  -1   43.90    0.97
   2  -6  -1   43.21    0.98
  -2   6   1   44.09    0.97
  -2   6   1   43.23    0.90
   2   6  -1   43.87    0.84
   2   6  -1   44.76    0.84
  -2   6   1   43.99    0.94
  -2   6   1   44.19    0.89
  -2   6   1   43.59    0.98
   2   6  -1   43.86    0.87
   1  -6  -1   30.25    0.64
   1  -6  -1   29.98    0.63
   1  -6  -1   30.51    0.68
   1  -6  -1   29.88    0.69
   1  -6  -1   30.19    0.69
  -1  -6   1   30.96    0.64
  -1  -6   1   29.95    0.63
  -1  -6   1   31.17    0.59
   1   6  -1   30.53    0.62
  -1   6   1   30.96    0.67
  -1   6   1   30.00    0.64
   1   6  -1   30.61    0.61
  -1   6   1   30.69    0.70
  -1   6   1   31.06    0.70
   1   6  -1   31.40    0.64
  -1   6   1   30.18    0.65
   0  -6  -1    4.15    0.15
   0  -6   1    3.99    0.13
   0  -6   1    3.75    0.15
   0  -6  -1    4.21    0.16
   0  -6  -1    4.00    0.12
   0  -6  -1    4.01    0.13
   0  -6  -1    4.01    0.13
   0  -6   1    4.00    0.13
   0   6   1    4.20    0.15
   0   6   1    3.94    0.14
   0   6  -1    4.07    0.14
   0   6  -1    3.95    0.13
   0   6   1    4.05    0.14
   0   6  -1    4.04    0.14
   0   6   1    4.16    0.14
   0   6  -1    3.85    0.15
   0   6  -1    4.03    0.13
   0   6   1    4.16    0.16
   1  -6   1   16.11    0.37
  -1  -6  -1   14.85    0.34
  -1  -6  -1   15.00    0.34
  -1  -6  -1   15.34    0.34
   1  -6   1   15.35    0.37
   1  -6   1   14.95    0.35
   1  -6   1   15.27    0.39
   1  -6   1   15.44    0.36
  -1  -6  -1   15.58    0.37
   1   6   1   15.40    0.36
   1   6   1   16.05    0.35
   1   6   1   14.58    0.36
  -1   6  -1   15.77    0.36
  -1   6  -1   15.37    0.38
  -1   6  -1   15.91    0.38
   1   6   1   14.84    0.37
  -1   6  -1   15.04    0.37
   1   6   1   15.50    0.37
   2  -6   1    0.34    0.06
  -2  -6  -1    0.31    0.05
   2  -6   1    0.42    0.09
  -2  -6  -1    0.22    0.07
   2  -6   1    0.43    0.08
   2  -6   1    0.35    0.06
  -2  -6  -1    0.41    0.06
   2  -6   1    0.10    0.10
  -2   6  -1    0.33    0.08
   2   6   1    0.26    0.07
   2   6   1    0.36    0.06
   2   6   1    0.23    0.07
   2   6   1    0.35    0.06
   2   6   1    0.26    0.05
  -2   6  -1    0.37    0.07
  -2   6  -1    0.37    0.07
   2   6   1    0.21    0.04
   3  -6   1   35.26    0.82
  -3  -6  -1   35.11    0.70
   3  -6   1   35.10    0.77
  -3  -6  -1   35.85    0.77
   3  -6   1   34.37    0.81
  -3  -6  -1   35.21    0.69
   3  -6   1   35.75    0.82
  -3   6  -1   34.92    0.83
  -3   6  -1   35.63    0.78
   3   6   1   35.62    0.78
   3   6   1   35.92    0.77
   3   6   1   35.16    0.73
   3   6   1   35.55    0.74
   3   6   1   35.34    0.73
  -4  -6  -1   20.53    0.50
   4  -6   1   20.04    0.52
   4  -6   1   20.49    0.56
   4  -6   1   20.39    0.54
   4  -6   1   20.91    0.54
  -4   6  -1   20.87    0.52
   4   6   1   20.47    0.48
   4   6   1   20.65    0.48
  -4   6  -1   20.69    0.52
  -4   6  -1   20.43    0.52
   4   6   1   20.86    0.48
   5  -6   1    4.76    0.25
  -5  -6  -1    5.24    0.22
   5  -6   1    4.77    0.28
   5  -6   1    4.74    0.24
   5  -6   1    5.03    0.25
  -5   6  -1    4.99    0.25
  -5   6  -1    5.04    0.20
   5   6   1    5.06    0.21
   5   6   1    5.35    0.19
  -5   6  -1    4.78    0.19
   5   6   1    4.88    0.21
   6  -6   1   -0.17    0.11
  -6  -6  -1    0.11    0.09
   6  -6   1   -0.25    0.10
   6  -6   1   -0.27    0.10
   6  -6   1   -0.26    0.09
   6   6   1   -0.04    0.10
  -6   6  -1   -0.35    0.11
   6   6   1    0.00    0.07
  -7  -6  -1    4.15    0.24
   7  -6   1    4.54    0.30
   7  -6   1    4.50    0.28
  -7   6  -1    4.18    0.26
   7   6   1    4.63    0.24
  -8  -6  -1    1.06    0.17
   8  -6   1    0.93    0.19
   8   6   1    1.09    0.17
  -9  -6  -1    0.64    0.17
   9  -6   1    0.68    0.19
   9   6   1    0.51    0.17
   9  -7  -1    0.07    0.16
   9   7  -1    0.09    0.12
  -8  -7   1    0.07    0.10
   8  -7  -1    0.07    0.14
   8   7  -1   -0.08    0.10
   7  -7  -1   -0.21    0.15
   7  -7  -1   -0.37    0.13
  -7  -7   1    0.10    0.09
   7   7  -1    0.02    0.09
  -7   7   1   -0.13    0.13
  -6  -7   1    7.85    0.24
   6  -7  -1    7.75    0.36
   6  -7  -1    7.28    0.33
   6  -7  -1    7.45    0.32
   6  -7  -1    7.46    0.32
  -6   7   1    7.74    0.32
   6   7  -1    8.09    0.24
   5  -7  -1    1.13    0.12
   5  -7  -1    0.76    0.15
   5  -7  -1    0.91    0.12
  -5  -7   1    0.79    0.08
   5  -7  -1    0.74    0.13
  -5   7   1    0.70    0.13
   5   7  -1    1.07    0.10
  -5   7   1    0.72    0.08
  -5   7   1    0.91    0.10
   5   7  -1    0.88    0.08
   4  -7  -1    0.02    0.08
   4  -7  -1    0.01    0.09
  -4  -7   1    0.14    0.06
   4  -7  -1   -0.11    0.08
   4  -7  -1   -0.05    0.06
  -4   7   1    0.17    0.07
  -4   7   1    0.03    0.09
  -4   7   1   -0.02    0.06
   4   7  -1    0.05    0.05
   4   7  -1   -0.01    0.05
   3  -7  -1   22.71    0.58
   3  -7  -1   23.22    0.58
  -3  -7   1   23.05    0.50
   3  -7  -1   23.42    0.54
   3  -7  -1   23.58    0.58
   3  -7  -1   23.50    0.57
  -3   7   1   23.21    0.57
   3   7  -1   23.02    0.48
   3   7  -1   23.63    0.48
  -3   7   1   23.27    0.55
  -3   7   1   23.12    0.57
  -3   7   1   26.46    0.60
   3   7  -1   22.63    0.47
   2  -7  -1   -0.09    0.06
  -2  -7   1   -0.01    0.05
   2  -7  -1   -0.02    0.05
   2  -7  -1   -0.02    0.05
   2  -7  -1   -0.08    0.08
  -2  -7   1    0.04    0.06
  -2   7   1   -0.11    0.06
  -2   7   1   -0.05    0.07
   2   7  -1    0.08    0.04
   2   7  -1    0.01    0.04
  -2   7   1   -0.06    0.05
   2   7  -1    0.08    0.04
  -2   7   1    0.03    0.05
  -1  -7   1    0.13    0.03
   1  -7  -1    0.06    0.05
  -1  -7   1    0.08    0.06
   1  -7  -1    0.03    0.07
   1  -7  -1    0.08    0.05
   1  -7  -1    0.03    0.04
  -1  -7   1    0.09    0.06
  -1  -7   1    0.02    0.03
  -1   7   1   -0.03    0.04
   1   7  -1    0.05    0.02
  -1   7   1    0.01    0.07
  -1   7   1   -0.01    0.05
   1   7  -1    0.05    0.02
   1   7  -1    0.05    0.04
   1   7  -1    0.03    0.05
  -1   7   1   -0.03    0.05
  -1   7   1    0.04    0.07
   1   7  -1    0.05    0.05
   0  -7  -1   98.57    1.94
   0  -7   1   99.10    2.01
   0  -7  -1   98.90    1.93
   0  -7  -1  102.59    2.12
   0  -7  -1   99.31    2.12
   0  -7   1  100.73    1.92
   0  -7  -1  102.85    2.02
   0  -7   1  100.85    1.92
   0   7  -1  102.85    2.14
   0   7  -1   98.76    2.00
   0   7   1  101.75    1.94
   0   7   1   98.75    1.95
   0   7   1   99.76    2.01
   0   7  -1  101.46    1.93
   0   7  -1  101.41    2.13
   0   7   1  101.66    2.15
   0   7   1  101.37    2.15
   0   7  -1   99.41    1.94
   1  -7   1   10.18    0.26
  -1  -7  -1    9.86    0.26
  -1  -7  -1   10.23    0.25
  -1  -7  -1   10.14    0.29
   1  -7   1   10.20    0.30
   1  -7   1    9.87    0.27
   1  -7   1   10.43    0.26
  -1  -7  -1   10.04    0.25
   1   7   1   10.12    0.26
   1   7   1    9.88    0.28
   1   7   1   10.28    0.26
   1   7   1    9.95    0.27
   1   7   1    9.90    0.27
  -1   7  -1   10.04    0.28
  -1   7  -1   10.30    0.30
  -1   7  -1   10.03    0.28
  -1   7  -1   10.31    0.29
  -1   7  -1   10.73    0.28
  -2  -7  -1    2.21    0.13
   2  -7   1    2.06    0.12
  -2  -7  -1    1.97    0.10
   2  -7   1    2.06    0.14
  -2  -7  -1    1.70    0.13
   2  -7   1    1.93    0.15
   2  -7   1    1.71    0.11
  -2  -7  -1    2.06    0.11
  -2   7  -1    1.91    0.14
   2   7   1    1.86    0.09
  -2   7  -1    1.99    0.13
   2   7   1    1.97    0.10
   2   7   1    2.06    0.12
  -2   7  -1    2.04    0.15
   2   7   1    1.77    0.12
  -3  -7  -1    0.32    0.08
   3  -7   1    0.25    0.06
  -3  -7  -1    0.21    0.05
   3  -7   1    0.25    0.07
   3  -7   1    0.61    0.12
  -3  -7  -1    0.20    0.04
   3  -7   1    0.38    0.09
   3   7   1    0.35    0.07
  -3   7  -1    0.42    0.10
   3   7   1    0.19    0.05
  -3   7  -1    0.38    0.07
   3   7   1    0.22    0.08
   3   7   1    0.22    0.05
  -3   7  -1    0.31    0.07
   4  -7   1    8.04    0.28
   4  -7   1    7.80    0.28
  -4  -7  -1    8.08    0.27
   4  -7   1    8.04    0.29
   4  -7   1    8.02    0.32
   4   7   1    7.77    0.24
  -4   7  -1    8.21    0.27
  -4   7  -1    7.58    0.27
   4   7   1    7.99    0.25
   4   7   1    7.96    0.23
  -4   7  -1    8.16    0.29
   4   7   1    7.76    0.25
   5  -7   1    6.02    0.27
   5  -7   1    6.13    0.28
  -5  -7  -1    6.68    0.25
   5  -7   1    6.67    0.28
   5  -7   1    6.44    0.32
  -5   7  -1    6.30    0.23
   5   7   1    6.33    0.24
  -5   7  -1    6.39    0.24
   5   7   1    6.84    0.25
   5   7   1    6.78    0.22
  -5   7  -1    6.31    0.29
   6  -7   1    9.17    0.39
   6  -7   1    8.92    0.34
   6  -7   1    9.53    0.36
  -6  -7  -1    9.10    0.32
  -6   7  -1    9.14    0.27
  -6   7  -1    8.81    0.26
  -6   7  -1    8.75    0.35
   6   7   1    8.96    0.29
   6   7   1    8.94    0.31
  -7  -7  -1    1.67    0.17
   7  -7   1    1.85    0.20
   7  -7   1    1.71    0.22
  -7   7  -1    1.82    0.19
   7   7   1    1.77    0.18
  -8  -7  -1   -0.04    0.13
   8  -7   1    0.16    0.16
   8   7   1    0.08    0.13
   9  -7   1    0.49    0.19
  -9  -7  -1    0.14    0.15
   9   7   1    0.22    0.16
   9  -8  -1    0.03    0.16
   9   8  -1    0.02    0.13
  -8  -8   1    0.70    0.12
   8  -8  -1    0.56    0.17
   8   8  -1    0.69    0.13
  -7  -8   1   -0.05    0.08
   7  -8  -1   -0.01    0.14
   7  -8  -1    0.04    0.15
  -7   8   1    0.02    0.13
   7   8  -1   -0.12    0.09
   6  -8  -1    2.96    0.28
  -6  -8   1    3.07    0.16
   6  -8  -1    2.99    0.25
   6  -8  -1    2.84    0.23
   6  -8  -1    2.94    0.26
  -6   8   1    2.77    0.11
   6   8  -1    3.23    0.17
  -6   8   1    3.18    0.24
  -6   8   1    2.96    0.12
  -5  -8   1   51.11    1.05
   5  -8  -1   51.22    1.17
   5  -8  -1   50.93    1.11
   5  -8  -1   51.88    1.20
   5  -8  -1   52.68    1.19
  -5   8   1   50.43    1.11
  -5   8   1   50.90    1.14
  -5   8   1   49.49    1.14
   5   8  -1   50.94    1.02
   5   8  -1   50.09    1.01
   4  -8  -1    2.70    0.18
   4  -8  -1    2.86    0.17
  -4  -8   1    2.77    0.13
   4  -8  -1    2.52    0.19
   4  -8  -1    2.85    0.17
  -4   8   1    2.68    0.19
  -4   8   1    3.00    0.16
   4   8  -1    2.84    0.13
   4   8  -1    2.77    0.12
  -4   8   1    2.67    0.16
   3  -8  -1   39.10    0.89
   3  -8  -1   39.78    0.89
  -3  -8   1   38.24    0.80
   3  -8  -1   38.08    0.83
   3  -8  -1   37.98    0.89
   3   8  -1   38.03    0.77
   3   8  -1   37.40    0.77
   3   8  -1   38.27    0.76
  -3   8   1   37.90    0.84
  -3   8   1   36.97    0.88
   2  -8  -1   26.95    0.60
   2  -8  -1   26.66    0.64
   2  -8  -1   26.58    0.64
   2  -8  -1   26.47    0.63
  -2  -8   1   26.67    0.59
   2   8  -1   27.35    0.55
  -2   8   1   26.53    0.64
  -2   8   1   26.78    0.62
   2   8  -1   27.38    0.56
  -2   8   1   26.97    0.65
   2   8  -1   26.63    0.57
  -1  -8   1    3.91    0.17
  -1  -8   1    4.11    0.17
   1  -8  -1    3.63    0.15
  -1  -8   1    3.93    0.12
   1  -8  -1    3.79    0.16
  -1  -8   1    4.03    0.12
   1  -8  -1    3.81    0.15
   1  -8  -1    3.85    0.19
   1   8  -1    4.16    0.12
   1   8  -1    3.97    0.15
  -1   8   1    3.68    0.17
   1   8  -1    3.97    0.14
  -1   8   1    3.90    0.16
  -1   8   1    3.50    0.18
   1   8  -1    4.11    0.16
   1   8  -1    3.90    0.12
   0  -8  -1  112.06    2.15
   0  -8  -1  113.11    2.36
   0  -8   1  109.74    2.24
   0  -8   1  110.22    2.14
   0  -8   1  111.51    2.14
   0  -8  -1  113.09    2.25
   0  -8  -1  113.83    2.36
   0   8   1  111.56    2.40
   0   8   1  111.85    2.16
   0   8  -1  113.00    2.38
   0   8  -1  111.85    2.15
   0   8   1  111.89    2.39
   0   8  -1  111.07    2.17
   0   8  -1  115.22    2.38
   0   8   1  111.58    2.18
  -1  -8  -1   14.08    0.38
  -1  -8  -1   14.54    0.34
   1  -8   1   14.12    0.35
  -1  -8  -1   14.54    0.34
   1  -8   1   14.55    0.40
   1  -8   1   14.70    0.35
   1  -8   1   14.02    0.35
  -1  -8  -1   14.48    0.33
   1   8   1   14.25    0.36
  -1   8  -1   13.77    0.37
  -1   8  -1   14.07    0.38
   1   8   1   14.49    0.37
   1   8   1   14.30    0.36
  -1   8  -1   14.39    0.38
   1   8   1   14.61    0.35
   2  -8   1   55.26    1.23
   2  -8   1   54.81    1.13
   2  -8   1   55.38    1.22
  -2  -8  -1   55.49    1.08
  -2  -8  -1   55.45    1.10
  -2  -8  -1   55.60    1.08
  -2  -8  -1   54.74    1.16
   2  -8   1   54.08    1.19
   2   8   1   55.86    1.11
   2   8   1   56.43    1.21
   2   8   1   55.68    1.20
  -2   8  -1   54.46    1.15
  -2   8  -1   55.56    1.24
  -2   8  -1   55.31    1.24
   2   8   1   55.15    1.12
  -2   8  -1   56.21    1.25
   3  -8   1   15.02    0.41
   3  -8   1   14.82    0.44
   3  -8   1   14.07    0.39
  -3  -8  -1   14.87    0.31
  -3  -8  -1   14.90    0.39
   3  -8   1   14.31    0.41
   3   8   1   14.92    0.36
  -3   8  -1   14.66    0.41
  -3   8  -1   15.16    0.41
  -3   8  -1   15.40    0.42
   3   8   1   14.76    0.36
   3   8   1   14.99    0.38
   4  -8   1   13.18    0.39
  -4  -8  -1   12.82    0.37
   4  -8   1   12.88    0.39
   4  -8   1   12.77    0.39
   4  -8   1   12.88    0.42
   4   8   1   13.10    0.36
   4   8   1   13.05    0.33
  -4   8  -1   13.40    0.39
   4   8   1   12.63    0.34
  -4   8  -1   12.33    0.38
  -4   8  -1   12.97    0.40
   5  -8   1    1.31    0.16
   5  -8   1    1.07    0.18
   5  -8   1    1.09    0.14
   5  -8   1    1.21    0.14
  -5  -8  -1    1.59    0.15
  -5   8  -1    1.08    0.12
  -5   8  -1    1.11    0.12
   5   8   1    1.30    0.13
  -5   8  -1    1.25    0.17
   5   8   1    1.54    0.13
   6  -8   1    1.56    0.19
   6  -8   1    1.70    0.21
  -6  -8  -1    2.04    0.18
   6  -8   1    1.37    0.16
  -6   8  -1    1.55    0.13
   6   8   1    1.47    0.15
  -6   8  -1    1.56    0.15
  -7  -8  -1    1.52    0.16
   7  -8   1    1.31    0.21
   7  -8   1    1.21    0.18
  -7   8  -1    1.42    0.20
   7   8   1    1.40    0.17
   8  -8   1    0.03    0.16
  -8  -8  -1    0.01    0.12
   8   8   1   -0.04    0.13
  -9  -9   1    0.37    0.13
   9  -9  -1    0.20    0.18
   9   9  -1    0.23    0.13
  -8  -9   1    3.03    0.19
   8  -9  -1    3.35    0.27
   8   9  -1    2.93    0.21
   7  -9  -1    3.20    0.26
   7  -9  -1    2.99    0.29
  -7  -9   1    3.13    0.18
  -7   9   1    3.73    0.27
   7   9  -1    3.25    0.19
  -6  -9   1    2.11    0.15
   6  -9  -1    1.74    0.18
   6  -9  -1    1.90    0.18
   6  -9  -1    1.79    0.21
   6   9  -1    1.98    0.15
  -6   9   1    1.64    0.12
  -6   9   1    1.90    0.20
  -6   9   1    1.90    0.14
   5  -9  -1   55.79    1.24
  -5  -9   1   57.47    1.19
   5  -9  -1   59.33    1.32
   5  -9  -1   59.05    1.35
   5  -9  -1   58.50    1.35
   5   9  -1   55.22    1.15
  -5   9   1   56.59    1.31
   5   9  -1   57.46    1.16
  -5   9   1   59.59    1.26
  -5   9   1   60.57    1.31
   4  -9  -1    5.79    0.25
   4  -9  -1    5.90    0.24
   4  -9  -1    5.81    0.28
   4  -9  -1    5.80    0.25
  -4  -9   1    5.51    0.19
  -4   9   1    6.15    0.27
   4   9  -1    5.58    0.19
  -4   9   1    5.39    0.23
  -4   9   1    5.68    0.23
   4   9  -1    5.57    0.18
  -3  -9   1    5.70    0.23
   3  -9  -1    5.29    0.21
   3  -9  -1    5.65    0.22
   3  -9  -1    5.53    0.26
  -3  -9   1    5.57    0.19
   3  -9  -1    5.59    0.23
  -3   9   1    5.48    0.24
   3   9  -1    5.42    0.18
   3   9  -1    5.62    0.17
   3   9  -1    5.56    0.17
  -3   9   1    5.31    0.22
  -3   9   1    5.18    0.21
   2  -9  -1    0.08    0.07
   2  -9  -1    0.05    0.06
  -2  -9   1    0.17    0.08
  -2  -9   1    0.14    0.07
   2  -9  -1    0.10    0.09
   2  -9  -1    0.08    0.05
   2   9  -1    0.30    0.07
  -2   9   1    0.14    0.07
  -2   9   1    0.03    0.06
  -2   9   1    0.18    0.09
   2   9  -1    0.20    0.05
   1  -9  -1    3.06    0.15
  -1  -9   1    3.11    0.17
   1  -9  -1    3.23    0.14
   1  -9  -1    3.17    0.14
  -1  -9   1    3.23    0.17
   1  -9  -1    3.08    0.18
  -1  -9   1    3.15    0.12
  -1  -9   1    3.33    0.11
   1   9  -1    3.54    0.16
   1   9  -1    3.08    0.12
  -1   9   1    3.40    0.16
   1   9  -1    3.28    0.15
  -1   9   1    3.26    0.17
  -1   9   1    2.92    0.15
   1   9  -1    3.10    0.12
   0  -9   1   34.47    0.69
   0  -9  -1   33.14    0.73
   0  -9   1   33.49    0.76
   0  -9  -1   32.53    0.76
   0  -9  -1   35.04    0.73
   0  -9  -1   33.05    0.70
   0   9   1   33.31    0.77
   0   9   1   33.14    0.74
   0   9   1   33.95    0.78
   0   9  -1   32.90    0.73
   0   9  -1   33.25    0.71
   0   9  -1   32.59    0.76
   0   9  -1   34.34    0.77
   1  -9   1   28.87    0.69
  -1  -9  -1   29.69    0.62
   1  -9   1   28.69    0.64
   1  -9   1   29.77    0.66
   1  -9   1   29.54    0.66
  -1  -9  -1   29.47    0.63
  -1  -9  -1   29.32    0.68
   1   9   1   29.22    0.66
  -1   9  -1   29.71    0.67
   1   9   1   30.37    0.64
  -1   9  -1   28.85    0.70
  -1   9  -1   29.25    0.70
   1   9   1   30.36    0.69
   1   9   1   29.62    0.68
  -2  -9  -1    8.13    0.22
   2  -9   1    7.76    0.25
  -2  -9  -1    7.93    0.24
   2  -9   1    7.95    0.26
   2  -9   1    8.36    0.25
  -2  -9  -1    8.11    0.21
  -2  -9  -1    8.17    0.27
   2  -9   1    7.84    0.30
  -2   9  -1    8.06    0.27
  -2   9  -1    7.95    0.28
  -2   9  -1    8.47    0.27
  -2   9  -1    7.99    0.28
   2   9   1    8.34    0.24
   2   9   1    7.93    0.24
   2   9   1    8.21    0.26
  -3  -9  -1    6.83    0.24
   3  -9   1    6.72    0.26
   3  -9   1    7.36    0.25
   3  -9   1    7.27    0.31
  -3  -9  -1    6.96    0.17
  -3   9  -1    7.17    0.26
   3   9   1    7.03    0.23
   3   9   1    6.87    0.21
  -3   9  -1    6.72    0.27
   3   9   1    7.87    0.25
  -3   9  -1    6.59    0.26
   4  -9   1    2.12    0.17
   4  -9   1    2.54    0.18
  -4  -9  -1    2.66    0.17
   4  -9   1    2.43    0.20
   4  -9   1    2.28    0.23
  -4   9  -1    2.49    0.22
   4   9   1    2.76    0.16
   4   9   1    2.75    0.17
  -4   9  -1    2.33    0.18
   4   9   1    2.49    0.14
  -4   9  -1    1.98    0.16
   5  -9   1   -0.10    0.12
   5  -9   1    0.06    0.13
  -5  -9  -1    0.06    0.10
   5  -9   1   -0.21    0.09
   5   9   1    0.08    0.07
  -5   9  -1   -0.20    0.13
  -5   9  -1   -0.04    0.08
   5   9   1    0.09    0.10
  -5   9  -1   -0.02    0.08
  -6  -9  -1   21.72    0.58
   6  -9   1   22.88    0.64
   6  -9   1   22.96    0.68
   6  -9   1   22.01    0.62
  -6   9  -1   23.10    0.59
  -6   9  -1   23.36    0.64
   6   9   1   22.96    0.58
  -6   9  -1   21.79    0.57
  -7  -9  -1    0.46    0.12
   7  -9   1    0.64    0.18
   7  -9   1    0.38    0.16
   7   9   1    0.25    0.13
  -7   9  -1    0.50    0.17
  -7   9  -1    0.40    0.05
   8  -9   1   -0.06    0.16
  -8  -9  -1   -0.10    0.11
   8   9   1    0.12    0.14
   9 -10  -1   -0.12    0.17
  -9 -10   1    0.04    0.11
   9  10  -1    0.11    0.13
   8 -10  -1    2.09    0.24
  -8 -10   1    2.40    0.18
   8  10  -1    2.36    0.20
   7 -10  -1    0.68    0.17
  -7 -10   1    1.13    0.12
   7 -10  -1    0.96    0.20
  -7  10   1    0.79    0.17
   7  10  -1    0.93    0.12
   6 -10  -1   -0.08    0.12
   6 -10  -1   -0.09    0.11
   6 -10  -1    0.01    0.14
  -6 -10   1    0.02    0.08
  -6  10   1    0.03    0.08
  -6  10   1   -0.01    0.07
  -6  10   1   -0.05    0.13
   6  10  -1    0.07    0.09
  -5 -10   1   42.08    0.91
   5 -10  -1   41.61    1.03
   5 -10  -1   42.49    1.04
   5 -10  -1   42.41    0.98
   5 -10  -1   43.44    1.04
  -5  10   1   44.19    1.01
  -5  10   1   43.20    0.99
   5  10  -1   41.84    0.89
  -5  10   1   41.47    1.00
  -4 -10   1   27.46    0.62
   4 -10  -1   28.20    0.68
   4 -10  -1   28.52    0.72
   4 -10  -1   27.51    0.73
   4 -10  -1   27.81    0.71
  -4  10   1   27.49    0.70
  -4  10   1   28.07    0.69
  -4  10   1   27.60    0.70
   4  10  -1   27.88    0.61
   4  10  -1   27.38    0.59
   3 -10  -1   11.49    0.34
  -3 -10   1   11.05    0.31
   3 -10  -1   11.17    0.34
   3 -10  -1   10.81    0.34
   3 -10  -1   11.24    0.39
  -3 -10   1   10.97    0.34
  -3  10   1   11.02    0.35
  -3  10   1   10.63    0.34
   3  10  -1   11.15    0.30
   3  10  -1   11.22    0.28
  -3  10   1   11.31    0.36
  -2 -10   1    2.99    0.18
  -2 -10   1    2.92    0.16
   2 -10  -1    3.17    0.20
   2 -10  -1    2.98    0.16
   2 -10  -1    2.87    0.16
   2 -10  -1    2.92    0.15
   2  10  -1    2.97    0.15
  -2  10   1    2.74    0.19
  -2  10   1    2.69    0.16
  -2  10   1    2.83    0.16
   2  10  -1    2.61    0.15
   2  10  -1    3.03    0.10
   1 -10  -1    1.99    0.11
  -1 -10   1    2.27    0.15
  -1 -10   1    2.14    0.10
   1 -10  -1    1.90    0.14
   1 -10  -1    1.92    0.17
   1 -10  -1    2.03    0.12
  -1 -10   1    2.38    0.16
  -1 -10   1    2.21    0.11
   1  10  -1    1.90    0.13
  -1  10   1    2.01    0.15
  -1  10   1    1.99    0.13
   1  10  -1    1.88    0.14
   1  10  -1    2.22    0.11
  -1  10   1    2.05    0.14
   0 -10  -1   84.55    1.72
   0 -10  -1   81.98    1.70
   0 -10  -1   83.73    1.61
   0 -10   1   81.27    1.59
   0 -10  -1   78.77    1.72
   0 -10   1   82.77    1.70
   0  10  -1   81.09    1.64
   0  10   1   81.04    1.65
   0  10   1   82.07    1.80
   0  10  -1   82.83    1.78
   0  10   1   81.60    1.79
   0  10  -1   82.12    1.78
  -1 -10  -1   16.09    0.40
  -1 -10  -1   15.71    0.38
   1 -10   1   15.96    0.40
   1 -10   1   15.07    0.45
   1 -10   1   15.77    0.38
   1 -10   1   16.45    0.38
  -1 -10  -1   15.96    0.44
   1  10   1   16.11    0.42
   1  10   1   16.41    0.41
  -1  10  -1   16.00    0.43
  -1  10  -1   15.86    0.43
  -1  10  -1   15.92    0.44
   1  10   1   16.71    0.42
   2 -10   1    0.16    0.06
  -2 -10  -1    0.22    0.08
   2 -10   1    0.17    0.10
  -2 -10  -1    0.33    0.09
   2 -10   1    0.15    0.06
   2 -10   1    0.29    0.09
  -2 -10  -1    0.19    0.06
   2  10   1    0.25    0.07
   2  10   1    0.12    0.09
   2  10   1    0.19    0.06
  -2  10  -1    0.37    0.10
  -2  10  -1    0.15    0.08
  -2  10  -1    0.08    0.08
  -2  10  -1    0.16    0.07
  -3 -10  -1   21.22    0.53
   3 -10   1   19.91    0.58
  -3 -10  -1   21.61    0.42
   3 -10   1   21.02    0.54
   3 -10   1   20.78    0.54
  -3 -10  -1   21.42    0.42
   3 -10   1   20.69    0.55
  -3  10  -1   21.04    0.57
  -3  10  -1   19.03    0.55
   3  10   1   21.56    0.52
   3  10   1   21.49    0.50
  -3  10  -1   20.88    0.56
   3  10   1   21.79    0.51
   4 -10   1    0.09    0.08
   4 -10   1    0.29    0.10
   4 -10   1    0.06    0.12
  -4 -10  -1    0.54    0.11
   4 -10   1    0.16    0.15
   4  10   1    0.52    0.11
  -4  10  -1    0.32    0.10
  -4  10  -1    0.39    0.15
   4  10   1    0.43    0.07
   5 -10   1    2.35    0.20
  -5 -10  -1    2.12    0.18
   5 -10   1    2.20    0.22
   5 -10   1    2.26    0.23
  -5  10  -1    2.27    0.19
  -5  10  -1    2.54    0.24
  -5  10  -1    2.29    0.18
   5  10   1    2.20    0.18
   6 -10   1    0.30    0.14
  -6 -10  -1   -0.18    0.11
   6 -10   1    0.40    0.15
   6 -10   1    0.17    0.12
  -6  10  -1    0.06    0.08
  -6  10  -1    0.26    0.09
  -6  10  -1    0.18    0.15
   6  10   1    0.08    0.11
   7 -10   1    0.06    0.15
  -7 -10  -1    0.00    0.10
   7 -10   1    0.04    0.17
  -7  10  -1   -0.02    0.07
  -7  10  -1   -0.09    0.14
   7  10   1   -0.10    0.11
  -7  10  -1    0.03    0.06
   8 -10   1    0.24    0.18
  -8 -10  -1    0.36    0.13
   8  10   1    0.38    0.15
   8 -11  -1    2.37    0.25
  -8 -11   1    2.38    0.18
   8  11  -1    2.17    0.20
   7 -11  -1    0.13    0.15
  -7 -11   1    0.02    0.08
   7 -11  -1   -0.01    0.15
   7  11  -1   -0.04    0.10
  -7  11   1    0.05    0.03
  -7  11   1    0.18    0.16
  -6 -11   1    0.72    0.10
   6 -11  -1    0.68    0.16
   6 -11  -1    0.52    0.17
   6 -11  -1    0.73    0.14
  -6  11   1    0.65    0.16
   6  11  -1    0.76    0.11
  -6  11   1    0.68    0.10
  -6  11   1    0.60    0.10
   5 -11  -1    3.35    0.24
   5 -11  -1    2.70    0.21
   5 -11  -1    2.98    0.25
  -5 -11   1    2.71    0.17
  -5  11   1    2.97    0.23
  -5  11   1    3.09    0.19
  -5  11   1    2.95    0.20
   5  11  -1    2.75    0.18
  -4 -11   1   25.02    0.59
   4 -11  -1   25.56    0.68
   4 -11  -1   25.70    0.67
   4 -11  -1   25.77    0.65
   4 -11  -1   25.86    0.71
  -4  11   1   24.29    0.66
  -4  11   1   25.23    0.67
  -4  11   1   26.40    0.68
   4  11  -1   25.42    0.58
   4  11  -1   24.79    0.57
   3 -11  -1   -0.01    0.13
   3 -11  -1    0.14    0.07
   3 -11  -1    0.12    0.11
   3 -11  -1    0.13    0.09
  -3 -11   1    0.14    0.11
  -3 -11   1    0.08    0.09
  -3  11   1    0.11    0.13
  -3  11   1    0.04    0.08
   3  11  -1   -0.05    0.07
  -3  11   1    0.10    0.09
   3  11  -1    0.04    0.10
   2 -11  -1    4.32    0.24
   2 -11  -1    4.15    0.20
  -2 -11   1    4.09    0.19
   2 -11  -1    4.32    0.18
  -2 -11   1    4.13    0.21
   2 -11  -1    4.33    0.19
  -2  11   1    4.42    0.21
   2  11  -1    4.15    0.19
  -2  11   1    4.18    0.23
  -2  11   1    4.10    0.20
   2  11  -1    4.18    0.15
   2  11  -1    4.38    0.18
   1 -11  -1    0.38    0.06
  -1 -11   1    0.43    0.06
  -1 -11   1    0.49    0.10
   1 -11  -1    0.32    0.08
   1 -11  -1    0.36    0.11
   1 -11  -1    0.31    0.06
  -1 -11   1    0.33    0.10
  -1  11   1    0.36    0.11
   1  11  -1    0.32    0.06
   1  11  -1    0.43    0.10
  -1  11   1    0.31    0.07
   1  11  -1    0.27    0.08
  -1  11   1    0.38    0.08
   0 -11  -1    0.82    0.09
   0 -11   1    1.09    0.11
   0 -11   1    0.65    0.11
   0  11   1    1.07    0.12
   0  11  -1    0.82    0.12
   0  11   1    0.70    0.12
   0  11  -1    1.10    0.11
   0  11  -1    0.80    0.09
   0  11   1    0.77    0.10
  -1 -11  -1   34.17    0.75
   1 -11   1   35.90    0.76
   1 -11   1   34.99    0.76
  -1 -11  -1   35.09    0.73
   1 -11   1   34.86    0.76
  -1 -11  -1   35.41    0.82
   1 -11   1   34.60    0.84
  -1  11  -1   35.61    0.84
  -1  11  -1   34.64    0.80
  -1  11  -1   34.69    0.84
  -1  11  -1   35.90    0.84
   1  11   1   34.89    0.79
   1  11   1   35.37    0.82
   2 -11   1    4.12    0.18
  -2 -11  -1    4.31    0.20
   2 -11   1    4.27    0.26
  -2 -11  -1    4.18    0.22
   2 -11   1    4.37    0.21
  -2 -11  -1    4.17    0.16
   2 -11   1    4.31    0.18
   2  11   1    4.27    0.18
  -2  11  -1    4.17    0.23
  -2  11  -1    4.46    0.22
   2  11   1    4.36    0.22
  -2  11  -1    4.37    0.22
  -2  11  -1    3.94    0.21
  -3 -11  -1    6.44    0.14
  -3 -11  -1    6.70    0.26
   3 -11   1    5.47    0.32
   3 -11   1    5.66    0.26
   3 -11   1    5.40    0.24
   3 -11   1    5.86    0.25
   3  11   1    6.33    0.22
  -3  11  -1    5.75    0.27
  -3  11  -1    5.69    0.30
   3  11   1    6.28    0.26
  -3  11  -1    5.53    0.27
   4 -11   1    2.55    0.18
   4 -11   1    2.70    0.26
  -4 -11  -1    2.74    0.19
   4 -11   1    2.76    0.20
   4 -11   1    2.36    0.20
   4  11   1    2.84    0.19
  -4  11  -1    2.48    0.19
  -4  11  -1    2.36    0.23
   4  11   1    2.92    0.17
  -4  11  -1    2.67    0.20
   5 -11   1    0.28    0.14
   5 -11   1    0.36    0.11
   5 -11   1    0.34    0.15
  -5 -11  -1    0.29    0.11
   5  11   1    0.27    0.12
  -5  11  -1    0.39    0.11
  -5  11  -1    0.24    0.15
   6 -11   1    0.05    0.14
  -6 -11  -1    0.29    0.11
   6 -11   1    0.38    0.16
   6 -11   1    0.19    0.12
  -6  11  -1    0.15    0.16
  -6  11  -1    0.29    0.10
   6  11   1    0.21    0.12
  -7 -11  -1   -0.02    0.11
   7 -11   1    0.11    0.18
   7 -11   1   -0.20    0.15
  -7  11  -1    0.01    0.08
  -7  11  -1    0.02    0.07
   7  11   1    0.10    0.12
  -7  11  -1    0.11    0.16
  -8 -11  -1    1.45    0.18
   8 -11   1    1.08    0.22
   8  11   1    1.46    0.20
  -8 -12   1    0.63    0.11
   8 -12  -1    0.55    0.20
   8  12  -1    0.56    0.14
  -7 -12   1    1.45    0.15
   7 -12  -1    1.45    0.20
   7 -12  -1    1.26    0.22
  -7  12   1    1.34    0.12
   7  12  -1    1.31    0.14
  -7  12   1    1.27    0.12
  -7  12   1    1.42    0.21
   6 -12  -1    0.15    0.12
  -6 -12   1    0.20    0.09
   6 -12  -1    0.19    0.16
   6 -12  -1    0.24    0.14
   6  12  -1    0.12    0.10
  -6  12   1    0.11    0.15
  -6  12   1    0.15    0.09
  -5 -12   1    0.69    0.10
   5 -12  -1    0.72    0.13
   5 -12  -1    0.55    0.15
   5 -12  -1    0.53    0.17
   5  12  -1    0.67    0.11
  -5  12   1    0.80    0.17
  -5  12   1    0.43    0.11
   4 -12  -1   30.16    0.80
   4 -12  -1   30.60    0.73
   4 -12  -1   27.07    0.74
  -4 -12   1   30.83    0.69
   4 -12  -1   30.88    0.77
  -4  12   1   30.74    0.77
  -4  12   1   28.98    0.76
   4  12  -1   30.24    0.68
   3 -12  -1   39.99    0.96
   3 -12  -1   40.65    0.96
  -3 -12   1   40.12    0.90
   3 -12  -1   39.86    0.91
  -3 -12   1   39.63    0.90
   3 -12  -1   40.44    0.99
  -3  12   1   40.53    0.94
  -3  12   1   39.96    0.98
   3  12  -1   40.85    0.88
   3  12  -1   40.33    0.85
  -3  12   1   41.41    0.99
   2 -12  -1    2.11    0.14
  -2 -12   1    1.76    0.17
   2 -12  -1    2.00    0.15
   2 -12  -1    1.86    0.19
   2 -12  -1    2.08    0.17
  -2 -12   1    1.86    0.18
   2  12  -1    1.65    0.12
   2  12  -1    1.44    0.14
   2  12  -1    1.61    0.16
  -2  12   1    1.84    0.16
  -2  12   1    2.05    0.18
  -2  12   1    2.05    0.20
   1 -12  -1    1.79    0.17
   1 -12  -1    1.81    0.11
   1 -12  -1    1.66    0.15
  -1 -12   1    1.81    0.10
  -1 -12   1    1.62    0.15
   1 -12  -1    1.61    0.11
  -1 -12   1    1.37    0.14
  -1  12   1    1.86    0.16
  -1  12   1    1.78    0.18
   1  12  -1    1.63    0.16
  -1  12   1    1.72    0.14
   1  12  -1    1.78    0.13
   0 -12  -1    5.29    0.23
   0 -12  -1    5.08    0.25
   0 -12   1    5.24    0.25
   0 -12  -1    5.52    0.21
   0 -12   1    5.39    0.19
   0  12  -1    5.35    0.24
   0  12  -1    5.57    0.22
   0  12   1    4.87    0.23
   0  12   1    5.40    0.23
   0  12   1    5.40    0.22
  -1 -12  -1   16.33    0.47
   1 -12   1   16.56    0.43
  -1 -12  -1   16.38    0.40
  -1 -12  -1   16.59    0.43
   1 -12   1   16.30    0.49
   1  12   1   16.86    0.47
  -1  12  -1   16.96    0.47
  -1  12  -1   16.45    0.47
  -1  12  -1   15.89    0.46
  -1  12  -1   16.23    0.47
   1  12   1   16.64    0.45
   2 -12   1   13.67    0.39
  -2 -12  -1   13.13    0.39
   2 -12   1   12.54    0.44
   2 -12   1   12.72    0.35
  -2 -12  -1   13.49    0.41
   2 -12   1   12.87    0.35
  -2 -12  -1   12.91    0.32
   2  12   1   13.31    0.38
  -2  12  -1   13.06    0.41
  -2  12  -1   13.11    0.43
   2  12   1   13.21    0.40
  -2  12  -1   13.80    0.43
   3 -12   1    5.13    0.23
   3 -12   1    5.99    0.34
   3 -12   1    5.87    0.24
  -3 -12  -1    5.92    0.26
   3 -12   1    5.32    0.27
   3  12   1    6.10    0.26
  -3  12  -1    5.37    0.27
  -3  12  -1    5.40    0.31
   3  12   1    6.20    0.23
  -3  12  -1    5.53    0.28
   4 -12   1    1.17    0.16
   4 -12   1    1.48    0.17
  -4 -12  -1    1.10    0.14
   4 -12   1    1.49    0.20
  -4  12  -1    0.94    0.13
  -4  12  -1    1.24    0.18
   4  12   1    1.07    0.14
  -5 -12  -1    0.74    0.13
   5 -12   1    0.78    0.19
   5 -12   1    0.58    0.12
   5 -12   1    0.95    0.17
  -5  12  -1    0.90    0.18
   5  12   1    0.79    0.14
  -5  12  -1    0.86    0.13
  -6 -12  -1    0.08    0.11
   6 -12   1    0.12    0.15
   6 -12   1    0.16    0.12
   6 -12   1    0.02    0.15
   6  12   1    0.13    0.12
  -6  12  -1   -0.04    0.16
  -6  12  -1    0.12    0.10
  -7 -12  -1   -0.15    0.11
   7 -12   1    0.02    0.19
   7 -12   1    0.13    0.17
   7  12   1    0.13    0.14
  -7  12  -1    0.30    0.18
  -7  12  -1    0.06    0.08
   8 -13  -1    1.02    0.22
  -7 -13   1   -0.02    0.09
   7 -13  -1   -0.07    0.16
   7 -13  -1    0.30    0.19
   7  13  -1    0.03    0.11
  -7  13   1    0.16    0.08
  -7  13   1    0.02    0.17
  -7  13   1    0.14    0.08
   6 -13  -1   -0.09    0.11
   6 -13  -1   -0.12    0.16
  -6 -13   1    0.08    0.09
   6 -13  -1   -0.08    0.14
  -6  13   1   -0.08    0.16
   6  13  -1    0.06    0.10
  -6  13   1   -0.12    0.09
   5 -13  -1    9.65    0.37
   5 -13  -1   10.54    0.38
   5 -13  -1   10.50    0.44
  -5 -13   1   10.14    0.32
  -5  13   1   10.15    0.41
   5  13  -1    9.79    0.32
  -5  13   1   10.20    0.37
   4 -13  -1   -0.03    0.15
   4 -13  -1    0.06    0.10
   4 -13  -1    0.02    0.12
  -4 -13   1    0.10    0.09
  -4  13   1    0.16    0.14
  -4  13   1   -0.02    0.09
   4  13  -1    0.06    0.10
  -3 -13   1    6.71    0.27
  -3 -13   1    6.53    0.29
   3 -13  -1    6.94    0.29
   3 -13  -1    6.69    0.28
   3 -13  -1    7.06    0.27
   3 -13  -1    6.64    0.33
   3  13  -1    6.96    0.27
  -3  13   1    6.80    0.28
  -3  13   1    7.27    0.34
   2 -13  -1   17.67    0.47
  -2 -13   1   17.05    0.48
   2 -13  -1   18.49    0.47
   2 -13  -1   17.93    0.48
  -2 -13   1   17.55    0.49
   2 -13  -1   17.96    0.55
  -2  13   1   18.10    0.53
  -2  13   1   18.38    0.53
   2  13  -1   17.08    0.48
  -2  13   1   17.46    0.50
   2  13  -1   18.02    0.46
   1 -13  -1    2.77    0.12
   1 -13  -1    2.33    0.22
   1 -13  -1    2.83    0.18
  -1 -13   1    2.50    0.13
   1 -13  -1    2.52    0.12
  -1 -13   1    2.53    0.18
  -1 -13   1    2.26    0.19
  -1  13   1    2.71    0.19
   1  13  -1    2.51    0.16
  -1  13   1    2.41    0.16
  -1  13   1    2.63    0.21
   1  13  -1    2.39    0.20
   0 -13  -1    0.11    0.12
   0 -13   1    0.16    0.10
   0 -13  -1   -0.05    0.10
   0 -13  -1    0.08    0.08
   0 -13   1    0.14    0.07
   0 -13   1    0.18    0.11
   0  13  -1    0.20    0.08
   0  13   1    0.27    0.13
   0  13   1    0.01    0.07
   0  13  -1    0.06    0.11
   1 -13   1   39.61    0.95
  -1 -13  -1   39.28    0.93
  -1 -13  -1   40.04    0.83
   1 -13   1   39.80    0.85
  -1 -13  -1   39.20    0.86
  -1  13  -1   38.44    0.91
   1  13   1   39.81    0.90
  -1  13  -1   38.01    0.95
  -1  13  -1   37.35    0.94
  -1  13  -1   40.02    0.96
   1  13   1   39.53    0.93
   2 -13   1   10.96    0.31
  -2 -13  -1   10.94    0.38
   2 -13   1   10.69    0.30
   2 -13   1   11.30    0.37
  -2 -13  -1   10.96    0.35
   2 -13   1   10.77    0.42
  -2 -13  -1   11.58    0.29
  -2  13  -1   10.32    0.39
   2  13   1   11.72    0.35
  -2  13  -1   10.31    0.38
   2  13   1   10.99    0.37
  -2  13  -1   10.91    0.39
   3 -13   1    3.24    0.18
   3 -13   1    3.00    0.28
  -3 -13  -1    3.20    0.22
   3 -13   1    2.97    0.18
   3 -13   1    2.97    0.23
  -3  13  -1    2.91    0.22
   3  13   1    3.23    0.21
  -3  13  -1    3.23    0.26
   4 -13   1    5.06    0.28
   4 -13   1    4.96    0.24
   4 -13   1    5.59    0.34
  -4 -13  -1    4.90    0.25
   4  13   1    5.21    0.26
  -4  13  -1    5.33    0.31
  -4  13  -1    5.06    0.27
  -5 -13  -1    1.26    0.15
   5 -13   1    0.99    0.17
   5 -13   1    1.03    0.14
   5 -13   1    1.17    0.22
   5  13   1    1.16    0.16
  -5  13  -1    0.90    0.18
  -5  13  -1    1.00    0.14
   6 -13   1    0.85    0.20
  -6 -13  -1    0.47    0.13
   6 -13   1    0.53    0.14
   6 -13   1    0.68    0.18
  -6  13  -1    0.28    0.18
   6  13   1    0.55    0.15
  -6  13  -1    0.69    0.13
  -7 -13  -1    1.19    0.17
   7 -13   1    1.01    0.25
   7 -13   1    0.85    0.21
  -7  13  -1    1.61    0.23
   7  13   1    1.13    0.17
   7 -14  -1    0.23    0.20
  -7 -14   1    0.03    0.11
   7 -14  -1    0.01    0.17
  -7  14   1    0.02    0.19
   7  14  -1    0.05    0.12
   6 -14  -1   -0.03    0.17
  -6 -14   1    0.01    0.09
   6 -14  -1   -0.02    0.15
   6 -14  -1   -0.05    0.12
   6  14  -1    0.09    0.11
  -6  14   1    0.07    0.10
  -6  14   1    0.11    0.17
   5 -14  -1    2.78    0.22
   5 -14  -1    2.73    0.24
  -5 -14   1    2.76    0.18
   5 -14  -1    2.44    0.26
  -5  14   1    2.53    0.20
   5  14  -1    3.12    0.21
  -5  14   1    3.02    0.27
   4 -14  -1    3.51    0.22
   4 -14  -1    3.09    0.28
  -4 -14   1    3.32    0.19
   4 -14  -1    3.37    0.24
  -4  14   1    3.10    0.27
  -4  14   1    3.04    0.21
   4  14  -1    3.47    0.22
   3 -14  -1    2.19    0.20
  -3 -14   1    2.04    0.18
   3 -14  -1    1.72    0.20
   3 -14  -1    2.04    0.17
  -3 -14   1    2.01    0.19
   3 -14  -1    1.82    0.16
   3  14  -1    2.07    0.19
  -3  14   1    1.85    0.18
  -3  14   1    1.67    0.20
   2 -14  -1    8.18    0.27
   2 -14  -1    7.98    0.35
   2 -14  -1    8.42    0.27
   2 -14  -1    8.94    0.32
  -2 -14   1    7.89    0.32
  -2 -14   1    8.10    0.32
  -2  14   1    8.97    0.36
  -2  14   1    7.72    0.31
   2  14  -1    8.02    0.28
   2  14  -1    7.98    0.31
   1 -14  -1   -0.19    0.12
   1 -14  -1    0.13    0.10
  -1 -14   1   -0.14    0.06
  -1 -14   1   -0.21    0.11
   1 -14  -1   -0.02    0.03
  -1 -14   1    0.09    0.11
  -1  14   1    0.00    0.13
   1  14  -1   -0.06    0.07
  -1  14   1    0.03    0.10
  -1  14   1    0.08    0.08
   1  14  -1    0.04    0.12
   0 -14  -1    1.38    0.17
   0 -14  -1    1.19    0.13
   0 -14  -1    1.09    0.16
   0 -14   1    1.13    0.16
   0 -14   1    1.39    0.12
   0 -14   1    1.37    0.16
   0  14  -1    1.36    0.15
   0  14   1    1.12    0.13
   0  14   1    1.36    0.18
   0  14  -1    1.18    0.17
   1 -14   1   81.67    1.59
  -1 -14  -1   82.76    1.56
  -1 -14  -1   76.42    1.59
  -1 -14  -1   78.15    1.69
   1 -14   1   76.31    1.70
   1  14   1   76.41    1.63
  -1  14  -1   77.45    1.77
   1  14   1   79.17    1.76
  -1  14  -1   76.46    1.65
   2 -14   1    0.01    0.05
   2 -14   1   -0.04    0.14
   2 -14   1   -0.12    0.05
  -2 -14  -1    0.05    0.11
  -2 -14  -1    0.02    0.12
   2 -14   1   -0.10    0.11
  -2  14  -1    0.04    0.14
   2  14   1   -0.14    0.12
  -2  14  -1   -0.13    0.08
   3 -14   1    4.18    0.25
   3 -14   1    4.12    0.19
  -3 -14  -1    4.01    0.23
   3 -14   1    3.76    0.19
   3 -14   1    4.37    0.30
   3  14   1    3.69    0.25
  -3  14  -1    4.04    0.28
  -3  14  -1    4.12    0.24
   4 -14   1    0.57    0.15
   4 -14   1    0.54    0.11
   4 -14   1    0.53    0.17
  -4 -14  -1    0.39    0.13
   4  14   1    0.59    0.14
  -4  14  -1    0.65    0.18
  -4  14  -1    0.47    0.13
   5 -14   1    1.97    0.21
   5 -14   1    2.09    0.25
   5 -14   1    2.27    0.21
  -5 -14  -1    2.41    0.21
  -5  14  -1    1.94    0.22
  -5  14  -1    2.13    0.25
   5  14   1    2.26    0.22
   6 -14   1   11.99    0.44
   6 -14   1   13.24    0.55
  -6 -14  -1   12.63    0.43
   6 -14   1   12.91    0.49
   6  14   1   12.58    0.44
  -6  14  -1   13.34    0.51
  -6  14  -1   11.85    0.44
  -7 -14  -1    0.29    0.14
   7 -14   1    0.36    0.19
   7 -14   1    0.36    0.15
   7 -14   1    0.07    0.22
   7  14   1    0.22    0.16
  -7  14  -1    0.16    0.20
   7 -15  -1    2.12    0.29
  -7 -15   1    1.75    0.16
   7 -15  -1    2.53    0.27
   7  15  -1    1.95    0.19
  -7  15   1    2.04    0.26
   6 -15  -1    0.36    0.19
   6 -15  -1    0.19    0.16
  -6 -15   1    0.33    0.11
   6 -15  -1    0.17    0.13
  -6  15   1    0.05    0.18
  -6  15   1    0.31    0.12
   6  15  -1    0.26    0.13
   5 -15  -1   -0.05    0.10
  -5 -15   1   -0.04    0.09
   5 -15  -1   -0.01    0.14
   5 -15  -1   -0.07    0.16
   5  15  -1    0.06    0.12
  -5  15   1    0.07    0.17
  -5  15   1   -0.02    0.11
   4 -15  -1    1.68    0.18
  -4 -15   1    1.71    0.18
   4 -15  -1    1.32    0.20
   4 -15  -1    1.92    0.19
  -4  15   1    1.62    0.21
   4  15  -1    1.71    0.17
  -4  15   1    1.26    0.15
   3 -15  -1    3.91    0.28
   3 -15  -1    3.73    0.20
   3 -15  -1    3.78    0.20
   3 -15  -1    3.91    0.24
  -3 -15   1    3.79    0.25
  -3 -15   1    3.90    0.23
  -3  15   1    3.56    0.23
  -3  15   1    3.94    0.28
   3  15  -1    3.88    0.23
  -2 -15   1    0.44    0.13
   2 -15  -1    0.34    0.07
   2 -15  -1    0.29    0.08
   2 -15  -1    0.31    0.12
   2 -15  -1    0.42    0.15
  -2 -15   1    0.70    0.15
  -2  15   1    0.37    0.11
   2  15  -1    0.47    0.13
  -2  15   1    0.24    0.15
  -1 -15   1    2.47    0.22
   1 -15  -1    2.65    0.21
   1 -15  -1    2.60    0.26
  -1 -15   1    2.76    0.23
  -1  15   1    2.64    0.25
   1  15  -1    2.59    0.22
  -1  15   1    2.79    0.20
   0 -15   1   26.99    0.70
   0 -15   1   28.33    0.62
   0 -15  -1   26.82    0.67
   0 -15   1   27.03    0.73
   0 -15  -1   26.54    0.73
   0 -15  -1   28.17    0.64
   0  15   1   26.55    0.71
   0  15  -1   26.21    0.70
  -1 -15  -1    5.06    0.30
  -1 -15  -1    5.93    0.28
  -1 -15  -1    5.89    0.23
   1 -15   1    5.16    0.32
   1 -15   1    5.38    0.24
   1  15   1    5.56    0.30
  -1  15  -1    5.47    0.31
   2 -15   1    4.51    0.31
  -2 -15  -1    4.77    0.27
   2 -15   1    5.06    0.26
  -2 -15  -1    5.14    0.25
   2  15   1    5.00    0.27
  -2  15  -1    4.89    0.30
  -2  15  -1    5.09    0.26
   3 -15   1    1.55    0.14
  -3 -15  -1    1.25    0.16
   3 -15   1    1.17    0.16
  -3 -15  -1    1.41    0.18
   3 -15   1    1.36    0.13
   3 -15   1    1.29    0.21
   3  15   1    1.47    0.18
  -3  15  -1    1.37    0.16
  -3  15  -1    1.31    0.20
   4 -15   1    1.12    0.22
   4 -15   1    1.08    0.17
  -4 -15  -1    0.71    0.14
   4 -15   1    0.82    0.11
   4  15   1    0.81    0.16
  -4  15  -1    0.80    0.19
  -4  15  -1    0.83    0.14
   5 -15   1    0.25    0.12
   5 -15   1    0.24    0.16
   5 -15   1    0.42    0.19
  -5 -15  -1    0.19    0.13
   5  15   1    0.40    0.15
  -5  15  -1    0.42    0.19
  -5  15  -1    0.33    0.13
  -6 -15  -1    0.36    0.15
   6 -15   1    0.53    0.20
   6 -15   1    0.55    0.22
   6 -15   1    0.66    0.15
  -6  15  -1    1.30    0.24
   6  15   1    0.54    0.17
  -6  15  -1    0.61    0.15
   6 -16  -1    0.13    0.16
   6 -16  -1    0.12    0.13
   6 -16  -1    0.12    0.18
  -6 -16   1   -0.02    0.11
   6  16  -1   -0.01    0.13
  -6  16   1   -0.05    0.12
  -6  16   1    0.17    0.20
   5 -16  -1    0.02    0.11
   5 -16  -1    0.16    0.17
  -5 -16   1    0.07    0.10
   5 -16  -1    0.12    0.14
  -5  16   1    0.31    0.18
  -5  16   1    0.07    0.11
   5  16  -1    0.10    0.13
   4 -16  -1    0.19    0.17
  -4 -16   1    0.35    0.12
   4 -16  -1    0.25    0.11
   4 -16  -1    0.20    0.14
  -4  16   1    0.28    0.12
  -4  16   1    0.35    0.17
   4  16  -1    0.24    0.13
  -3 -16   1    0.18    0.11
   3 -16  -1   -0.08    0.08
   3 -16  -1    0.04    0.13
   3 -16  -1   -0.06    0.07
  -3 -16   1   -0.09    0.13
   3 -16  -1   -0.11    0.15
   3  16  -1   -0.01    0.13
  -3  16   1   -0.15    0.09
  -3  16   1    0.14    0.16
  -2 -16   1    0.52    0.15
   2 -16  -1    0.31    0.13
   2 -16  -1    0.34    0.07
   2 -16  -1    0.42    0.07
  -2 -16   1    0.67    0.14
   2 -16  -1    0.56    0.16
   2  16  -1    0.38    0.14
  -2  16   1    0.52    0.18
  -1 -16   1    0.04    0.13
   1 -16  -1   -0.02    0.14
   1 -16  -1    0.00    0.12
  -1 -16   1    0.38    0.14
   1  16  -1    0.02    0.14
  -1  16   1   -0.15    0.15
   0 -16   1   15.79    0.52
   0 -16  -1   16.07    0.53
   0 -16   1   15.71    0.50
   0 -16  -1   16.21    0.43
   0 -16  -1   15.80    0.47
   0  16  -1   14.97    0.50
   0  16   1   15.39    0.51
   1 -16   1   11.99    0.46
  -1 -16  -1   12.00    0.40
   1 -16   1   12.50    0.38
  -1 -16  -1   12.32    0.45
  -1  16  -1   11.56    0.44
   1  16   1   12.24    0.43
  -2 -16  -1    0.10    0.12
  -2 -16  -1    0.20    0.12
   2 -16   1   -0.04    0.11
   2 -16   1   -0.02    0.14
   2  16   1    0.11    0.14
  -2  16  -1   -0.19    0.13
   3 -16   1    2.14    0.24
   3 -16   1    1.92    0.13
   3 -16   1    2.04    0.14
   3 -16   1    2.10    0.21
  -3 -16  -1    1.90    0.20
  -3 -16  -1    1.58    0.18
   3  16   1    1.63    0.19
  -3  16  -1    1.59    0.22
   4 -16   1   -0.10    0.17
   4 -16   1    0.12    0.09
  -4 -16  -1    0.00    0.12
   4 -16   1    0.22    0.14
  -4  16  -1    0.05    0.17
   4  16   1   -0.02    0.14
  -4  16  -1    0.02    0.11
   5 -16   1    5.38    0.34
  -5 -16  -1    4.87    0.29
   5 -16   1    5.45    0.41
   5 -16   1    5.18    0.27
  -5  16  -1    4.98    0.31
   5  16   1    5.45    0.32
  -5  16  -1    5.47    0.37
   6 -16   1    9.71    0.51
  -6 -16  -1    9.67    0.40
   6 -16   1    9.93    0.45
  -6  16  -1    9.77    0.48
   6  16   1    9.73    0.40
   6 -17  -1    0.26    0.14
   6 -17  -1    0.30    0.17
   6 -17  -1    0.32    0.21
  -6 -17   1    0.23    0.12
   6  17  -1    0.31    0.15
  -6  17   1    0.10    0.19
  -5 -17   1    0.52    0.13
   5 -17  -1    0.69    0.21
   5 -17  -1    0.59    0.13
   5 -17  -1    0.55    0.17
   5  17  -1    0.59    0.16
  -5  17   1    0.72    0.14
  -5  17   1    0.48    0.20
   4 -17  -1    0.56    0.16
  -4 -17   1    0.63    0.13
   4 -17  -1    0.53    0.20
   4 -17  -1    0.54    0.12
  -4  17   1    0.42    0.13
  -4  17   1    0.64    0.20
   4  17  -1    0.65    0.16
   3 -17  -1    0.43    0.09
   3 -17  -1    0.56    0.09
  -3 -17   1    0.68    0.18
   3 -17  -1    0.38    0.18
  -3 -17   1    0.45    0.14
   3 -17  -1    0.48    0.14
   3  17  -1    0.56    0.16
  -3  17   1    0.56    0.19
  -2 -17   1    0.53    0.15
  -2 -17   1    0.64    0.16
   2 -17  -1    0.32    0.17
   2 -17  -1    0.29    0.14
   2  17  -1    0.57    0.15
  -2  17   1    0.12    0.18
   1 -17  -1    2.52    0.25
   1 -17  -1    2.69    0.23
  -1 -17   1    2.66    0.25
   1 -17  -1    3.43    0.26
  -1 -17   1    3.29    0.26
   1  17  -1    3.03    0.25
  -1  17   1    2.33    0.24
   0 -17   1    0.10    0.15
   0 -17  -1    0.26    0.14
   0 -17   1    0.03    0.14
   0 -17  -1    0.02    0.15
   0  17   1    0.21    0.16
   0  17  -1    0.27    0.16
  -1 -17  -1    3.85    0.28
   1 -17   1    3.78    0.28
   1 -17   1    3.66    0.30
  -1 -17  -1    3.83    0.25
  -1  17  -1    3.43    0.28
   1  17   1    3.67    0.27
  -2 -17  -1    1.35    0.17
   2 -17   1    1.48    0.17
   2 -17   1    0.88    0.20
  -2 -17  -1    1.30    0.18
   2  17   1    0.94    0.18
  -2  17  -1    1.21    0.20
   3 -17   1    0.25    0.05
   3 -17   1    0.28    0.18
  -3 -17  -1    0.29    0.15
   3 -17   1    0.25    0.14
  -3 -17  -1    0.31    0.14
   3  17   1    0.38    0.15
  -3  17  -1    0.18    0.18
   4 -17   1    1.33    0.25
  -4 -17  -1    1.27    0.18
   4 -17   1    1.46    0.16
   4 -17   1    1.51    0.20
   4  17   1    1.27    0.19
  -4  17  -1    1.32    0.23
  -5 -17  -1    0.21    0.14
   5 -17   1    0.36    0.22
   5 -17   1    0.11    0.17
  -5  17  -1    0.06    0.14
  -5  17  -1    0.43    0.21
   5  17   1    0.11    0.17
   5 -18  -1   -0.04    0.15
  -5 -18   1    0.03    0.12
   5 -18  -1    0.00    0.20
   5  18  -1    0.00    0.14
  -5  18   1   -0.04    0.13
  -5  18   1   -0.12    0.20
  -4 -18   1    2.11    0.21
   4 -18  -1    2.07    0.18
   4 -18  -1    2.00    0.27
   4 -18  -1    1.90    0.21
  -4  18   1    1.59    0.18
  -4  18   1    1.72    0.26
   4  18  -1    2.00    0.21
   3 -18  -1    1.35    0.13
   3 -18  -1    1.53    0.24
   3 -18  -1    1.52    0.19
  -3 -18   1    1.65    0.21
  -3 -18   1    1.49    0.18
   3 -18  -1    1.59    0.13
  -3  18   1    1.50    0.24
   3  18  -1    1.35    0.19
   2 -18  -1    0.09    0.13
   2 -18  -1    0.19    0.17
  -2 -18   1    0.32    0.16
  -2 -18   1    0.26    0.15
   2  18  -1    0.05    0.14
  -2  18   1    0.08    0.17
  -1 -18   1    0.54    0.16
   1 -18  -1    0.38    0.17
   1 -18  -1    0.69    0.16
  -1 -18   1    0.88    0.18
  -1  18   1    0.52    0.19
   1  18  -1    0.55    0.17
   0 -18  -1    9.68    0.38
   0 -18   1    9.32    0.41
   0 -18  -1    9.45    0.42
   0 -18   1    9.05    0.39
   0  18   1    9.16    0.41
   0  18  -1    9.36    0.40
   1 -18   1   -0.05    0.15
   1 -18   1   -0.06    0.15
  -1 -18  -1   -0.03    0.14
  -1 -18  -1   -0.17    0.12
   1  18   1   -0.08    0.15
  -1  18  -1    0.13    0.16
  -2 -18  -1    0.33    0.15
  -2 -18  -1    0.23    0.15
   2 -18   1    0.35    0.18
  -2  18  -1    0.38    0.18
   2  18   1    0.22    0.17
  -3 -18  -1    0.38    0.17
   3 -18   1    0.21    0.19
  -3 -18  -1    0.46    0.15
  -3  18  -1    0.37    0.20
   3  18   1    0.51    0.17
   4 -18   1    2.40    0.29
  -4 -18  -1    1.76    0.21
   4 -18   1    2.23    0.23
   4  18   1    2.12    0.23
  -4  18  -1    2.34    0.28
   4 -19  -1    0.25    0.19
   4 -19  -1    0.23    0.16
  -4 -19   1    0.15    0.14
  -4  19   1    0.07    0.19
   4  19  -1    0.09    0.15
  -3 -19   1   -0.01    0.14
   3 -19  -1   -0.12    0.18
  -3 -19   1   -0.29    0.16
  -3  19   1   -0.16    0.18
   3  19  -1    0.05    0.16
  -2 -19   1    0.04    0.15
   2 -19  -1    0.17    0.18
  -2 -19   1    0.12    0.15
  -2  19   1    0.11    0.17
   2  19  -1    0.03    0.16
   1 -19  -1    1.70    0.23
  -1 -19   1    1.29    0.20
   1 -19  -1    1.75    0.21
  -1 -19   1    1.76    0.22
   1  19  -1    1.47    0.22
  -1  19   1    1.28    0.22
   0 -19   1    0.16    0.15
   0 -19  -1    0.14    0.16
   0 -19  -1    0.08    0.15
   0 -19   1    0.29    0.16
   0  19  -1    0.11    0.16
   0  19   1    0.24    0.17
  -1 -19  -1   -0.26    0.14
  -1 -19  -1    0.08    0.15
   1 -19   1   -0.09    0.15
   1 -19   1    0.08    0.16
   1  19   1   -0.14    0.16
  -1  19  -1    0.33    0.18
  -2 -19  -1    0.29    0.16
   2 -19   1    0.53    0.19
  -2 -19  -1    0.75    0.17
   2  19   1    0.34    0.18
  -2  19  -1    0.66    0.20
  -3 -19  -1    5.55    0.33
   3 -19   1    5.65    0.40
   3  19   1    6.31    0.36
  -3  19  -1    5.96    0.39
  -3 -20   1    0.46    0.17
   3 -20  -1    0.36    0.21
  -3 -20   1    0.48    0.20
  -3  20   1    0.10    0.20
   3  20  -1    0.35    0.17
  -2 -20   1    0.64    0.18
  -2 -20   1    0.54    0.19
   2 -20  -1    0.65    0.21
  -2  20   1    0.68    0.20
   2  20  -1    0.52    0.19
   1 -20  -1    0.03    0.18
  -1 -20   1    0.04    0.16
   1 -20  -1    0.25    0.16
  -1 -20   1    0.05    0.16
   1  20  -1    0.07    0.18
  -1  20   1    0.23    0.19
   0 -20  -1    0.20    0.15
   0 -20   1    0.25    0.17
   0 -20  -1    0.03    0.16
   0 -20   1    0.11    0.16
   0  20   1    0.16    0.18
   0  20  -1    0.20    0.18
   1 -20   1    0.04    0.16
  -1 -20  -1    0.02    0.16
  -1 -20  -1   -0.13    0.16
   1 -20   1    0.19    0.17
  -1  20  -1   -0.01    0.17
   1  20   1    0.00    0.17
   2 -20   1    0.25    0.20
  -2 -20  -1    0.16    0.17
   2 -20   1    0.38    0.19
  -2 -20  -1    0.36    0.17
  -2  20  -1    0.30    0.20
   2  20   1    0.41    0.19
  10   0  -2    0.06    0.15
   9   0  -2    0.22    0.13
   8   0  -2    0.10    0.11
   7   0  -2   21.59    0.52
   7   0  -2   22.53    0.54
   7   0  -2   22.41    0.55
   6   0  -2    1.37    0.13
   6   0  -2    0.99    0.11
   6   0  -2    1.34    0.13
   5   0  -2   88.36    1.76
   5   0  -2   91.27    1.72
  -5   0   2   86.92    1.78
   5   0  -2   89.08    1.72
   4   0  -2   61.63    1.17
  -4   0   2   60.52    1.22
   4   0  -2   58.70    1.20
   4   0  -2   61.04    1.20
   4   0  -2   60.62    1.17
   3   0  -2  231.96    4.16
   3   0  -2  233.34    4.28
  -3   0   2  191.04    4.27
   3   0  -2  233.23    4.16
  -2   0   2  397.32    8.25
   2   0  -2  435.19    8.25
   2   0  -2  439.46    8.00
   2   0  -2  443.58    8.01
   1   0  -2  142.64    2.94
  -1   0   2  139.57    2.65
   1   0  -2  139.31    2.71
  -1   0   2  141.91    2.73
   1   0  -2  140.49    2.94
   1   0  -2  141.91    2.65
   1   0  -2  141.24    2.66
  -1   0   2  138.10    2.65
   1   0  -2  142.14    2.62
   0   0  -2   31.27    0.68
   0   0  -2   32.48    0.72
   0   0  -2   31.63    0.65
   0   0   2   31.06    0.65
   0   0  -2   31.58    0.66
   0   0   2   32.04    0.65
   0   0   2   30.72    0.72
   0   0  -2   31.77    0.72
   0   0  -2   31.20    0.65
   0   0   2   31.84    0.68
   0   0   2   31.24    0.62
   0   0   2   31.94    0.71
  -1   0  -2  272.74    5.28
  -1   0  -2  279.98    5.88
  -1   0  -2  278.96    5.87
   1   0   2  280.74    5.26
  -1   0  -2  273.82    5.39
  -1   0  -2  284.98    5.23
   1   0   2  282.18    5.87
   1   0   2  275.68    5.87
   1   0   2  279.87    5.44
   1   0   2  277.13    5.29
  -2   0  -2   52.85    1.13
  -2   0  -2   52.28    1.03
  -2   0  -2   51.79    1.13
   2   0   2   51.61    1.04
  -2   0  -2   51.71    1.08
  -2   0  -2   51.80    1.03
   2   0   2   52.32    1.14
   2   0   2   51.62    1.03
   2   0   2   51.60    1.07
   2   0   2   52.88    1.14
   3   0   2   -0.04    0.05
  -3   0  -2   -0.03    0.06
   3   0   2    0.03    0.05
  -3   0  -2    0.11    0.07
   3   0   2   -0.05    0.06
  -3   0  -2    0.01    0.04
   3   0   2    0.05    0.06
  -3   0  -2    0.00    0.04
  -4   0  -2    1.49    0.14
   4   0   2    1.55    0.13
   4   0   2    1.64    0.15
   4   0   2    1.56    0.13
   5   0   2    5.50    0.23
  -5   0  -2    5.29    0.23
   5   0   2    5.80    0.24
   5   0   2    5.15    0.24
  -5   0  -2    5.69    0.26
  -6   0  -2    6.10    0.24
   6   0   2    5.35    0.26
   6   0   2    5.62    0.27
   6   0   2    5.36    0.27
  -6   0  -2    5.24    0.29
   7   0   2   26.75    0.71
   7   0   2   25.90    0.69
  -7   0  -2   25.50    0.72
   8   0   2    6.47    0.33
   9   0   2    1.48    0.21
  10  -1  -2    0.36    0.17
  10   1  -2    0.29    0.16
   9  -1  -2    0.64    0.15
   9   1  -2    0.65    0.14
   8  -1  -2    4.29    0.23
   8   1  -2    4.14    0.22
   7  -1  -2    3.30    0.18
   7  -1  -2    2.97    0.19
   7  -1  -2    2.67    0.19
   7   1  -2    3.16    0.16
   7   1  -2    3.27    0.19
   6  -1  -2    0.09    0.06
   6  -1  -2    0.02    0.08
   6  -1  -2    0.29    0.09
   6  -1  -2   -0.03    0.08
   6   1  -2    0.09    0.06
   6   1  -2    0.01    0.07
   6   1  -2    0.18    0.08
   5  -1  -2   19.57    0.43
   5  -1  -2   18.97    0.44
   5  -1  -2   19.09    0.45
   5  -1  -2   18.71    0.45
   5   1  -2   19.10    0.42
  -5   1   2   19.14    0.46
   5   1  -2   18.84    0.41
   5   1  -2   18.25    0.41
   5   1  -2   19.06    0.42
   4  -1  -2  156.01    2.95
   4  -1  -2  155.29    3.03
   4  -1  -2  156.07    2.95
   4  -1  -2  153.24    3.03
   4   1  -2  156.43    2.92
  -4   1   2  159.38    2.90
   4   1  -2  156.97    2.92
   4   1  -2  152.52    3.00
   4   1  -2  157.48    3.00
  -4   1   2  155.48    3.04
   3  -1  -2   18.76    0.42
   3  -1  -2   18.89    0.40
  -3  -1   2   18.28    0.40
   3  -1  -2   19.12    0.41
   3   1  -2   19.34    0.37
  -3   1   2   19.47    0.38
   3   1  -2   19.19    0.38
   3   1  -2   18.86    0.38
   3   1  -2   19.40    0.37
  -3   1   2   19.56    0.38
  -3   1   2   19.18    0.43
   2  -1  -2  624.16   12.07
   2  -1  -2  630.15   11.72
   2  -1  -2  625.34   11.73
  -2   1   2  630.58   12.08
   1  -1  -2  247.16    4.70
  -1  -1   2  248.09    4.66
   1  -1  -2  252.95    5.24
   1  -1  -2  250.50    4.83
  -1  -1   2  251.28    4.66
  -1  -1   2  249.00    4.83
  -1  -1   2  234.93    4.66
   1  -1  -2  252.70    5.24
   1  -1  -2  253.36    4.68
   1   1  -2  249.72    4.68
  -1   1   2  245.38    4.70
  -1   1   2  254.38    4.85
  -1   1   2  253.45    5.21
   1   1  -2  251.81    4.67
  -1   1   2  252.48    5.22
   1   1  -2  247.81    4.64
   1   1  -2  246.84    4.82
  -1   1   2  247.78    4.69
   0  -1  -2   47.11    0.92
   0  -1   2   46.89    1.00
   0  -1  -2   46.57    1.02
   0  -1   2   46.99    0.91
   0  -1   2   47.47    0.95
   0  -1   2   46.51    0.92
   0  -1   2   47.45    1.01
   0  -1  -2   47.06    0.92
   0  -1  -2   47.32    1.02
   0  -1   2   46.77    0.91
   0  -1  -2   47.25    0.95
   0   1  -2   47.17    1.02
   0   1  -2   47.26    0.95
   0   1   2   47.03    0.92
   0   1   2   47.85    0.92
   0   1  -2   47.22    1.01
   0   1  -2   47.40    0.92
   0   1   2   47.33    0.96
   0   1  -2   46.59    0.92
   0   1   2   47.12    1.01
   1  -1   2  202.69    3.91
   1  -1   2  198.65    3.79
  -1  -1  -2  200.10    3.79
  -1  -1  -2  203.03    4.25
   1  -1   2  205.04    4.28
   1  -1   2  203.07    3.79
  -1  -1  -2  198.79    3.79
   1  -1   2  203.27    4.25
  -1  -1  -2  202.56    3.95
  -1   1  -2  199.43    3.91
  -1   1  -2  199.95    4.27
  -1   1  -2  205.82    3.79
   1   1   2  202.02    4.26
   1   1   2  204.22    3.91
   1   1   2  203.69    3.81
  -1   1  -2  205.98    4.25
  -1   1  -2  198.60    3.83
   1   1   2  196.55    3.81
   1   1   2  200.26    4.26
  -2  -1  -2   16.41    0.38
   2  -1   2   15.71    0.39
   2  -1   2   16.05    0.40
   2  -1   2   15.64    0.37
  -2  -1  -2   15.89    0.36
  -2  -1  -2   15.92    0.36
   2  -1   2   15.36    0.37
   2  -1   2   15.93    0.39
  -2  -1  -2   15.79    0.39
  -2  -1  -2   15.91    0.38
   2   1   2   15.55    0.38
  -2   1  -2   15.65    0.38
   2   1   2   16.20    0.39
  -2   1  -2   15.40    0.37
  -2   1  -2   15.06    0.38
  -2   1  -2   15.82    0.39
   2   1   2   17.18    0.39
   2   1   2   15.87    0.37
  -2   1  -2   15.50    0.37
   2   1   2   15.90    0.37
  -3  -1  -2    2.54    0.09
   3  -1   2    1.85    0.14
  -3  -1  -2    2.11    0.14
   3  -1   2    1.99    0.14
  -3  -1  -2    2.39    0.09
  -3  -1  -2    2.44    0.13
   3  -1   2    1.96    0.13
  -3   1  -2    2.12    0.16
  -3   1  -2    2.30    0.11
  -3   1  -2    2.00    0.14
   3   1   2    2.53    0.14
   3   1   2    2.42    0.14
   3   1   2    2.31    0.12
   3   1   2    2.33    0.13
  -3   1  -2    2.29    0.12
  -4  -1  -2   12.74    0.33
  -4  -1  -2   13.22    0.37
   4  -1   2   12.18    0.35
   4  -1   2   12.92    0.37
   4  -1   2   12.72    0.36
  -4   1  -2   13.35    0.32
   4   1   2   12.70    0.36
  -4   1  -2   12.64    0.34
  -4   1  -2   12.21    0.37
   4   1   2   12.85    0.35
   4   1   2   12.54    0.35
  -4   1  -2   12.40    0.31
  -5  -1  -2    6.99    0.29
   5  -1   2    7.43    0.28
  -5  -1  -2    7.60    0.26
   5  -1   2    7.56    0.27
   5  -1   2    7.12    0.28
  -5   1  -2    7.31    0.30
   5   1   2    7.40    0.27
  -5   1  -2    7.61    0.27
   5   1   2    7.56    0.28
  -6  -1  -2    3.87    0.25
   6  -1   2    4.19    0.25
   6  -1   2    3.68    0.25
   6  -1   2    3.90    0.23
  -6  -1  -2    4.11    0.21
   6   1   2    3.83    0.22
  -6   1  -2    3.65    0.22
   6   1   2    4.09    0.24
  -6   1  -2    3.48    0.25
   7  -1   2   14.71    0.49
   7  -1   2   14.09    0.47
  -7  -1  -2   13.85    0.48
   7   1   2   14.00    0.46
  -7   1  -2   13.82    0.50
  -8  -1  -2    0.10    0.16
   8  -1   2    0.26    0.17
   8   1   2    0.52    0.16
   9  -1   2    0.04    0.17
   9   1   2    0.12    0.16
  10  -2  -2    0.33    0.16
  10   2  -2   -0.06    0.14
   9  -2  -2    0.07    0.14
   9   2  -2    0.29    0.13
   8  -2  -2   -0.07    0.12
   8   2  -2    0.08    0.10
   7  -2  -2    3.25    0.21
   7  -2  -2    3.01    0.20
   7  -2  -2    3.04    0.18
   7   2  -2    3.18    0.17
   7   2  -2    2.89    0.13
   6  -2  -2    0.06    0.09
   6  -2  -2   -0.01    0.09
   6  -2  -2   -0.03    0.06
   6  -2  -2   -0.03    0.09
   6   2  -2    0.00    0.07
   6   2  -2    0.06    0.05
  -6   2   2    0.05    0.03
  -6   2   2    0.04    0.04
   6   2  -2    0.09    0.07
   5  -2  -2    2.48    0.16
   5  -2  -2    2.48    0.15
   5  -2  -2    2.50    0.12
   5  -2  -2    2.54    0.14
   5   2  -2    2.66    0.09
  -5   2   2    2.51    0.17
   5   2  -2    2.62    0.09
   5   2  -2    2.69    0.12
   5   2  -2    2.62    0.11
  -5   2   2    2.63    0.11
  -5   2   2    2.72    0.11
   4  -2  -2    0.51    0.05
   4  -2  -2    0.49    0.05
   4  -2  -2    0.52    0.07
   4  -2  -2    0.62    0.08
   4  -2  -2    0.43    0.08
  -4   2   2    0.49    0.06
   4   2  -2    0.51    0.05
   4   2  -2    0.46    0.04
  -4   2   2    0.46    0.08
  -4   2   2    0.89    0.08
  -3  -2   2    1.00    0.06
   3  -2  -2    0.96    0.07
   3  -2  -2    0.87    0.07
   3  -2  -2    0.99    0.08
   3  -2  -2    0.77    0.08
   3  -2  -2    0.87    0.08
  -3   2   2    1.07    0.08
  -3   2   2    0.93    0.08
  -3   2   2    1.12    0.10
   2  -2  -2  421.94    8.21
   2  -2  -2  420.12    7.98
   2  -2  -2  421.96    8.89
   2  -2  -2  427.87    7.97
   2  -2  -2  426.87    8.89
  -2   2   2  427.55    8.22
   2   2  -2  425.55    7.91
  -2   2   2  423.56    7.97
  -2   2   2  428.98    7.96
   1  -2  -2  105.14    1.98
   1  -2  -2  104.23    1.98
  -1  -2   2  105.82    1.96
   1  -2  -2  104.55    2.04
  -1  -2   2   87.90    2.01
   1  -2  -2  106.79    2.21
  -1  -2   2  105.58    1.94
   1  -2  -2  103.47    2.20
   1   2  -2  105.08    1.97
   1   2  -2  104.41    1.96
   1   2  -2  104.95    2.02
   1   2  -2  104.87    1.95
  -1   2   2  105.85    1.97
  -1   2   2  107.20    2.04
  -1   2   2  103.91    1.98
  -1   2   2  106.78    2.21
  -1   2   2  108.27    2.20
   0  -2  -2  107.10    2.09
   0  -2   2  106.31    2.02
   0  -2   2  108.18    2.09
   0  -2  -2  106.86    2.25
   0  -2   2  105.39    2.25
   0  -2   2  105.88    2.02
   0  -2  -2  105.29    2.25
   0  -2  -2  108.68    2.03
   0  -2   2  108.68    2.25
   0  -2  -2  106.41    2.02
   0   2  -2  106.84    2.08
   0   2  -2  106.41    2.03
   0   2   2  105.01    2.03
   0   2  -2  107.16    2.02
   0   2  -2  106.75    2.26
   0   2   2  106.04    2.27
   0   2   2  109.04    2.26
   0   2   2  106.48    2.09
   0   2  -2  106.14    2.25
   0   2   2  107.76    2.02
   1  -2   2    1.74    0.10
  -1  -2  -2    1.62    0.09
   1  -2   2    1.68    0.10
  -1  -2  -2    1.61    0.10
  -1  -2  -2    1.82    0.09
  -1  -2  -2    1.53    0.10
   1  -2   2    1.74    0.09
   1  -2   2    1.89    0.11
   1   2   2    1.69    0.09
   1   2   2    1.72    0.08
  -1   2  -2    1.82    0.10
  -1   2  -2    1.69    0.09
  -1   2  -2    1.59    0.11
  -1   2  -2    1.83    0.10
  -1   2  -2    1.80    0.09
   1   2   2    1.65    0.09
   1   2   2    2.11    0.11
   1   2   2    1.72    0.10
  -2  -2  -2  267.43    4.97
  -2  -2  -2  263.72    5.56
  -2  -2  -2  264.14    5.02
  -2  -2  -2  270.80    5.55
   2  -2   2  270.68    5.56
   2  -2   2  266.55    5.12
   2  -2   2  251.84    4.98
   2  -2   2  266.79    4.97
   2  -2   2  262.56    5.58
  -2  -2  -2  264.88    5.14
   2   2   2  265.50    4.96
   2   2   2  261.55    5.55
   2   2   2  264.80    5.00
   2   2   2  264.42    5.12
  -2   2  -2  260.92    5.01
  -2   2  -2  259.86    5.13
   2   2   2  268.02    5.54
  -2   2  -2  265.98    4.97
  -2   2  -2  265.18    5.60
   3  -2   2  104.56    2.23
   3  -2   2  100.68    2.01
  -3  -2  -2  103.13    1.99
   3  -2   2  102.72    2.21
  -3  -2  -2  103.44    2.07
   3   2   2  104.34    2.20
   3   2   2  103.03    2.00
   3   2   2  102.95    2.00
  -3   2  -2  100.79    2.08
   3   2   2  106.61    2.21
  -3   2  -2  102.02    2.20
  -3   2  -2  104.12    2.20
  -3   2  -2  101.98    2.01
   4  -2   2    0.36    0.08
  -4  -2  -2    0.47    0.08
   4  -2   2    0.36    0.08
  -4  -2  -2    0.40    0.09
   4  -2   2    0.45    0.09
  -4   2  -2    0.47    0.06
   4   2   2    0.37    0.07
  -4   2  -2    0.45    0.09
  -4   2  -2    0.60    0.11
   4   2   2    0.32    0.07
  -4   2  -2    0.34    0.06
   4   2   2    0.48    0.09
  -5  -2  -2    6.44    0.27
   5  -2   2    6.47    0.27
   5  -2   2    6.42    0.27
   5  -2   2    6.54    0.28
  -5  -2  -2    6.48    0.23
   5  -2   2    6.49    0.26
   5   2   2    6.29    0.25
  -5   2  -2    6.56    0.30
  -5   2  -2    6.19    0.26
   5   2   2    5.90    0.25
  -6  -2  -2    7.43    0.26
   6  -2   2    7.38    0.32
  -6  -2  -2    7.30    0.31
   6  -2   2    7.26    0.31
   6  -2   2    7.47    0.30
  -6   2  -2    6.32    0.34
   6   2   2    7.24    0.30
  -6   2  -2    7.91    0.30
   6   2   2    7.56    0.29
   7  -2   2   16.36    0.53
  -7  -2  -2   15.08    0.51
   7  -2   2   15.27    0.50
   7   2   2   15.86    0.49
   8  -2   2    1.03    0.20
  -8  -2  -2    1.12    0.19
   8   2   2    1.00    0.18
   9  -2   2   -0.24    0.16
   9   2   2    0.01    0.15
  10  -3  -2    0.05    0.15
  10   3  -2   -0.04    0.14
   9  -3  -2    2.88    0.25
   9   3  -2    3.66    0.23
   8  -3  -2    0.08    0.13
   8   3  -2    0.10    0.10
   7  -3  -2    0.42    0.12
   7  -3  -2    0.35    0.12
   7  -3  -2    0.38    0.10
   7   3  -2    0.37    0.09
   6  -3  -2    0.27    0.10
   6  -3  -2    0.39    0.08
   6  -3  -2    0.32    0.10
  -6   3   2    0.27    0.10
  -6   3   2    0.31    0.07
   6   3  -2    0.57    0.08
   6   3  -2    0.46    0.07
   5  -3  -2    0.10    0.06
   5  -3  -2    0.10    0.08
   5  -3  -2    0.03    0.08
   5  -3  -2    0.02    0.08
   5  -3  -2    0.07    0.06
   5   3  -2    0.19    0.05
   5   3  -2    0.20    0.05
  -5   3   2    0.09    0.06
  -5   3   2    0.33    0.10
   4  -3  -2   14.22    0.37
   4  -3  -2   14.45    0.36
   4  -3  -2   13.77    0.36
   4  -3  -2   13.81    0.35
   4  -3  -2   14.33    0.36
  -4   3   2   13.81    0.34
  -4   3   2   14.58    0.38
  -4   3   2   14.20    0.33
   3  -3  -2   56.32    1.15
   3  -3  -2   56.59    1.21
   3  -3  -2   56.84    1.22
   3  -3  -2   56.01    1.11
   3  -3  -2   55.94    1.11
  -3  -3   2   54.56    1.08
  -3   3   2   54.76    1.10
  -3   3   2   56.89    1.16
  -3   3   2   56.09    1.10
   2  -3  -2   25.90    0.57
   2  -3  -2   25.92    0.58
   2  -3  -2   25.54    0.54
  -2  -3   2   25.05    0.51
   2  -3  -2   26.17    0.59
   2  -3  -2   26.25    0.55
  -2   3   2   26.48    0.57
  -2   3   2   26.22    0.57
  -2   3   2   25.86    0.54
  -2   3   2   25.32    0.54
  -2   3   2   25.87    0.57
   1  -3  -2   88.40    1.68
   1  -3  -2   88.97    1.74
   1  -3  -2   88.21    1.87
  -1  -3   2   87.82    1.67
   1  -3  -2   88.22    1.88
   1  -3  -2   88.53    1.69
   1   3  -2   88.13    1.66
  -1   3   2   87.61    1.69
  -1   3   2   89.43    1.68
   1   3  -2   86.76    1.67
  -1   3   2   88.83    1.87
  -1   3   2   88.50    1.74
   1   3  -2   87.90    1.66
   0  -3  -2    2.69    0.10
   0  -3  -2    2.80    0.10
   0  -3   2    2.69    0.09
   0  -3  -2    2.55    0.10
   0  -3   2    2.68    0.11
   0  -3   2    2.68    0.07
   0  -3   2    2.57    0.09
   0  -3   2    2.70    0.07
   0  -3  -2    3.04    0.11
   0  -3  -2    2.49    0.11
   0   3   2    2.49    0.11
   0   3  -2    2.56    0.10
   0   3  -2    2.49    0.10
   0   3  -2    2.59    0.09
   0   3   2    2.48    0.11
   0   3   2    2.66    0.10
   0   3   2    2.57    0.10
   0   3   2    2.56    0.10
   0   3  -2    2.58    0.09
   0   3  -2    2.44    0.11
   1  -3   2  403.05    8.44
  -1  -3  -2  397.14    7.79
   1  -3   2  400.19    7.56
  -1  -3  -2  403.70    8.42
  -1  -3  -2  401.86    8.43
   1  -3   2  395.86    7.56
  -1  -3  -2  400.44    7.54
   1  -3   2  401.33    7.74
  -1  -3  -2  407.76    7.59
   1   3   2  396.89    7.40
   1   3   2  409.65    7.57
   1   3   2  411.60    7.75
  -1   3  -2  403.59    7.53
  -1   3  -2  398.15    7.79
  -1   3  -2  406.95    8.45
   1   3   2  404.90    8.45
  -1   3  -2  397.84    7.58
   1   3   2  395.89    8.43
   1   3   2  393.21    7.57
  -1   3  -2  402.06    8.47
   2  -3   2    3.82    0.16
   2  -3   2    3.92    0.16
   2  -3   2    3.78    0.16
  -2  -3  -2    4.11    0.16
   2  -3   2    3.89    0.19
  -2  -3  -2    4.14    0.12
  -2  -3  -2    4.22    0.17
  -2  -3  -2    4.04    0.15
  -2  -3  -2    4.18    0.12
   2  -3   2    3.80    0.16
  -2   3  -2    3.75    0.18
  -2   3  -2    3.94    0.17
   2   3   2    3.95    0.17
  -2   3  -2    3.79    0.16
   2   3   2    4.27    0.16
  -2   3  -2    3.93    0.18
   2   3   2    4.07    0.15
   2   3   2    3.83    0.16
   2   3   2    4.10    0.16
   2   3   2    3.91    0.16
   3  -3   2   23.87    0.59
  -3  -3  -2   23.93    0.56
  -3  -3  -2   23.49    0.52
   3  -3   2   23.57    0.57
   3  -3   2   23.63    0.55
  -3   3  -2   22.90    0.55
  -3   3  -2   23.26    0.57
  -3   3  -2   23.24    0.56
   3   3   2   24.24    0.56
   3   3   2   23.26    0.53
   3   3   2   23.49    0.56
  -3   3  -2   24.16    0.57
   3   3   2   23.55    0.53
  -4  -3  -2    8.17    0.29
  -4  -3  -2    8.85    0.25
   4  -3   2    8.74    0.29
   4  -3   2    8.68    0.29
   4  -3   2    8.40    0.28
   4   3   2    8.86    0.27
  -4   3  -2    8.41    0.25
  -4   3  -2    8.80    0.26
   4   3   2    8.87    0.27
  -4   3  -2    8.63    0.29
   4   3   2    8.83    0.28
  -4   3  -2    8.47    0.31
   5  -3   2    0.63    0.13
  -5  -3  -2    0.53    0.09
   5  -3   2    0.71    0.11
  -5  -3  -2    0.74    0.12
   5  -3   2    0.37    0.09
   5  -3   2    0.72    0.13
  -5   3  -2    0.54    0.12
   5   3   2    0.48    0.12
   5   3   2    0.53    0.09
  -5   3  -2    0.53    0.06
  -5   3  -2    0.54    0.06
  -5   3  -2    0.09    0.13
   6  -3   2    1.75    0.18
  -6  -3  -2    1.58    0.17
   6  -3   2    1.81    0.19
   6  -3   2    1.36    0.14
  -6  -3  -2    2.11    0.15
   6   3   2    1.51    0.16
  -6   3  -2    2.01    0.20
   7  -3   2    8.30    0.37
  -7  -3  -2    8.08    0.35
   7  -3   2    7.21    0.35
   7   3   2    7.72    0.33
  -7   3  -2    8.69    0.34
  -8  -3  -2    0.27    0.16
   8  -3   2    0.00    0.16
   8   3   2    0.01    0.15
  -9  -3  -2    0.75    0.19
   9  -3   2    0.97    0.22
   9   3   2    1.13    0.21
  10  -4  -2    0.08    0.16
  10   4  -2    0.15    0.14
   9  -4  -2    0.66    0.18
   9   4  -2    0.84    0.15
   8  -4  -2    0.08    0.14
   8   4  -2    0.25    0.11
   7  -4  -2    0.00    0.11
   7  -4  -2   -0.07    0.11
  -7   4   2   -0.03    0.08
   7   4  -2    0.03    0.08
   6  -4  -2    0.41    0.09
   6  -4  -2    0.40    0.11
   6  -4  -2    0.43    0.11
   6   4  -2    0.38    0.07
   6   4  -2    0.52    0.07
  -6   4   2    0.48    0.11
  -6   4   2    0.37    0.09
   5  -4  -2    0.15    0.07
   5  -4  -2    0.13    0.06
   5  -4  -2    0.18    0.09
   5  -4  -2    0.09    0.09
  -5  -4   2    0.21    0.06
  -5   4   2    0.23    0.09
   5   4  -2    0.17    0.04
  -5   4   2    0.08    0.07
   5   4  -2    0.20    0.04
   4  -4  -2  375.16    7.07
  -4  -4   2  375.20    7.21
   4  -4  -2  371.28    7.07
   4  -4  -2  377.73    7.88
   4  -4  -2  380.58    7.88
   4  -4  -2  372.99    7.27
  -4   4   2  377.15    7.05
  -4   4   2  381.93    7.28
   3  -4  -2    3.05    0.14
   3  -4  -2    3.00    0.16
   3  -4  -2    3.23    0.14
   3  -4  -2    3.06    0.14
   3  -4  -2    3.32    0.16
  -3   4   2    3.17    0.11
  -3   4   2    3.27    0.14
  -3   4   2    3.08    0.11
  -3   4   2    3.23    0.15
  -3   4   2    3.33    0.17
   2  -4  -2   19.58    0.47
   2  -4  -2   19.85    0.45
  -2  -4   2   20.07    0.44
   2  -4  -2   19.80    0.47
   2  -4  -2   19.89    0.44
   2  -4  -2   19.91    0.46
  -2   4   2   19.96    0.43
  -2   4   2   19.58    0.44
  -2   4   2   19.71    0.46
  -2   4   2   19.38    0.46
  -2   4   2   20.08    0.46
   1  -4  -2   45.13    0.90
   1  -4  -2   44.22    0.89
  -1  -4   2   44.15    0.89
   1  -4  -2   44.11    0.93
   1  -4  -2   44.80    0.98
  -1  -4   2   44.62    0.88
   1  -4  -2   45.57    0.98
   1   4  -2   44.89    0.86
   1   4  -2   44.21    0.86
  -1   4   2   44.76    0.98
  -1   4   2   44.13    0.89
  -1   4   2   44.68    0.93
  -1   4   2   44.54    0.89
  -1   4   2   44.89    0.98
   1   4  -2   44.91    0.88
   0  -4  -2   17.36    0.39
   0  -4  -2   17.88    0.40
   0  -4   2   17.80    0.38
   0  -4   2   18.29    0.40
   0  -4  -2   17.55    0.41
   0  -4  -2   17.91    0.42
   0  -4   2   17.58    0.38
   0   4  -2   17.84    0.41
   0   4   2   18.01    0.41
   0   4   2   17.27    0.40
   0   4   2   17.91    0.42
   0   4   2   18.35    0.39
   0   4  -2   18.01    0.40
   0   4  -2   17.66    0.38
   0   4   2   18.12    0.42
   0   4  -2   17.95    0.38
  -1  -4  -2  132.44    2.50
  -1  -4  -2  132.87    2.78
  -1  -4  -2  132.04    2.77
   1  -4   2  135.39    2.78
   1  -4   2  135.23    2.60
   1  -4   2  132.53    2.51
  -1  -4  -2  131.35    2.50
  -1  -4  -2  131.14    2.51
   1  -4   2  129.78    2.51
   1  -4   2  131.00    2.78
  -1  -4  -2  130.26    2.59
  -1   4  -2  130.13    2.51
  -1   4  -2  130.12    2.79
   1   4   2  131.45    2.50
  -1   4  -2  132.47    2.51
   1   4   2  128.64    2.44
  -1   4  -2  131.39    2.79
   1   4   2  133.11    2.78
   1   4   2  133.11    2.79
   1   4   2  134.63    2.59
   1   4   2  128.73    2.51
   2  -4   2  153.19    2.96
   2  -4   2  155.16    3.06
  -2  -4  -2  152.94    3.23
  -2  -4  -2  154.79    2.94
   2  -4   2  159.25    3.29
  -2  -4  -2  154.08    3.05
   2  -4   2  155.88    3.28
  -2  -4  -2  156.12    2.94
   2   4   2  155.46    3.27
  -2   4  -2  153.00    3.06
   2   4   2  156.92    3.04
   2   4   2  153.41    2.94
  -2   4  -2  158.54    3.29
  -2   4  -2  153.94    3.29
   2   4   2  158.09    3.28
   2   4   2  153.71    2.88
   2   4   2  154.68    2.95
  -2   4  -2  152.90    2.96
   3  -4   2    7.69    0.25
   3  -4   2    7.53    0.24
   3  -4   2    7.13    0.25
   3  -4   2    7.44    0.27
  -3  -4  -2    7.56    0.25
  -3  -4  -2    7.23    0.22
  -3   4  -2    7.44    0.26
  -3   4  -2    7.69    0.28
   3   4   2    7.40    0.22
  -3   4  -2    7.22    0.24
   3   4   2    7.36    0.23
   3   4   2    7.48    0.23
  -3   4  -2    6.78    0.24
   4  -4   2   40.42    0.96
   4  -4   2   40.88    0.90
   4  -4   2   42.50    0.98
   4  -4   2   40.20    0.94
  -4  -4  -2   40.82    0.91
  -4  -4  -2   42.72    0.85
  -4   4  -2   41.31    0.94
  -4   4  -2   41.02    0.90
   4   4   2   42.48    0.89
   4   4   2   41.46    0.94
  -4   4  -2   40.29    0.94
   5  -4   2    2.84    0.19
   5  -4   2    2.87    0.20
   5  -4   2    2.77    0.20
  -5  -4  -2    3.20    0.15
  -5  -4  -2    2.83    0.19
   5  -4   2    3.09    0.23
   5   4   2    3.10    0.17
  -5   4  -2    2.86    0.20
  -5   4  -2    2.78    0.14
  -5   4  -2    3.00    0.14
   5   4   2    2.72    0.19
   6  -4   2    0.48    0.12
   6  -4   2    0.43    0.13
   6  -4   2    0.64    0.15
  -6  -4  -2    0.56    0.13
   6  -4   2    0.55    0.12
   6   4   2    0.73    0.14
  -6   4  -2    0.51    0.14
   7  -4   2   -0.18    0.14
  -7  -4  -2   -0.06    0.13
   7  -4   2    0.04    0.14
  -7   4  -2   -0.05    0.13
   7   4   2   -0.03    0.12
   8  -4   2    1.15    0.20
  -8  -4  -2    1.00    0.18
   8   4   2    0.97    0.19
  -9  -4  -2    5.65    0.36
   9  -4   2    6.00    0.36
   9   4   2    5.54    0.34
  10  -5  -2    0.25    0.17
  10   5  -2    0.13    0.14
   9  -5  -2    0.55    0.18
   9   5  -2    0.57    0.13
   8  -5  -2    2.63    0.24
   8   5  -2    2.98    0.19
   7  -5  -2    7.27    0.33
   7  -5  -2    6.94    0.30
  -7   5   2    7.32    0.27
   7   5  -2    7.31    0.23
   6  -5  -2    0.22    0.11
   6  -5  -2    0.15    0.08
  -6  -5   2    0.20    0.07
   6  -5  -2    0.10    0.11
  -6   5   2    0.05    0.11
   6   5  -2    0.31    0.06
  -6   5   2    0.22    0.10
   6   5  -2    0.30    0.06
   5  -5  -2   -0.04    0.06
  -5  -5   2    0.10    0.05
   5  -5  -2    0.01    0.07
   5  -5  -2   -0.15    0.09
   5  -5  -2   -0.01    0.09
  -5   5   2   -0.01    0.09
  -5   5   2    0.10    0.09
   5   5  -2    0.17    0.04
   5   5  -2    0.08    0.04
   4  -5  -2  308.04    6.17
   4  -5  -2  315.47    6.68
   4  -5  -2  315.98    6.67
   4  -5  -2  313.76    5.99
  -4  -5   2  316.35    6.09
  -4   5   2  319.14    6.18
  -4   5   2  327.60    6.63
  -4   5   2  325.50    6.62
  -4   5   2  320.31    5.98
   3  -5  -2    8.70    0.26
   3  -5  -2    8.32    0.25
   3  -5  -2    8.11    0.25
   3  -5  -2    8.16    0.25
  -3  -5   2    8.28    0.18
   3  -5  -2    8.58    0.27
  -3   5   2    8.43    0.28
  -3   5   2    8.31    0.25
  -3   5   2    8.61    0.23
  -3   5   2    8.40    0.24
   2  -5  -2   25.70    0.59
   2  -5  -2   25.53    0.56
   2  -5  -2   25.95    0.61
   2  -5  -2   26.28    0.60
  -2  -5   2   25.76    0.53
   2  -5  -2   26.01    0.56
  -2   5   2   25.36    0.56
   2   5  -2   25.60    0.49
  -2   5   2   26.32    0.59
  -2   5   2   26.07    0.55
  -2   5   2   25.48    0.59
  -2   5   2   25.91    0.60
   1  -5  -2    0.19    0.05
  -1  -5   2    0.12    0.05
   1  -5  -2    0.08    0.04
  -1  -5   2    0.09    0.01
   1  -5  -2    0.07    0.03
   1  -5  -2    0.03    0.05
  -1  -5   2    0.07    0.01
   1  -5  -2    0.04    0.04
  -1  -5   2    0.13    0.04
   1   5  -2    0.10    0.03
  -1   5   2    0.04    0.03
  -1   5   2    0.04    0.04
  -1   5   2    0.03    0.04
   1   5  -2    0.09    0.04
  -1   5   2    0.10    0.05
  -1   5   2    0.11    0.05
   0  -5  -2    4.25    0.16
   0  -5  -2    4.37    0.15
   0  -5  -2    4.19    0.16
   0  -5   2    4.51    0.13
   0  -5  -2    4.45    0.14
   0  -5   2    4.52    0.16
   0  -5   2    4.38    0.13
   0  -5  -2    4.21    0.14
   0   5  -2    4.36    0.13
   0   5  -2    4.23    0.13
   0   5  -2    4.59    0.14
   0   5   2    4.09    0.16
   0   5   2    4.25    0.15
   0   5   2    4.06    0.15
   0   5  -2    4.43    0.14
   0   5   2    4.35    0.15
   0   5   2    4.46    0.15
  -1  -5  -2  154.77    2.96
   1  -5   2  154.95    3.07
  -1  -5  -2  158.01    3.28
  -1  -5  -2  157.03    2.96
  -1  -5  -2  156.44    3.07
  -1  -5  -2  157.77    3.29
   1  -5   2  155.56    2.96
  -1  -5  -2  155.17    2.96
   1  -5   2  157.14    3.29
  -1  -5  -2  158.18    2.90
   1  -5   2  155.99    3.28
   1  -5   2  157.55    3.07
   1  -5   2  157.06    2.96
  -1   5  -2  155.28    3.30
  -1   5  -2  154.82    2.97
  -1   5  -2  156.27    2.97
  -1   5  -2  153.51    3.30
   1   5   2  158.54    3.30
   1   5   2  155.01    3.29
   1   5   2  155.28    2.97
   1   5   2  156.40    3.06
   1   5   2  155.69    2.96
   2  -5   2   19.08    0.48
  -2  -5  -2   18.23    0.43
  -2  -5  -2   18.55    0.42
   2  -5   2   19.23    0.46
  -2  -5  -2   18.60    0.46
   2  -5   2   18.25    0.44
   2  -5   2   19.37    0.47
   2   5   2   18.70    0.43
  -2   5  -2   19.02    0.48
   2   5   2   18.62    0.45
  -2   5  -2   19.48    0.48
   2   5   2   19.16    0.46
   2   5   2   18.38    0.44
   2   5   2   18.52    0.40
  -2   5  -2   19.01    0.45
  -3  -5  -2    3.18    0.14
   3  -5   2    3.11    0.18
   3  -5   2    3.06    0.17
   3  -5   2    3.04    0.19
  -3  -5  -2    3.11    0.17
   3  -5   2    3.17    0.17
  -3   5  -2    3.04    0.16
   3   5   2    3.18    0.14
  -3   5  -2    3.22    0.18
   3   5   2    3.13    0.16
   3   5   2    3.09    0.16
   3   5   2    3.12    0.15
   3   5   2    3.16    0.15
   4  -5   2   15.57    0.43
   4  -5   2   15.90    0.47
   4  -5   2   15.79    0.44
   4  -5   2   15.74    0.44
  -4  -5  -2   15.95    0.38
   4   5   2   15.88    0.41
  -4   5  -2   16.47    0.43
  -4   5  -2   15.41    0.42
   4   5   2   15.54    0.41
  -4   5  -2   15.53    0.44
   5  -5   2    0.17    0.09
  -5  -5  -2    0.31    0.10
   5  -5   2    0.26    0.12
   5  -5   2    0.32    0.10
  -5  -5  -2    0.34    0.07
   5  -5   2    0.25    0.12
   5   5   2    0.33    0.11
  -5   5  -2    0.22    0.08
  -5   5  -2    0.16    0.07
   5   5   2    0.27    0.08
  -5   5  -2    0.30    0.12
   6  -5   2    0.03    0.13
  -6  -5  -2    0.05    0.11
   6  -5   2   -0.01    0.09
   6  -5   2   -0.05    0.12
  -6   5  -2   -0.13    0.12
   6   5   2   -0.12    0.10
  -6   5  -2   -0.12    0.05
  -6   5  -2   -0.05    0.04
   7  -5   2    0.63    0.16
   7  -5   2    1.03    0.19
  -7  -5  -2    0.87    0.16
  -7   5  -2    0.97    0.17
   7   5   2    1.01    0.16
  -8  -5  -2    0.02    0.15
   8  -5   2    0.16    0.16
   8   5   2    0.28    0.16
  -9  -5  -2    5.06    0.34
   9  -5   2    4.88    0.35
   9   5   2    4.84    0.34
  10   6  -2    0.58    0.15
   9  -6  -2    1.19    0.19
   9   6  -2    0.98    0.15
   8  -6  -2    0.18    0.15
   8   6  -2    0.21    0.10
   7  -6  -2   21.30    0.59
   7  -6  -2   22.34    0.63
  -7   6   2   22.46    0.56
   7   6  -2   21.74    0.50
   6  -6  -2    0.75    0.12
   6  -6  -2    0.67    0.15
  -6  -6   2    0.89    0.08
   6  -6  -2    0.65    0.14
   6   6  -2    1.04    0.10
  -6   6   2    0.60    0.13
   6   6  -2    0.83    0.08
  -5  -6   2    2.08    0.09
   5  -6  -2    2.20    0.16
   5  -6  -2    1.49    0.16
   5  -6  -2    1.67    0.14
   5  -6  -2    2.04    0.16
  -5   6   2    1.77    0.16
   5   6  -2    1.92    0.08
  -5   6   2    2.17    0.20
   5   6  -2    2.04    0.08
   4  -6  -2  178.77    3.84
   4  -6  -2  177.58    3.45
  -4  -6   2  182.16    3.46
   4  -6  -2  177.12    3.57
   4  -6  -2  179.63    3.83
  -4   6   2  178.80    3.79
  -4   6   2  184.94    3.58
  -4   6   2  185.07    3.79
  -4   6   2  178.31    3.45
   3  -6  -2    2.44    0.16
   3  -6  -2    2.48    0.13
   3  -6  -2    2.30    0.13
   3  -6  -2    2.35    0.14
  -3  -6   2    2.44    0.09
  -3   6   2    2.56    0.18
  -3   6   2    2.53    0.13
  -3   6   2    2.38    0.13
  -3   6   2    2.53    0.16
   2  -6  -2   93.80    2.00
   2  -6  -2   92.15    1.88
   2  -6  -2   90.60    1.81
  -2  -6   2   93.84    1.80
  -2  -6   2   94.61    1.82
   2  -6  -2   91.10    2.00
  -2   6   2   92.03    1.82
  -2   6   2   92.46    2.00
   2   6  -2   92.45    1.74
   2   6  -2   93.85    1.75
  -2   6   2   95.86    1.89
  -1  -6   2   16.67    0.39
   1  -6  -2   16.78    0.42
   1  -6  -2   16.44    0.40
   1  -6  -2   16.77    0.39
  -1  -6   2   16.94    0.33
  -1  -6   2   17.05    0.40
   1  -6  -2   16.54    0.42
   1  -6  -2   16.78    0.41
  -1  -6   2   16.87    0.33
   1   6  -2   16.96    0.36
  -1   6   2   16.93    0.39
  -1   6   2   17.29    0.42
   1   6  -2   16.62    0.37
  -1   6   2   16.67    0.42
  -1   6   2   16.34    0.40
  -1   6   2   16.90    0.42
   0  -6  -2   16.12    0.41
   0  -6   2   16.22    0.36
   0  -6  -2   16.51    0.39
   0  -6   2   16.27    0.40
   0  -6   2   16.36    0.39
   0  -6  -2   16.15    0.38
   0  -6   2   15.97    0.36
   0  -6  -2   16.52    0.39
   0  -6  -2   16.25    0.40
   0   6  -2   16.48    0.38
   0   6  -2   17.01    0.37
   0   6  -2   16.47    0.39
   0   6   2   16.03    0.40
   0   6   2   16.43    0.41
   0   6   2   16.51    0.38
   0   6   2   16.15    0.39
   0   6  -2   15.91    0.38
   0   6   2   16.35    0.40
   1  -6   2  407.84    8.38
   1  -6   2  398.36    8.37
   1  -6   2  403.71    7.70
   1  -6   2  391.21    7.52
  -1  -6  -2  394.96    8.34
  -1  -6  -2  395.07    7.40
  -1  -6  -2  400.08    7.47
   1  -6   2  402.21    7.77
  -1  -6  -2  386.12    7.76
  -1  -6  -2  398.64    8.35
  -1  -6  -2  398.14    7.55
  -1  -6  -2  403.92    8.35
   1   6   2  404.74    7.52
   1   6   2  395.95    7.52
  -1   6  -2  402.54    8.38
   1   6   2  405.29    7.69
  -1   6  -2  403.34    7.47
   1   6   2  396.69    8.39
  -1   6  -2  392.21    7.51
   1   6   2  409.40    8.34
  -1   6  -2  389.85    8.41
   2  -6   2   17.23    0.43
  -2  -6  -2   18.00    0.45
   2  -6   2   17.14    0.46
   2  -6   2   16.47    0.44
   2  -6   2   17.63    0.45
  -2  -6  -2   18.03    0.40
   2  -6   2   17.86    0.44
   2   6   2   17.65    0.41
   2   6   2   17.71    0.43
   2   6   2   18.13    0.44
   2   6   2   17.82    0.38
  -2   6  -2   17.89    0.46
   2   6   2   18.05    0.44
  -2   6  -2   18.17    0.44
  -2   6  -2   17.97    0.46
   3  -6   2   26.40    0.61
   3  -6   2   25.74    0.65
  -3  -6  -2   26.44    0.56
  -3  -6  -2   25.63    0.61
   3  -6   2   26.70    0.64
   3  -6   2   25.27    0.63
   3   6   2   25.66    0.58
   3   6   2   26.79    0.62
  -3   6  -2   26.09    0.62
   3   6   2   26.50    0.61
  -3   6  -2   26.98    0.65
  -3   6  -2   24.92    0.64
   3   6   2   26.12    0.59
   4  -6   2   84.76    1.78
  -4  -6  -2   91.07    1.71
  -4  -6  -2   85.42    1.81
   4  -6   2   88.58    1.87
   4  -6   2   86.84    1.94
   4  -6   2   89.39    1.95
  -4   6  -2   91.03    1.94
  -4   6  -2   88.46    1.79
  -4   6  -2   87.20    1.94
   4   6   2   88.99    1.91
   4   6   2   88.78    1.76
   5  -6   2    3.52    0.25
   5  -6   2    3.58    0.23
  -5  -6  -2    3.86    0.14
   5  -6   2    3.64    0.23
  -5  -6  -2    3.53    0.21
   5  -6   2    3.64    0.22
  -5   6  -2    3.53    0.23
  -5   6  -2    3.31    0.17
   5   6   2    3.95    0.21
  -5   6  -2    3.74    0.19
   5   6   2    3.80    0.19
   6  -6   2    0.16    0.14
   6  -6   2    0.36    0.16
  -6  -6  -2    0.43    0.12
   6  -6   2    0.17    0.11
  -6   6  -2    0.34    0.07
  -6   6  -2    0.27    0.07
  -6   6  -2    0.51    0.14
   6   6   2    0.42    0.13
   7  -6   2    2.01    0.23
  -7  -6  -2    2.17    0.22
   7  -6   2    1.74    0.20
   7   6   2    2.04    0.20
  -7   6  -2    2.33    0.22
  -8  -6  -2    0.16    0.15
   8  -6   2    0.35    0.17
   8   6   2    0.32    0.15
   9  -7  -2    0.18    0.16
   9   7  -2    0.17    0.12
   8  -7  -2    1.94    0.21
   8   7  -2    2.06    0.17
  -7  -7   2   29.16    0.66
   7  -7  -2   31.85    0.81
   7  -7  -2   29.14    0.76
  -7   7   2   32.89    0.74
   7   7  -2   29.28    0.65
   6  -7  -2    4.43    0.29
  -6  -7   2    4.72    0.17
   6  -7  -2    4.12    0.24
   6  -7  -2    4.28    0.27
   6  -7  -2    5.44    0.27
   6   7  -2    4.53    0.16
   6   7  -2    4.53    0.16
  -6   7   2    4.39    0.27
   5  -7  -2    9.22    0.32
   5  -7  -2    9.39    0.34
   5  -7  -2    9.34    0.32
  -5  -7   2    9.19    0.23
   5  -7  -2    9.31    0.32
   5   7  -2    9.03    0.21
  -5   7   2    9.55    0.24
  -5   7   2    9.16    0.24
  -5   7   2    9.06    0.31
   5   7  -2    8.98    0.21
   4  -7  -2    7.72    0.26
  -4  -7   2    7.34    0.19
   4  -7  -2    7.21    0.26
   4  -7  -2    7.07    0.26
   4  -7  -2    7.61    0.28
  -4   7   2    7.57    0.27
   4   7  -2    6.98    0.15
  -4   7   2    7.80    0.24
  -4   7   2    7.28    0.24
  -3  -7   2    3.66    0.12
   3  -7  -2    3.40    0.17
   3  -7  -2    3.59    0.16
   3  -7  -2    3.66    0.17
   3  -7  -2    3.28    0.20
  -3  -7   2    3.69    0.18
   3   7  -2    3.65    0.09
  -3   7   2    3.57    0.19
  -3   7   2    3.49    0.16
  -3   7   2    3.40    0.18
   3   7  -2    3.53    0.10
  -3   7   2    3.81    0.16
  -2  -7   2  224.74    4.33
  -2  -7   2  216.60    4.21
   2  -7  -2  222.61    4.74
   2  -7  -2  220.23    4.25
   2  -7  -2  224.64    4.40
   2  -7  -2  227.21    4.73
  -2   7   2  228.58    4.73
  -2   7   2  224.61    4.73
  -2   7   2  222.73    4.26
  -2   7   2  228.94    4.40
   2   7  -2  227.66    4.20
   2   7  -2  224.36    4.19
  -1  -7   2   41.83    0.87
   1  -7  -2   41.44    0.86
  -1  -7   2   40.60    0.86
  -1  -7   2   42.36    0.80
   1  -7  -2   41.43    0.94
   1  -7  -2   41.27    0.91
  -1   7   2   41.44    0.91
   1   7  -2   41.11    0.88
   1   7  -2   41.24    0.84
   1   7  -2   42.23    0.83
  -1   7   2   40.60    0.87
  -1   7   2   43.06    0.95
   1   7  -2   43.38    0.88
  -1   7   2   41.11    0.94
   0  -7  -2    0.77    0.09
   0  -7   2    1.13    0.09
   0  -7  -2    0.68    0.09
   0  -7   2    0.93    0.10
   0  -7  -2    0.85    0.09
   0  -7   2    1.01    0.10
   0   7  -2    0.97    0.08
   0   7  -2    0.97    0.08
   0   7  -2    1.04    0.11
   0   7  -2    0.88    0.09
   0   7   2    0.77    0.08
   0   7   2    0.95    0.09
   0   7   2    1.05    0.11
   0   7   2    0.79    0.09
   0   7   2    0.94    0.08
  -1  -7  -2  144.26    3.02
   1  -7   2  147.23    2.87
   1  -7   2  144.54    2.87
   1  -7   2  148.65    3.05
   1  -7   2  145.70    3.04
  -1  -7  -2  142.35    2.86
  -1  -7  -2  142.54    2.75
   1  -7   2  140.99    2.76
  -1  -7  -2  140.89    2.70
  -1  -7  -2  145.38    3.02
  -1   7  -2  143.53    2.78
   1   7   2  150.37    3.08
   1   7   2  145.78    2.76
  -1   7  -2  149.18    3.08
  -1   7  -2  141.93    3.07
   1   7   2  143.91    3.06
   1   7   2  140.72    2.77
   2  -7   2   23.99    0.60
   2  -7   2   23.35    0.55
  -2  -7  -2   23.25    0.56
  -2  -7  -2   23.95    0.52
   2  -7   2   24.18    0.57
   2  -7   2   23.39    0.57
   2   7   2   23.13    0.53
  -2   7  -2   23.62    0.56
  -2   7  -2   24.02    0.59
   2   7   2   23.89    0.56
  -2   7  -2   23.17    0.59
   2   7   2   23.57    0.54
   2   7   2   23.91    0.57
   3  -7   2    0.59    0.08
   3  -7   2    0.67    0.12
   3  -7   2    0.61    0.10
   3  -7   2    0.66    0.09
  -3  -7  -2    0.57    0.10
  -3  -7  -2    0.72    0.08
  -3   7  -2    0.72    0.09
  -3   7  -2    0.73    0.11
   3   7   2    0.65    0.08
   3   7   2    0.63    0.11
  -3   7  -2    0.85    0.10
   4  -7   2    8.40    0.35
  -4  -7  -2    8.07    0.30
  -4  -7  -2    8.53    0.23
   4  -7   2    8.04    0.30
   4  -7   2    7.84    0.29
   4  -7   2    8.34    0.30
  -4   7  -2    8.06    0.30
  -4   7  -2    7.99    0.29
   4   7   2    8.16    0.28
   4   7   2    8.42    0.27
  -4   7  -2    8.25    0.29
  -5  -7  -2    0.19    0.10
   5  -7   2    0.01    0.12
   5  -7   2   -0.03    0.09
   5  -7   2   -0.03    0.09
   5  -7   2   -0.09    0.12
   5   7   2    0.07    0.07
  -5   7  -2   -0.07    0.07
  -5   7  -2   -0.03    0.12
  -5   7  -2    0.00    0.08
   5   7   2    0.01    0.10
   6  -7   2    2.72    0.22
   6  -7   2    2.38    0.21
   6  -7   2    2.50    0.24
  -6  -7  -2    2.64    0.21
  -6   7  -2    2.46    0.23
  -6   7  -2    2.64    0.16
  -6   7  -2    2.56    0.15
   6   7   2    2.93    0.22
  -7  -7  -2    1.09    0.16
   7  -7   2    1.10    0.19
   7  -7   2    1.43    0.21
  -7   7  -2    1.69    0.20
   7   7   2    1.21    0.17
   8  -7   2    0.05    0.16
  -8  -7  -2   -0.08    0.13
   8   7   2   -0.24    0.14
   9  -8  -2    0.00    0.16
   9   8  -2    0.19    0.12
   8  -8  -2    1.16    0.19
   8   8  -2    1.54    0.14
   7  -8  -2   10.54    0.42
  -7  -8   2    9.04    0.27
   7  -8  -2   10.54    0.39
  -7   8   2   10.32    0.37
   7   8  -2    9.07    0.28
   6  -8  -2   29.26    0.73
  -6  -8   2   28.14    0.61
   6  -8  -2   28.36    0.75
   6  -8  -2   29.63    0.76
   6  -8  -2   28.79    0.76
   6  -8  -2   28.75    0.76
   6   8  -2   28.78    0.61
  -6   8   2   29.84    0.72
   5  -8  -2    8.19    0.31
   5  -8  -2    8.74    0.31
   5  -8  -2    8.28    0.31
   5  -8  -2    8.11    0.30
  -5  -8   2    8.23    0.22
   5  -8  -2    8.63    0.34
   5   8  -2    7.80    0.20
  -5   8   2    8.55    0.25
  -5   8   2    7.93    0.25
   5   8  -2    8.03    0.21
  -5   8   2    8.66    0.32
   4  -8  -2    1.77    0.15
   4  -8  -2    2.10    0.19
   4  -8  -2    2.11    0.17
  -4  -8   2    1.97    0.10
   4  -8  -2    1.95    0.14
   4   8  -2    1.71    0.09
  -4   8   2    1.67    0.17
   4   8  -2    1.82    0.08
  -4   8   2    1.85    0.13
  -4   8   2    1.87    0.14
   3  -8  -2    0.21    0.06
  -3  -8   2    0.20    0.09
   3  -8  -2    0.22    0.07
   3  -8  -2    0.24    0.09
  -3  -8   2    0.29    0.05
   3  -8  -2    0.21    0.08
  -3   8   2    0.18    0.07
  -3   8   2    0.16    0.09
  -3   8   2    0.15    0.06
   3   8  -2    0.21    0.05
   3   8  -2    0.25    0.04
   2  -8  -2    1.22    0.11
   2  -8  -2    1.34    0.13
   2  -8  -2    1.09    0.11
   2  -8  -2    1.28    0.13
  -2  -8   2    1.24    0.10
  -2  -8   2    1.27    0.12
  -2   8   2    1.23    0.12
  -2   8   2    1.14    0.11
   2   8  -2    1.33    0.10
   2   8  -2    1.28    0.09
  -2   8   2    1.31    0.12
  -1  -8   2  110.96    2.21
   1  -8  -2  113.22    2.25
   1  -8  -2  112.72    2.38
  -1  -8   2  110.42    2.09
  -1  -8   2  109.37    2.15
   1  -8  -2  111.21    2.39
  -1  -8   2  113.38    2.09
   1  -8  -2  109.85    2.16
   1  -8  -2  108.12    2.39
  -1   8   2  110.22    2.18
   1   8  -2  110.51    2.14
  -1   8   2  109.29    2.39
   1   8  -2  110.90    2.34
   1   8  -2  114.21    2.13
  -1   8   2  113.62    2.40
   1   8  -2  114.66    2.34
   0  -8  -2   14.81    0.41
   0  -8  -2   15.76    0.37
   0  -8   2   14.98    0.40
   0  -8  -2   15.22    0.38
   0  -8   2   14.97    0.35
   0  -8  -2   14.93    0.37
   0   8  -2   15.16    0.38
   0   8   2   16.15    0.40
   0   8   2   15.09    0.40
   0   8  -2   15.32    0.37
   0   8  -2   15.07    0.38
   0   8  -2   15.15    0.38
   0   8   2   15.62    0.41
   1  -8   2   11.20    0.28
   1  -8   2   11.53    0.35
  -1  -8  -2   10.74    0.33
   1  -8   2   11.68    0.35
   1  -8   2   11.68    0.29
   1  -8   2   11.47    0.30
  -1  -8  -2   11.37    0.30
  -1  -8  -2   11.46    0.28
  -1   8  -2   11.30    0.33
  -1   8  -2   11.48    0.33
   1   8   2   11.53    0.33
  -1   8  -2   11.53    0.32
   1   8   2   11.81    0.33
   1   8   2   11.30    0.31
   2  -8   2    0.09    0.05
   2  -8   2   -0.08    0.07
   2  -8   2   -0.01    0.09
   2  -8   2    0.06    0.06
  -2  -8  -2    0.01    0.07
  -2  -8  -2    0.04    0.06
  -2   8  -2    0.00    0.09
   2   8   2    0.09    0.06
  -2   8  -2    0.06    0.06
   2   8   2    0.08    0.08
   2   8   2    0.02    0.05
  -3  -8  -2    4.72    0.22
   3  -8   2    5.66    0.24
   3  -8   2    5.51    0.26
   3  -8   2    5.56    0.22
  -3  -8  -2    5.34    0.18
   3   8   2    5.25    0.23
   3   8   2    5.32    0.20
  -3   8  -2    5.79    0.24
  -3   8  -2    5.62    0.25
  -3   8  -2    5.20    0.22
  -3   8  -2    5.51    0.23
   4  -8   2    0.22    0.09
   4  -8   2   -0.14    0.10
   4  -8   2   -0.16    0.12
  -4  -8  -2   -0.01    0.06
   4  -8   2   -0.11    0.08
  -4  -8  -2    0.09    0.09
  -4   8  -2   -0.06    0.11
  -4   8  -2   -0.12    0.08
  -4   8  -2   -0.01    0.07
   4   8   2   -0.11    0.06
   4   8   2   -0.10    0.09
  -5  -8  -2    2.81    0.19
   5  -8   2    2.96    0.21
   5  -8   2    2.69    0.22
   5  -8   2    2.77    0.26
  -5   8  -2    2.83    0.19
   5   8   2    2.62    0.19
  -5   8  -2    2.65    0.18
  -5   8  -2    2.44    0.23
  -6  -8  -2    0.88    0.14
   6  -8   2    0.63    0.14
   6  -8   2    0.79    0.18
   6  -8   2    0.56    0.16
   6   8   2    0.67    0.14
  -6   8  -2    0.71    0.11
  -6   8  -2    0.99    0.18
  -6   8  -2    0.83    0.10
  -7  -8  -2    0.00    0.11
   7  -8   2    0.20    0.15
   7  -8   2    0.17    0.17
  -7   8  -2    0.06    0.04
   7   8   2    0.01    0.12
  -7   8  -2    0.30    0.16
  -8  -8  -2    0.03    0.13
   8  -8   2    0.11    0.16
   8   8   2   -0.09    0.14
   9  -9  -2    0.02    0.17
  -8  -9   2    2.08    0.15
   8  -9  -2    1.60    0.21
   8   9  -2    1.68    0.14
   7  -9  -2    0.07    0.14
   7  -9  -2    0.00    0.15
  -7  -9   2   -0.15    0.07
   7   9  -2   -0.09    0.09
  -7   9   2   -0.07    0.14
  -6  -9   2    8.40    0.25
   6  -9  -2    8.38    0.35
   6  -9  -2    9.95    0.41
   6  -9  -2    9.04    0.38
   6   9  -2    8.34    0.25
  -6   9   2    8.89    0.36
  -6   9   2    8.74    0.22
  -5  -9   2    3.04    0.14
   5  -9  -2    3.48    0.27
   5  -9  -2    3.42    0.21
   5  -9  -2    2.98    0.25
   5  -9  -2    3.06    0.21
   5  -9  -2    3.37    0.23
  -5   9   2    3.99    0.26
   5   9  -2    2.80    0.14
  -5   9   2    2.78    0.17
  -5   9   2    3.36    0.18
   5   9  -2    3.02    0.13
   4  -9  -2    2.94    0.17
  -4  -9   2    2.92    0.13
   4  -9  -2    2.98    0.19
   4  -9  -2    2.99    0.21
   4  -9  -2    2.75    0.20
   4  -9  -2    2.99    0.18
  -4   9   2    3.03    0.17
   4   9  -2    3.09    0.12
  -4   9   2    3.08    0.16
  -4   9   2    3.24    0.21
   4   9  -2    2.96    0.11
   3  -9  -2    1.21    0.12
   3  -9  -2    1.10    0.12
  -3  -9   2    1.45    0.14
   3  -9  -2    1.23    0.13
   3  -9  -2    1.11    0.11
   3  -9  -2    1.10    0.14
  -3  -9   2    1.23    0.11
   3   9  -2    1.27    0.10
   3   9  -2    1.31    0.09
  -3   9   2    1.17    0.13
  -3   9   2    1.29    0.12
   2  -9  -2   22.38    0.57
  -2  -9   2   23.17    0.54
   2  -9  -2   23.63    0.58
   2  -9  -2   22.29    0.53
   2  -9  -2   23.36    0.59
  -2  -9   2   23.75    0.53
   2  -9  -2   19.22    0.55
  -2   9   2   23.60    0.58
   2   9  -2   23.75    0.50
  -2   9   2   23.07    0.56
   2   9  -2   23.73    0.49
  -2   9   2   22.93    0.57
  -1  -9   2   34.41    0.66
   1  -9  -2   32.79    0.78
  -1  -9   2   33.32    0.75
  -1  -9   2   33.33    0.74
  -1  -9   2   34.11    0.66
   1  -9  -2   34.06    0.77
   1  -9  -2   33.03    0.73
   1  -9  -2   33.76    0.79
   1   9  -2   34.98    0.75
  -1   9   2   33.47    0.76
  -1   9   2   33.64    0.80
  -1   9   2   33.94    0.80
   1   9  -2   33.90    0.71
   1   9  -2   33.24    0.74
   1   9  -2   33.73    0.72
   0  -9   2    6.68    0.26
   0  -9  -2    7.42    0.23
   0  -9  -2    7.01    0.20
   0  -9   2    6.60    0.20
   0  -9  -2    6.93    0.26
   0  -9  -2    6.83    0.21
   0   9  -2    6.73    0.24
   0   9  -2    6.90    0.23
   0   9   2    6.90    0.23
   0   9  -2    6.82    0.22
   0   9   2    6.83    0.25
   0   9   2    7.04    0.24
   0   9  -2    7.03    0.22
   1  -9   2   17.03    0.39
   1  -9   2   16.74    0.41
   1  -9   2   17.38    0.39
  -1  -9  -2   16.87    0.39
  -1  -9  -2   17.27    0.41
  -1  -9  -2   16.76    0.45
   1  -9   2   16.94    0.47
  -1   9  -2   16.99    0.45
   1   9   2   17.36    0.45
   1   9   2   17.06    0.44
   1   9   2   16.96    0.44
  -1   9  -2   17.18    0.45
  -1   9  -2   16.76    0.44
   2  -9   2    0.31    0.09
  -2  -9  -2    0.52    0.08
   2  -9   2    0.32    0.10
   2  -9   2    0.35    0.06
  -2  -9  -2    0.21    0.09
   2  -9   2    0.27    0.06
   2   9   2    0.31    0.07
   2   9   2    0.13    0.07
  -2   9  -2    0.48    0.11
  -2   9  -2    0.21    0.07
   2   9   2    0.23    0.09
  -2   9  -2    0.21    0.08
  -3  -9  -2    4.28    0.21
   3  -9   2    3.86    0.19
  -3  -9  -2    3.99    0.16
   3  -9   2    3.91    0.19
   3  -9   2    3.74    0.22
   3  -9   2    3.98    0.26
   3   9   2    3.99    0.20
  -3   9  -2    3.72    0.20
   3   9   2    3.99    0.18
  -3   9  -2    3.80    0.24
  -3   9  -2    4.28    0.22
  -3   9  -2    3.66    0.21
   4  -9   2    2.49    0.18
   4  -9   2    2.72    0.18
  -4  -9  -2    2.97    0.19
   4  -9   2    2.59    0.19
   4  -9   2    2.84    0.25
  -4  -9  -2    2.82    0.12
   4   9   2    2.88    0.19
  -4   9  -2    3.04    0.23
   4   9   2    2.82    0.16
  -4   9  -2    2.61    0.19
   5  -9   2    3.89    0.25
  -5  -9  -2    4.15    0.24
   5  -9   2    4.13    0.23
   5  -9   2    4.17    0.30
  -5   9  -2    3.91    0.22
  -5   9  -2    4.11    0.23
   5   9   2    3.83    0.22
  -5   9  -2    4.29    0.27
   6  -9   2    0.04    0.11
   6  -9   2    0.02    0.12
  -6  -9  -2    0.07    0.11
   6  -9   2    0.13    0.16
  -6   9  -2    0.22    0.15
  -6   9  -2    0.12    0.08
   6   9   2   -0.12    0.12
   7  -9   2    0.41    0.15
   7  -9   2    0.54    0.19
  -7  -9  -2    0.31    0.13
  -7   9  -2    0.32    0.08
   7   9   2    0.41    0.14
  -7   9  -2    0.53    0.17
  -8  -9  -2   -0.09    0.14
   8  -9   2   -0.21    0.16
   8   9   2    0.02    0.15
   9 -10  -2    0.01    0.18
   8 -10  -2    0.06    0.16
  -8 -10   2    0.09    0.09
   8  10  -2    0.13    0.10
   7 -10  -2    5.35    0.33
  -7 -10   2    5.16    0.19
   7 -10  -2    5.65    0.31
  -7  10   2    5.38    0.31
   7  10  -2    5.39    0.21
  -6 -10   2    7.30    0.23
   6 -10  -2    8.25    0.36
   6 -10  -2    8.21    0.34
   6 -10  -2    7.92    0.38
   6  10  -2    7.68    0.24
  -6  10   2    8.21    0.25
  -6  10   2    8.26    0.25
  -6  10   2    8.38    0.35
   5 -10  -2   47.19    1.13
   5 -10  -2   46.53    1.06
   5 -10  -2   49.02    1.16
  -5 -10   2   47.79    0.99
   5 -10  -2   49.32    1.15
  -5  10   2   47.09    1.11
   5  10  -2   46.54    0.96
  -5  10   2   48.09    1.08
  -5  10   2   49.58    1.11
  -4 -10   2    3.88    0.17
   4 -10  -2    4.17    0.21
   4 -10  -2    3.93    0.26
   4 -10  -2    3.86    0.24
   4 -10  -2    4.09    0.23
   4  10  -2    4.01    0.15
  -4  10   2    4.16    0.20
  -4  10   2    4.21    0.21
  -4  10   2    4.35    0.25
   4  10  -2    4.06    0.17
   3 -10  -2    5.57    0.23
   3 -10  -2    5.77    0.22
   3 -10  -2    5.98    0.28
  -3 -10   2    5.41    0.19
  -3 -10   2    5.65    0.25
   3 -10  -2    5.12    0.23
  -3  10   2    5.60    0.25
  -3  10   2    5.53    0.22
   3  10  -2    5.55    0.18
   3  10  -2    5.85    0.19
  -3  10   2    4.94    0.22
  -2 -10   2    0.50    0.10
   2 -10  -2    0.46    0.07
  -2 -10   2    0.46    0.09
   2 -10  -2    0.56    0.09
   2 -10  -2    0.56    0.10
   2 -10  -2    0.81    0.13
   2  10  -2    0.50    0.07
   2  10  -2    0.58    0.08
  -2  10   2    0.46    0.11
  -2  10   2    0.44    0.08
  -2  10   2    0.45    0.09
   1 -10  -2    0.14    0.07
   1 -10  -2    0.30    0.11
  -1 -10   2    0.22    0.04
  -1 -10   2    0.23    0.05
  -1 -10   2    0.15    0.08
   1 -10  -2    0.20    0.06
   1 -10  -2    0.21    0.08
  -1  10   2    0.18    0.07
  -1  10   2    0.19    0.07
   1  10  -2    0.18    0.05
  -1  10   2    0.07    0.10
   1  10  -2    0.29    0.09
   1  10  -2    0.21    0.07
   0 -10  -2    6.99    0.27
   0 -10  -2    7.15    0.20
   0 -10   2    6.88    0.27
   0 -10  -2    7.13    0.23
   0 -10  -2    6.84    0.20
   0 -10   2    6.95    0.21
   0  10  -2    6.54    0.23
   0  10   2    6.78    0.24
   0  10   2    7.15    0.25
   0  10   2    6.85    0.26
   0  10  -2    7.22    0.23
   0  10  -2    6.70    0.25
  -1 -10  -2    4.90    0.18
  -1 -10  -2    4.72    0.19
   1 -10   2    4.93    0.13
   1 -10   2    4.91    0.24
  -1 -10  -2    4.95    0.23
   1 -10   2    4.56    0.13
   1 -10   2    4.90    0.19
  -1  10  -2    4.86    0.20
  -1  10  -2    4.76    0.21
  -1  10  -2    4.93    0.23
   1  10   2    4.79    0.19
   1  10   2    4.76    0.21
   1  10   2    4.77    0.22
  -2 -10  -2    4.56    0.19
   2 -10   2    4.89    0.26
  -2 -10  -2    4.82    0.22
   2 -10   2    4.53    0.21
   2 -10   2    4.80    0.18
   2 -10   2    4.33    0.17
  -2 -10  -2    4.77    0.18
  -2  10  -2    4.78    0.22
   2  10   2    4.95    0.22
  -2  10  -2    4.90    0.23
  -2  10  -2    4.83    0.24
   2  10   2    4.73    0.19
   3 -10   2    6.95    0.29
  -3 -10  -2    7.78    0.22
  -3 -10  -2    7.64    0.28
   3 -10   2    6.69    0.32
   3 -10   2    6.82    0.26
   3 -10   2    7.41    0.27
  -3  10  -2    6.97    0.31
   3  10   2    8.09    0.26
  -3  10  -2    6.91    0.29
  -3  10  -2    7.37    0.30
   3  10   2    7.80    0.28
  -3  10  -2    8.05    0.31
   4 -10   2    0.06    0.08
   4 -10   2    0.28    0.14
  -4 -10  -2   -0.09    0.09
   4 -10   2    0.04    0.09
   4 -10   2    0.03    0.12
  -4  10  -2   -0.07    0.09
   4  10   2    0.02    0.08
  -4  10  -2   -0.01    0.12
   4  10   2   -0.02    0.11
  -4  10  -2   -0.05    0.09
   5 -10   2    6.45    0.30
   5 -10   2    7.43    0.37
  -5 -10  -2    6.76    0.29
   5 -10   2    6.66    0.29
   5  10   2    6.41    0.28
  -5  10  -2    7.12    0.29
  -5  10  -2    6.99    0.32
   6 -10   2    0.47    0.13
  -6 -10  -2    0.70    0.14
   6 -10   2    0.77    0.16
   6 -10   2    0.69    0.18
   6  10   2    0.45    0.14
  -6  10  -2    0.64    0.17
  -6  10  -2    0.56    0.10
  -7 -10  -2    0.02    0.12
   7 -10   2   -0.29    0.16
   7 -10   2    0.23    0.14
  -7  10  -2    0.03    0.08
  -7  10  -2   -0.16    0.15
  -7  10  -2   -0.01    0.07
   7  10   2    0.01    0.12
   8 -10   2    0.09    0.18
  -8 -10  -2    0.09    0.13
   8  10   2    0.15    0.15
   8 -11  -2   -0.12    0.16
  -7 -11   2    0.55    0.09
   7 -11  -2    0.83    0.19
   7 -11  -2    0.65    0.17
  -7  11   2    0.56    0.17
   7  11  -2    0.63    0.11
   6 -11  -2    0.39    0.13
  -6 -11   2    0.45    0.08
   6 -11  -2    0.45    0.15
   6 -11  -2    0.50    0.17
   6  11  -2    0.38    0.09
  -6  11   2    0.30    0.08
  -6  11   2    0.39    0.08
  -6  11   2    0.29    0.15
   5 -11  -2    2.25    0.20
  -5 -11   2    1.91    0.14
   5 -11  -2    2.41    0.23
   5 -11  -2    2.44    0.25
   5  11  -2    2.01    0.16
  -5  11   2    2.68    0.19
  -5  11   2    2.49    0.24
  -5  11   2    2.23    0.18
  -4 -11   2   33.89    0.74
   4 -11  -2   34.98    0.85
   4 -11  -2   33.79    0.86
   4 -11  -2   34.74    0.87
   4 -11  -2   33.82    0.80
   4  11  -2   34.27    0.73
  -4  11   2   34.49    0.82
  -4  11   2   33.12    0.83
   4  11  -2   33.61    0.71
  -4  11   2   34.41    0.84
  -3 -11   2   -0.17    0.07
   3 -11  -2   -0.02    0.06
   3 -11  -2   -0.09    0.08
  -3 -11   2   -0.10    0.10
   3 -11  -2    0.02    0.12
   3 -11  -2    0.13    0.10
  -3  11   2   -0.05    0.07
  -3  11   2   -0.01    0.08
  -3  11   2   -0.17    0.11
   3  11  -2   -0.05    0.06
   3  11  -2   -0.25    0.07
   2 -11  -2    0.26    0.07
   2 -11  -2    0.29    0.09
  -2 -11   2    0.34    0.09
  -2 -11   2    0.43    0.10
   2 -11  -2    0.33    0.08
   2 -11  -2    0.38    0.12
   2  11  -2    0.36    0.05
   2  11  -2    0.33    0.09
  -2  11   2    0.39    0.12
  -2  11   2    0.26    0.09
  -2  11   2    0.33    0.08
   2  11  -2    0.34    0.08
  -1 -11   2    0.09    0.05
   1 -11  -2   -0.02    0.05
   1 -11  -2   -0.02    0.10
  -1 -11   2   -0.05    0.04
   1 -11  -2   -0.06    0.06
  -1 -11   2    0.07    0.09
  -1 -11   2    0.05    0.08
   1 -11  -2   -0.08    0.07
   1  11  -2    0.03    0.09
  -1  11   2   -0.07    0.06
  -1  11   2   -0.01    0.09
   1  11  -2    0.08    0.05
   1  11  -2    0.02    0.07
  -1  11   2    0.02    0.08
   0 -11  -2   31.17    0.68
   0 -11  -2   30.84    0.75
   0 -11   2   31.00    0.66
   0 -11  -2   31.25    0.67
   0 -11   2   30.40    0.74
   0 -11  -2   29.62    0.68
   0 -11  -2   30.42    0.68
   0  11  -2   30.14    0.71
   0  11   2   30.72    0.75
   0  11   2   31.85    0.76
   0  11  -2   30.94    0.73
   0  11   2   30.67    0.72
  -1 -11  -2   32.98    0.72
  -1 -11  -2   33.43    0.71
   1 -11   2   32.37    0.81
   1 -11   2   33.58    0.73
  -1 -11  -2   33.46    0.79
   1  11   2   33.51    0.77
   1  11   2   33.50    0.80
   1  11   2   34.13    0.81
  -1  11  -2   33.59    0.78
  -1  11  -2   33.13    0.81
  -1  11  -2   32.90    0.81
  -2 -11  -2    8.61    0.28
   2 -11   2    9.13    0.27
   2 -11   2    8.90    0.36
   2 -11   2    8.98    0.30
  -2 -11  -2    9.12    0.26
   2 -11   2    8.46    0.26
  -2 -11  -2    8.99    0.32
  -2  11  -2    8.76    0.33
   2  11   2    8.94    0.29
   2  11   2    8.89    0.31
  -2  11  -2    8.76    0.31
  -2  11  -2    8.43    0.33
   3 -11   2    2.03    0.20
   3 -11   2    1.74    0.17
  -3 -11  -2    2.75    0.14
  -3 -11  -2    2.56    0.20
   3 -11   2    2.32    0.16
   3 -11   2    1.82    0.16
   3  11   2    2.66    0.17
  -3  11  -2    1.76    0.18
   3  11   2    2.42    0.19
  -3  11  -2    2.09    0.20
  -3  11  -2    2.62    0.22
  -3  11  -2    1.94    0.18
  -4 -11  -2   20.64    0.56
   4 -11   2   20.82    0.57
   4 -11   2   21.12    0.64
   4 -11   2   20.21    0.56
   4  11   2   20.70    0.55
  -4  11  -2   20.64    0.59
  -4  11  -2   20.71    0.60
   5 -11   2    4.00    0.26
   5 -11   2    3.83    0.23
  -5 -11  -2    3.81    0.23
   5 -11   2    4.03    0.31
  -5  11  -2    3.46    0.22
   5  11   2    3.33    0.24
  -5  11  -2    4.09    0.29
   6 -11   2    1.11    0.21
   6 -11   2    0.80    0.14
  -6 -11  -2    0.89    0.15
   6 -11   2    0.90    0.16
  -6  11  -2    0.98    0.20
   6  11   2    1.02    0.15
  -6  11  -2    0.76    0.12
   7 -11   2    0.18    0.17
  -7 -11  -2    0.17    0.13
   7 -11   2    0.25    0.19
  -7  11  -2    0.04    0.08
  -7  11  -2    0.23    0.17
   7  11   2    0.21    0.14
   8 -12  -2    0.07    0.17
   7 -12  -2    0.45    0.17
  -7 -12   2    0.49    0.09
   7 -12  -2    0.39    0.16
  -7  12   2    0.46    0.17
   7  12  -2    0.41    0.11
   6 -12  -2    0.17    0.14
   6 -12  -2    0.10    0.12
  -6 -12   2    0.20    0.08
   6 -12  -2    0.27    0.15
  -6  12   2    0.13    0.08
   6  12  -2    0.14    0.09
  -6  12   2    0.23    0.15
  -6  12   2    0.27    0.09
   5 -12  -2    6.30    0.29
   5 -12  -2    6.69    0.35
   5 -12  -2    6.70    0.30
  -5 -12   2    6.84    0.23
  -5  12   2    6.91    0.28
  -5  12   2    6.84    0.32
  -5  12   2    6.66    0.28
   5  12  -2    6.69    0.24
   4 -12  -2    1.10    0.16
   4 -12  -2    1.35    0.18
   4 -12  -2    1.32    0.15
  -4 -12   2    1.32    0.12
   4  12  -2    1.23    0.12
  -4  12   2    1.20    0.18
  -4  12   2    1.21    0.14
  -4  12   2    1.45    0.16
  -3 -12   2   -0.21    0.08
   3 -12  -2   -0.06    0.12
   3 -12  -2   -0.07    0.09
   3 -12  -2   -0.04    0.07
   3 -12  -2   -0.12    0.08
  -3 -12   2   -0.01    0.11
  -3  12   2    0.00    0.08
  -3  12   2   -0.08    0.11
  -3  12   2    0.07    0.09
   3  12  -2   -0.20    0.07
   3  12  -2   -0.28    0.09
   2 -12  -2   10.09    0.31
  -2 -12   2    9.93    0.32
   2 -12  -2    9.97    0.32
   2 -12  -2    9.94    0.32
  -2 -12   2   10.03    0.34
   2 -12  -2    9.36    0.36
  -2  12   2    9.61    0.34
   2  12  -2   10.08    0.27
  -2  12   2    9.82    0.34
   2  12  -2   10.52    0.32
   2  12  -2    9.90    0.30
  -2  12   2    9.65    0.33
   1 -12  -2    7.62    0.25
   1 -12  -2    7.84    0.32
   1 -12  -2    7.64    0.24
  -1 -12   2    7.88    0.20
  -1 -12   2    7.85    0.30
  -1 -12   2    7.90    0.30
   1 -12  -2    7.90    0.27
  -1  12   2    7.59    0.31
   1  12  -2    7.93    0.28
   1  12  -2    8.21    0.25
  -1  12   2    7.71    0.28
  -1  12   2    8.36    0.30
   0 -12   2    4.51    0.24
   0 -12  -2    4.01    0.12
   0 -12   2    4.58    0.23
   0 -12  -2    4.30    0.20
   0 -12   2    4.91    0.19
   0 -12  -2    4.74    0.21
   0 -12  -2    4.54    0.25
   0  12   2    4.33    0.20
   0  12  -2    4.21    0.23
   0  12   2    3.98    0.22
   0  12  -2    4.63    0.20
   0  12   2    4.17    0.22
  -1 -12  -2   27.71    0.63
   1 -12   2   27.98    0.72
  -1 -12  -2   27.91    0.63
   1 -12   2   28.71    0.65
  -1 -12  -2   28.42    0.71
   1  12   2   27.94    0.70
  -1  12  -2   28.80    0.72
  -1  12  -2   28.01    0.70
  -1  12  -2   28.33    0.71
   1  12   2   27.27    0.69
   2 -12   2    5.49    0.31
  -2 -12  -2    6.06    0.22
   2 -12   2    5.70    0.26
   2 -12   2    5.40    0.19
   2 -12   2    5.42    0.19
  -2 -12  -2    5.80    0.24
  -2 -12  -2    5.69    0.26
   2  12   2    5.79    0.24
  -2  12  -2    5.71    0.26
  -2  12  -2    5.45    0.27
  -2  12  -2    5.47    0.27
  -2  12  -2    5.58    0.29
   2  12   2    6.10    0.27
   3 -12   2    0.73    0.10
  -3 -12  -2    0.88    0.14
   3 -12   2    0.92    0.19
   3 -12   2    0.90    0.11
   3 -12   2    0.76    0.14
  -3  12  -2    1.08    0.18
   3  12   2    0.95    0.15
  -3  12  -2    0.72    0.12
  -4 -12  -2    1.46    0.17
   4 -12   2    1.60    0.16
   4 -12   2    1.56    0.18
  -4  12  -2    1.39    0.16
  -4  12  -2    1.76    0.21
   4  12   2    1.72    0.17
   5 -12   2    0.01    0.10
  -5 -12  -2    0.08    0.12
   5 -12   2    0.05    0.14
   5 -12   2   -0.07    0.15
  -5  12  -2    0.12    0.16
   5  12   2    0.05    0.13
  -5  12  -2    0.04    0.10
   6 -12   2    0.64    0.13
   6 -12   2    0.87    0.21
  -6 -12  -2    0.94    0.15
   6 -12   2    0.64    0.17
  -6  12  -2    0.74    0.19
  -6  12  -2    0.54    0.12
   6  12   2    0.88    0.16
   7 -12   2    0.35    0.21
  -7 -12  -2    0.63    0.15
   7 -12   2    0.20    0.18
   7  12   2    0.35    0.15
  -7  12  -2    0.45    0.21
   8 -13  -2    0.27    0.19
  -7 -13   2    0.44    0.09
   7 -13  -2    0.17    0.19
   7 -13  -2    0.43    0.17
   7  13  -2    0.48    0.12
  -7  13   2    0.44    0.18
  -7  13   2    0.44    0.07
  -7  13   2    0.44    0.07
   6 -13  -2    0.03    0.12
   6 -13  -2    0.16    0.16
  -6 -13   2   -0.06    0.07
   6 -13  -2   -0.07    0.13
   6  13  -2    0.01    0.09
  -6  13   2    0.07    0.09
  -6  13   2    0.17    0.15
   5 -13  -2    0.04    0.15
   5 -13  -2    0.10    0.11
  -5 -13   2    0.05    0.08
   5 -13  -2    0.05    0.13
   5  13  -2    0.07    0.10
  -5  13   2    0.06    0.09
  -5  13   2    0.04    0.15
   4 -13  -2    5.74    0.28
   4 -13  -2    5.53    0.28
   4 -13  -2    5.61    0.31
  -4 -13   2    5.46    0.23
  -4  13   2    5.40    0.25
   4  13  -2    6.19    0.24
  -4  13   2    5.74    0.31
   3 -13  -2    2.78    0.21
  -3 -13   2    2.84    0.19
   3 -13  -2    3.14    0.19
  -3 -13   2    3.35    0.23
   3 -13  -2    2.57    0.25
   3 -13  -2    2.71    0.19
  -3  13   2    2.88    0.20
   3  13  -2    2.75    0.19
  -3  13   2    3.16    0.23
   2 -13  -2    1.47    0.15
   2 -13  -2    1.20    0.14
  -2 -13   2    1.12    0.14
   2 -13  -2    1.46    0.14
   2 -13  -2    1.24    0.17
  -2 -13   2    1.74    0.17
   2  13  -2    1.23    0.14
  -2  13   2    1.35    0.15
  -2  13   2    1.25    0.14
  -2  13   2    1.35    0.17
   2  13  -2    1.27    0.12
  -1 -13   2    1.04    0.14
  -1 -13   2    1.25    0.09
   1 -13  -2    1.28    0.14
   1 -13  -2    1.31    0.11
  -1 -13   2    1.10    0.15
   1 -13  -2    1.00    0.16
   1 -13  -2    1.13    0.11
  -1  13   2    0.99    0.16
  -1  13   2    1.20    0.13
   1  13  -2    1.04    0.14
   1  13  -2    0.91    0.10
  -1  13   2    0.96    0.12
   0 -13   2    7.94    0.25
   0 -13   2    7.98    0.32
   0 -13  -2    7.81    0.33
   0 -13  -2    7.50    0.28
   0 -13   2    7.82    0.32
   0 -13  -2    7.90    0.28
   0  13   2    7.35    0.31
   0  13   2    8.39    0.32
   0  13  -2    8.06    0.29
   0  13   2    7.84    0.30
   0  13  -2    7.59    0.31
  -1 -13  -2   13.94    0.45
   1 -13   2   13.33    0.46
   1 -13   2   13.84    0.39
  -1 -13  -2   13.76    0.38
  -1 -13  -2   13.42    0.38
   1  13   2   13.37    0.42
  -1  13  -2   13.30    0.42
   1  13   2   13.51    0.43
  -1  13  -2   14.11    0.45
  -2 -13  -2    9.30    0.27
   2 -13   2    8.74    0.24
   2 -13   2    8.93    0.24
  -2 -13  -2    8.85    0.34
   2 -13   2    9.33    0.32
  -2 -13  -2    8.64    0.30
   2 -13   2    8.73    0.38
  -2  13  -2    8.62    0.36
   2  13   2    8.93    0.35
  -2  13  -2    8.90    0.34
  -2  13  -2    8.79    0.36
  -2  13  -2    9.34    0.35
   3 -13   2   16.83    0.55
  -3 -13  -2   16.20    0.50
   3 -13   2   17.42    0.49
   3 -13   2   16.06    0.45
   3 -13   2   17.03    0.46
  -3  13  -2   16.80    0.53
  -3  13  -2   16.62    0.52
   3  13   2   16.50    0.49
   4 -13   2    7.52    0.33
   4 -13   2    7.51    0.29
  -4 -13  -2    7.57    0.33
   4 -13   2    7.73    0.40
   4  13   2    7.19    0.32
  -4  13  -2    7.05    0.32
  -4  13  -2    7.45    0.37
  -5 -13  -2    3.77    0.25
   5 -13   2    4.44    0.34
   5 -13   2    3.58    0.23
   5 -13   2    3.85    0.26
   5  13   2    3.35    0.24
  -5  13  -2    4.06    0.29
  -5  13  -2    3.87    0.26
   6 -13   2    4.04    0.31
   6 -13   2    3.68    0.26
  -6 -13  -2    3.88    0.26
   6 -13   2    4.26    0.34
  -6  13  -2    3.74    0.32
   6  13   2    3.69    0.27
  -6  13  -2    3.65    0.25
   7 -13   2    0.05    0.18
  -7 -13  -2    0.09    0.13
   7 -13   2   -0.03    0.13
   7 -13   2    0.01    0.21
  -7  13  -2    0.09    0.20
   7  13   2    0.01    0.15
   7 -14  -2    0.34    0.17
   7 -14  -2   -0.12    0.18
  -7  14   2    0.08    0.17
  -7  14   2   -0.02    0.08
  -6 -14   2    0.88    0.11
   6 -14  -2    0.79    0.18
   6 -14  -2    0.67    0.15
   6 -14  -2    0.71    0.19
  -6  14   2    0.71    0.18
   6  14  -2    0.84    0.13
  -6  14   2    0.67    0.12
   5 -14  -2    3.75    0.31
  -5 -14   2    3.61    0.19
   5 -14  -2    3.49    0.25
   5 -14  -2    3.27    0.25
  -5  14   2    3.29    0.22
  -5  14   2    3.68    0.28
   5  14  -2    3.76    0.21
   4 -14  -2    1.04    0.16
   4 -14  -2    1.17    0.15
  -4 -14   2    1.30    0.13
   4 -14  -2    1.07    0.19
  -4  14   2    1.06    0.19
   4  14  -2    1.29    0.14
  -4  14   2    1.06    0.13
  -3 -14   2    0.19    0.12
   3 -14  -2   -0.02    0.09
   3 -14  -2   -0.08    0.10
   3 -14  -2    0.03    0.15
  -3 -14   2    0.12    0.10
   3 -14  -2    0.06    0.08
   3  14  -2    0.04    0.11
  -3  14   2    0.03    0.09
  -3  14   2    0.01    0.14
  -2 -14   2    2.62    0.20
  -2 -14   2    2.70    0.22
   2 -14  -2    2.71    0.17
   2 -14  -2    2.39    0.17
   2 -14  -2    2.49    0.20
   2 -14  -2    2.54    0.25
   2  14  -2    2.59    0.16
  -2  14   2    2.45    0.19
  -2  14   2    2.48    0.22
   2  14  -2    2.84    0.20
   1 -14  -2    2.44    0.13
   1 -14  -2    2.64    0.13
  -1 -14   2    2.68    0.21
   1 -14  -2    2.53    0.23
   1 -14  -2    2.73    0.20
  -1 -14   2    2.86    0.23
  -1  14   2    2.56    0.19
  -1  14   2    2.92    0.24
  -1  14   2    2.74    0.21
   1  14  -2    2.46    0.22
   0 -14  -2   13.62    0.46
   0 -14   2   13.17    0.45
   0 -14   2   13.47    0.43
   0 -14  -2   14.00    0.39
   0 -14   2   13.69    0.36
   0 -14  -2   13.56    0.41
   0  14  -2   13.35    0.44
   0  14   2   12.94    0.44
   0  14   2   13.86    0.43
   1 -14   2   11.13    0.35
   1 -14   2   10.49    0.42
  -1 -14  -2   11.33    0.34
  -1 -14  -2   11.23    0.41
  -1 -14  -2   11.76    0.35
   1  14   2   10.76    0.39
  -1  14  -2   10.53    0.41
  -1  14  -2   11.09    0.38
  -2 -14  -2    3.51    0.24
   2 -14   2    3.44    0.22
   2 -14   2    3.59    0.28
  -2 -14  -2    3.89    0.24
   2  14   2    3.13    0.25
  -2  14  -2    3.48    0.23
  -2  14  -2    3.52    0.27
   3 -14   2    4.73    0.20
   3 -14   2    4.81    0.33
   3 -14   2    4.72    0.28
   3 -14   2    4.91    0.20
  -3 -14  -2    4.37    0.26
   3  14   2    4.59    0.27
  -3  14  -2    4.72    0.29
  -3  14  -2    4.43    0.26
   4 -14   2   11.12    0.48
   4 -14   2   11.05    0.41
   4 -14   2   10.51    0.35
  -4 -14  -2   10.97    0.40
   4  14   2   10.75    0.40
  -4  14  -2   10.17    0.40
  -4  14  -2   10.72    0.44
   5 -14   2    7.72    0.37
  -5 -14  -2    6.97    0.33
   5 -14   2    6.97    0.30
   5 -14   2    8.12    0.44
   5  14   2    6.98    0.33
  -5  14  -2    7.52    0.39
  -5  14  -2    7.07    0.34
   6 -14   2    0.44    0.23
   6 -14   2    0.10    0.18
   6 -14   2    0.30    0.13
  -6 -14  -2    0.25    0.15
   6  14   2    0.39    0.17
  -6  14  -2    0.31    0.21
  -6  14  -2    0.24    0.13
   7 -15  -2    0.05    0.18
   7 -15  -2    0.01    0.17
  -7  15   2    0.25    0.19
   6 -15  -2    0.00    0.12
  -6 -15   2   -0.12    0.09
   6 -15  -2    0.24    0.16
   6 -15  -2    0.05    0.17
  -6  15   2    0.10    0.17
   6  15  -2    0.01    0.11
  -6  15   2    0.05    0.11
  -5 -15   2    0.82    0.12
   5 -15  -2    0.51    0.19
   5 -15  -2    0.87    0.14
   5 -15  -2    0.89    0.17
  -5  15   2    0.86    0.19
  -5  15   2    0.69    0.13
   5  15  -2    0.95    0.14
   4 -15  -2   -0.11    0.10
  -4 -15   2   -0.15    0.09
  -4 -15   2   -0.36    0.14
   4 -15  -2    0.08    0.14
   4 -15  -2    0.08    0.12
  -4  15   2   -0.20    0.14
  -4  15   2   -0.02    0.09
   4  15  -2   -0.04    0.11
   3 -15  -2    0.46    0.17
  -3 -15   2    0.31    0.13
   3 -15  -2    0.16    0.12
   3 -15  -2    0.30    0.10
  -3 -15   2    0.50    0.12
  -3  15   2    0.26    0.16
   3  15  -2    0.44    0.12
  -3  15   2    0.09    0.10
  -2 -15   2    3.76    0.25
   2 -15  -2    3.96    0.19
   2 -15  -2    3.60    0.29
   2 -15  -2    3.48    0.19
  -2 -15   2    3.81    0.24
   2 -15  -2    3.74    0.24
  -2  15   2    3.67    0.23
   2  15  -2    3.66    0.23
  -2  15   2    3.44    0.27
   1 -15  -2   26.36    0.64
   1 -15  -2   27.54    0.74
  -1 -15   2   24.81    0.68
   1 -15  -2   25.14    0.58
   1 -15  -2   26.54    0.58
  -1 -15   2   25.35    0.67
  -1  15   2   26.43    0.71
   1  15  -2   26.97    0.68
  -1  15   2   25.26    0.70
   0 -15  -2    5.20    0.31
   0 -15   2    4.70    0.30
   0 -15  -2    5.28    0.25
   0 -15   2    5.24    0.31
   0 -15  -2    5.16    0.27
   0  15   2    5.11    0.30
   0  15  -2    4.56    0.29
  -1 -15  -2    1.00    0.15
   1 -15   2    0.81    0.13
   1 -15   2    0.84    0.18
  -1 -15  -2    0.87    0.12
  -1 -15  -2    0.78    0.16
  -1  15  -2    0.72    0.17
   1  15   2    0.82    0.17
  -2 -15  -2    2.08    0.20
   2 -15   2    1.67    0.21
   2 -15   2    2.18    0.20
  -2 -15  -2    1.83    0.19
   2  15   2    1.96    0.21
  -2  15  -2    1.88    0.21
  -3 -15  -2    1.35    0.18
   3 -15   2    1.47    0.12
   3 -15   2    1.42    0.22
   3 -15   2    1.62    0.13
   3 -15   2    1.65    0.18
  -3  15  -2    1.48    0.21
   3  15   2    1.20    0.19
   4 -15   2    1.93    0.21
  -4 -15  -2    1.71    0.19
   4 -15   2    1.99    0.17
   4 -15   2    1.98    0.26
   4  15   2    2.13    0.21
  -4  15  -2    1.99    0.23
  -4  15  -2    1.80    0.23
   5 -15   2    4.90    0.37
   5 -15   2    4.47    0.25
  -5 -15  -2    4.43    0.29
   5 -15   2    4.25    0.32
  -5  15  -2    4.54    0.29
  -5  15  -2    5.27    0.37
   5  15   2    5.32    0.32
   6 -15   2    4.99    0.35
   6 -15   2    5.38    0.43
   6 -15   2    4.33    0.27
  -6 -15  -2    5.18    0.30
  -6  15  -2    4.37    0.29
  -6  15  -2    5.26    0.38
   6  15   2    4.87    0.32
   6 -16  -2    0.49    0.21
  -6 -16   2    0.76    0.12
   6 -16  -2    0.53    0.18
   6 -16  -2    0.52    0.15
   6  16  -2    0.45    0.14
  -6  16   2    0.35    0.20
  -6  16   2    0.63    0.14
  -5 -16   2    0.59    0.12
   5 -16  -2    0.60    0.17
   5 -16  -2    0.45    0.13
   5 -16  -2    0.78    0.21
  -5  16   2    0.55    0.13
   5  16  -2    0.47    0.14
  -5  16   2    0.53    0.19
   4 -16  -2   -0.10    0.16
   4 -16  -2   -0.03    0.13
   4 -16  -2   -0.10    0.10
  -4 -16   2    0.01    0.11
  -4 -16   2   -0.09    0.15
   4  16  -2   -0.12    0.11
  -4  16   2    0.06    0.10
  -4  16   2    0.00    0.16
   3 -16  -2    0.09    0.09
   3 -16  -2    0.19    0.16
  -3 -16   2    0.25    0.12
  -3 -16   2    0.27    0.15
   3 -16  -2    0.12    0.13
  -3  16   2    0.17    0.11
  -3  16   2    0.22    0.17
   3  16  -2    0.22    0.12
   2 -16  -2    1.56    0.14
  -2 -16   2    2.10    0.21
  -2 -16   2    1.87    0.20
   2 -16  -2    1.59    0.14
   2 -16  -2    1.53    0.22
   2 -16  -2    1.47    0.17
  -2  16   2    1.28    0.15
  -2  16   2    1.42    0.20
   2  16  -2    1.55    0.18
   1 -16  -2   20.44    0.54
   1 -16  -2   20.28    0.63
  -1 -16   2   19.48    0.58
  -1 -16   2   20.01    0.59
  -1  16   2   19.92    0.61
   1  16  -2   20.55    0.58
   0 -16  -2    4.62    0.25
   0 -16  -2    4.02    0.30
   0 -16   2    4.30    0.29
   0 -16   2    3.79    0.29
   0 -16  -2    4.24    0.25
   0  16   2    3.70    0.29
   0  16  -2    3.66    0.28
  -1 -16  -2   11.43    0.37
  -1 -16  -2   11.33    0.43
   1 -16   2   11.12    0.45
  -1  16  -2   11.35    0.43
   1  16   2   10.87    0.42
   2 -16   2    2.73    0.21
   2 -16   2    2.83    0.28
  -2 -16  -2    2.72    0.22
  -2 -16  -2    2.99    0.25
  -2  16  -2    3.06    0.27
   2  16   2    2.99    0.25
   3 -16   2    1.27    0.09
  -3 -16  -2    1.20    0.17
   3 -16   2    1.31    0.18
   3 -16   2    1.23    0.09
   3 -16   2    1.43    0.23
  -3  16  -2    1.30    0.21
   3  16   2    1.12    0.18
  -4 -16  -2    0.50    0.16
   4 -16   2    0.73    0.17
   4 -16   2    0.66    0.22
   4 -16   2    0.66    0.10
  -4  16  -2    0.74    0.20
   4  16   2    0.69    0.17
  -5 -16  -2    1.09    0.18
   5 -16   2    1.62    0.28
   5 -16   2    1.41    0.22
  -5  16  -2    1.80    0.26
  -5  16  -2    1.18    0.18
   5  16   2    1.13    0.21
   6 -17  -2    0.45    0.22
  -6 -17   2    0.44    0.12
   6 -17  -2    0.41    0.15
   6 -17  -2    0.35    0.17
  -6  17   2    0.42    0.21
   6  17  -2    0.22    0.14
   5 -17  -2    0.02    0.15
   5 -17  -2    0.00    0.17
   5 -17  -2   -0.03    0.11
  -5 -17   2    0.02    0.10
   5  17  -2   -0.13    0.13
  -5  17   2   -0.03    0.12
  -5  17   2   -0.20    0.17
  -4 -17   2    0.17    0.18
   4 -17  -2    0.40    0.12
   4 -17  -2    0.23    0.16
   4 -17  -2    0.54    0.18
  -4 -17   2    0.54    0.13
  -4  17   2    0.15    0.13
   4  17  -2    0.58    0.15
  -4  17   2    0.14    0.18
   3 -17  -2    2.86    0.19
   3 -17  -2    2.86    0.30
   3 -17  -2    2.89    0.26
  -3 -17   2    2.35    0.24
  -3 -17   2    2.66    0.23
  -3  17   2    2.47    0.23
  -3  17   2    2.57    0.26
   3  17  -2    2.70    0.23
   2 -17  -2    9.51    0.37
  -2 -17   2    9.24    0.39
  -2 -17   2    9.26    0.38
   2 -17  -2    8.83    0.26
   2 -17  -2    9.01    0.26
   2 -17  -2    8.37    0.41
   2  17  -2    9.78    0.38
  -2  17   2    9.39    0.42
   1 -17  -2   13.34    0.42
  -1 -17   2   12.45    0.44
   1 -17  -2   12.89    0.43
  -1 -17   2   12.79    0.46
   1 -17  -2   12.50    0.49
   1  17  -2   12.14    0.44
  -1  17   2   11.60    0.46
   0 -17  -2    2.78    0.23
   0 -17  -2    2.70    0.27
   0 -17   2    2.57    0.26
   0 -17   2    2.94    0.26
   0  17   2    2.58    0.24
   0  17  -2    2.94    0.26
  -1 -17  -2    7.73    0.36
  -1 -17  -2    7.67    0.32
   1 -17   2    6.84    0.36
   1 -17   2    7.55    0.38
  -1  17  -2    7.59    0.36
   1  17   2    7.69    0.36
  -2 -17  -2   -0.17    0.13
   2 -17   2   -0.09    0.17
  -2 -17  -2    0.03    0.13
  -2  17  -2    0.05    0.16
   2  17   2    0.05    0.15
   3 -17   2    0.63    0.15
   3 -17   2    0.84    0.21
  -3 -17  -2    0.97    0.17
   3  17   2    0.29    0.16
  -3  17  -2    0.49    0.19
  -4 -17  -2    6.66    0.35
   4 -17   2    6.68    0.35
   4 -17   2    6.24    0.41
  -4  17  -2    7.01    0.41
   4  17   2    6.80    0.37
  -5 -17  -2    0.10    0.14
   5 -17   2   -0.24    0.18
   5 -17   2   -0.01    0.16
  -5  17  -2   -0.12    0.20
  -5  17  -2    0.15    0.14
   5  17   2   -0.15    0.15
   5 -18  -2    1.53    0.22
   5 -18  -2    1.90    0.27
  -5 -18   2    1.50    0.16
  -5  18   2    1.55    0.25
   5  18  -2    1.53    0.19
  -5  18   2    1.45    0.18
  -4 -18   2    0.26    0.12
   4 -18  -2    0.10    0.11
   4 -18  -2    0.16    0.19
  -4 -18   2    0.19    0.18
   4 -18  -2    0.18    0.15
  -4  18   2    0.25    0.20
   4  18  -2    0.06    0.15
  -4  18   2    0.16    0.13
  -3 -18   2   -0.01    0.13
   3 -18  -2    0.05    0.18
   3 -18  -2    0.09    0.08
   3 -18  -2    0.04    0.15
  -3 -18   2    0.27    0.17
   3  18  -2    0.16    0.15
  -3  18   2    0.14    0.19
  -2 -18   2    6.90    0.34
   2 -18  -2    6.39    0.39
  -2 -18   2    6.52    0.35
   2 -18  -2    6.65    0.31
  -2  18   2    5.45    0.34
   2  18  -2    6.21    0.32
  -1 -18   2    1.11    0.18
  -1 -18   2    1.32    0.21
   1 -18  -2    1.19    0.21
   1 -18  -2    1.28    0.19
  -1  18   2    1.18    0.21
   1  18  -2    1.59    0.20
   0 -18   2    0.21    0.15
   0 -18   2    0.03    0.15
   0 -18  -2    0.23    0.14
   0 -18  -2    0.25    0.14
   0  18   2    0.31    0.17
   0  18  -2    0.20    0.17
   1 -18   2    0.37    0.17
  -1 -18  -2    0.68    0.17
  -1 -18  -2    0.49    0.15
   1 -18   2    0.50    0.17
  -1  18  -2    0.36    0.18
   1  18   2    0.47    0.17
   2 -18   2    1.51    0.23
  -2 -18  -2    1.85    0.20
  -2 -18  -2    1.65    0.21
  -2  18  -2    1.46    0.23
   2  18   2    1.62    0.22
  -3 -18  -2    1.09    0.19
   3 -18   2    1.26    0.24
   3  18   2    1.21    0.20
  -3  18  -2    1.51    0.23
   4 -18   2    2.22    0.30
  -4 -18  -2    2.02    0.22
  -4  18  -2    2.03    0.28
   4  18   2    1.78    0.23
   4 -19  -2    2.25    0.29
   4 -19  -2    2.25    0.24
  -4 -19   2    2.32    0.24
  -4  19   2    2.43    0.28
   4  19  -2    2.25    0.23
  -3 -19   2    0.61    0.19
   3 -19  -2    0.62    0.18
   3 -19  -2    0.38    0.07
   3 -19  -2    0.50    0.20
  -3 -19   2    0.53    0.16
  -3  19   2    0.38    0.21
   3  19  -2    0.57    0.17
   2 -19  -2    0.31    0.17
  -2 -19   2    0.68    0.17
  -2 -19   2    0.50    0.17
   2  19  -2    0.34    0.17
  -2  19   2    0.44    0.20
  -1 -19   2    1.49    0.20
   1 -19  -2    1.69    0.24
  -1 -19   2    1.46    0.22
   1 -19  -2    1.68    0.21
  -1  19   2    1.14    0.20
   1  19  -2    1.49    0.21
   0 -19  -2    0.31    0.17
   0 -19   2    0.24    0.16
   0 -19   2    0.10    0.15
   0 -19  -2    0.26    0.15
   0  19  -2    0.21    0.17
   0  19   2    0.04    0.17
  -1 -19  -2    1.90    0.22
   1 -19   2    2.44    0.25
  -1 -19  -2    2.12    0.21
   1 -19   2    2.07    0.25
  -1  19  -2    1.77    0.23
   1  19   2    2.16    0.24
  -2 -19  -2   -0.10    0.15
   2 -19   2   -0.02    0.17
  -2 -19  -2   -0.02    0.15
  -2  19  -2    0.11    0.18
   2  19   2    0.19    0.17
   3 -19   2   -0.07    0.19
  -3 -19  -2    0.04    0.14
  -3  19  -2    0.09    0.20
   3  19   2    0.11    0.18
   3 -20  -2    0.14    0.20
  -3 -20   2    0.34    0.16
  -3 -20   2   -0.05    0.18
  -3  20   2    0.10    0.21
   3  20  -2    0.07    0.17
  -2 -20   2    0.63    0.18
   2 -20  -2    0.80    0.22
   2 -20  -2    0.61    0.17
  -2 -20   2    0.61    0.19
  -2  20   2    0.74    0.22
   2  20  -2    0.45    0.18
  -1 -20   2    0.93    0.19
  -1 -20   2    1.01    0.20
   1 -20  -2    1.08    0.22
   1 -20  -2    1.20    0.19
  -1  20   2    1.19    0.22
   1  20  -2    1.00    0.21
   0 -20   2    0.34    0.17
   0 -20  -2    0.16    0.17
   0 -20   2    0.38    0.17
   0 -20  -2    0.43    0.16
   0  20   2    0.29    0.19
   0  20  -2    0.45    0.18
  -1 -20  -2    0.10    0.14
  -1 -20  -2    0.08    0.16
   1 -20   2    0.05    0.17
   1 -20   2   -0.04    0.16
   1  20   2    0.18    0.18
  -1  20  -2    0.13    0.19
   2 -20   2    2.30    0.28
   2 -20   2    2.69    0.28
  -2 -20  -2    2.13    0.24
  -2  20  -2    1.98    0.26
   2  20   2    2.10    0.25
  10   0  -3   -0.12    0.13
   9   0  -3    0.08    0.12
   8   0  -3    0.06    0.11
   7   0  -3    0.03    0.09
   7   0  -3    0.01    0.07
  -6   0   3    0.00    0.07
   6   0  -3    0.05    0.07
   6   0  -3   -0.01    0.07
   6   0  -3    0.00    0.06
   5   0  -3   -0.04    0.05
   5   0  -3    0.04    0.06
  -5   0   3    0.21    0.07
   5   0  -3    0.00    0.05
   5   0  -3    0.02    0.06
   4   0  -3    0.01    0.04
   4   0  -3   -0.02    0.05
  -4   0   3    0.09    0.05
  -3   0   3    0.07    0.05
   3   0  -3    0.02    0.04
   3   0  -3   -0.05    0.04
   3   0  -3    0.00    0.04
  -2   0   3   -0.03    0.04
  -2   0   3   -0.02    0.03
   2   0  -3    0.07    0.04
   2   0  -3   -0.01    0.03
  -2   0   3   -0.03    0.02
   2   0  -3    0.01    0.04
   1   0  -3   -0.07    0.04
   1   0  -3   -0.07    0.04
  -1   0   3   -0.11    0.03
   1   0  -3    0.07    0.03
  -1   0   3   -0.13    0.04
   1   0  -3   -0.02    0.04
  -1   0   3   -0.18    0.04
   1   0  -3   -0.16    0.04
   0   0  -3    0.02    0.05
   0   0   3   -0.08    0.04
   0   0  -3    0.00    0.05
   0   0  -3    0.05    0.03
   0   0  -3   -0.02    0.04
   0   0   3    0.03    0.03
   0   0   3    0.12    0.04
   0   0   3   -0.02    0.04
   0   0   3    0.05    0.03
   0   0  -3   -0.04    0.04
   0   0   3    0.05    0.05
   0   0  -3   -0.03    0.04
   1   0   3   -0.04    0.04
  -1   0  -3    0.02    0.05
  -1   0  -3    0.04    0.05
   1   0   3    0.00    0.05
  -1   0  -3   -0.03    0.04
   1   0   3    0.06    0.05
   1   0   3   -0.03    0.05
   1   0   3   -0.02    0.04
   1   0   3    0.25    0.05
  -1   0  -3    0.02    0.06
   2   0   3   -0.03    0.04
  -2   0  -3   -0.04    0.04
   2   0   3   -0.05    0.06
  -2   0  -3    0.03    0.06
   2   0   3   -0.03    0.06
  -2   0  -3   -0.04    0.04
   2   0   3   -0.04    0.06
  -2   0  -3   -0.02    0.05
  -3   0  -3    0.07    0.05
  -3   0  -3    0.02    0.05
   3   0   3   -0.02    0.07
   3   0   3   -0.01    0.05
   3   0   3    0.03    0.06
  -3   0  -3   -0.01    0.07
  -3   0  -3    0.15    0.08
   4   0   3   -0.15    0.09
   4   0   3    0.01    0.08
  -4   0  -3   -0.03    0.09
  -4   0  -3    0.02    0.05
   4   0   3   -0.08    0.07
  -4   0  -3   -0.02    0.05
  -4   0  -3    0.03    0.09
  -5   0  -3    0.34    0.16
  -5   0  -3    0.33    0.13
   5   0   3    0.35    0.12
   5   0   3    0.46    0.12
  -6   0  -3    0.33    0.16
  -7   0  -3   -0.09    0.16
   7   0   3   -0.02    0.15
  -8   0  -3   -0.25    0.15
   8   0   3    0.05    0.17
  10  -1  -3   -0.10    0.15
  10   1  -3    0.21    0.14
   9  -1  -3    0.19    0.13
   9   1  -3    0.07    0.12
   8  -1  -3    0.51    0.13
   8   1  -3    0.31    0.11
   7  -1  -3    3.23    0.18
   7  -1  -3    3.20    0.18
   7  -1  -3    3.49    0.21
   7   1  -3    3.08    0.12
   7   1  -3    3.30    0.17
   6  -1  -3    8.77    0.27
   6  -1  -3    9.19    0.24
   6  -1  -3   10.22    0.29
   6  -1  -3   10.27    0.27
   6   1  -3    8.57    0.22
   6   1  -3    9.12    0.26
   6   1  -3    8.87    0.25
  -6   1   3    9.02    0.29
   5  -1  -3   11.96    0.30
   5  -1  -3   11.58    0.30
   5  -1  -3   12.16    0.31
   5   1  -3   11.58    0.26
   5   1  -3   11.66    0.26
  -5   1   3   12.01    0.32
   5   1  -3   11.66    0.28
   5   1  -3   11.49    0.27
   4  -1  -3    8.31    0.23
   4  -1  -3    8.79    0.23
   4  -1  -3    8.77    0.23
   4   1  -3    8.48    0.20
   4   1  -3    8.61    0.20
   4   1  -3    8.58    0.20
   4   1  -3    8.42    0.19
  -4   1   3    8.39    0.25
   3  -1  -3    5.06    0.16
   3  -1  -3    4.97    0.16
   3  -1  -3    4.67    0.15
  -3   1   3    4.86    0.13
   3   1  -3    4.86    0.13
  -3   1   3    4.92    0.17
   3   1  -3    4.93    0.13
  -3   1   3    4.97    0.13
   3   1  -3    4.75    0.13
   2  -1  -3    8.87    0.21
   2  -1  -3    8.51    0.23
   2  -1  -3    8.70    0.22
   2  -1  -3    8.86    0.22
   2  -1  -3    8.81    0.21
  -2  -1   3    8.77    0.22
  -2   1   3    8.73    0.21
   2   1  -3    8.71    0.20
   2   1  -3    8.99    0.20
  -2   1   3    8.70    0.21
  -2   1   3    8.74    0.23
   2   1  -3    8.61    0.21
  -1  -1   3  411.68    7.64
   1  -1  -3  411.12    7.70
  -1  -1   3  404.43    7.65
  -1  -1   3  411.29    7.89
   1  -1  -3  407.25    8.56
   1  -1  -3  401.25    8.56
   1  -1  -3  410.14    7.67
   1  -1  -3  399.70    7.89
   1  -1  -3  408.58    7.54
  -1  -1   3  402.52    7.59
   1   1  -3  409.31    8.53
  -1   1   3  414.32    8.53
  -1   1   3  404.98    7.67
   1   1  -3  410.40    8.52
  -1   1   3  406.93    8.53
   1   1  -3  401.74    7.88
   1   1  -3  404.16    7.57
  -1   1   3  421.59    7.90
   1   1  -3  412.63    7.66
   1   1  -3  401.87    7.67
  -1   1   3  411.74    7.67
   0  -1  -3  202.74    3.96
   0  -1   3  202.59    3.80
   0  -1   3  203.83    3.95
   0  -1   3  201.84    3.85
   0  -1  -3  206.49    3.87
   0  -1  -3  203.60    4.31
   0  -1   3  199.71    3.82
   0  -1  -3  204.77    4.28
   0  -1   3  205.23    4.29
   0  -1   3  201.86    4.30
   0  -1  -3  204.38    3.84
   0  -1  -3  206.15    3.89
   0   1   3  206.54    3.95
   0   1   3  199.94    3.83
   0   1   3  206.20    3.83
   0   1   3  204.52    4.30
   0   1  -3  202.43    4.32
   0   1  -3  206.34    4.30
   0   1   3  200.26    3.76
   0   1  -3  202.04    3.97
   0   1  -3  206.02    3.83
   0   1  -3  204.48    3.87
  -1  -1  -3   55.70    1.23
  -1  -1  -3   56.98    1.23
  -1  -1  -3   56.02    1.12
   1  -1   3   56.30    1.16
   1  -1   3   55.52    1.23
  -1  -1  -3   56.37    1.12
   1  -1   3   55.72    1.12
   1  -1   3   56.79    1.12
  -1  -1  -3   55.58    1.17
  -1   1  -3   56.16    1.17
   1   1   3   56.85    1.23
   1   1   3   57.97    1.17
   1   1   3   57.04    1.24
   1   1   3   55.56    1.13
   1   1   3   56.46    1.12
   1   1   3   55.99    1.12
  -1   1  -3   57.90    1.13
  -1   1  -3   56.52    1.23
  -1   1  -3   57.03    1.24
  -1   1  -3   55.68    1.12
   2  -1   3   -0.11    0.06
   2  -1   3    0.04    0.06
  -2  -1  -3    0.13    0.05
   2  -1   3   -0.01    0.07
   2  -1   3   -0.04    0.05
  -2  -1  -3   -0.01    0.07
  -2  -1  -3    0.02    0.06
   2   1   3    0.06    0.05
  -2   1  -3   -0.07    0.07
  -2   1  -3    0.02    0.07
   2   1   3    0.08    0.07
   2   1   3    0.11    0.06
  -2   1  -3   -0.04    0.04
  -2   1  -3   -0.04    0.05
   2   1   3    0.07    0.07
  -3  -1  -3    1.64    0.15
  -3  -1  -3    1.64    0.11
  -3  -1  -3    1.74    0.14
   3  -1   3    1.58    0.14
  -3  -1  -3    1.57    0.10
   3  -1   3    1.55    0.12
   3  -1   3    1.66    0.13
   3   1   3    1.86    0.13
   3   1   3    1.60    0.14
   3   1   3    1.65    0.12
  -3   1  -3    1.57    0.11
  -3   1  -3    1.48    0.11
  -3   1  -3    1.52    0.14
  -3   1  -3    1.94    0.16
   4  -1   3   27.51    0.68
  -4  -1  -3   27.11    0.68
   4  -1   3   26.61    0.65
  -4  -1  -3   27.45    0.61
  -4  -1  -3   28.32    0.61
  -4  -1  -3   27.71    0.63
   4  -1   3   27.76    0.70
   4   1   3   27.74    0.68
  -4   1  -3   27.38    0.65
   4   1   3   26.99    0.65
  -4   1  -3   27.10    0.64
  -4   1  -3   27.11    0.64
   4   1   3   28.43    0.69
  -4   1  -3   28.07    0.69
  -4   1  -3   28.67    0.65
   5  -1   3   66.61    1.42
   5  -1   3   67.86    1.55
  -5  -1  -3   67.28    1.39
   5  -1   3   67.34    1.53
  -5  -1  -3   67.06    1.47
  -5   1  -3   69.82    1.43
   5   1   3   67.33    1.42
  -5   1  -3   67.22    1.48
   5   1   3   66.95    1.52
  -5   1  -3   68.78    1.40
  -5   1  -3   65.04    1.43
  -6  -1  -3    1.04    0.18
   6  -1   3    1.02    0.17
  -6  -1  -3    1.07    0.15
   6   1   3    0.96    0.17
  -6   1  -3    0.82    0.19
  -6   1  -3    0.99    0.16
  -7  -1  -3    6.61    0.36
   7  -1   3    7.09    0.36
   7  -1   3    6.95    0.35
  -7   1  -3    6.82    0.37
   7   1   3    6.48    0.35
   8  -1   3   -0.17    0.15
  -8  -1  -3   -0.18    0.15
   8   1   3   -0.11    0.15
  10  -2  -3    0.60    0.18
  10   2  -3    0.72    0.16
   9  -2  -3    3.70    0.25
   9   2  -3    4.08    0.23
   8  -2  -3    0.02    0.11
   8   2  -3   -0.01    0.09
   7  -2  -3    0.39    0.10
   7  -2  -3    0.48    0.09
   7  -2  -3    0.34    0.11
   6  -2  -3    1.34    0.13
   6  -2  -3    1.26    0.11
   6  -2  -3    1.00    0.12
   6  -2  -3    1.35    0.14
   6   2  -3    1.20    0.11
  -6   2   3    1.42    0.13
   6   2  -3    1.45    0.12
   5  -2  -3   18.24    0.42
   5  -2  -3   17.47    0.43
  -5  -2   3   17.55    0.40
   5  -2  -3   17.29    0.42
   5  -2  -3   17.50    0.43
  -5   2   3   17.47    0.44
  -5   2   3   17.84    0.36
   5   2  -3   17.59    0.37
   5   2  -3   17.75    0.37
   4  -2  -3   46.47    0.99
   4  -2  -3   49.65    1.04
   4  -2  -3   47.15    0.96
   4  -2  -3   48.16    1.03
   4  -2  -3   48.94    0.97
  -4  -2   3   47.87    0.96
  -4   2   3   47.82    0.93
   4   2  -3   48.24    0.91
  -4   2   3   47.90    1.01
   4   2  -3   48.25    0.91
  -4   2   3   47.27    0.93
   3  -2  -3    1.72    0.08
   3  -2  -3    1.78    0.11
   3  -2  -3    1.98    0.11
   3  -2  -3    1.70    0.08
   3  -2  -3    1.77    0.11
  -3   2   3    1.80    0.09
   3   2  -3    1.76    0.06
   3   2  -3    1.76    0.05
  -3   2   3    1.85    0.10
  -3   2   3    1.87    0.12
   2  -2  -3    2.76    0.12
   2  -2  -3    2.77    0.11
   2  -2  -3    2.77    0.11
   2  -2  -3    2.79    0.11
   2  -2  -3    2.74    0.12
   2   2  -3    2.78    0.09
  -2   2   3    2.55    0.13
   2   2  -3    2.75    0.09
   2   2  -3    2.66    0.09
  -2   2   3    2.85    0.11
  -2   2   3    2.72    0.12
   1  -2  -3   30.21    0.63
  -1  -2   3   30.23    0.64
  -1  -2   3   30.14    0.62
   1  -2  -3   30.62    0.68
   1  -2  -3   30.05    0.65
   1  -2  -3   30.55    0.69
  -1  -2   3   30.21    0.60
  -1  -2   3   30.43    0.60
   1  -2  -3   31.18    0.64
  -1   2   3   30.13    0.67
  -1   2   3   30.69    0.63
   1   2  -3   30.12    0.61
  -1   2   3   30.69    0.67
   1   2  -3   30.50    0.61
   1   2  -3   30.85    0.65
   1   2  -3   31.37    0.61
  -1   2   3   31.10    0.66
   1   2  -3   30.94    0.65
  -1   2   3   30.87    0.62
   1   2  -3   30.15    0.63
   0  -2   3   46.32    0.91
   0  -2   3   47.94    0.99
   0  -2  -3   46.48    0.96
   0  -2   3   47.49    0.96
   0  -2   3   46.03    0.90
   0  -2   3   46.18    0.92
   0  -2  -3   45.74    0.93
   0  -2  -3   45.86    0.92
   0  -2   3   45.25    0.91
   0  -2  -3   46.63    1.02
   0  -2   3   46.78    0.99
   0  -2  -3   46.52    1.01
   0   2  -3   46.15    0.92
   0   2   3   42.15    1.01
   0   2   3   46.35    0.92
   0   2  -3   46.51    1.00
   0   2   3   47.00    0.96
   0   2   3   45.81    0.93
   0   2  -3   45.74    0.95
   0   2   3   45.88    1.01
   0   2  -3   47.17    1.01
   0   2  -3   47.38    0.92
  -1  -2  -3    1.19    0.10
   1  -2   3    1.34    0.11
   1  -2   3    1.23    0.09
  -1  -2  -3    1.34    0.09
  -1  -2  -3    1.32    0.12
   1  -2   3    1.38    0.11
   1  -2   3    1.32    0.11
  -1  -2  -3    1.41    0.11
   1  -2   3    0.92    0.08
  -1   2  -3    1.22    0.10
   1   2   3    1.41    0.12
   1   2   3    1.18    0.10
   1   2   3    1.14    0.10
  -1   2  -3    1.32    0.10
   1   2   3    1.53    0.10
  -1   2  -3    1.23    0.10
   1   2   3    1.45    0.10
  -1   2  -3    1.17    0.11
  -2  -2  -3  115.28    2.15
   2  -2   3  106.08    2.29
  -2  -2  -3  105.63    2.06
   2  -2   3  104.06    2.07
   2  -2   3  105.52    2.28
  -2  -2  -3  106.57    2.27
   2  -2   3  107.43    2.14
  -2  -2  -3  108.69    2.27
  -2   2  -3  105.33    2.07
   2   2   3  104.85    2.07
   2   2   3  104.50    2.28
   2   2   3  106.67    2.29
  -2   2  -3  104.25    2.29
  -2   2  -3  105.93    2.15
  -2   2  -3  107.05    2.28
  -3  -2  -3   14.01    0.35
  -3  -2  -3   14.07    0.37
  -3  -2  -3   14.14    0.40
   3  -2   3   14.46    0.40
  -3  -2  -3   14.11    0.35
   3  -2   3   14.35    0.39
   3  -2   3   13.83    0.38
  -3   2  -3   14.15    0.38
  -3   2  -3   14.21    0.38
   3   2   3   14.46    0.39
  -3   2  -3   13.88    0.38
  -3   2  -3   14.40    0.41
   3   2   3   14.34    0.38
   3   2   3   14.25    0.38
  -4  -2  -3    7.61    0.30
   4  -2   3    8.11    0.30
  -4  -2  -3    7.87    0.27
   4  -2   3    8.29    0.29
   4  -2   3    7.95    0.28
  -4   2  -3    7.70    0.26
  -4   2  -3    8.08    0.29
  -4   2  -3    7.88    0.25
   4   2   3    7.62    0.29
   4   2   3    8.01    0.28
  -4   2  -3    8.48    0.32
  -4   2  -3    8.73    0.26
   4   2   3    8.21    0.28
   5  -2   3   18.72    0.53
   5  -2   3   19.90    0.55
  -5  -2  -3   19.07    0.55
   5  -2   3   20.85    0.58
  -5  -2  -3   19.65    0.50
   5   2   3   19.45    0.53
  -5   2  -3   19.03    0.57
  -5   2  -3   18.98    0.47
   5   2   3   19.57    0.54
  -5   2  -3   20.34    0.48
  -5   2  -3   18.99    0.52
  -6  -2  -3    4.16    0.24
   6  -2   3    4.40    0.28
   6  -2   3    4.10    0.27
  -6  -2  -3    4.01    0.28
  -6   2  -3    3.22    0.30
  -6   2  -3    4.35    0.25
   6   2   3    3.76    0.26
  -7  -2  -3   34.60    0.91
   7  -2   3   35.49    0.92
   7  -2   3   34.31    0.88
  -7   2  -3   36.54    0.94
   7   2   3   35.77    0.88
   8  -2   3    0.84    0.20
  -8  -2  -3    1.25    0.21
   8   2   3    0.96    0.19
  10  -3  -3    0.84    0.18
  10   3  -3    0.92    0.17
   9  -3  -3    0.37    0.16
   9   3  -3    0.51    0.13
   8  -3  -3    0.34    0.13
   8   3  -3    0.35    0.10
   7  -3  -3    8.33    0.29
   7  -3  -3    8.30    0.30
   7  -3  -3    8.42    0.29
   7   3  -3    8.22    0.25
   6  -3  -3    6.94    0.24
   6  -3  -3    6.79    0.25
   6  -3  -3    7.35    0.27
   6   3  -3    7.05    0.19
  -6   3   3    7.26    0.19
  -6   3   3    7.05    0.28
  -6   3   3    7.15    0.19
   6   3  -3    6.95    0.20
   5  -3  -3   18.21    0.45
   5  -3  -3   19.20    0.45
   5  -3  -3   18.00    0.45
   5  -3  -3   17.90    0.46
  -5   3   3   17.90    0.47
   5   3  -3   18.32    0.36
   5   3  -3   18.30    0.36
  -5   3   3   17.86    0.40
  -5   3   3   18.96    0.40
   4  -3  -3   39.39    0.84
  -4  -3   3   38.36    0.77
   4  -3  -3   39.22    0.81
   4  -3  -3   38.98    0.82
   4  -3  -3   39.29    0.87
   4  -3  -3   39.86    0.87
  -4   3   3   39.70    0.85
  -4   3   3   38.50    0.79
  -4   3   3   37.96    0.78
   3  -3  -3   31.24    0.66
   3  -3  -3   31.28    0.70
   3  -3  -3   30.29    0.67
   3  -3  -3   30.85    0.70
   3  -3  -3   30.36    0.65
  -3  -3   3   31.57    0.62
  -3   3   3   30.62    0.64
  -3   3   3   31.36    0.68
  -3   3   3   30.91    0.63
   2  -3  -3   32.99    0.73
   2  -3  -3   31.86    0.67
   2  -3  -3   32.29    0.70
   2  -3  -3   34.21    0.68
  -2  -3   3   32.67    0.68
   2  -3  -3   32.74    0.73
   2   3  -3   32.79    0.63
   2   3  -3   31.19    0.65
  -2   3   3   32.88    0.71
  -2   3   3   32.34    0.67
  -2   3   3   32.87    0.67
  -2   3   3   32.98    0.71
   2   3  -3   32.30    0.63
  -2   3   3   32.76    0.71
  -1  -3   3   11.96    0.30
  -1  -3   3   12.58    0.27
  -1  -3   3   12.67    0.30
   1  -3  -3   12.88    0.32
   1  -3  -3   12.14    0.31
  -1  -3   3   12.45    0.27
   1  -3  -3   12.64    0.30
   1  -3  -3   12.71    0.32
   1  -3  -3   12.60    0.32
   1   3  -3   13.60    0.29
  -1   3   3   12.59    0.32
   1   3  -3   12.58    0.27
   1   3  -3   12.32    0.30
  -1   3   3   12.70    0.30
   1   3  -3   12.32    0.30
  -1   3   3   12.65    0.31
   1   3  -3   12.49    0.28
   1   3  -3   12.98    0.27
  -1   3   3   12.95    0.32
  -1   3   3   12.84    0.31
   0  -3  -3   58.25    1.21
   0  -3   3   59.89    1.24
   0  -3   3   57.80    1.15
   0  -3  -3   57.82    1.16
   0  -3   3   59.81    1.20
   0  -3  -3   59.13    1.28
   0  -3  -3   58.86    1.27
   0  -3  -3   57.34    1.16
   0  -3   3   58.72    1.24
   0  -3   3   58.79    1.14
   0  -3   3   57.84    1.14
   0   3  -3   60.51    1.16
   0   3   3   59.66    1.21
   0   3  -3   58.86    1.15
   0   3   3   58.05    1.17
   0   3   3   58.31    1.28
   0   3   3   58.72    1.16
   0   3  -3   58.85    1.20
   0   3  -3   59.14    1.27
   0   3  -3   58.61    1.26
   0   3   3   58.73    1.28
   1  -3   3    1.01    0.09
  -1  -3  -3    1.21    0.09
  -1  -3  -3    1.43    0.10
  -1  -3  -3    1.16    0.10
  -1  -3  -3    1.25    0.10
   1  -3   3    1.19    0.11
   1  -3   3    1.03    0.09
   1  -3   3    1.08    0.10
   1   3   3    1.16    0.11
   1   3   3    1.21    0.10
  -1   3  -3    1.24    0.11
   1   3   3    1.33    0.11
  -1   3  -3    1.02    0.10
   1   3   3    1.16    0.10
   1   3   3    1.29    0.04
  -1   3  -3    1.11    0.10
  -1   3  -3    1.14    0.10
  -1   3  -3    1.00    0.10
   1   3   3    1.21    0.13
   2  -3   3  297.51    6.20
   2  -3   3  293.60    5.57
  -2  -3  -3  299.61    5.62
   2  -3   3  297.48    5.74
  -2  -3  -3  294.18    5.73
  -2  -3  -3  303.54    6.22
  -2  -3  -3  294.41    6.20
   2  -3   3  289.54    6.21
   2   3   3  301.19    6.20
  -2   3  -3  291.58    6.24
   2   3   3  285.59    5.56
   2   3   3  296.39    6.19
  -2   3  -3  302.64    6.20
  -2   3  -3  291.86    5.74
  -2   3  -3  288.53    5.56
   3  -3   3    1.03    0.11
  -3  -3  -3    1.35    0.08
  -3  -3  -3    1.01    0.11
   3  -3   3    0.84    0.10
   3  -3   3    0.83    0.11
  -3  -3  -3    0.98    0.10
  -3  -3  -3    1.12    0.08
   3   3   3    0.82    0.11
   3   3   3    1.20    0.12
  -3   3  -3    0.98    0.11
  -3   3  -3    1.25    0.13
   3   3   3    1.14    0.12
  -3   3  -3    1.02    0.12
  -3   3  -3    1.18    0.13
   4  -3   3    4.11    0.22
  -4  -3  -3    3.84    0.22
   4  -3   3    4.06    0.22
  -4  -3  -3    3.89    0.19
   4  -3   3    3.94    0.20
  -4   3  -3    3.86    0.19
   4   3   3    4.38    0.20
   4   3   3    4.08    0.21
  -4   3  -3    4.21    0.22
  -4   3  -3    4.02    0.18
  -4   3  -3    4.26    0.19
   4   3   3    4.18    0.19
  -4   3  -3    3.85    0.23
   5  -3   3   -0.07    0.08
  -5  -3  -3   -0.18    0.09
  -5  -3  -3   -0.03    0.11
   5  -3   3    0.00    0.10
   5  -3   3   -0.06    0.10
  -5   3  -3   -0.34    0.12
  -5   3  -3   -0.08    0.11
   5   3   3   -0.16    0.08
  -5   3  -3   -0.07    0.07
   5   3   3   -0.18    0.10
  -5   3  -3   -0.01    0.06
  -6  -3  -3    5.37    0.30
   6  -3   3    6.29    0.32
   6  -3   3    6.14    0.30
   6  -3   3    5.73    0.27
  -6   3  -3    4.96    0.35
  -6   3  -3    6.55    0.30
   6   3   3    5.28    0.28
  -7  -3  -3   14.06    0.51
   7  -3   3   15.16    0.54
   7  -3   3   15.61    0.52
   7   3   3   14.95    0.51
  -8  -3  -3    1.39    0.21
   8  -3   3    1.25    0.21
   8   3   3    1.40    0.21
  10  -4  -3    0.10    0.17
  10   4  -3    0.43    0.14
   9  -4  -3   16.91    0.52
   9   4  -3   17.21    0.46
   8  -4  -3    4.29    0.25
   8   4  -3    3.98    0.20
   7  -4  -3    0.75    0.13
   7  -4  -3    0.93    0.14
   7   4  -3    0.91    0.09
   6  -4  -3    7.63    0.28
   6  -4  -3    8.37    0.29
   6  -4  -3    8.01    0.28
   6   4  -3    7.72    0.20
  -6   4   3    8.25    0.32
   6   4  -3    8.03    0.20
  -6   4   3    8.26    0.24
   5  -4  -3   -0.01    0.09
   5  -4  -3    0.03    0.09
   5  -4  -3    0.07    0.06
  -5   4   3    0.13    0.10
  -5   4   3    0.08    0.07
   4  -4  -3  455.23    8.48
   4  -4  -3  440.39    8.72
   4  -4  -3  461.79    9.49
  -4  -4   3  427.89    8.64
   4  -4  -3  464.53    9.49
   4  -4  -3  463.67    8.49
  -4   4   3  461.38    8.74
  -4   4   3  448.63    8.47
   3  -4  -3  178.22    3.37
  -3  -4   3  173.58    3.39
   3  -4  -3  177.40    3.73
   3  -4  -3  175.90    3.74
   3  -4  -3  174.34    3.36
   3  -4  -3  175.60    3.47
  -3   4   3  176.46    3.36
  -3   4   3  181.94    3.69
  -3   4   3  177.94    3.69
  -3   4   3  178.61    3.48
   2  -4  -3  141.17    2.71
   2  -4  -3  142.73    3.02
  -2  -4   3  140.30    2.69
   2  -4  -3  142.12    3.01
   2  -4  -3  142.12    2.80
   2  -4  -3  144.36    2.72
  -2   4   3  143.65    3.00
   2   4  -3  141.71    2.66
  -2   4   3  142.71    2.70
  -2   4   3  142.31    2.80
  -2   4   3  140.93    2.71
   2   4  -3  141.86    2.66
  -2   4   3  144.00    3.00
   1  -4  -3   56.96    1.14
  -1  -4   3   57.17    1.08
  -1  -4   3   56.68    1.08
   1  -4  -3   57.15    1.24
  -1  -4   3   56.30    1.12
   1  -4  -3   56.32    1.13
   1  -4  -3   57.46    1.25
  -1  -4   3   57.63    1.15
   1  -4  -3   55.94    1.18
   1   4  -3   57.23    1.11
  -1   4   3   59.18    1.18
   1   4  -3   55.71    1.14
  -1   4   3   57.09    1.14
  -1   4   3   56.44    1.24
  -1   4   3   56.67    1.12
   1   4  -3   56.31    1.10
   0  -4  -3   40.28    0.78
   0  -4  -3   41.66    0.90
   0  -4   3   41.52    0.84
   0  -4   3   42.73    0.88
   0  -4  -3   41.00    0.94
   0  -4  -3   41.46    0.85
   0  -4   3   41.24    0.83
   0  -4  -3   41.16    0.86
   0  -4  -3   42.42    0.93
   0   4  -3   42.12    0.92
   0   4  -3   42.25    0.85
   0   4   3   42.51    0.94
   0   4   3   43.34    0.90
   0   4   3   41.99    0.87
   0   4  -3   41.78    0.85
   0   4   3   42.94    0.86
   0   4  -3   42.45    0.92
   0   4   3   42.99    0.94
   0   4  -3   41.85    0.88
  -1  -4  -3  155.94    3.01
  -1  -4  -3  157.17    3.35
   1  -4   3  158.67    3.34
  -1  -4  -3  158.47    3.34
  -1  -4  -3  157.25    3.12
   1  -4   3  155.21    3.01
   1  -4   3  161.10    3.12
   1  -4   3  157.47    3.33
  -1   4  -3  160.93    3.35
  -1   4  -3  157.47    3.02
   1   4   3  156.21    3.35
   1   4   3  160.47    3.02
   1   4   3  161.06    3.36
  -1   4  -3  156.59    3.12
   1   4   3  162.67    3.12
   1   4   3  159.45    3.03
  -1   4  -3  158.07    3.02
  -1   4  -3  155.68    3.36
  -2  -4  -3  104.82    2.23
   2  -4   3  108.03    2.13
   2  -4   3  105.10    2.05
  -2  -4  -3  105.29    2.04
   2  -4   3  104.27    2.25
  -2  -4  -3  106.44    2.23
  -2  -4  -3  105.92    2.12
  -2   4  -3  105.84    2.26
   2   4   3  107.02    2.26
  -2   4  -3  102.90    2.12
  -2   4  -3  102.10    2.27
  -2   4  -3  104.84    2.06
   2   4   3  103.16    2.05
   2   4   3  105.09    2.25
   2   4   3  104.05    1.96
  -3  -4  -3    2.42    0.17
   3  -4   3    2.48    0.17
  -3  -4  -3    2.36    0.15
   3  -4   3    2.52    0.17
   3  -4   3    2.21    0.15
   3   4   3    2.43    0.15
  -3   4  -3    2.62    0.20
  -3   4  -3    2.50    0.16
   3   4   3    2.45    0.17
  -3   4  -3    2.39    0.15
   3   4   3    2.51    0.15
  -4  -4  -3    0.26    0.08
   4  -4   3    0.08    0.10
   4  -4   3    0.06    0.08
  -4  -4  -3    0.20    0.10
   4  -4   3    0.11    0.08
  -4   4  -3    0.16    0.10
  -4   4  -3    0.10    0.07
   4   4   3    0.10    0.10
   4   4   3    0.23    0.07
  -4   4  -3   -0.04    0.08
  -4   4  -3    0.01    0.06
  -4   4  -3   -0.10    0.12
   5  -4   3    0.53    0.11
   5  -4   3    0.57    0.14
  -5  -4  -3    0.45    0.12
   5  -4   3    0.64    0.11
   5  -4   3    0.54    0.14
  -5  -4  -3    0.74    0.12
  -5   4  -3    0.64    0.13
  -5   4  -3   -0.13    0.16
   5   4   3    0.67    0.10
   5   4   3    0.74    0.13
  -5   4  -3    0.50    0.09
  -5   4  -3    0.43    0.08
   6  -4   3   -0.07    0.11
   6  -4   3   -0.20    0.11
  -6  -4  -3   -0.22    0.11
   6  -4   3   -0.03    0.10
   6   4   3   -0.30    0.12
  -6   4  -3    0.04    0.05
  -6   4  -3    0.01    0.12
  -6   4  -3    0.05    0.05
   7  -4   3    5.15    0.34
   7  -4   3    5.00    0.31
  -7  -4  -3    4.90    0.33
  -7   4  -3    5.28    0.31
   7   4   3    4.97    0.30
  -8  -4  -3    2.08    0.23
   8  -4   3    1.81    0.23
   8   4   3    2.69    0.26
  10  -5  -3   -0.04    0.17
   9  -5  -3    2.63    0.25
   9   5  -3    2.42    0.20
   8  -5  -3    8.28    0.36
   8   5  -3    8.38    0.27
   7  -5  -3    0.16    0.12
   7  -5  -3    0.23    0.12
   7   5  -3    0.48    0.08
   6  -5  -3    0.41    0.12
   6  -5  -3    0.36    0.12
   6  -5  -3    0.50    0.10
  -6   5   3    0.61    0.10
   6   5  -3    0.49    0.05
  -6   5   3    0.62    0.13
   6   5  -3    0.54    0.05
   5  -5  -3    0.16    0.09
   5  -5  -3    0.25    0.07
   5  -5  -3    0.13    0.08
   5  -5  -3    0.08    0.09
  -5   5   3    0.15    0.10
  -5   5   3    0.23    0.08
   4  -5  -3   17.18    0.46
   4  -5  -3   17.32    0.44
   4  -5  -3   17.26    0.45
   4  -5  -3   17.43    0.47
  -4   5   3   17.07    0.43
  -4   5   3   18.67    0.49
   3  -5  -3    2.05    0.13
   3  -5  -3    1.89    0.14
   3  -5  -3    2.01    0.15
  -3  -5   3    2.07    0.08
   3  -5  -3    2.09    0.13
  -3   5   3    1.80    0.14
  -3   5   3    2.10    0.10
  -3   5   3    2.07    0.11
  -3   5   3    2.16    0.17
   2  -5  -3   42.21    0.95
   2  -5  -3   41.57    0.91
   2  -5  -3   41.51    0.86
  -2  -5   3   41.98    0.87
   2  -5  -3   42.94    0.88
   2  -5  -3   42.35    0.94
  -2   5   3   42.56    0.93
  -2   5   3   41.64    0.93
  -2   5   3   41.94    0.87
   2   5  -3   41.42    0.81
   2   5  -3   41.15    0.81
  -2   5   3   42.71    0.91
  -1  -5   3  102.00    2.00
  -1  -5   3  100.30    1.94
   1  -5  -3  104.68    2.18
   1  -5  -3   99.07    1.96
   1  -5  -3  101.17    2.04
   1  -5  -3  103.53    1.98
  -1  -5   3  102.43    1.90
  -1  -5   3  101.85    1.90
   1  -5  -3  100.74    2.17
  -1   5   3  103.82    2.17
   1   5  -3  100.29    1.93
  -1   5   3   99.25    1.97
  -1   5   3  100.99    2.17
   1   5  -3  101.26    2.11
   1   5  -3  100.49    1.93
  -1   5   3  102.34    2.04
   0  -5   3  116.77    2.24
   0  -5   3  120.59    2.33
   0  -5  -3  114.90    2.18
   0  -5   3  115.63    2.24
   0  -5  -3  116.34    2.51
   0  -5  -3  118.54    2.35
   0  -5  -3  116.82    2.26
   0   5  -3  119.45    2.49
   0   5   3  119.48    2.35
   0   5  -3  118.03    2.49
   0   5   3  118.97    2.51
   0   5  -3  121.12    2.26
   0   5   3  116.97    2.51
   0   5   3  114.69    2.27
   0   5  -3  116.65    2.25
   1  -5   3  130.69    2.70
   1  -5   3  125.42    2.45
   1  -5   3  126.58    2.69
   1  -5   3  129.44    2.54
  -1  -5  -3  127.04    2.54
  -1  -5  -3  129.72    2.70
  -1  -5  -3  126.80    2.45
  -1  -5  -3  127.01    2.71
  -1  -5  -3  127.41    2.45
  -1   5  -3  124.66    2.45
   1   5   3  126.23    2.46
   1   5   3  130.34    2.72
  -1   5  -3  128.76    2.71
  -1   5  -3  126.96    2.72
  -1   5  -3  126.41    2.54
   1   5   3  125.53    2.71
   2  -5   3   27.34    0.62
  -2  -5  -3   27.61    0.61
  -2  -5  -3   27.49    0.65
   2  -5   3   27.35    0.66
  -2  -5  -3   27.23    0.62
  -2  -5  -3   28.06    0.62
   2  -5   3   27.30    0.65
  -2   5  -3   27.37    0.67
  -2   5  -3   28.92    0.67
   2   5   3   27.00    0.54
   2   5   3   28.12    0.66
  -2   5  -3   27.72    0.66
   2   5   3   27.27    0.65
   2   5   3   27.44    0.63
  -2   5  -3   27.67    0.63
   3  -5   3   27.64    0.68
  -3  -5  -3   27.23    0.66
   3  -5   3   26.42    0.66
  -3  -5  -3   27.52    0.61
   3  -5   3   26.84    0.64
   3   5   3   27.28    0.66
  -3   5  -3   28.14    0.69
   3   5   3   27.27    0.57
  -3   5  -3   27.05    0.65
  -3   5  -3   26.98    0.68
  -3   5  -3   27.95    0.68
   3   5   3   27.33    0.63
   3   5   3   27.81    0.67
  -4  -5  -3    0.08    0.08
  -4  -5  -3    0.20    0.10
   4  -5   3    0.01    0.08
   4  -5   3   -0.06    0.08
   4  -5   3   -0.01    0.10
   4  -5   3   -0.09    0.11
   4   5   3    0.10    0.07
  -4   5  -3   -0.04    0.08
  -4   5  -3    0.11    0.11
   4   5   3   -0.01    0.10
  -4   5  -3   -0.02    0.08
  -4   5  -3    0.03    0.07
   5  -5   3    0.23    0.10
   5  -5   3    0.19    0.09
  -5  -5  -3    0.19    0.09
   5  -5   3    0.28    0.14
  -5  -5  -3    0.37    0.12
   5  -5   3    0.24    0.12
  -5   5  -3    0.17    0.07
   5   5   3    0.30    0.09
  -5   5  -3    0.66    0.14
  -5   5  -3    0.39    0.09
   5   5   3    0.22    0.12
   6  -5   3    0.15    0.14
  -6  -5  -3    0.36    0.14
   6  -5   3    0.34    0.14
   6  -5   3    0.37    0.12
  -6   5  -3    0.21    0.07
  -6   5  -3    0.40    0.14
   6   5   3    0.17    0.13
  -6   5  -3    0.38    0.08
   7  -5   3    0.01    0.14
  -7  -5  -3   -0.12    0.13
   7  -5   3   -0.02    0.15
  -7   5  -3    0.29    0.16
   7   5   3   -0.15    0.14
  -8  -5  -3    0.43    0.17
   8  -5   3    0.22    0.17
   8   5   3    0.37    0.18
  10  -6  -3   -0.04    0.17
   9  -6  -3    1.58    0.21
   9   6  -3    1.64    0.15
   8  -6  -3    4.83    0.29
   8   6  -3    4.59    0.20
   7  -6  -3    4.00    0.28
   7  -6  -3    3.86    0.25
   7   6  -3    4.13    0.15
  -7   6   3    4.01    0.22
   6  -6  -3   21.35    0.56
   6  -6  -3   21.96    0.59
   6  -6  -3   21.35    0.58
  -6   6   3   22.35    0.53
   6   6  -3   21.52    0.42
   5  -6  -3    0.45    0.11
   5  -6  -3    0.34    0.11
   5  -6  -3    0.22    0.08
   5  -6  -3    0.31    0.09
  -5   6   3    0.38    0.11
  -5   6   3    0.36    0.10
   4  -6  -3    0.47    0.10
   4  -6  -3    0.45    0.09
   4  -6  -3    0.38    0.11
   4  -6  -3    0.33    0.07
  -4   6   3    0.37    0.05
  -4   6   3    0.44    0.10
  -4   6   3    0.48    0.10
  -4   6   3    0.35    0.05
   3  -6  -3  113.47    2.27
  -3  -6   3  112.64    2.17
   3  -6  -3  112.91    2.41
   3  -6  -3  109.92    2.18
  -3  -6   3  109.54    2.17
   3  -6  -3  112.74    2.42
  -3   6   3  110.59    2.18
  -3   6   3  111.27    2.39
  -3   6   3  114.02    2.39
  -3   6   3  115.16    2.27
   2  -6  -3   67.68    1.47
   2  -6  -3   67.80    1.34
   2  -6  -3   67.58    1.48
   2  -6  -3   66.16    1.39
  -2  -6   3   65.47    1.33
   2   6  -3   67.38    1.28
   2   6  -3   66.38    1.28
  -2   6   3   66.38    1.46
  -2   6   3   67.02    1.34
  -2   6   3   67.24    1.46
  -2   6   3   66.12    1.39
  -1  -6   3   13.30    0.29
   1  -6  -3   14.15    0.37
   1  -6  -3   14.24    0.38
   1  -6  -3   14.34    0.37
  -1  -6   3   14.03    0.36
  -1  -6   3   13.55    0.34
  -1  -6   3   14.02    0.29
   1  -6  -3   14.14    0.35
  -1   6   3   14.10    0.37
   1   6  -3   14.27    0.33
   1   6  -3   14.05    0.31
  -1   6   3   13.77    0.38
   1   6  -3   13.66    0.31
   1   6  -3   13.86    0.33
  -1   6   3   13.46    0.36
  -1   6   3   14.13    0.37
   0  -6  -3    0.28    0.08
   0  -6  -3    0.23    0.07
   0  -6  -3    0.25    0.06
   0  -6   3    0.37    0.08
   0  -6   3    0.40    0.07
   0  -6  -3    0.31    0.05
   0  -6   3    0.24    0.06
   0  -6  -3    0.35    0.06
   0   6  -3    0.34    0.07
   0   6  -3    0.31    0.06
   0   6   3    0.27    0.08
   0   6  -3    0.26    0.06
   0   6   3    0.30    0.07
   0   6  -3    0.33    0.08
   0   6   3    0.25    0.06
  -1  -6  -3    9.31    0.30
  -1  -6  -3    9.52    0.26
   1  -6   3    9.29    0.25
  -1  -6  -3    9.53    0.26
   1  -6   3    9.33    0.30
  -1  -6  -3    9.35    0.27
   1  -6   3    9.58    0.25
   1  -6   3    9.44    0.27
  -1  -6  -3    9.16    0.27
   1   6   3    9.41    0.28
  -1   6  -3    9.22    0.28
  -1   6  -3    9.41    0.28
  -1   6  -3    9.31    0.28
   1   6   3    9.43    0.29
   1   6   3    8.95    0.29
  -2  -6  -3   62.13    1.29
   2  -6   3   60.22    1.24
  -2  -6  -3   60.12    1.29
  -2  -6  -3   60.81    1.22
   2  -6   3   59.87    1.34
   2  -6   3   62.40    1.35
  -2  -6  -3   62.39    1.30
   2   6   3   61.38    1.35
   2   6   3   59.97    1.34
  -2   6  -3   62.86    1.36
  -2   6  -3   60.52    1.26
   2   6   3   60.67    1.25
   2   6   3   59.63    1.16
  -2   6  -3   58.82    1.37
   3  -6   3    0.10    0.07
   3  -6   3    0.24    0.09
  -3  -6  -3    0.15    0.09
  -3  -6  -3    0.18    0.07
   3  -6   3    0.09    0.06
   3  -6   3    0.11    0.11
   3   6   3    0.14    0.07
   3   6   3    0.15    0.06
   3   6   3    0.10    0.09
  -3   6  -3    0.17    0.08
  -3   6  -3    0.14    0.10
  -3   6  -3    0.16    0.08
   3   6   3    0.14    0.07
   4  -6   3    0.06    0.08
   4  -6   3   -0.15    0.07
  -4  -6  -3    0.04    0.09
  -4  -6  -3    0.00    0.08
   4  -6   3   -0.07    0.10
   4   6   3   -0.04    0.10
  -4   6  -3   -0.04    0.08
  -4   6  -3    0.01    0.08
  -4   6  -3   -0.25    0.08
  -4   6  -3   -0.02    0.11
   4   6   3    0.03    0.07
   5  -6   3   -0.06    0.11
   5  -6   3    0.05    0.09
   5  -6   3   -0.17    0.12
  -5  -6  -3    0.04    0.10
  -5  -6  -3   -0.05    0.08
   5   6   3   -0.10    0.11
  -5   6  -3    0.05    0.08
  -5   6  -3    0.03    0.12
  -5   6  -3    0.02    0.07
   6  -6   3    0.32    0.16
   6  -6   3    0.34    0.15
   6  -6   3    0.30    0.11
  -6  -6  -3    0.29    0.13
  -6   6  -3    0.35    0.09
  -6   6  -3    0.36    0.08
   6   6   3    0.26    0.14
  -6   6  -3    0.40    0.15
  -7  -6  -3    0.38    0.15
   7  -6   3    0.47    0.18
   7  -6   3    0.43    0.16
   7   6   3    0.57    0.16
  -7   6  -3    0.50    0.16
  -8  -6  -3    0.90    0.20
   8  -6   3    0.77    0.19
   8   6   3    1.05    0.20
   9  -7  -3    1.10    0.20
   8  -7  -3    4.78    0.29
   8   7  -3    4.46    0.19
   7  -7  -3   12.65    0.43
   7  -7  -3   12.70    0.45
   7   7  -3   12.53    0.30
  -7   7   3   13.48    0.40
   6  -7  -3   85.74    1.95
   6  -7  -3   86.52    1.84
   6  -7  -3   86.56    1.78
  -6   7   3   88.24    1.75
   5  -7  -3    9.67    0.32
   5  -7  -3   10.32    0.36
   5  -7  -3   10.07    0.33
   5  -7  -3    9.86    0.33
  -5   7   3   10.15    0.32
  -4  -7   3    3.03    0.10
   4  -7  -3    3.17    0.19
   4  -7  -3    3.16    0.17
   4  -7  -3    3.00    0.21
   4  -7  -3    3.39    0.18
  -4   7   3    3.20    0.14
  -4   7   3    3.23    0.19
  -4   7   3    3.09    0.14
   3  -7  -3    6.15    0.22
   3  -7  -3    5.97    0.22
  -3  -7   3    5.63    0.17
   3  -7  -3    6.05    0.25
   3  -7  -3    5.82    0.23
  -3  -7   3    6.03    0.17
  -3  -7   3    5.74    0.24
  -3   7   3    5.70    0.23
   3   7  -3    6.18    0.14
  -3   7   3    5.70    0.20
   3   7  -3    5.89    0.14
  -3   7   3    6.35    0.21
  -2  -7   3    1.21    0.10
   2  -7  -3    1.64    0.12
  -2  -7   3    1.40    0.11
   2  -7  -3    1.68    0.13
   2  -7  -3    1.80    0.14
   2  -7  -3    1.76    0.15
  -2  -7   3    1.70    0.15
   2   7  -3    1.59    0.10
   2   7  -3    1.48    0.09
  -2   7   3    1.75    0.15
  -2   7   3    1.60    0.11
  -1  -7   3  174.35    3.37
   1  -7  -3  176.35    3.40
  -1  -7   3  180.62    3.33
  -1  -7   3  179.32    3.48
   1  -7  -3  178.13    3.77
   1  -7  -3  177.57    3.52
   1  -7  -3  175.32    3.78
  -1  -7   3  182.41    3.49
  -1  -7   3  168.84    3.33
   1   7  -3  179.06    3.72
  -1   7   3  174.23    3.41
   1   7  -3  179.76    3.37
   1   7  -3  181.79    3.72
  -1   7   3  177.95    3.78
   1   7  -3  185.23    3.37
  -1   7   3  181.24    3.78
   0  -7   3   50.10    1.00
   0  -7  -3   48.86    1.08
   0  -7   3   49.69    1.07
   0  -7  -3   50.06    1.03
   0  -7  -3   50.74    1.11
   0  -7  -3   49.32    0.96
   0  -7   3   50.34    1.06
   0  -7  -3   49.08    1.12
   0   7  -3   50.37    1.02
   0   7  -3   51.42    1.11
   0   7   3   48.94    1.12
   0   7   3   50.71    1.13
   0   7   3   49.57    1.04
   0   7  -3   50.24    1.10
   0   7  -3   50.93    1.03
   1  -7   3    3.03    0.12
  -1  -7  -3    3.19    0.16
  -1  -7  -3    2.91    0.13
   1  -7   3    2.83    0.18
   1  -7   3    2.93    0.11
  -1  -7  -3    3.05    0.15
  -1  -7  -3    3.04    0.13
   1  -7   3    3.09    0.19
   1  -7   3    3.02    0.15
  -1  -7  -3    3.13    0.18
  -1   7  -3    2.85    0.17
  -1   7  -3    3.06    0.16
   1   7   3    3.15    0.16
   1   7   3    2.93    0.15
   1   7   3    2.86    0.17
  -1   7  -3    3.05    0.15
   2  -7   3    2.36    0.18
  -2  -7  -3    2.20    0.14
   2  -7   3    2.27    0.13
   2  -7   3    2.13    0.13
  -2  -7  -3    2.10    0.16
   2  -7   3    2.43    0.16
  -2   7  -3    2.18    0.16
   2   7   3    2.10    0.17
   2   7   3    2.23    0.14
  -2   7  -3    2.15    0.15
  -2   7  -3    2.51    0.17
   2   7   3    2.04    0.14
   3  -7   3    0.93    0.10
   3  -7   3    1.22    0.13
   3  -7   3    1.17    0.15
  -3  -7  -3    1.13    0.11
  -3  -7  -3    1.01    0.13
   3  -7   3    1.16    0.13
   3   7   3    1.19    0.13
  -3   7  -3    0.94    0.11
  -3   7  -3    1.00    0.14
   3   7   3    1.06    0.13
  -3   7  -3    1.17    0.12
  -4  -7  -3    0.80    0.10
   4  -7   3    0.64    0.10
  -4  -7  -3    0.86    0.13
   4  -7   3    0.73    0.11
   4  -7   3    0.91    0.16
   4  -7   3    0.59    0.13
  -4   7  -3    0.76    0.11
   4   7   3    0.83    0.13
  -4   7  -3    0.69    0.11
   4   7   3    0.65    0.10
  -4   7  -3    0.59    0.11
  -4   7  -3    0.85    0.14
   5  -7   3    1.38    0.14
   5  -7   3    1.39    0.16
   5  -7   3    1.50    0.19
  -5  -7  -3    1.53    0.16
   5   7   3    1.21    0.15
  -5   7  -3    1.34    0.15
  -5   7  -3    1.82    0.16
  -5   7  -3    1.97    0.19
  -6  -7  -3    0.00    0.11
   6  -7   3    0.01    0.10
   6  -7   3   -0.12    0.13
   6  -7   3   -0.04    0.15
  -6   7  -3    0.13    0.14
  -6   7  -3   -0.07    0.08
   6   7   3   -0.02    0.13
  -6   7  -3    0.00    0.07
  -7  -7  -3   -0.17    0.12
   7  -7   3    0.15    0.17
   7  -7   3   -0.18    0.14
   7   7   3   -0.10    0.13
  -7   7  -3   -0.01    0.04
  -7   7  -3   -0.04    0.15
   8  -7   3    0.64    0.19
  -8  -7  -3    0.67    0.18
   8   7   3    0.54    0.18
   9  -8  -3    0.80    0.19
   8  -8  -3    0.16    0.17
   8   8  -3    0.32    0.09
   7  -8  -3   10.22    0.43
   7  -8  -3    9.94    0.39
  -7   8   3   10.15    0.36
   7   8  -3    9.34    0.25
   6  -8  -3    7.70    0.34
   6  -8  -3    7.48    0.32
   6  -8  -3    6.83    0.30
  -6   8   3    7.50    0.30
   6   8  -3    5.83    0.16
   6   8  -3    5.35    0.16
   5  -8  -3    0.50    0.11
   5  -8  -3    0.47    0.13
   5  -8  -3    0.33    0.09
   5  -8  -3    0.57    0.13
  -5   8   3    0.60    0.06
  -5   8   3    0.57    0.12
  -5   8   3    0.40    0.06
  -4  -8   3    0.99    0.08
   4  -8  -3    0.90    0.11
   4  -8  -3    1.04    0.14
   4  -8  -3    1.15    0.12
   4  -8  -3    1.03    0.13
  -4   8   3    0.87    0.13
  -4   8   3    1.15    0.12
  -4   8   3    1.02    0.11
   4   8  -3    1.09    0.05
   3  -8  -3    0.10    0.07
  -3  -8   3    0.27    0.09
  -3  -8   3    0.32    0.06
   3  -8  -3    0.17    0.07
   3  -8  -3    0.02    0.08
   3  -8  -3    0.30    0.11
  -3   8   3    0.25    0.09
   3   8  -3    0.21    0.04
  -3   8   3    0.15    0.06
  -3   8   3    0.12    0.06
   3   8  -3    0.23    0.05
  -2  -8   3    0.86    0.09
   2  -8  -3    1.19    0.13
   2  -8  -3    0.82    0.09
  -2  -8   3    0.91    0.11
   2  -8  -3    0.80    0.08
   2  -8  -3    0.87    0.10
  -2  -8   3    1.03    0.09
  -2   8   3    1.16    0.11
   2   8  -3    0.96    0.09
   2   8  -3    0.97    0.10
  -2   8   3    0.83    0.09
  -2   8   3    0.83    0.11
  -1  -8   3   10.33    0.30
  -1  -8   3   10.91    0.32
   1  -8  -3   10.52    0.30
   1  -8  -3    9.74    0.30
  -1  -8   3   10.45    0.23
  -1  -8   3    9.49    0.22
   1  -8  -3   10.24    0.33
  -1  -8   3    9.98    0.23
  -1  -8   3   10.61    0.30
   1   8  -3   10.69    0.26
   1   8  -3   10.19    0.27
   1   8  -3   10.11    0.26
   1   8  -3   10.26    0.28
  -1   8   3    9.90    0.31
  -1   8   3   10.31    0.32
  -1   8   3   10.06    0.31
   0  -8   3    0.21    0.09
   0  -8   3    0.15    0.06
   0  -8  -3    0.30    0.06
   0  -8  -3    0.10    0.08
   0  -8  -3    0.18    0.05
   0  -8   3    0.19    0.08
   0  -8  -3    0.17    0.07
   0  -8  -3    0.17    0.06
   0   8   3    0.23    0.09
   0   8  -3    0.18    0.07
   0   8   3    0.20    0.06
   0   8   3    0.11    0.07
   0   8  -3    0.16    0.05
   0   8  -3    0.16    0.08
   0   8  -3    0.14    0.05
  -1  -8  -3   38.11    0.80
  -1  -8  -3   37.85    0.86
  -1  -8  -3   37.68    0.75
  -1  -8  -3   37.25    0.84
   1  -8   3   38.00    0.86
   1  -8   3   38.52    0.82
  -1  -8  -3   38.49    0.83
   1  -8   3   36.91    0.86
   1  -8   3   37.04    0.80
   1  -8   3   37.60    0.82
  -1   8  -3   37.63    0.88
   1   8   3   36.44    0.83
   1   8   3   38.79    0.89
  -1   8  -3   39.13    0.83
  -1   8  -3   37.29    0.88
   1   8   3   37.13    0.87
   2  -8   3   32.98    0.81
  -2  -8  -3   33.24    0.73
  -2  -8  -3   34.00    0.79
   2  -8   3   33.65    0.79
   2  -8   3   34.03    0.78
   2  -8   3   33.65    0.75
   2   8   3   34.73    0.81
  -2   8  -3   34.46    0.83
  -2   8  -3   33.81    0.82
  -2   8  -3   33.81    0.78
   2   8   3   34.24    0.80
   2   8   3   34.53    0.77
   3  -8   3   33.17    0.81
  -3  -8  -3   34.29    0.73
   3  -8   3   34.01    0.78
   3  -8   3   34.70    0.82
   3  -8   3   34.01    0.84
  -3  -8  -3   33.57    0.80
   3   8   3   33.24    0.77
  -3   8  -3   35.13    0.84
   3   8   3   34.03    0.81
  -3   8  -3   32.31    0.83
  -3   8  -3   33.32    0.79
   4  -8   3    0.10    0.12
   4  -8   3    0.23    0.12
   4  -8   3    0.07    0.08
  -4  -8  -3    0.08    0.10
   4  -8   3    0.13    0.09
  -4  -8  -3    0.35    0.09
   4   8   3    0.34    0.11
  -4   8  -3    0.04    0.05
  -4   8  -3    0.27    0.10
   4   8   3    0.23    0.09
  -4   8  -3    0.28    0.13
  -5  -8  -3    6.09    0.29
   5  -8   3    6.64    0.35
   5  -8   3    6.68    0.31
   5  -8   3    6.54    0.28
  -5   8  -3    6.65    0.27
  -5   8  -3    6.97    0.33
   5   8   3    6.73    0.29
   6  -8   3   -0.05    0.10
  -6  -8  -3   -0.11    0.12
   6  -8   3    0.00    0.14
   6  -8   3    0.23    0.16
  -6   8  -3   -0.08    0.07
   6   8   3   -0.22    0.11
  -6   8  -3    0.04    0.14
  -7  -8  -3    0.66    0.16
   7  -8   3    0.69    0.18
   7  -8   3    0.85    0.21
  -7   8  -3    0.59    0.09
  -7   8  -3    0.77    0.18
  -7   8  -3    0.55    0.08
   7   8   3    0.89    0.17
   8  -8   3   -0.10    0.17
  -8  -8  -3    0.04    0.15
   8   8   3    0.11    0.16
   9  -9  -3    0.02    0.17
   8  -9  -3    0.09    0.16
   7  -9  -3    3.40    0.26
   7  -9  -3    3.46    0.28
  -7   9   3    3.01    0.24
   7   9  -3    2.69    0.14
   6  -9  -3   42.60    0.98
   6  -9  -3   43.51    1.03
   6  -9  -3   42.12    1.05
   6   9  -3   41.71    0.83
  -6   9   3   42.63    0.96
  -5  -9   3    0.13    0.05
   5  -9  -3    0.23    0.09
   5  -9  -3    0.29    0.14
   5  -9  -3    0.22    0.10
   5  -9  -3    0.38    0.13
   5   9  -3    0.16    0.04
  -5   9   3    0.28    0.07
   5   9  -3    0.18    0.05
  -5   9   3    0.10    0.12
  -5   9   3    0.12    0.07
  -4  -9   3    3.61    0.13
   4  -9  -3    3.66    0.24
   4  -9  -3    3.20    0.19
   4  -9  -3    3.69    0.20
   4  -9  -3    3.75    0.20
   4   9  -3    3.72    0.11
   4   9  -3    3.45    0.12
  -4   9   3    3.83    0.18
  -4   9   3    3.57    0.18
  -4   9   3    3.49    0.20
  -3  -9   3    0.94    0.13
   3  -9  -3    0.78    0.09
   3  -9  -3    0.76    0.12
   3  -9  -3    0.73    0.10
  -3  -9   3    0.78    0.08
   3  -9  -3    0.67    0.10
  -3   9   3    0.75    0.09
   3   9  -3    0.73    0.07
   3   9  -3    0.83    0.09
  -3   9   3    0.73    0.12
  -3   9   3    0.82    0.09
   2  -9  -3    5.95    0.23
  -2  -9   3    6.19    0.25
  -2  -9   3    6.48    0.22
   2  -9  -3    6.09    0.26
   2  -9  -3    6.18    0.22
   2  -9  -3    5.80    0.23
   2   9  -3    6.20    0.20
  -2   9   3    6.04    0.24
  -2   9   3    6.08    0.23
   2   9  -3    6.51    0.19
  -2   9   3    6.20    0.24
  -1  -9   3  163.82    3.01
   1  -9  -3  161.16    3.42
  -1  -9   3  165.89    3.01
  -1  -9   3  158.46    3.18
  -1  -9   3  163.45    3.17
  -1  -9   3  147.36    3.01
  -1  -9   3  155.79    3.08
   1  -9  -3  158.02    3.22
   1  -9  -3  155.48    3.43
   1  -9  -3  160.97    3.09
   1   9  -3  168.64    3.07
   1   9  -3  167.46    3.39
  -1   9   3  156.30    3.11
  -1   9   3  163.86    3.44
  -1   9   3  164.64    3.45
   1   9  -3  162.84    3.08
   0  -9   3    1.82    0.16
   0  -9  -3    2.04    0.12
   0  -9  -3    2.07    0.18
   0  -9   3    1.88    0.13
   0  -9   3    2.16    0.17
   0  -9  -3    2.02    0.13
   0  -9  -3    2.15    0.12
   0  -9  -3    1.86    0.14
   0   9  -3    2.09    0.15
   0   9  -3    1.88    0.12
   0   9   3    1.73    0.15
   0   9   3    1.86    0.15
   0   9   3    2.03    0.13
   0   9  -3    2.03    0.13
  -1  -9  -3    0.29    0.07
  -1  -9  -3    0.31    0.05
  -1  -9  -3    0.17    0.08
   1  -9   3    0.18    0.03
  -1  -9  -3    0.15    0.05
   1  -9   3    0.30    0.10
   1  -9   3    0.43    0.09
   1  -9   3    0.23    0.10
  -1  -9  -3    0.31    0.09
  -1   9  -3    0.27    0.07
  -1   9  -3    0.23    0.10
   1   9   3    0.23    0.10
   1   9   3    0.16    0.07
   1   9   3    0.16    0.08
  -1   9  -3    0.25    0.07
  -2  -9  -3    0.83    0.13
  -2  -9  -3    0.96    0.11
   2  -9   3    0.75    0.08
   2  -9   3    0.76    0.08
   2  -9   3    0.92    0.12
   2  -9   3    0.96    0.14
  -2   9  -3    0.82    0.11
   2   9   3    1.02    0.10
   2   9   3    0.85    0.13
  -2   9  -3    0.92    0.11
  -2   9  -3    0.75    0.12
   2   9   3    1.07    0.11
   3  -9   3    2.66    0.22
  -3  -9  -3    2.82    0.20
   3  -9   3    2.47    0.16
   3  -9   3    2.58    0.17
  -3  -9  -3    2.97    0.17
   3  -9   3    2.72    0.20
   3   9   3    2.63    0.17
  -3   9  -3    2.33    0.21
   3   9   3    2.88    0.20
  -3   9  -3    2.62    0.19
  -3   9  -3    2.57    0.19
   4  -9   3    6.64    0.29
   4  -9   3    6.80    0.28
  -4  -9  -3    6.56    0.29
   4  -9   3    6.73    0.33
   4  -9   3    6.60    0.27
  -4  -9  -3    6.90    0.23
   4   9   3    7.33    0.29
  -4   9  -3    6.68    0.29
  -4   9  -3    6.31    0.30
   5  -9   3    0.35    0.13
   5  -9   3    0.27    0.11
   5  -9   3    0.47    0.16
  -5  -9  -3    0.39    0.12
  -5   9  -3    0.46    0.16
  -5   9  -3    0.17    0.10
   5   9   3    0.30    0.14
  -6  -9  -3    0.01    0.12
   6  -9   3    0.13    0.14
   6  -9   3    0.13    0.16
   6  -9   3    0.02    0.11
   6   9   3    0.09    0.13
  -6   9  -3    0.03    0.08
  -6   9  -3    0.28    0.16
   7  -9   3   -0.01    0.15
   7  -9   3   -0.06    0.17
  -7  -9  -3    0.11    0.14
  -7   9  -3    0.03    0.07
   7   9   3   -0.05    0.14
  -7   9  -3   -0.04    0.17
   9 -10  -3    0.38    0.19
   8 -10  -3    0.48    0.18
   7 -10  -3    3.67    0.27
   7 -10  -3    4.06    0.30
  -7  10   3    4.16    0.27
   7  10  -3    3.75    0.16
   6 -10  -3    2.16    0.21
   6 -10  -3    2.24    0.25
   6 -10  -3    2.48    0.26
   6 -10  -3    2.10    0.20
  -6  10   3    2.07    0.08
  -6  10   3    2.60    0.25
   6  10  -3    1.76    0.13
   5 -10  -3    0.27    0.14
   5 -10  -3    0.56    0.11
   5 -10  -3    0.26    0.12
  -5 -10   3    0.50    0.07
   5 -10  -3    0.37    0.11
   5 -10  -3    0.61    0.15
   5  10  -3    0.54    0.07
   5  10  -3    0.59    0.06
  -5  10   3    0.54    0.09
  -5  10   3    0.44    0.14
  -5  10   3    0.51    0.09
  -4 -10   3    2.35    0.13
   4 -10  -3    2.07    0.18
   4 -10  -3    2.65    0.19
   4 -10  -3    2.23    0.18
   4 -10  -3    2.42    0.23
   4  10  -3    2.29    0.12
  -4  10   3    2.33    0.16
   4  10  -3    2.46    0.11
  -4  10   3    2.62    0.17
  -4  10   3    2.16    0.20
  -3 -10   3    0.11    0.10
   3 -10  -3   -0.04    0.06
   3 -10  -3    0.00    0.10
   3 -10  -3   -0.11    0.09
  -3 -10   3   -0.02    0.07
   3 -10  -3   -0.01    0.07
  -3  10   3   -0.07    0.07
  -3  10   3   -0.01    0.10
  -3  10   3   -0.03    0.06
   3  10  -3    0.03    0.06
  -2 -10   3    0.89    0.13
   2 -10  -3    0.63    0.09
   2 -10  -3    0.68    0.11
   2 -10  -3    0.75    0.14
  -2 -10   3    0.83    0.10
  -2  10   3    0.61    0.09
  -2  10   3    0.57    0.12
   2  10  -3    0.70    0.09
   2  10  -3    0.75    0.08
  -2  10   3    0.68    0.10
   1 -10  -3   18.36    0.49
   1 -10  -3   18.81    0.52
  -1 -10   3   19.01    0.49
  -1 -10   3   15.71    0.38
   1 -10  -3   18.80    0.49
  -1 -10   3   19.43    0.39
  -1 -10   3   18.96    0.49
   1 -10  -3   18.92    0.47
   1 -10  -3   19.16    0.48
  -1  10   3   18.82    0.50
  -1  10   3   19.73    0.51
  -1  10   3   18.48    0.50
   1  10  -3   18.71    0.46
   1  10  -3   19.59    0.46
   1  10  -3   19.37    0.45
   0 -10   3   27.61    0.66
   0 -10   3   28.47    0.70
   0 -10  -3   27.90    0.70
   0 -10   3   29.28    0.61
   0 -10  -3   28.34    0.67
   0 -10  -3   29.11    0.66
   0 -10   3   28.92    0.69
   0 -10  -3   28.83    0.65
   0 -10  -3   28.74    0.60
   0  10   3   28.17    0.70
   0  10  -3   27.87    0.66
   0  10   3   28.28    0.71
   0  10   3   28.32    0.68
   0  10  -3   28.45    0.68
   1 -10   3   15.36    0.41
  -1 -10  -3   15.45    0.46
  -1 -10  -3   15.76    0.35
   1 -10   3   15.48    0.47
  -1 -10  -3   15.87    0.37
  -1 -10  -3   16.10    0.41
  -1 -10  -3   15.26    0.35
  -1  10  -3   15.59    0.44
  -1  10  -3   15.37    0.44
   1  10   3   16.29    0.45
   1  10   3   15.96    0.44
  -1  10  -3   15.81    0.44
   1  10   3   15.65    0.44
   2 -10   3   10.59    0.34
  -2 -10  -3   10.74    0.36
   2 -10   3   10.80    0.40
  -2 -10  -3   10.75    0.31
   2 -10   3   10.65    0.30
   2 -10   3   10.30    0.29
  -2  10  -3   10.17    0.35
  -2  10  -3   10.82    0.36
   2  10   3   10.44    0.33
   2  10   3   10.80    0.36
  -2  10  -3   10.55    0.37
  -3 -10  -3    1.78    0.18
   3 -10   3    1.57    0.20
   3 -10   3    1.70    0.15
  -3 -10  -3    2.11    0.16
   3 -10   3    1.75    0.15
   3 -10   3    2.14    0.20
   3  10   3    1.59    0.17
  -3  10  -3    1.52    0.18
   3  10   3    1.99    0.16
  -3  10  -3    1.63    0.19
  -3  10  -3    2.02    0.19
  -4 -10  -3    1.32    0.16
   4 -10   3    1.06    0.12
   4 -10   3    1.30    0.19
   4 -10   3    1.37    0.17
   4  10   3    1.34    0.16
  -4  10  -3    1.03    0.14
  -4  10  -3    1.25    0.19
   5 -10   3    4.38    0.27
  -5 -10  -3    3.90    0.25
   5 -10   3    3.98    0.23
   5 -10   3    4.06    0.31
   5  10   3    4.20    0.25
  -5  10  -3    3.95    0.23
  -5  10  -3    4.13    0.29
  -6 -10  -3   -0.11    0.12
   6 -10   3    0.11    0.17
   6 -10   3   -0.02    0.10
   6 -10   3    0.13    0.15
   6  10   3   -0.03    0.12
  -6  10  -3   -0.07    0.09
  -6  10  -3    0.05    0.15
   7 -10   3    0.20    0.17
  -7 -10  -3    0.19    0.14
   7 -10   3    0.27    0.18
  -7  10  -3    0.40    0.19
   7  10   3    0.19    0.15
   8 -11  -3    0.01    0.16
   7 -11  -3    0.25    0.15
   7 -11  -3    0.24    0.17
  -7  11   3    0.24    0.15
   6 -11  -3    0.20    0.14
   6 -11  -3    0.14    0.15
  -6 -11   3    0.11    0.05
   6 -11  -3    0.13    0.12
  -6  11   3    0.12    0.07
  -6  11   3    0.05    0.14
   6  11  -3    0.10    0.07
  -6  11   3    0.16    0.07
   5 -11  -3    0.05    0.13
   5 -11  -3   -0.08    0.11
  -5 -11   3    0.12    0.06
   5 -11  -3   -0.17    0.12
   5 -11  -3    0.06    0.10
  -5  11   3   -0.01    0.13
  -5  11   3    0.09    0.09
   5  11  -3   -0.02    0.07
  -5  11   3   -0.04    0.08
   4 -11  -3    2.09    0.18
   4 -11  -3    2.50    0.19
   4 -11  -3    2.71    0.21
  -4 -11   3    2.39    0.14
   4 -11  -3    2.87    0.19
   4 -11  -3    2.03    0.21
  -4  11   3    2.21    0.22
  -4  11   3    2.35    0.17
  -4  11   3    2.55    0.18
   4  11  -3    2.39    0.15
   4  11  -3    2.33    0.13
  -3 -11   3    4.48    0.19
   3 -11  -3    4.03    0.21
  -3 -11   3    4.37    0.24
   3 -11  -3    4.54    0.21
   3 -11  -3    4.69    0.23
   3 -11  -3    3.95    0.24
   3 -11  -3    3.47    0.23
   3  11  -3    4.25    0.17
  -3  11   3    4.43    0.21
  -3  11   3    4.16    0.24
   3  11  -3    4.52    0.18
  -2 -11   3    0.02    0.09
   2 -11  -3    0.03    0.11
   2 -11  -3   -0.03    0.08
   2 -11  -3    0.01    0.07
  -2 -11   3    0.09    0.10
   2 -11  -3   -0.06    0.06
   2 -11  -3   -0.10    0.09
  -2  11   3   -0.07    0.07
   2  11  -3   -0.05    0.08
   2  11  -3    0.07    0.07
  -2  11   3   -0.05    0.11
  -2  11   3    0.01    0.07
  -1 -11   3    0.36    0.11
   1 -11  -3    0.42    0.09
  -1 -11   3    0.21    0.03
   1 -11  -3    0.40    0.07
  -1 -11   3    0.45    0.05
  -1 -11   3    0.50    0.11
   1 -11  -3    0.40    0.13
   1 -11  -3    0.23    0.10
  -1  11   3    0.36    0.09
  -1  11   3    0.20    0.12
   1  11  -3    0.32    0.07
   1  11  -3    0.35    0.10
  -1  11   3    0.24    0.10
   0 -11   3    0.73    0.14
   0 -11   3    0.80    0.09
   0 -11  -3    0.71    0.08
   0 -11  -3    0.79    0.13
   0 -11  -3    0.65    0.07
   0 -11  -3    0.62    0.11
   0 -11   3    0.66    0.12
   0 -11  -3    0.66    0.09
   0 -11   3    0.65    0.13
   0  11   3    0.63    0.09
   0  11  -3    0.82    0.13
   0  11  -3    0.53    0.08
   0  11   3    0.61    0.10
   0  11   3    0.44    0.13
   1 -11   3    6.00    0.24
  -1 -11  -3    5.79    0.28
  -1 -11  -3    6.05    0.23
  -1 -11  -3    6.19    0.21
   1 -11   3    5.84    0.28
  -1  11  -3    5.41    0.27
   1  11   3    5.85    0.24
  -1  11  -3    5.66    0.26
   1  11   3    5.79    0.26
   1  11   3    5.95    0.26
  -1  11  -3    5.88    0.25
   2 -11   3   15.72    0.44
   2 -11   3   15.81    0.40
   2 -11   3   15.41    0.51
  -2 -11  -3   15.75    0.41
  -2 -11  -3   15.34    0.47
   2 -11   3   15.52    0.40
  -2  11  -3   15.17    0.47
   2  11   3   16.33    0.45
   2  11   3   15.89    0.46
  -2  11  -3   15.49    0.48
  -2  11  -3   15.45    0.48
   3 -11   3    2.49    0.17
   3 -11   3    2.61    0.17
  -3 -11  -3    2.99    0.18
   3 -11   3    2.22    0.23
  -3 -11  -3    2.55    0.22
   3 -11   3    2.48    0.22
  -3  11  -3    2.85    0.22
  -3  11  -3    3.19    0.26
   3  11   3    2.93    0.24
   4 -11   3    0.07    0.13
   4 -11   3    0.08    0.16
   4 -11   3   -0.06    0.09
  -4 -11  -3    0.04    0.11
  -4  11  -3    0.00    0.10
  -4  11  -3    0.16    0.15
   4  11   3   -0.02    0.13
   5 -11   3   -0.02    0.10
   5 -11   3    0.06    0.16
  -5 -11  -3    0.04    0.12
   5 -11   3    0.03    0.13
  -5  11  -3    0.09    0.16
   5  11   3    0.04    0.12
  -5  11  -3   -0.11    0.10
  -6 -11  -3    0.58    0.16
   6 -11   3    0.59    0.17
   6 -11   3    0.44    0.13
   6 -11   3    0.63    0.20
  -6  11  -3    0.65    0.19
   6  11   3    0.38    0.15
  -6  11  -3    0.30    0.11
   7 -11   3    0.17    0.20
   7 -11   3    0.13    0.18
  -7 -11  -3    0.28    0.15
  -7  11  -3    0.21    0.19
   7  11   3    0.18    0.16
   8 -12  -3    1.00    0.21
   7 -12  -3    1.26    0.20
   7 -12  -3    1.30    0.21
  -7  12   3    1.42    0.20
  -6 -12   3    0.05    0.06
   6 -12  -3   -0.01    0.12
   6 -12  -3    0.06    0.15
   6 -12  -3   -0.01    0.14
  -6  12   3   -0.04    0.07
   6  12  -3    0.03    0.08
  -6  12   3    0.00    0.15
  -6  12   3   -0.05    0.07
  -5 -12   3   -0.02    0.06
   5 -12  -3   -0.10    0.12
   5 -12  -3   -0.06    0.11
   5 -12  -3   -0.20    0.14
  -5  12   3   -0.04    0.09
   5  12  -3    0.09    0.08
  -5  12   3   -0.03    0.09
  -5  12   3   -0.22    0.13
   4 -12  -3   -0.17    0.10
   4 -12  -3   -0.16    0.11
  -4 -12   3   -0.03    0.07
  -4 -12   3   -0.25    0.13
   4 -12  -3   -0.38    0.13
   4  12  -3   -0.08    0.08
  -4  12   3   -0.14    0.08
  -4  12   3   -0.23    0.09
  -4  12   3   -0.16    0.13
   3 -12  -3    3.90    0.26
  -3 -12   3    4.23    0.20
  -3 -12   3    4.42    0.26
   3 -12  -3    3.81    0.24
   3 -12  -3    3.66    0.24
  -3  12   3    4.14    0.22
  -3  12   3    3.72    0.21
   3  12  -3    3.99    0.20
  -3  12   3    4.30    0.27
   3  12  -3    4.44    0.19
  -2 -12   3   -0.06    0.09
   2 -12  -3   -0.01    0.08
   2 -12  -3    0.08    0.10
   2 -12  -3    0.07    0.07
   2 -12  -3   -0.06    0.12
  -2 -12   3   -0.08    0.11
   2  12  -3   -0.05    0.05
   2  12  -3    0.00    0.09
  -2  12   3   -0.08    0.09
   2  12  -3    0.02    0.08
  -2  12   3   -0.05    0.07
  -2  12   3   -0.03    0.12
   1 -12  -3    0.03    0.06
  -1 -12   3    0.10    0.11
  -1 -12   3   -0.01    0.10
  -1 -12   3    0.01    0.03
   1 -12  -3    0.12    0.07
   1 -12  -3   -0.10    0.11
   1 -12  -3   -0.05    0.09
  -1 -12   3    0.00    0.05
  -1  12   3    0.08    0.09
  -1  12   3   -0.04    0.12
   1  12  -3   -0.05    0.09
  -1  12   3    0.07    0.08
   1  12  -3    0.10    0.06
   0 -12   3    1.12    0.10
   0 -12   3    1.16    0.16
   0 -12  -3    0.78    0.12
   0 -12  -3    0.80    0.08
   0 -12  -3    1.06    0.11
   0 -12   3    1.07    0.14
   0 -12   3    1.05    0.14
   0 -12  -3    0.81    0.14
   0 -12  -3    0.82    0.07
   0  12   3    0.83    0.15
   0  12   3    0.84    0.12
   0  12  -3    1.03    0.14
   0  12   3    0.82    0.11
   0  12  -3    0.93    0.10
  -1 -12  -3   14.74    0.37
  -1 -12  -3   14.31    0.46
   1 -12   3   14.31    0.39
  -1 -12  -3   14.71    0.40
   1 -12   3   13.86    0.47
   1  12   3   14.47    0.45
   1  12   3   14.76    0.45
  -1  12  -3   14.51    0.44
  -1  12  -3   13.79    0.44
   1  12   3   14.68    0.43
  -2 -12  -3   17.34    0.44
  -2 -12  -3   17.27    0.52
   2 -12   3   17.25    0.54
   2 -12   3   16.93    0.41
   2 -12   3   17.11    0.41
   2 -12   3   17.07    0.47
  -2  12  -3   17.82    0.52
   2  12   3   17.29    0.51
  -2  12  -3   17.55    0.53
   2  12   3   17.31    0.49
  -2  12  -3   17.03    0.52
   3 -12   3   28.30    0.78
   3 -12   3   28.72    0.70
  -3 -12  -3   27.51    0.72
   3 -12   3   27.55    0.67
   3 -12   3   26.06    0.67
  -3  12  -3   26.55    0.74
   3  12   3   27.68    0.70
  -3  12  -3   26.92    0.72
  -4 -12  -3    4.48    0.28
   4 -12   3    4.44    0.23
   4 -12   3    4.74    0.31
   4 -12   3    4.70    0.28
  -4  12  -3    4.22    0.26
   4  12   3    4.13    0.26
  -4  12  -3    4.83    0.31
   5 -12   3    0.18    0.18
  -5 -12  -3    0.14    0.12
   5 -12   3    0.22    0.11
   5 -12   3    0.07    0.14
  -5  12  -3    0.09    0.11
   5  12   3    0.16    0.13
  -5  12  -3    0.08    0.17
   6 -12   3    0.03    0.17
  -6 -12  -3   -0.08    0.13
   6 -12   3   -0.15    0.12
   6 -12   3   -0.20    0.15
  -6  12  -3   -0.23    0.11
  -6  12  -3   -0.12    0.17
   6  12   3   -0.07    0.14
   8 -13  -3    0.11    0.18
   7 -13  -3    0.98    0.19
   7 -13  -3    1.25    0.22
  -7  13   3    1.04    0.19
   6 -13  -3    0.53    0.14
   6 -13  -3    0.38    0.16
  -6 -13   3    0.42    0.07
   6 -13  -3    0.21    0.17
  -6  13   3    0.36    0.10
   6  13  -3    0.37    0.10
  -6  13   3    0.37    0.17
  -6  13   3    0.34    0.10
   5 -13  -3    0.29    0.14
  -5 -13   3    0.52    0.09
   5 -13  -3    0.44    0.16
   5 -13  -3    0.33    0.13
  -5  13   3    0.37    0.10
   5  13  -3    0.47    0.10
  -5  13   3    0.36    0.15
  -4 -13   3    3.02    0.26
   4 -13  -3    3.35    0.24
   4 -13  -3    3.22    0.22
   4 -13  -3    3.16    0.26
  -4 -13   3    3.67    0.18
   4  13  -3    3.67    0.19
  -4  13   3    3.16    0.26
  -4  13   3    3.26    0.20
   3 -13  -3    4.43    0.25
  -3 -13   3    5.03    0.23
  -3 -13   3    5.00    0.29
   3 -13  -3    4.99    0.26
   3 -13  -3    4.94    0.24
   3 -13  -3    5.14    0.29
  -3  13   3    4.95    0.25
  -3  13   3    5.09    0.30
   3  13  -3    5.13    0.23
   2 -13  -3    4.92    0.28
  -2 -13   3    4.21    0.23
   2 -13  -3    5.08    0.25
   2 -13  -3    5.00    0.22
   2 -13  -3    4.86    0.23
  -2 -13   3    4.39    0.27
   2  13  -3    4.55    0.19
  -2  13   3    4.15    0.25
   2  13  -3    4.49    0.24
  -2  13   3    4.31    0.22
   1 -13  -3    0.05    0.12
   1 -13  -3    0.06    0.07
  -1 -13   3    0.13    0.12
  -1 -13   3    0.25    0.11
   1 -13  -3   -0.02    0.10
   1 -13  -3    0.18    0.08
  -1  13   3    0.18    0.14
   1  13  -3    0.04    0.12
   1  13  -3    0.03    0.07
  -1  13   3   -0.01    0.09
  -1  13   3    0.10    0.08
   0 -13   3    1.50    0.17
   0 -13  -3    1.88    0.16
   0 -13  -3    1.61    0.18
   0 -13  -3    1.87    0.19
   0 -13   3    1.50    0.14
   0 -13  -3    1.75    0.10
   0 -13   3    1.59    0.17
   0 -13  -3    1.54    0.09
   0  13   3    1.81    0.20
   0  13   3    1.81    0.19
   0  13   3    1.77    0.18
   0  13  -3    1.58    0.17
   0  13  -3    1.62    0.18
   1 -13   3    5.81    0.31
  -1 -13  -3    6.28    0.31
  -1 -13  -3    6.35    0.26
   1 -13   3    6.08    0.25
  -1 -13  -3    6.39    0.24
  -1  13  -3    5.97    0.30
  -1  13  -3    6.25    0.27
   1  13   3    6.05    0.26
   1  13   3    5.76    0.28
  -2 -13  -3    0.20    0.13
  -2 -13  -3    0.24    0.11
   2 -13   3    0.09    0.11
   2 -13   3    0.19    0.16
  -2  13  -3    0.09    0.15
  -2  13  -3    0.16    0.10
   2  13   3    0.15    0.14
   3 -13   3    8.17    0.27
   3 -13   3    8.52    0.34
   3 -13   3    8.45    0.41
  -3 -13  -3    8.16    0.35
   3 -13   3    8.31    0.28
  -3  13  -3    8.31    0.37
   3  13   3    8.17    0.35
  -3  13  -3    8.06    0.34
   4 -13   3   14.20    0.43
   4 -13   3   14.83    0.48
   4 -13   3   14.63    0.55
  -4 -13  -3   13.72    0.47
   4  13   3   14.50    0.48
  -4  13  -3   15.12    0.52
  -4  13  -3   14.32    0.49
  -5 -13  -3    0.01    0.13
   5 -13   3   -0.09    0.15
   5 -13   3   -0.09    0.18
   5 -13   3   -0.05    0.10
  -5  13  -3    0.09    0.12
  -5  13  -3   -0.02    0.17
   5  13   3   -0.13    0.14
   6 -13   3   -0.50    0.18
  -6 -13  -3    0.18    0.14
   6 -13   3   -0.22    0.11
   6 -13   3   -0.39    0.15
   6  13   3    0.01    0.14
  -6  13  -3   -0.22    0.11
  -6  13  -3   -0.36    0.17
   7 -14  -3    1.10    0.23
   7 -14  -3    0.93    0.20
  -7  14   3    1.18    0.21
  -7  14   3    1.06    0.09
  -6 -14   3    0.25    0.08
   6 -14  -3    0.29    0.14
   6 -14  -3    0.38    0.18
   6 -14  -3    0.20    0.15
  -6  14   3    0.33    0.17
   6  14  -3    0.33    0.11
  -6  14   3    0.31    0.10
  -5 -14   3    0.15    0.08
   5 -14  -3   -0.05    0.11
   5 -14  -3   -0.07    0.11
   5 -14  -3    0.07    0.16
  -5  14   3   -0.08    0.09
  -5  14   3    0.04    0.15
   5  14  -3    0.17    0.10
  -4 -14   3    6.34    0.34
   4 -14  -3    6.35    0.30
   4 -14  -3    6.60    0.31
  -4 -14   3    6.71    0.26
   4 -14  -3    6.64    0.36
  -4  14   3    6.61    0.29
  -4  14   3    6.96    0.34
   4  14  -3    7.08    0.26
  -3 -14   3    0.56    0.11
   3 -14  -3    0.74    0.18
  -3 -14   3    0.76    0.16
   3 -14  -3    0.63    0.12
   3 -14  -3    0.56    0.14
   3  14  -3    0.52    0.12
  -3  14   3    0.54    0.17
  -3  14   3    0.54    0.12
   2 -14  -3   14.75    0.44
  -2 -14   3   13.83    0.45
  -2 -14   3   14.30    0.44
   2 -14  -3   14.33    0.49
   2 -14  -3   14.35    0.42
   2 -14  -3   14.35    0.41
   2  14  -3   14.73    0.43
  -2  14   3   13.83    0.45
  -2  14   3   14.33    0.48
  -1 -14   3   63.61    1.38
   1 -14  -3   65.22    1.41
   1 -14  -3   64.72    1.35
   1 -14  -3   64.18    1.45
  -1 -14   3   62.26    1.41
   1 -14  -3   63.94    1.41
  -1  14   3   64.16    1.49
  -1  14   3   63.10    1.40
   1  14  -3   66.24    1.37
   0 -14   3    9.66    0.28
   0 -14  -3    9.35    0.38
   0 -14  -3   10.26    0.32
   0 -14   3    9.29    0.38
   0 -14  -3   10.13    0.34
   0 -14   3    8.82    0.37
   0  14   3    9.92    0.38
   0  14  -3    9.35    0.36
   0  14   3    9.47    0.35
  -1 -14  -3    0.14    0.13
  -1 -14  -3    0.18    0.10
   1 -14   3    0.07    0.10
  -1 -14  -3    0.21    0.11
   1 -14   3    0.22    0.15
  -1  14  -3    0.18    0.15
   1  14   3   -0.04    0.14
   2 -14   3    3.34    0.29
   2 -14   3    3.44    0.23
  -2 -14  -3    3.25    0.25
   2  14   3    2.99    0.25
  -2  14  -3    2.84    0.26
   3 -14   3    0.13    0.13
  -3 -14  -3    0.02    0.13
   3 -14   3    0.05    0.07
   3 -14   3    0.02    0.17
   3 -14   3    0.06    0.07
  -3  14  -3    0.36    0.17
   3  14   3    0.01    0.14
   4 -14   3   13.34    0.41
   4 -14   3   14.05    0.56
  -4 -14  -3   13.79    0.47
   4 -14   3   14.08    0.47
   4  14   3   13.66    0.47
  -4  14  -3   13.38    0.50
  -4  14  -3   13.63    0.49
   5 -14   3    1.43    0.15
   5 -14   3    1.29    0.21
   5 -14   3    1.55    0.26
  -5 -14  -3    1.84    0.20
  -5  14  -3    1.42    0.18
  -5  14  -3    1.59    0.24
   5  14   3    1.64    0.21
  -6 -14  -3    0.02    0.14
   6 -14   3   -0.14    0.17
   6 -14   3    0.06    0.19
  -6  14  -3   -0.20    0.19
   6  14   3    0.23    0.16
  -6  14  -3   -0.28    0.12
   7 -15  -3    2.11    0.27
   7 -15  -3    1.57    0.22
  -7  15   3    1.53    0.23
  -7  15   3    1.57    0.13
   6 -15  -3    2.59    0.28
  -6 -15   3    2.93    0.16
   6 -15  -3    2.74    0.26
   6 -15  -3    2.76    0.27
   6  15  -3    2.75    0.20
  -6  15   3    3.17    0.29
  -6  15   3    2.52    0.21
   5 -15  -3    2.55    0.25
   5 -15  -3    3.01    0.25
  -5 -15   3    2.89    0.18
   5 -15  -3    3.14    0.31
  -5  15   3    2.88    0.27
  -5  15   3    2.74    0.21
   5  15  -3    2.78    0.20
  -4 -15   3    0.21    0.10
   4 -15  -3    0.35    0.12
   4 -15  -3    0.12    0.16
  -4 -15   3   -0.22    0.15
   4 -15  -3    0.22    0.13
   4  15  -3    0.34    0.12
  -4  15   3    0.24    0.16
  -4  15   3    0.12    0.10
   3 -15  -3    0.30    0.11
   3 -15  -3    0.22    0.16
  -3 -15   3    0.22    0.11
   3 -15  -3    0.29    0.12
  -3 -15   3    0.22    0.15
  -3  15   3    0.06    0.15
  -3  15   3    0.07    0.10
   3  15  -3    0.27    0.12
   2 -15  -3    1.50    0.15
   2 -15  -3    1.28    0.16
   2 -15  -3    1.52    0.17
  -2 -15   3    0.92    0.18
  -2 -15   3    1.25    0.16
   2 -15  -3    1.35    0.20
  -2  15   3    1.25    0.20
  -2  15   3    1.69    0.17
   2  15  -3    0.91    0.16
   1 -15  -3    0.42    0.08
  -1 -15   3    0.24    0.16
   1  15  -3    0.37    0.16
  -1  15   3    0.77    0.18
   0 -15  -3    0.14    0.14
   0 -15  -3   -0.11    0.10
   0 -15  -3    0.15    0.11
   0 -15   3    0.04    0.14
   0 -15   3   -0.10    0.14
   0  15  -3   -0.16    0.14
   0  15   3   -0.05    0.15
   1 -15   3    8.31    0.30
  -1 -15  -3    8.87    0.31
   1 -15   3    7.69    0.38
  -1 -15  -3    7.61    0.35
  -1 -15  -3    8.40    0.30
  -1  15  -3    8.10    0.37
   1  15   3    8.15    0.36
  -2 -15  -3    0.31    0.13
   2 -15   3    0.29    0.16
  -2 -15  -3    0.11    0.13
   2 -15   3    0.10    0.12
  -2  15  -3    0.42    0.16
   2  15   3    0.20    0.15
   3 -15   3    1.31    0.21
   3 -15   3    0.83    0.09
  -3 -15  -3    0.87    0.16
   3 -15   3    1.02    0.16
   3 -15   3    0.91    0.08
  -3  15  -3    1.06    0.20
   3  15   3    1.10    0.19
  -4 -15  -3    0.02    0.13
   4 -15   3    0.16    0.16
   4 -15   3    0.47    0.20
   4 -15   3    0.17    0.09
  -4  15  -3    0.11    0.19
   4  15   3    0.05    0.16
   5 -15   3    8.17    0.40
   5 -15   3    8.77    0.46
  -5 -15  -3    8.22    0.38
   5  15   3    8.39    0.38
  -5  15  -3    7.68    0.38
  -5  15  -3    8.02    0.43
   6 -16  -3    0.04    0.19
   6 -16  -3   -0.08    0.12
   6 -16  -3   -0.05    0.15
  -6  16   3   -0.03    0.18
   5 -16  -3    0.24    0.13
   5 -16  -3    0.06    0.15
   5 -16  -3    0.05    0.18
  -5 -16   3    0.17    0.10
  -5  16   3    0.05    0.17
  -5  16   3    0.05    0.11
   5  16  -3    0.06    0.12
   4 -16  -3    0.73    0.16
  -4 -16   3    0.58    0.19
   4 -16  -3    0.63    0.13
   4 -16  -3    0.50    0.17
  -4 -16   3    0.62    0.12
  -4  16   3    0.77    0.19
   4  16  -3    0.62    0.14
  -4  16   3    0.39    0.12
   3 -16  -3    0.71    0.12
  -3 -16   3    0.93    0.15
   3 -16  -3    1.00    0.20
  -3 -16   3    0.75    0.18
   3 -16  -3    0.99    0.17
  -3  16   3    0.73    0.13
   3  16  -3    1.04    0.16
  -3  16   3    1.18    0.20
  -2 -16   3    7.63    0.36
   2 -16  -3    7.94    0.33
   2 -16  -3    8.02    0.28
  -2 -16   3    7.77    0.34
   2 -16  -3    7.84    0.27
   2 -16  -3    7.32    0.39
   2  16  -3    7.72    0.33
  -2  16   3    7.80    0.34
  -2  16   3    7.55    0.38
  -1 -16   3   25.18    0.70
   1 -16  -3   25.26    0.65
   1 -16  -3   25.57    0.74
  -1 -16   3   25.29    0.69
   1 -16  -3   26.01    0.64
   1 -16  -3   23.60    0.55
   1  16  -3   25.05    0.68
  -1  16   3   25.26    0.71
   0 -16  -3   19.14    0.51
   0 -16  -3   18.05    0.59
   0 -16   3   16.84    0.57
   0 -16   3   17.98    0.56
   0 -16  -3   18.76    0.50
   0  16   3   17.68    0.56
   0  16  -3   18.22    0.57
  -1 -16  -3    0.02    0.13
   1 -16   3   -0.15    0.14
  -1 -16  -3   -0.04    0.11
   1 -16   3   -0.08    0.15
   1  16   3    0.16    0.15
  -1  16  -3   -0.11    0.15
  -2 -16  -3   -0.10    0.12
  -2 -16  -3   -0.04    0.12
   2 -16   3    0.00    0.14
  -2  16  -3   -0.22    0.15
   2  16   3   -0.18    0.14
   3 -16   3    0.05    0.13
  -3 -16  -3   -0.04    0.13
   3 -16   3    0.30    0.18
   3  16   3   -0.05    0.16
  -3  16  -3   -0.07    0.16
  -4 -16  -3    6.75    0.35
   4 -16   3    7.29    0.36
   4 -16   3    6.95    0.44
  -4  16  -3    7.54    0.39
   4  16   3    7.27    0.38
   5 -16   3    2.17    0.29
  -5 -16  -3    2.06    0.23
   5 -16   3    2.03    0.24
   5  16   3    1.47    0.22
  -5  16  -3    2.22    0.28
   6 -17  -3    2.22    0.25
   6 -17  -3    2.45    0.29
   6 -17  -3    2.32    0.26
  -6  17   3    2.57    0.28
   5 -17  -3    0.08    0.15
   5 -17  -3   -0.12    0.18
   5 -17  -3    0.03    0.12
  -5 -17   3    0.05    0.10
   5  17  -3    0.11    0.13
  -5  17   3    0.05    0.18
  -5  17   3    0.05    0.11
   4 -17  -3    0.27    0.12
   4 -17  -3    0.06    0.18
  -4 -17   3    0.06    0.17
  -4 -17   3    0.28    0.12
   4 -17  -3    0.22    0.15
  -4  17   3    0.35    0.19
  -4  17   3    0.03    0.11
   4  17  -3    0.34    0.14
   3 -17  -3   -0.02    0.14
   3 -17  -3    0.01    0.10
  -3 -17   3    0.22    0.12
   3 -17  -3   -0.05    0.17
  -3 -17   3    0.03    0.17
   3  17  -3   -0.02    0.14
  -3  17   3    0.11    0.18
  -3  17   3   -0.03    0.11
   2 -17  -3    5.64    0.22
  -2 -17   3    5.77    0.33
   2 -17  -3    5.88    0.30
   2 -17  -3    5.43    0.22
   2 -17  -3    5.77    0.35
  -2 -17   3    5.39    0.31
  -2  17   3    6.07    0.35
   2  17  -3    5.28    0.31
   1 -17  -3    1.73    0.19
  -1 -17   3    1.35    0.19
   1 -17  -3    1.74    0.18
   1 -17  -3    1.84    0.23
  -1 -17   3    1.90    0.23
   1  17  -3    1.85    0.21
  -1  17   3    2.03    0.23
   0 -17  -3    0.19    0.15
   0 -17   3   -0.15    0.14
   0 -17  -3    0.20    0.13
   0 -17   3    0.18    0.15
   0  17  -3    0.00    0.16
   0  17   3    0.22    0.17
  -1 -17  -3    0.30    0.13
   1 -17   3    0.24    0.16
  -1 -17  -3    0.37    0.15
   1 -17   3    0.32    0.17
   1  17   3    0.45    0.17
  -1  17  -3    0.42    0.18
   2 -17   3    0.19    0.17
  -2 -17  -3   -0.09    0.13
   2  17   3    0.02    0.15
  -2  17  -3    0.04    0.17
   3 -17   3    0.43    0.21
  -3 -17  -3    0.09    0.15
   3  17   3    0.44    0.18
  -3  17  -3    0.34    0.19
   4 -17   3    2.16    0.29
  -4 -17  -3    1.91    0.22
  -4  17  -3    2.25    0.28
   4  17   3    2.03    0.25
   5 -18  -3   -0.04    0.20
  -5 -18   3    0.27    0.12
   5 -18  -3    0.07    0.17
  -5  18   3   -0.03    0.12
  -5  18   3   -0.06    0.19
   5  18  -3   -0.07    0.14
   4 -18  -3    0.02    0.15
  -4 -18   3    0.16    0.19
   4 -18  -3    0.36    0.21
   4 -18  -3    0.07    0.12
  -4 -18   3    0.21    0.13
  -4  18   3    0.05    0.19
   4  18  -3    0.33    0.15
  -4  18   3    0.20    0.12
   3 -18  -3   11.45    0.42
   3 -18  -3   10.74    0.35
   3 -18  -3   11.53    0.51
  -3 -18   3   11.13    0.42
  -3 -18   3   10.79    0.46
  -3  18   3    9.85    0.44
   3  18  -3   11.21    0.42
  -2 -18   3    1.00    0.20
   2 -18  -3    1.26    0.11
  -2 -18   3    0.95    0.17
   2 -18  -3    1.11    0.17
   2 -18  -3    1.30    0.22
   2 -18  -3    1.22    0.10
  -2  18   3    1.11    0.22
   2  18  -3    1.01    0.19
   1 -18  -3    0.86    0.20
  -1 -18   3    0.88    0.18
  -1 -18   3    0.90    0.20
   1 -18  -3    0.93    0.17
  -1  18   3    1.16    0.21
   1  18  -3    1.03    0.20
   0 -18  -3    3.48    0.29
   0 -18   3    3.52    0.30
   0 -18  -3    3.11    0.24
   0 -18   3    3.08    0.28
   0  18  -3    3.38    0.29
   0  18   3    3.23    0.29
   1 -18   3    1.29    0.21
   1 -18   3    1.07    0.21
  -1 -18  -3    1.32    0.20
  -1 -18  -3    1.30    0.17
   1  18   3    1.23    0.20
  -1  18  -3    1.27    0.22
  -2 -18  -3   -0.11    0.14
   2 -18   3   -0.04    0.17
  -2  18  -3    0.12    0.18
   2  18   3   -0.02    0.16
  -3 -18  -3    0.08    0.15
   3 -18   3    0.32    0.22
   3  18   3    0.15    0.19
  -3  18  -3   -0.05    0.19
   4 -19  -3   -0.13    0.20
  -4 -19   3    0.16    0.13
   4 -19  -3   -0.40    0.15
  -4 -19   3    0.20    0.20
  -4  19   3   -0.22    0.20
   4  19  -3   -0.11    0.15
  -4  19   3    0.02    0.13
  -3 -19   3    3.65    0.27
   3 -19  -3    3.62    0.28
   3 -19  -3    3.96    0.37
  -3 -19   3    3.67    0.32
   3  19  -3    4.01    0.29
  -3  19   3    3.41    0.33
  -2 -19   3    0.27    0.18
  -2 -19   3    0.32    0.16
   2 -19  -3    0.37    0.20
   2  19  -3    0.23    0.17
  -2  19   3    0.38    0.20
   1 -19  -3    0.50    0.15
  -1 -19   3    0.16    0.17
   1 -19  -3    0.31    0.18
  -1 -19   3    0.50    0.17
  -1  19   3    0.48    0.19
   1  19  -3    0.42    0.18
   0 -19  -3    0.45    0.16
   0 -19  -3    0.89    0.17
   0 -19   3    0.51    0.19
   0 -19   3    0.63    0.18
   0  19  -3    0.69    0.19
   0  19   3    0.61    0.20
   1 -19   3    0.10    0.17
  -1 -19  -3   -0.15    0.14
   1 -19   3   -0.17    0.15
  -1  19  -3    0.06    0.17
   1  19   3   -0.13    0.16
   2 -19   3    4.68    0.34
   2 -19   3    4.06    0.36
  -2 -19  -3    4.15    0.32
   2  19   3    4.62    0.33
  -2  19  -3    4.31    0.34
  -2 -20   3    0.21    0.16
   2 -20  -3    0.11    0.19
  -2 -20   3    0.30    0.19
   2 -20  -3    0.14    0.16
   2  20  -3    0.30    0.18
  -2  20   3    0.14    0.19
  -1 -20   3    0.21    0.16
   1 -20  -3   -0.02    0.18
  -1 -20   3   -0.14    0.17
   1 -20  -3    0.16    0.15
  -1  20   3   -0.13    0.18
   1  20  -3    0.06    0.17
   0 -20  -3    0.12    0.17
   0 -20   3   -0.02    0.17
   0 -20   3   -0.10    0.17
   0  20   3    0.18    0.18
   0  20  -3   -0.08    0.18
  10   0  -4    0.14    0.14
   9   0  -4    0.45    0.13
   8   0  -4    0.15    0.11
   7   0  -4   -0.01    0.09
   6   0  -4   11.41    0.30
   6   0  -4   11.15    0.28
   6   0  -4   11.20    0.31
  -6   0   4   11.75    0.33
   5   0  -4    1.67    0.12
   5   0  -4    1.51    0.11
  -5   0   4    1.75    0.13
   5   0  -4    1.70    0.10
  -4   0   4    1.24    0.10
   4   0  -4    1.10    0.09
   4   0  -4    1.32    0.10
   4   0  -4    1.28    0.09
  -3   0   4    1.35    0.05
   3   0  -4    1.36    0.09
   3   0  -4    1.49    0.10
  -3   0   4    1.48    0.11
   3   0  -4    1.49    0.09
   2   0  -4    2.73    0.13
   2   0  -4    2.95    0.11
  -2   0   4    2.75    0.11
  -2   0   4    2.85    0.14
   2   0  -4    2.73    0.12
   2   0  -4    2.90    0.13
  -2   0   4    2.90    0.11
   2   0  -4    3.01    0.14
   2   0  -4    3.01    0.11
  -1   0   4    0.17    0.03
  -1   0   4    0.17    0.06
  -1   0   4    0.20    0.03
   1   0  -4    0.17    0.04
  -1   0   4    0.12    0.06
   1   0  -4    0.18    0.06
  -1   0   4    0.19    0.05
   1   0  -4    0.41    0.06
   1   0  -4    0.30    0.05
   1   0  -4    0.12    0.06
   1   0  -4    0.13    0.06
   0   0   4  961.73   18.25
   0   0  -4  983.65   18.82
   0   0  -4  962.83   20.39
   0   0   4 1000.00   18.80
   0   0  -4  959.90   18.23
   0   0  -4  972.65   20.37
  -1   0  -4    0.44    0.08
  -1   0  -4    0.53    0.07
   1   0   4    0.52    0.08
   1   0   4    0.34    0.06
  -1   0  -4    0.54    0.08
   1   0   4    0.40    0.06
   1   0   4    0.50    0.08
  -1   0  -4    0.46    0.06
  -2   0  -4    0.60    0.06
   2   0   4    0.64    0.09
   2   0   4    0.36    0.07
  -2   0  -4    0.33    0.06
  -2   0  -4    0.29    0.08
  -2   0  -4    0.40    0.09
   2   0   4    0.35    0.07
   3   0   4   16.89    0.46
  -3   0  -4   17.06    0.45
   3   0   4   17.23    0.46
  -3   0  -4   17.37    0.45
   3   0   4   17.09    0.47
  -3   0  -4   16.43    0.44
  -3   0  -4   17.55    0.49
  -4   0  -4   -0.07    0.08
  -4   0  -4    0.08    0.12
   4   0   4    0.11    0.11
  -4   0  -4    0.04    0.07
  -4   0  -4    0.09    0.12
   4   0   4   -0.07    0.10
   4   0   4    0.09    0.09
   5   0   4  301.26    6.41
  -5   0  -4  292.54    6.30
   5   0   4  316.44    6.44
  -5   0  -4  303.08    5.76
   5   0   4  298.06    5.79
  -5   0  -4  291.56    5.97
  -5   0  -4  312.51    6.31
  -6   0  -4    2.41    0.24
   6   0   4    2.06    0.22
  -6   0  -4    2.18    0.24
  -7   0  -4    2.10    0.24
   7   0   4    1.80    0.22
  -8   0  -4    0.11    0.18
   8   0   4    0.42    0.18
  10  -1  -4    0.69    0.16
  10   1  -4    0.79    0.16
   9  -1  -4    0.56    0.14
   9   1  -4    0.57    0.13
   8  -1  -4    0.03    0.10
   8   1  -4    0.02    0.10
   7  -1  -4    7.85    0.27
   7   1  -4    7.35    0.25
   6  -1  -4    0.97    0.11
   6  -1  -4    0.68    0.09
   6  -1  -4    0.87    0.11
  -6   1   4    0.71    0.11
   6   1  -4    0.79    0.09
   6   1  -4    0.80    0.09
   6   1  -4    0.81    0.05
   5  -1  -4   25.47    0.56
   5  -1  -4   24.85    0.55
   5  -1  -4   25.11    0.55
   5   1  -4   24.93    0.53
  -5   1   4   26.37    0.59
   5   1  -4   24.92    0.53
   5   1  -4   24.84    0.51
   5   1  -4   24.73    0.51
   4  -1  -4    1.33    0.10
   4  -1  -4    1.31    0.06
   4  -1  -4    1.37    0.11
   4  -1  -4    1.19    0.11
   4  -1  -4    1.25    0.06
   4   1  -4    1.29    0.08
  -4   1   4    1.21    0.12
   4   1  -4    1.20    0.09
   4   1  -4    1.21    0.09
   3  -1  -4    1.19    0.07
   3  -1  -4    1.31    0.10
   3  -1  -4    1.35    0.10
   3  -1  -4    1.26    0.11
   3  -1  -4    1.27    0.08
  -3  -1   4    1.33    0.10
  -3   1   4    1.26    0.08
   3   1  -4    1.28    0.09
  -3   1   4    1.19    0.11
   3   1  -4    1.24    0.09
   3   1  -4    1.21    0.09
  -3   1   4    1.29    0.08
   2  -1  -4  113.93    2.22
  -2  -1   4  119.26    2.19
   2  -1  -4  115.22    2.46
   2  -1  -4  114.69    2.29
   2  -1  -4  116.99    2.46
   2  -1  -4  118.02    2.23
  -2  -1   4  116.21    2.19
  -2  -1   4  117.83    2.29
   2   1  -4  115.45    2.21
   2   1  -4  113.96    2.21
   2   1  -4  113.67    2.28
   2   1  -4  116.96    2.43
   2   1  -4  118.08    2.43
  -2   1   4  117.50    2.30
  -2   1   4  117.24    2.21
  -2   1   4  116.43    2.21
   1  -1  -4   48.42    1.08
  -1  -1   4   50.26    1.02
   1  -1  -4   49.23    1.08
  -1  -1   4   49.66    0.97
   1  -1  -4   49.25    0.99
  -1  -1   4   48.34    0.97
   1  -1  -4   48.32    0.99
   1  -1  -4   47.71    1.02
   1  -1  -4   49.38    0.94
  -1  -1   4   49.30    0.96
  -1   1   4   49.67    0.98
  -1   1   4   48.47    0.98
   1   1  -4   50.64    0.99
   1   1  -4   48.92    1.07
  -1   1   4   48.99    1.06
   1   1  -4   49.35    0.95
   1   1  -4   50.12    1.08
   1   1  -4   48.40    1.01
  -1   1   4   50.39    1.03
  -1   1   4   48.93    1.06
   1   1  -4   48.45    0.98
   0  -1  -4  196.45    3.75
   0  -1   4  198.61    4.16
   0  -1  -4  200.63    4.17
   0  -1   4  202.76    4.15
   0  -1   4  193.99    3.68
   0  -1   4  202.44    3.87
   0  -1  -4  200.61    3.75
   0  -1  -4  195.89    4.17
   0  -1   4  197.29    3.74
   0  -1  -4  196.30    3.75
   0  -1  -4  196.07    3.87
   0   1   4  199.04    4.17
   0   1  -4  193.18    4.17
   0   1   4  196.65    3.75
   0   1  -4  197.55    4.18
   0   1   4  194.86    3.65
   0   1  -4  197.04    3.74
   0   1  -4  198.31    3.86
   0   1   4  192.26    4.18
   0   1   4  200.83    3.87
   0   1  -4  200.89    3.75
   1  -1   4    4.44    0.18
   1  -1   4    5.04    0.21
  -1  -1  -4    5.44    0.22
  -1  -1  -4    5.00    0.18
   1  -1   4    5.05    0.18
   1  -1   4    4.79    0.19
  -1  -1  -4    5.07    0.19
  -1  -1  -4    4.98    0.18
  -1   1  -4    5.24    0.19
  -1   1  -4    4.91    0.18
  -1   1  -4    5.07    0.20
  -1   1  -4    5.07    0.20
   1   1   4    4.98    0.18
   1   1   4    5.16    0.21
   1   1   4    5.08    0.19
   1   1   4    4.96    0.19
   2  -1   4    3.18    0.17
   2  -1   4    3.48    0.17
  -2  -1  -4    3.46    0.15
   2  -1   4    3.25    0.15
  -2  -1  -4    3.26    0.17
  -2  -1  -4    3.24    0.18
  -2  -1  -4    3.07    0.15
   2   1   4    3.25    0.17
  -2   1  -4    3.30    0.16
   2   1   4    3.28    0.16
   2   1   4    3.21    0.15
  -2   1  -4    3.12    0.18
  -2   1  -4    3.16    0.15
  -2   1  -4    3.32    0.16
   3  -1   4    3.31    0.18
  -3  -1  -4    3.28    0.16
  -3  -1  -4    3.28    0.20
  -3  -1  -4    2.99    0.19
   3  -1   4    3.45    0.19
  -3  -1  -4    3.15    0.16
   3  -1   4    3.20    0.20
  -3   1  -4    3.38    0.17
   3   1   4    3.23    0.18
  -3   1  -4    3.80    0.20
   3   1   4    3.10    0.20
  -3   1  -4    3.43    0.21
  -3   1  -4    3.45    0.18
   3   1   4    3.51    0.19
  -4  -1  -4    4.09    0.18
  -4  -1  -4    3.85    0.27
  -4  -1  -4    3.69    0.23
   4  -1   4    4.49    0.23
  -4  -1  -4    4.18    0.18
   4  -1   4    4.74    0.23
   4  -1   4    4.52    0.24
   4   1   4    4.43    0.23
   4   1   4    3.65    0.22
   4   1   4    4.32    0.25
  -4   1  -4    4.89    0.28
  -4   1  -4    4.42    0.21
  -4   1  -4    4.61    0.20
  -4   1  -4    4.54    0.24
   5  -1   4    3.77    0.27
   5  -1   4    3.88    0.27
  -5  -1  -4    3.17    0.29
  -5   1  -4    4.41    0.20
  -5   1  -4    3.64    0.17
  -5   1  -4    3.56    0.33
   5   1   4    3.84    0.30
   5   1   4    4.01    0.28
   5   1   4    3.77    0.30
   6  -1   4    7.87    0.36
  -6  -1  -4    8.07    0.33
  -6  -1  -4    7.85    0.39
  -6   1  -4    7.96    0.37
  -6   1  -4    8.35    0.34
   6   1   4    8.30    0.36
   7  -1   4   -0.21    0.15
  -7  -1  -4    0.00    0.15
   7   1   4   -0.15    0.14
  -7   1  -4   -0.16    0.16
  -8  -1  -4   -0.11    0.16
   8  -1   4    0.09    0.17
   8   1   4    0.03    0.16
  -8   1  -4   -0.07    0.17
  10  -2  -4    1.61    0.21
  10   2  -4    1.69    0.18
   9  -2  -4    0.77    0.15
   9   2  -4    0.86    0.13
   8  -2  -4    0.07    0.11
   8   2  -4   -0.06    0.09
   7  -2  -4    3.26    0.18
   7  -2  -4    3.33    0.17
   7  -2  -4    3.34    0.19
   7   2  -4    3.28    0.16
  -6  -2   4   14.27    0.36
   6  -2  -4   13.95    0.37
   6  -2  -4   14.78    0.40
   6  -2  -4   14.52    0.38
   6  -2  -4   15.10    0.37
   6   2  -4   14.57    0.34
   6   2  -4   14.16    0.34
  -6   2   4   14.21    0.41
  -5  -2   4    6.42    0.20
   5  -2  -4    7.36    0.24
   5  -2  -4    6.39    0.20
   5  -2  -4    6.31    0.22
   5  -2  -4    6.33    0.22
   5   2  -4    6.75    0.18
  -5   2   4    6.56    0.25
   5   2  -4    6.30    0.18
   4  -2  -4   13.06    0.32
   4  -2  -4   12.68    0.32
   4  -2  -4   13.15    0.34
   4  -2  -4   12.77    0.33
   4  -2  -4   12.70    0.32
  -4  -2   4   12.71    0.30
   4   2  -4   12.69    0.28
   4   2  -4   12.59    0.28
  -4   2   4   13.30    0.29
  -4   2   4   12.78    0.35
  -4   2   4   13.02    0.29
   3  -2  -4   21.23    0.49
   3  -2  -4   21.15    0.47
   3  -2  -4   20.45    0.47
   3  -2  -4   21.54    0.49
   3  -2  -4   21.20    0.49
   3   2  -4   20.78    0.44
   3   2  -4   20.98    0.44
  -3   2   4   21.03    0.45
  -3   2   4   20.88    0.49
   3   2  -4   20.94    0.43
  -3   2   4   21.16    0.45
   2  -2  -4   16.22    0.40
   2  -2  -4   16.33    0.39
   2  -2  -4   16.60    0.41
   2  -2  -4   16.69    0.40
   2  -2  -4   16.35    0.41
  -2  -2   4   16.71    0.39
  -2  -2   4   16.94    0.33
   2   2  -4   16.74    0.36
   2   2  -4   16.54    0.37
   2   2  -4   16.68    0.38
  -2   2   4   16.26    0.38
  -2   2   4   16.93    0.38
  -2   2   4   17.59    0.42
   1  -2  -4    5.64    0.14
   1  -2  -4    5.34    0.19
  -1  -2   4    5.45    0.19
   1  -2  -4    5.14    0.20
   1  -2  -4    4.95    0.18
  -1  -2   4    5.64    0.16
   1  -2  -4    5.28    0.18
   1  -2  -4    5.03    0.20
  -1  -2   4    5.49    0.18
  -1  -2   4    5.63    0.16
  -1   2   4    4.95    0.19
   1   2  -4    5.57    0.17
  -1   2   4    5.19    0.17
   1   2  -4    5.78    0.16
  -1   2   4    5.26    0.17
   1   2  -4    5.83    0.18
   1   2  -4    5.36    0.18
   1   2  -4    5.42    0.18
  -1   2   4    5.20    0.21
   0  -2  -4  135.92    2.74
   0  -2  -4  138.15    2.65
   0  -2   4  140.62    2.90
   0  -2   4  133.71    2.63
   0  -2   4  140.54    2.73
   0  -2  -4  140.94    2.93
   0  -2  -4  134.64    2.94
   0  -2   4  142.09    2.90
   0  -2  -4  139.18    2.65
   0  -2   4  135.82    2.59
   0   2   4  140.33    2.74
   0   2   4  137.00    2.93
   0   2   4  135.51    2.65
   0   2  -4  138.01    2.73
   0   2  -4  139.95    2.93
   0   2  -4  137.80    2.94
   0   2  -4  136.08    2.64
   0   2  -4  138.98    2.64
   1  -2   4    7.22    0.22
  -1  -2  -4    7.58    0.24
   1  -2   4    8.10    0.24
   1  -2   4    7.53    0.24
  -1  -2  -4    7.84    0.24
  -1  -2  -4    7.83    0.26
  -1  -2  -4    7.45    0.24
   1  -2   4    7.73    0.26
  -1   2  -4    7.61    0.25
   1   2   4    7.70    0.25
   1   2   4    7.50    0.23
  -1   2  -4    7.45    0.26
  -1   2  -4    7.33    0.24
   1   2   4    7.62    0.24
  -1   2  -4    7.50    0.24
  -2  -2  -4    7.76    0.24
   2  -2   4    7.60    0.26
   2  -2   4    7.21    0.24
  -2  -2  -4    7.62    0.28
  -2  -2  -4    7.12    0.24
  -2  -2  -4    7.77    0.25
   2  -2   4    7.47    0.26
  -2   2  -4    7.15    0.26
  -2   2  -4    7.87    0.25
   2   2   4    7.35    0.24
  -2   2  -4    7.88    0.26
  -2   2  -4    7.60    0.28
   2   2   4    7.43    0.26
   2   2   4    7.47    0.26
  -3  -2  -4   41.08    0.89
  -3  -2  -4   39.47    0.93
  -3  -2  -4   40.16    0.92
   3  -2   4   41.83    0.97
  -3  -2  -4   41.14    0.92
   3  -2   4   40.50    0.95
   3  -2   4   40.28    0.89
  -3   2  -4   40.85    0.90
  -3   2  -4   39.50    0.94
   3   2   4   41.23    0.95
   3   2   4   38.25    0.89
  -3   2  -4   41.04    0.94
   3   2   4   40.75    0.96
  -3   2  -4   42.06    0.95
   4  -2   4    0.20    0.11
   4  -2   4    0.13    0.10
  -4  -2  -4    0.06    0.11
  -4  -2  -4    0.18    0.06
  -4  -2  -4   -0.10    0.13
   4  -2   4    0.29    0.09
  -4  -2  -4    0.01    0.06
   4   2   4    0.06    0.13
  -4   2  -4    0.22    0.08
  -4   2  -4    0.19    0.09
   4   2   4    0.13    0.10
  -4   2  -4    0.15    0.11
   4   2   4   -0.01    0.09
  -4   2  -4   -0.04    0.12
  -5  -2  -4   18.46    0.51
   5  -2   4   17.60    0.52
  -5  -2  -4   17.18    0.56
   5  -2   4   17.62    0.52
   5   2   4   17.50    0.53
  -5   2  -4   18.21    0.58
  -5   2  -4   17.85    0.47
  -5   2  -4   19.13    0.48
   5   2   4   18.25    0.53
  -5   2  -4   18.90    0.53
  -6  -2  -4    2.77    0.28
  -6  -2  -4    3.00    0.23
   6  -2   4    3.13    0.26
   6   2   4    2.65    0.25
  -6   2  -4    3.17    0.29
  -6   2  -4    2.90    0.25
   7  -2   4    0.58    0.18
  -7  -2  -4    0.85    0.19
  -7   2  -4    0.87    0.20
   7   2   4    0.75    0.18
   8  -2   4   -0.16    0.16
  -8  -2  -4    0.18    0.18
   8   2   4   -0.03    0.16
  10  -3  -4    2.60    0.27
  10   3  -4    2.97    0.23
   9  -3  -4    1.24    0.18
   9   3  -4    1.50    0.15
   8  -3  -4   -0.03    0.12
   8   3  -4   -0.10    0.08
   7  -3  -4   -0.12    0.10
   7  -3  -4    0.04    0.09
   7  -3  -4    0.08    0.08
   7   3  -4    0.04    0.07
  -6  -3   4    2.52    0.12
   6  -3  -4    2.26    0.17
   6  -3  -4    2.54    0.15
   6  -3  -4    2.33    0.16
   6   3  -4    2.62    0.12
  -6   3   4    2.54    0.19
   6   3  -4    2.74    0.12
  -6   3   4    2.51    0.08
   5  -3  -4   23.90    0.56
  -5  -3   4   23.27    0.50
   5  -3  -4   22.20    0.55
   5  -3  -4   23.39    0.54
   5  -3  -4   24.06    0.56
  -5   3   4   23.77    0.49
  -5   3   4   23.71    0.49
   5   3  -4   23.48    0.47
   5   3  -4   23.07    0.46
  -5   3   4   23.29    0.57
   4  -3  -4   55.98    1.13
  -4  -3   4   54.39    1.09
   4  -3  -4   54.19    1.15
   4  -3  -4   54.51    1.11
   4  -3  -4   56.44    1.21
   4  -3  -4   54.57    1.20
  -4   3   4   54.66    1.16
   4   3  -4   54.90    1.04
  -4   3   4   55.29    1.09
   4   3  -4   55.40    1.04
   3  -3  -4   19.98    0.46
   3  -3  -4   19.57    0.48
   3  -3  -4   20.06    0.48
   3  -3  -4   19.58    0.47
   3  -3  -4   20.99    0.48
  -3   3   4   19.91    0.45
   3   3  -4   19.79    0.41
   3   3  -4   20.14    0.41
   3   3  -4   19.60    0.41
  -3   3   4   20.03    0.49
   2  -3  -4    9.05    0.26
   2  -3  -4    8.86    0.26
   2  -3  -4    8.97    0.26
  -2  -3   4    8.99    0.26
   2  -3  -4    9.12    0.26
   2  -3  -4    8.88    0.27
  -2  -3   4    9.05    0.24
  -2   3   4    9.36    0.28
   2   3  -4    9.14    0.23
   2   3  -4    9.17    0.24
  -2   3   4    9.07    0.25
  -2   3   4   10.05    0.24
  -2   3   4    9.20    0.23
   2   3  -4    8.82    0.22
   1  -3  -4    0.88    0.10
  -1  -3   4    1.17    0.08
  -1  -3   4    1.11    0.09
   1  -3  -4    0.92    0.09
  -1  -3   4    1.00    0.09
   1  -3  -4    0.90    0.09
   1  -3  -4    0.90    0.10
   1  -3  -4    0.79    0.09
  -1  -3   4    1.23    0.10
  -1   3   4    1.25    0.09
   1   3  -4    0.95    0.07
   1   3  -4    1.14    0.10
  -1   3   4    0.87    0.09
   1   3  -4    1.05    0.09
   1   3  -4    1.02    0.11
  -1   3   4    0.93    0.09
  -1   3   4    1.20    0.11
   0  -3  -4    1.52    0.11
   0  -3   4    1.66    0.13
   0  -3   4    1.73    0.12
   0  -3  -4    1.50    0.13
   0  -3   4    1.61    0.12
   0  -3   4    1.62    0.08
   0  -3   4    1.53    0.07
   0  -3  -4    1.58    0.12
   0  -3  -4    1.44    0.13
   0   3  -4    1.42    0.13
   0   3   4    1.46    0.11
   0   3  -4    1.58    0.11
   0   3  -4    1.75    0.13
   0   3  -4    1.57    0.12
   0   3   4    1.61    0.13
   0   3   4    1.37    0.11
   0   3   4    1.58    0.14
   0   3  -4    1.74    0.11
  -1  -3  -4   12.98    0.36
   1  -3   4   13.13    0.35
   1  -3   4   13.12    0.34
  -1  -3  -4   13.53    0.38
   1  -3   4   13.45    0.35
   1  -3   4   13.55    0.37
  -1  -3  -4   13.45    0.35
  -1   3  -4   13.21    0.37
   1   3   4   13.44    0.36
   1   3   4   13.78    0.36
  -1   3  -4   13.23    0.36
  -1   3  -4   13.10    0.37
   1   3   4   13.29    0.36
  -1   3  -4   13.39    0.36
   2  -3   4   19.98    0.50
  -2  -3  -4   20.62    0.49
  -2  -3  -4   20.85    0.50
  -2  -3  -4   19.55    0.50
  -2  -3  -4   20.15    0.52
   2  -3   4   19.30    0.50
   2   3   4   20.07    0.51
   2   3   4   20.94    0.52
  -2   3  -4   20.29    0.52
  -2   3  -4   20.81    0.53
  -2   3  -4   20.41    0.50
   2   3   4   19.81    0.50
  -2   3  -4   19.50    0.52
  -3  -3  -4   33.49    0.75
   3  -3   4   34.11    0.82
  -3  -3  -4   33.36    0.76
  -3  -3  -4   33.18    0.77
  -3  -3  -4   32.48    0.79
   3  -3   4   32.88    0.80
   3  -3   4   33.75    0.77
  -3   3  -4   32.99    0.80
   3   3   4   34.58    0.81
  -3   3  -4   32.23    0.80
  -3   3  -4   33.73    0.77
   3   3   4   33.00    0.77
   3   3   4   33.18    0.80
  -4  -3  -4    0.04    0.13
   4  -3   4    0.16    0.12
  -4  -3  -4   -0.16    0.11
  -4  -3  -4   -0.04    0.04
   4  -3   4    0.10    0.09
   4  -3   4    0.19    0.10
  -4   3  -4    0.19    0.12
  -4   3  -4   -0.02    0.14
   4   3   4   -0.01    0.09
   4   3   4    0.08    0.12
  -4   3  -4    0.17    0.08
  -4   3  -4    0.18    0.09
   4   3   4    0.02    0.09
  -5  -3  -4    1.09    0.16
   5  -3   4    1.61    0.18
   5  -3   4    1.45    0.17
  -5  -3  -4    0.97    0.17
  -5   3  -4    1.44    0.17
  -5   3  -4    1.57    0.14
  -5   3  -4    1.23    0.20
   5   3   4    1.08    0.17
  -5   3  -4    1.75    0.16
   6  -3   4    2.81    0.27
  -6  -3  -4    2.06    0.21
   6  -3   4    2.84    0.25
   6   3   4    2.33    0.24
  -6   3  -4    3.06    0.29
  -6   3  -4    2.64    0.12
  -6   3  -4    2.49    0.12
  -6   3  -4    2.54    0.23
   7  -3   4    0.32    0.15
   7  -3   4    0.60    0.19
  -7  -3  -4    0.28    0.17
   7   3   4    0.60    0.18
  -8  -3  -4    0.52    0.19
   8  -3   4    0.61    0.19
   8   3   4    0.45    0.18
  10  -4  -4    0.86    0.20
   9  -4  -4    1.90    0.21
   9   4  -4    1.93    0.18
   8  -4  -4    1.35    0.16
   8   4  -4    1.35    0.12
   7  -4  -4    1.70    0.16
   7  -4  -4    2.03    0.18
   7   4  -4    1.93    0.12
   6  -4  -4    8.72    0.31
   6  -4  -4    9.21    0.30
   6  -4  -4    9.02    0.31
   6   4  -4    8.48    0.20
  -6   4   4    9.63    0.25
  -6   4   4    9.14    0.34
   6   4  -4    8.81    0.21
  -5  -4   4    8.88    0.22
   5  -4  -4    9.46    0.29
   5  -4  -4    9.53    0.29
   5  -4  -4    9.31    0.31
  -5   4   4    9.67    0.33
  -5   4   4    9.70    0.26
   4  -4  -4   10.73    0.31
   4  -4  -4   10.45    0.31
  -4  -4   4   10.36    0.24
   4  -4  -4   10.41    0.32
   4  -4  -4   10.73    0.31
  -4   4   4   10.93    0.29
  -4   4   4   10.82    0.34
  -3  -4   4   76.47    1.51
   3  -4  -4   76.95    1.67
   3  -4  -4   77.30    1.52
   3  -4  -4   76.80    1.68
   3  -4  -4   75.29    1.58
   3  -4  -4   79.19    1.54
   3   4  -4   77.57    1.46
   3   4  -4   75.59    1.46
  -3   4   4   77.41    1.52
  -3   4   4   77.45    1.58
  -2  -4   4   18.00    0.43
   2  -4  -4   17.74    0.45
  -2  -4   4   18.13    0.41
   2  -4  -4   18.04    0.43
   2  -4  -4   17.79    0.45
   2  -4  -4   17.62    0.45
   2   4  -4   17.91    0.40
  -2   4   4   17.88    0.43
  -2   4   4   18.21    0.46
   2   4  -4   18.48    0.39
  -2   4   4   17.67    0.43
   2   4  -4   17.86    0.39
  -2   4   4   18.10    0.43
   1  -4  -4   31.59    0.69
  -1  -4   4   32.04    0.64
   1  -4  -4   31.92    0.75
  -1  -4   4   32.34    0.64
  -1  -4   4   32.73    0.70
   1  -4  -4   32.33    0.74
   1  -4  -4   31.81    0.72
  -1  -4   4   31.84    0.67
  -1   4   4   32.57    0.74
  -1   4   4   32.37    0.73
   1   4  -4   31.65    0.69
  -1   4   4   31.07    0.69
   1   4  -4   32.20    0.71
   1   4  -4   32.30    0.71
  -1   4   4   31.36    0.73
   1   4  -4   32.90    0.67
   1   4  -4   32.06    0.67
   0  -4  -4   34.57    0.79
   0  -4  -4   36.05    0.81
   0  -4   4   36.26    0.78
   0  -4  -4   34.55    0.75
   0  -4   4   34.87    0.73
   0  -4   4   34.61    0.73
   0  -4  -4   34.71    0.82
   0   4  -4   34.50    0.74
   0   4  -4   34.67    0.77
   0   4   4   36.53    0.79
   0   4  -4   35.86    0.80
   0   4   4   35.09    0.81
   0   4  -4   36.07    0.75
   0   4   4   35.19    0.81
   0   4  -4   34.80    0.80
   0   4   4   34.95    0.76
   1  -4   4    1.32    0.10
   1  -4   4    1.19    0.12
  -1  -4  -4    1.23    0.10
  -1  -4  -4    1.18    0.12
  -1  -4  -4    1.14    0.10
  -1  -4  -4    1.19    0.12
   1  -4   4    1.35    0.13
   1  -4   4    1.18    0.09
   1   4   4    1.27    0.12
   1   4   4    1.03    0.11
  -1   4  -4    1.10    0.11
  -1   4  -4    1.16    0.11
   1   4   4    1.28    0.10
  -1   4  -4    1.39    0.13
  -1   4  -4    1.13    0.12
   2  -4   4   11.69    0.34
   2  -4   4   11.61    0.33
  -2  -4  -4   11.81    0.34
  -2  -4  -4   11.77    0.33
  -2  -4  -4   12.27    0.33
  -2  -4  -4   11.79    0.37
   2  -4   4   12.41    0.35
   2   4   4   11.71    0.34
  -2   4  -4   11.71    0.35
  -2   4  -4   12.36    0.38
   2   4   4   11.54    0.25
   2   4   4   12.13    0.35
  -2   4  -4   11.63    0.35
   2   4   4   11.91    0.34
  -2   4  -4   12.22    0.36
  -3  -4  -4   17.90    0.51
  -3  -4  -4   17.67    0.44
  -3  -4  -4   18.48    0.44
   3  -4   4   18.67    0.50
  -3  -4  -4   18.09    0.47
   3  -4   4   18.11    0.48
   3  -4   4   18.01    0.49
  -3   4  -4   18.90    0.53
  -3   4  -4   18.07    0.49
   3   4   4   18.52    0.50
  -3   4  -4   17.83    0.49
  -3   4  -4   18.76    0.50
   3   4   4   18.53    0.50
   3   4   4   17.86    0.49
   4  -4   4    5.85    0.24
  -4  -4  -4    5.56    0.24
   4  -4   4    5.93    0.27
   4  -4   4    6.19    0.28
  -4  -4  -4    5.56    0.27
  -4   4  -4    5.85    0.23
  -4   4  -4    5.19    0.31
  -4   4  -4    6.10    0.28
  -4   4  -4    6.06    0.26
   4   4   4    5.70    0.27
   4   4   4    5.14    0.27
   4   4   4    5.85    0.26
  -5  -4  -4    7.99    0.30
  -5  -4  -4    7.51    0.34
   5  -4   4    7.74    0.31
   5  -4   4    7.87    0.33
   5   4   4    7.35    0.33
  -5   4  -4    7.98    0.29
  -5   4  -4    8.19    0.33
  -5   4  -4    7.55    0.35
  -5   4  -4    7.32    0.27
   6  -4   4    6.86    0.33
  -6  -4  -4    6.27    0.34
   6  -4   4    6.65    0.36
   6   4   4    5.86    0.32
  -6   4  -4    6.84    0.23
  -6   4  -4    6.37    0.22
  -6   4  -4    7.25    0.33
  -6   4  -4    6.46    0.35
   7  -4   4    2.69    0.27
   7  -4   4    2.56    0.26
  -7  -4  -4    2.15    0.24
   7   4   4    1.95    0.22
  -8  -4  -4    2.22    0.26
   8  -4   4    2.19    0.26
   8   4   4    2.21    0.25
  10  -5  -4    0.85    0.20
   9  -5  -4    3.78    0.29
   9   5  -4    3.53    0.21
   8  -5  -4    9.67    0.37
   8   5  -4    9.40    0.27
   7  -5  -4    0.32    0.12
   7  -5  -4    0.36    0.13
   7   5  -4    0.27    0.06
   6  -5  -4   13.83    0.41
   6  -5  -4   13.56    0.40
   6  -5  -4   13.58    0.41
  -6   5   4   13.23    0.43
  -6   5   4   13.91    0.35
   5  -5  -4    7.65    0.29
   5  -5  -4    8.12    0.28
   5  -5  -4    8.08    0.28
  -5   5   4    8.27    0.31
  -5   5   4    8.00    0.26
   4  -5  -4    0.04    0.07
   4  -5  -4    0.14    0.09
  -4  -5   4    0.02    0.04
   4  -5  -4    0.00    0.06
   4  -5  -4    0.10    0.09
  -4   5   4    0.12    0.08
  -4   5   4    0.01    0.09
   3  -5  -4   17.24    0.43
   3  -5  -4   17.35    0.46
   3  -5  -4   18.39    0.45
   3  -5  -4   17.03    0.45
  -3  -5   4   17.45    0.39
   3   5  -4   17.29    0.36
  -3   5   4   17.26    0.43
  -3   5   4   17.97    0.41
   3   5  -4   17.48    0.36
  -3   5   4   17.33    0.46
  -3   5   4   17.48    0.41
   2  -5  -4   44.11    1.02
   2  -5  -4   43.99    0.93
   2  -5  -4   44.78    1.01
  -2  -5   4   45.18    0.92
  -2  -5   4   44.25    0.93
   2  -5  -4   44.77    0.97
  -2   5   4   44.39    0.99
   2   5  -4   45.52    0.89
  -2   5   4   45.95    0.98
  -2   5   4   44.80    0.93
   2   5  -4   44.84    0.88
  -2   5   4   44.47    0.99
  -1  -5   4    9.96    0.24
   1  -5  -4    9.85    0.28
  -1  -5   4    9.87    0.28
   1  -5  -4    9.84    0.28
  -1  -5   4    9.93    0.28
   1  -5  -4   10.13    0.31
   1  -5  -4    9.83    0.29
  -1  -5   4    9.96    0.23
   1   5  -4   10.05    0.27
   1   5  -4    9.66    0.27
  -1   5   4   10.16    0.31
  -1   5   4    9.93    0.28
  -1   5   4   10.11    0.30
   1   5  -4   10.07    0.25
   1   5  -4    9.86    0.25
   1   5  -4    9.49    0.26
   0  -5  -4   33.98    0.77
   0  -5  -4   33.67    0.73
   0  -5  -4   33.12    0.78
   0  -5   4   33.43    0.71
   0  -5   4   34.82    0.75
   0  -5   4   33.44    0.70
   0  -5  -4   33.41    0.76
   0   5   4   33.45    0.78
   0   5  -4   33.82    0.77
   0   5   4   33.09    0.74
   0   5   4   33.02    0.78
   0   5  -4   33.17    0.77
   0   5  -4   32.87    0.74
   0   5  -4   34.09    0.72
   0   5  -4   32.94    0.72
   1  -5   4    2.72    0.15
   1  -5   4    2.83    0.13
  -1  -5  -4    2.76    0.17
   1  -5   4    2.98    0.18
   1  -5   4    2.68    0.12
  -1  -5  -4    2.64    0.14
  -1  -5  -4    2.92    0.16
  -1  -5  -4    2.70    0.14
   1   5   4    2.78    0.15
  -1   5  -4    2.82    0.15
  -1   5  -4    2.71    0.15
   1   5   4    2.90    0.17
   1   5   4    2.76    0.15
  -1   5  -4    2.95    0.18
  -1   5  -4    2.66    0.16
   2  -5   4   16.12    0.42
   2  -5   4   15.24    0.41
  -2  -5  -4   15.81    0.41
  -2  -5  -4   15.63    0.40
  -2  -5  -4   16.29    0.42
   2  -5   4   16.55    0.43
  -2  -5  -4   15.44    0.45
   2   5   4   15.89    0.44
  -2   5  -4   15.90    0.43
  -2   5  -4   15.56    0.44
   2   5   4   15.58    0.43
  -2   5  -4   15.45    0.46
  -2   5  -4   16.13    0.44
   2   5   4   15.20    0.43
  -3  -5  -4    0.90    0.11
  -3  -5  -4    0.56    0.06
   3  -5   4    0.42    0.08
   3  -5   4    0.58    0.12
  -3  -5  -4    0.65    0.12
   3  -5   4    0.62    0.09
  -3  -5  -4    0.70    0.08
   3   5   4    0.57    0.10
  -3   5  -4    0.68    0.10
   3   5   4    0.87    0.08
  -3   5  -4    0.62    0.10
  -3   5  -4    0.70    0.13
  -3   5  -4    0.66    0.14
   3   5   4    0.50    0.12
   3   5   4    0.69    0.10
  -4  -5  -4    5.09    0.26
  -4  -5  -4    5.45    0.23
   4  -5   4    5.22    0.24
   4  -5   4    5.31    0.25
   4  -5   4    5.37    0.26
   4   5   4    5.46    0.25
  -4   5  -4    4.52    0.31
  -4   5  -4    5.62    0.27
  -4   5  -4    5.34    0.23
   4   5   4    5.14    0.26
  -4   5  -4    5.61    0.25
  -5  -5  -4    0.02    0.10
   5  -5   4    0.20    0.13
   5  -5   4    0.06    0.10
  -5  -5  -4   -0.03    0.12
   5  -5   4    0.15    0.13
  -5   5  -4    0.15    0.09
  -5   5  -4    0.03    0.12
  -5   5  -4    0.06    0.08
   5   5   4   -0.22    0.12
  -6  -5  -4   -0.29    0.13
   6  -5   4    0.11    0.11
   6  -5   4    0.08    0.15
   6  -5   4    0.06    0.14
  -6   5  -4    0.21    0.14
  -6   5  -4    0.11    0.08
   6   5   4   -0.16    0.14
  -6   5  -4    0.06    0.07
   7  -5   4    0.81    0.20
   7  -5   4    1.10    0.19
  -7  -5  -4    0.54    0.17
  -7   5  -4    1.11    0.20
   7   5   4    0.80    0.18
  10  -6  -4    0.25    0.17
   9  -6  -4    5.65    0.34
   8  -6  -4    2.89    0.25
   8   6  -4    2.90    0.16
   7  -6  -4    2.63    0.22
   7  -6  -4    2.70    0.23
   7   6  -4    2.63    0.11
   6  -6  -4   53.19    1.15
   6  -6  -4   54.51    1.25
   6  -6  -4   52.50    1.19
  -6   6   4   54.81    1.11
   5  -6  -4   24.16    0.61
   5  -6  -4   23.20    0.60
   5  -6  -4   23.87    0.58
  -5   6   4   23.06    0.56
  -5   6   4   23.92    0.62
  -4  -6   4   29.96    0.62
   4  -6  -4   31.39    0.74
   4  -6  -4   30.34    0.69
   4  -6  -4   30.51    0.73
   4  -6  -4   30.09    0.75
  -4   6   4   31.24    0.69
  -4   6   4   31.86    0.75
   3  -6  -4   21.39    0.55
  -3  -6   4   21.04    0.46
   3  -6  -4   21.98    0.54
   3  -6  -4   21.26    0.54
  -3  -6   4   21.42    0.53
   3  -6  -4   21.64    0.52
  -3   6   4   21.58    0.51
  -3   6   4   21.09    0.51
   3   6  -4   21.21    0.44
  -3   6   4   21.93    0.51
   3   6  -4   21.44    0.44
  -3   6   4   22.51    0.56
   2  -6  -4    7.81    0.25
  -2  -6   4    8.02    0.23
  -2  -6   4    7.66    0.26
   2  -6  -4    7.80    0.28
   2  -6  -4    7.53    0.26
   2  -6  -4    7.93    0.25
   2   6  -4    7.73    0.21
  -2   6   4    7.66    0.24
  -2   6   4    7.70    0.24
   2   6  -4    8.01    0.21
  -2   6   4    7.46    0.25
  -2   6   4    7.61    0.27
  -1  -6   4   65.08    1.31
   1  -6  -4   64.78    1.45
  -1  -6   4   65.78    1.25
   1  -6  -4   64.16    1.32
   1  -6  -4   64.96    1.38
  -1  -6   4   64.89    1.25
  -1  -6   4   66.65    1.34
   1  -6  -4   66.09    1.44
  -1   6   4   61.60    1.44
   1   6  -4   66.95    1.29
   1   6  -4   65.96    1.40
   1   6  -4   66.42    1.30
  -1   6   4   64.67    1.44
  -1   6   4   65.45    1.33
   1   6  -4   66.89    1.40
   0  -6  -4    0.01    0.02
   0  -6   4    0.00    0.07
   0  -6   4    0.15    0.08
   0  -6  -4    0.11    0.07
   0  -6  -4    0.01    0.08
   0  -6   4    0.04    0.06
   0   6  -4    0.06    0.05
   0   6   4    0.10    0.06
   0   6  -4    0.05    0.05
   0   6  -4    0.21    0.08
   0   6   4    0.07    0.05
   0   6   4    0.19    0.09
   0   6  -4   -0.01    0.07
  -1  -6  -4   63.71    1.39
   1  -6   4   65.11    1.35
  -1  -6  -4   61.51    1.35
   1  -6   4   64.25    1.37
   1  -6   4   63.08    1.36
  -1  -6  -4   61.20    1.39
   1  -6   4   63.02    1.28
  -1  -6  -4   64.24    1.29
  -1  -6  -4   63.64    1.29
   1   6   4   62.31    1.41
  -1   6  -4   63.12    1.30
  -1   6  -4   62.33    1.41
   1   6   4   64.35    1.42
   1   6   4   61.17    1.30
  -1   6  -4   64.78    1.41
   2  -6   4    0.03    0.08
  -2  -6  -4    0.13    0.09
   2  -6   4    0.11    0.07
  -2  -6  -4    0.04    0.05
  -2  -6  -4    0.07    0.05
   2  -6   4    0.14    0.06
  -2  -6  -4    0.09    0.08
   2   6   4    0.00    0.09
  -2   6  -4    0.18    0.08
  -2   6  -4    0.21    0.10
   2   6   4    0.15    0.07
   2   6   4    0.08    0.08
   3  -6   4    0.31    0.09
  -3  -6  -4    0.36    0.10
   3  -6   4    0.16    0.10
   3  -6   4    0.28    0.08
  -3  -6  -4    0.24    0.10
   3   6   4    0.35    0.09
   3   6   4    0.18    0.11
  -3   6  -4    0.21    0.12
   3   6   4    0.36    0.08
  -3   6  -4    0.42    0.10
  -3   6  -4    0.25    0.09
   3   6   4    0.34    0.06
  -4  -6  -4    1.81    0.17
   4  -6   4    2.15    0.22
   4  -6   4    1.99    0.20
  -4  -6  -4    1.72    0.18
   4  -6   4    1.85    0.17
   4  -6   4    1.95    0.17
   4   6   4    1.56    0.17
  -4   6  -4    1.73    0.18
   4   6   4    1.59    0.17
  -4   6  -4    1.90    0.16
  -4   6  -4    1.89    0.19
   5  -6   4   -0.04    0.11
   5  -6   4    0.15    0.15
   5  -6   4   -0.09    0.09
  -5  -6  -4   -0.06    0.10
  -5  -6  -4    0.02    0.12
  -5   6  -4    0.01    0.12
   5   6   4   -0.14    0.12
  -5   6  -4    0.02    0.08
   6  -6   4    0.03    0.11
  -6  -6  -4   -0.37    0.13
   6  -6   4   -0.08    0.13
   6  -6   4   -0.07    0.13
  -6   6  -4    0.06    0.08
  -6   6  -4   -0.06    0.14
   6   6   4   -0.20    0.14
   7  -6   4    0.05    0.15
   7  -6   4   -0.05    0.15
  -7  -6  -4   -0.02    0.14
  -7   6  -4    0.14    0.17
   7   6   4   -0.09    0.14
   9  -7  -4   -0.07    0.16
   8  -7  -4    5.80    0.31
   7  -7  -4    0.55    0.15
   7  -7  -4    0.59    0.15
   7   7  -4    0.69    0.07
   6  -7  -4   35.87    0.84
   6  -7  -4   36.16    0.90
   6  -7  -4   35.73    0.87
  -6   7   4   37.21    0.81
   5  -7  -4    7.93    0.30
   5  -7  -4    7.88    0.29
   5  -7  -4    8.06    0.32
   5  -7  -4    7.79    0.30
  -5   7   4    8.13    0.28
   4  -7  -4   23.61    0.60
  -4  -7   4   22.92    0.49
  -4  -7   4   22.90    0.48
   4  -7  -4   23.04    0.56
   4  -7  -4   24.28    0.61
   4  -7  -4   23.50    0.61
  -4   7   4   23.24    0.54
  -4   7   4   24.25    0.54
  -4   7   4   23.91    0.57
   3  -7  -4   60.35    1.34
  -3  -7   4   58.07    1.23
   3  -7  -4   59.56    1.23
  -3  -7   4   59.33    1.19
   3  -7  -4   59.71    1.35
   3  -7  -4   58.40    1.28
   3   7  -4   60.94    1.15
  -3   7   4   59.47    1.23
   3   7  -4   59.30    1.15
  -3   7   4   58.95    1.31
  -3   7   4   59.80    1.31
   2  -7  -4    3.20    0.18
  -2  -7   4    3.06    0.15
  -2  -7   4    3.02    0.18
   2  -7  -4    3.30    0.19
   2  -7  -4    3.00    0.17
   2  -7  -4    3.23    0.15
  -2   7   4    3.09    0.16
  -2   7   4    3.26    0.15
  -2   7   4    3.10    0.18
   2   7  -4    3.01    0.13
   2   7  -4    2.94    0.14
  -1  -7   4  127.49    2.49
  -1  -7   4  128.28    2.56
  -1  -7   4  132.68    2.44
  -1  -7   4  129.17    2.44
   1  -7  -4  127.64    2.61
   1  -7  -4  127.25    2.79
   1  -7  -4  125.31    2.51
   1  -7  -4  129.73    2.77
  -1   7   4  127.13    2.77
   1   7  -4  129.46    2.48
  -1   7   4  131.41    2.78
   1   7  -4  133.18    2.74
   1   7  -4  131.48    2.73
  -1   7   4  129.52    2.53
   1   7  -4  131.16    2.49
   0  -7  -4    7.25    0.25
   0  -7   4    7.16    0.26
   0  -7  -4    7.35    0.24
   0  -7  -4    7.42    0.28
   0  -7  -4    7.34    0.25
   0  -7   4    7.37    0.26
   0  -7  -4    7.16    0.17
   0  -7   4    7.35    0.22
   0   7   4    7.78    0.26
   0   7  -4    7.41    0.24
   0   7   4    7.21    0.27
   0   7  -4    7.28    0.24
   0   7   4    7.21    0.25
   0   7  -4    7.50    0.24
   1  -7   4    7.62    0.21
  -1  -7  -4    7.86    0.30
   1  -7   4    8.15    0.26
   1  -7   4    7.60    0.21
  -1  -7  -4    7.71    0.24
  -1  -7  -4    7.43    0.25
  -1  -7  -4    7.56    0.26
  -1  -7  -4    7.67    0.26
   1  -7   4    7.92    0.30
  -1   7  -4    7.65    0.27
   1   7   4    7.53    0.26
   1   7   4    7.63    0.28
   1   7   4    7.94    0.28
  -1   7  -4    7.76    0.27
  -1   7  -4    7.19    0.27
  -2  -7  -4   -0.02    0.09
   2  -7   4    0.02    0.06
  -2  -7  -4    0.00    0.04
   2  -7   4   -0.06    0.06
  -2  -7  -4    0.06    0.08
  -2  -7  -4    0.00    0.05
   2  -7   4    0.02    0.08
   2   7   4    0.02    0.10
  -2   7  -4   -0.04    0.07
   2   7   4    0.07    0.07
   2   7   4   -0.04    0.06
  -2   7  -4    0.10    0.09
  -2   7  -4    0.00    0.07
  -3  -7  -4    6.05    0.24
   3  -7   4    6.70    0.26
   3  -7   4    6.13    0.27
  -3  -7  -4    6.14    0.28
   3  -7   4    6.11    0.24
   3  -7   4    6.32    0.31
  -3   7  -4    6.27    0.27
   3   7   4    5.99    0.25
  -3   7  -4    6.20    0.27
  -3   7  -4    5.97    0.28
   3   7   4    6.32    0.26
   3   7   4    6.22    0.27
  -4  -7  -4    0.24    0.12
   4  -7   4    0.09    0.09
   4  -7   4    0.14    0.13
   4  -7   4    0.07    0.12
  -4  -7  -4    0.18    0.09
  -4   7  -4    0.06    0.11
  -4   7  -4    0.28    0.10
   4   7   4    0.00    0.11
   5  -7   4    0.03    0.13
   5  -7   4   -0.01    0.09
   5  -7   4    0.12    0.13
  -5  -7  -4    0.12    0.12
  -5   7  -4    0.17    0.14
   5   7   4   -0.01    0.12
  -5   7  -4    0.13    0.09
   6  -7   4    0.33    0.15
  -6  -7  -4   -0.02    0.13
   6  -7   4    0.34    0.12
   6  -7   4    0.46    0.16
  -6   7  -4    0.22    0.09
  -6   7  -4    0.38    0.16
   6   7   4   -0.02    0.14
   7  -7   4    0.21    0.17
   7  -7   4    0.22    0.19
  -7  -7  -4   -0.29    0.13
   7   7   4   -0.09    0.14
  -7   7  -4    0.12    0.17
  -7   7  -4    0.12    0.07
  -7   7  -4    0.05    0.06
   9  -8  -4    1.28    0.21
   8  -8  -4    5.59    0.32
   7  -8  -4    1.05    0.17
   7  -8  -4    0.86    0.17
   6  -8  -4    2.51    0.22
   6  -8  -4    2.23    0.23
  -6   8   4    2.94    0.23
   5  -8  -4    4.15    0.22
   5  -8  -4    4.18    0.23
   5  -8  -4    4.08    0.25
   5  -8  -4    4.11    0.22
  -5   8   4    3.85    0.22
   4  -8  -4    0.07    0.08
  -4  -8   4    0.24    0.05
   4  -8  -4    0.15    0.07
   4  -8  -4    0.08    0.10
  -4  -8   4    0.17    0.05
   4  -8  -4    0.10    0.11
   4   8  -4    0.14    0.04
  -4   8   4    0.23    0.10
  -4   8   4    0.06    0.06
  -4   8   4    0.13    0.06
   4   8  -4    0.15    0.04
   3  -8  -4    8.30    0.28
  -3  -8   4    7.99    0.23
   3  -8  -4    8.00    0.31
  -3  -8   4    7.62    0.28
  -3  -8   4    7.96    0.23
   3  -8  -4    7.60    0.28
   3  -8  -4    7.77    0.27
  -3   8   4    7.60    0.25
  -3   8   4    7.33    0.25
   3   8  -4    8.24    0.21
  -3   8   4    7.93    0.29
   3   8  -4    8.01    0.21
  -2  -8   4   18.20    0.44
  -2  -8   4   17.93    0.47
   2  -8  -4   17.46    0.46
  -2  -8   4   18.02    0.44
   2  -8  -4   18.09    0.50
   2  -8  -4   17.68    0.49
   2  -8  -4   18.22    0.48
   2   8  -4   18.67    0.42
  -2   8   4   17.65    0.47
   2   8  -4   18.32    0.42
  -2   8   4   17.73    0.47
  -1  -8   4    2.17    0.11
  -1  -8   4    2.34    0.11
  -1  -8   4    2.48    0.16
  -1  -8   4    2.59    0.17
   1  -8  -4    2.70    0.20
  -1  -8   4    2.68    0.17
   1  -8  -4    2.66    0.15
   1  -8  -4    2.72    0.16
   1  -8  -4    2.70    0.17
   1   8  -4    2.35    0.13
  -1   8   4    2.92    0.17
   1   8  -4    2.44    0.16
  -1   8   4    2.88    0.19
  -1   8   4    2.65    0.16
   1   8  -4    2.53    0.15
   0  -8  -4    0.13    0.06
   0  -8  -4    0.18    0.09
   0  -8  -4    0.25    0.07
   0  -8  -4    0.18    0.10
   0  -8   4    0.15    0.07
   0  -8  -4    0.15    0.05
   0  -8   4    0.08    0.09
   0  -8   4    0.21    0.09
   0   8  -4    0.13    0.09
   0   8  -4    0.13    0.06
   0   8  -4    0.07    0.06
   0   8   4    0.32    0.08
   0   8   4    0.07    0.10
   0   8   4    0.11    0.08
   1  -8   4    2.11    0.19
   1  -8   4    2.35    0.08
  -1  -8  -4    2.13    0.19
  -1  -8  -4    2.16    0.13
   1  -8   4    2.11    0.16
   1  -8   4    2.17    0.09
  -1  -8  -4    2.09    0.17
  -1  -8  -4    2.13    0.13
  -1  -8  -4    2.15    0.16
  -1   8  -4    1.95    0.18
  -1   8  -4    2.05    0.16
   1   8   4    2.19    0.19
   1   8   4    2.15    0.15
  -1   8  -4    1.96    0.15
   1   8   4    2.11    0.17
  -2  -8  -4    1.44    0.15
  -2  -8  -4    1.54    0.09
   2  -8   4    1.47    0.11
   2  -8   4    1.47    0.12
  -2  -8  -4    1.61    0.16
  -2  -8  -4    1.64    0.09
   2  -8   4    1.40    0.17
   2  -8   4    1.34    0.14
   2   8   4    1.58    0.15
   2   8   4    1.29    0.13
  -2   8  -4    1.48    0.15
  -2   8  -4    1.39    0.13
  -2   8  -4    1.32    0.15
   2   8   4    1.24    0.15
  -3  -8  -4    2.62    0.21
   3  -8   4    2.80    0.17
   3  -8   4    2.79    0.18
  -3  -8  -4    2.71    0.17
   3  -8   4    2.54    0.24
   3  -8   4    2.60    0.20
  -3   8  -4    2.43    0.21
  -3   8  -4    2.68    0.20
   3   8   4    2.74    0.18
  -3   8  -4    2.20    0.19
   3   8   4    2.58    0.20
  -4  -8  -4    1.66    0.17
  -4  -8  -4    1.59    0.16
   4  -8   4    1.78    0.16
   4  -8   4    1.46    0.16
   4  -8   4    1.56    0.20
  -4   8  -4    1.73    0.18
   4   8   4    1.57    0.17
  -4   8  -4    1.55    0.17
   5  -8   4    1.43    0.21
   5  -8   4    1.68    0.18
  -5  -8  -4    1.37    0.18
   5  -8   4    1.50    0.18
  -5   8  -4    1.40    0.16
   5   8   4    1.63    0.18
  -5   8  -4    1.63    0.20
   6  -8   4    1.78    0.20
   6  -8   4    2.29    0.26
  -6  -8  -4    1.96    0.22
   6  -8   4    1.92    0.22
  -6   8  -4    2.35    0.24
  -6   8  -4    1.96    0.17
   6   8   4    1.89    0.21
   7  -8   4    0.25    0.19
   7  -8   4    0.05    0.16
  -7  -8  -4    0.14    0.15
   7   8   4    0.04    0.16
  -7   8  -4    0.19    0.18
   9  -9  -4    0.41    0.18
   8  -9  -4    4.80    0.31
   7  -9  -4    1.13    0.19
   7  -9  -4    1.15    0.18
   6  -9  -4    0.10    0.14
   6  -9  -4    0.01    0.13
  -6   9   4    0.02    0.13
   5  -9  -4    3.41    0.25
   5  -9  -4    3.13    0.20
   5  -9  -4    4.30    0.23
   5  -9  -4    3.20    0.20
  -5   9   4    3.17    0.22
   5   9  -4    3.07    0.09
  -5   9   4    3.26    0.14
  -5   9   4    3.02    0.14
   4  -9  -4    5.61    0.28
   4  -9  -4    5.44    0.24
  -4  -9   4    5.55    0.18
   4  -9  -4    5.28    0.25
  -4  -9   4    5.53    0.17
   4  -9  -4    5.49    0.25
  -4   9   4    5.49    0.21
  -4   9   4    5.48    0.26
   4   9  -4    5.48    0.16
   4   9  -4    5.20    0.15
  -4   9   4    5.62    0.21
   3  -9  -4    6.74    0.30
   3  -9  -4    6.30    0.26
   3  -9  -4    6.47    0.26
  -3  -9   4    6.10    0.26
   3  -9  -4    6.56    0.25
  -3  -9   4    7.03    0.22
  -3   9   4    6.44    0.24
   3   9  -4    6.66    0.20
  -3   9   4    6.76    0.25
   3   9  -4    7.00    0.20
  -3   9   4    6.80    0.28
   2  -9  -4    0.86    0.12
   2  -9  -4    0.73    0.13
  -2  -9   4    0.98    0.11
   2  -9  -4    0.88    0.10
  -2  -9   4    0.94    0.13
  -2  -9   4    1.07    0.10
   2  -9  -4    1.43    0.15
  -2   9   4    0.99    0.14
  -2   9   4    0.78    0.09
   2   9  -4    1.06    0.10
   2   9  -4    1.29    0.12
   1  -9  -4   25.59    0.60
  -1  -9   4   25.98    0.62
  -1  -9   4   26.38    0.51
  -1  -9   4   25.40    0.51
   1  -9  -4   25.38    0.63
  -1  -9   4   25.88    0.61
   1  -9  -4   24.26    0.64
   1  -9  -4   24.19    0.64
  -1  -9   4   25.29    0.61
   1   9  -4   25.91    0.60
  -1   9   4   24.89    0.64
  -1   9   4   25.54    0.64
   1   9  -4   25.27    0.58
  -1   9   4   23.96    0.61
   1   9  -4   26.04    0.58
   0  -9  -4   71.79    1.61
   0  -9  -4   71.93    1.56
   0  -9  -4   71.09    1.39
   0  -9   4   72.86    1.49
   0  -9  -4   73.08    1.48
   0  -9   4   73.32    1.44
   0  -9   4   75.29    1.54
   0  -9  -4   76.99    1.61
   0  -9   4   72.10    1.55
   0   9   4   71.38    1.51
   0   9  -4   72.88    1.61
   0   9   4   75.82    1.64
   0   9  -4   72.54    1.49
   0   9   4   70.79    1.63
   1  -9   4    8.67    0.29
   1  -9   4    8.58    0.34
  -1  -9  -4    8.13    0.29
  -1  -9  -4    8.46    0.33
  -1  -9  -4    8.63    0.25
  -1  -9  -4    8.63    0.29
  -1  -9  -4    8.15    0.26
  -1   9  -4    7.86    0.30
   1   9   4    8.00    0.31
   1   9   4    8.34    0.29
  -1   9  -4    7.94    0.31
  -1   9  -4    8.11    0.30
   1   9   4    8.72    0.31
   2  -9   4    6.04    0.21
  -2  -9  -4    6.63    0.26
   2  -9   4    6.17    0.31
  -2  -9  -4    6.37    0.29
   2  -9   4    6.33    0.27
   2  -9   4    6.30    0.22
   2   9   4    5.81    0.28
  -2   9  -4    6.00    0.29
   2   9   4    7.51    0.27
  -2   9  -4    6.62    0.28
   2   9   4    6.50    0.26
  -2   9  -4    6.22    0.27
   3  -9   4    0.07    0.14
   3  -9   4    0.05    0.08
  -3  -9  -4    0.08    0.11
   3  -9   4    0.10    0.08
  -3  -9  -4    0.17    0.09
   3  -9   4    0.05    0.11
  -3   9  -4    0.02    0.09
   3   9   4    0.18    0.12
  -3   9  -4    0.12    0.13
   3   9   4    0.23    0.09
   4  -9   4    0.08    0.09
   4  -9   4    0.02    0.11
   4  -9   4   -0.09    0.12
  -4  -9  -4    0.01    0.09
  -4  -9  -4    0.04    0.11
   4   9   4    0.11    0.12
  -4   9  -4    0.10    0.14
  -4   9  -4    0.00    0.10
   5  -9   4    0.39    0.16
  -5  -9  -4    0.20    0.14
   5  -9   4    0.36    0.11
   5  -9   4    0.55    0.15
   5   9   4    0.27    0.14
  -5   9  -4    0.45    0.16
  -5   9  -4    0.39    0.11
   6  -9   4    2.70    0.22
   6  -9   4    3.04    0.31
   6  -9   4    2.43    0.24
  -6  -9  -4    2.46    0.25
   6   9   4    2.93    0.25
  -6   9  -4    2.61    0.20
  -6   9  -4    2.76    0.27
   7  -9   4   -0.09    0.16
   7  -9   4    0.25    0.20
  -7  -9  -4    0.10    0.15
   7   9   4    0.06    0.16
  -7   9  -4   -0.03    0.17
   9 -10  -4    0.16    0.18
   8 -10  -4    8.18    0.39
   7 -10  -4    0.32    0.16
   7 -10  -4    0.65    0.17
   6 -10  -4    0.16    0.14
   6 -10  -4   -0.16    0.14
   6  10  -4    0.12    0.05
  -6  10   4    0.08    0.14
  -5 -10   4    5.16    0.14
   5 -10  -4    4.98    0.27
  -5 -10   4    5.38    0.15
   5 -10  -4    4.97    0.26
   5 -10  -4    5.09    0.28
  -5  10   4    5.20    0.20
  -5  10   4    5.38    0.28
   5  10  -4    5.06    0.15
  -5  10   4    5.05    0.20
  -4 -10   4    0.43    0.08
   4 -10  -4    0.50    0.11
  -4 -10   4    0.39    0.07
   4 -10  -4    0.38    0.09
   4 -10  -4    0.53    0.12
   4 -10  -4    0.54    0.14
   4  10  -4    0.35    0.07
  -4  10   4    0.39    0.08
   4  10  -4    0.41    0.07
  -4  10   4    0.32    0.09
  -4  10   4    0.31    0.13
   3 -10  -4   12.51    0.38
   3 -10  -4   12.14    0.39
  -3 -10   4   12.07    0.40
   3 -10  -4   12.15    0.38
  -3 -10   4   12.60    0.34
   3 -10  -4   12.46    0.42
  -3  10   4   12.55    0.38
  -3  10   4   11.86    0.37
   3  10  -4   12.68    0.31
   3  10  -4   12.68    0.32
  -3  10   4   12.37    0.40
  -2 -10   4    2.38    0.16
   2 -10  -4    2.20    0.16
   2 -10  -4    1.79    0.17
  -2 -10   4    2.34    0.19
   2 -10  -4    1.98    0.16
   2 -10  -4    2.06    0.19
  -2 -10   4    2.11    0.16
   2  10  -4    2.35    0.16
  -2  10   4    2.08    0.17
  -2  10   4    2.21    0.16
   2  10  -4    2.67    0.16
  -2  10   4    2.38    0.20
  -1 -10   4   21.98    0.56
  -1 -10   4   22.79    0.56
   1 -10  -4   20.75    0.56
  -1 -10   4   22.18    0.56
  -1 -10   4   21.97    0.44
   1 -10  -4   21.96    0.60
   1 -10  -4   21.60    0.55
   1 -10  -4   21.04    0.54
  -1  10   4   22.40    0.58
  -1  10   4   20.98    0.57
   1  10  -4   22.28    0.53
   1  10  -4   21.40    0.53
  -1  10   4   20.76    0.56
   0 -10  -4    0.04    0.07
   0 -10  -4   -0.08    0.10
   0 -10   4   -0.05    0.07
   0 -10   4    0.18    0.10
   0 -10   4   -0.08    0.10
   0 -10  -4    0.25    0.07
   0 -10   4    0.00    0.11
   0 -10  -4    0.07    0.10
   0 -10  -4    0.09    0.07
   0  10   4   -0.08    0.11
   0  10   4   -0.09    0.08
   0  10  -4   -0.08    0.07
   0  10  -4   -0.13    0.10
   0  10   4    0.01    0.09
  -1 -10  -4   61.42    1.27
  -1 -10  -4   60.30    1.33
  -1 -10  -4   61.57    1.27
  -1 -10  -4   60.18    1.33
   1 -10   4   60.67    1.36
  -1 -10  -4   61.12    1.36
  -1 -10  -4   63.30    1.33
   1 -10   4   62.41    1.26
  -1  10  -4   59.79    1.30
  -1  10  -4   61.94    1.40
  -1  10  -4   61.18    1.40
   1  10   4   62.82    1.41
   1  10   4   60.03    1.31
   1  10   4   59.76    1.40
  -2 -10  -4   16.67    0.51
   2 -10   4   17.29    0.54
  -2 -10  -4   17.56    0.46
   2 -10   4   17.44    0.48
   2 -10   4   17.64    0.43
   2 -10   4   16.67    0.43
  -2  10  -4   16.95    0.51
  -2  10  -4   17.08    0.51
   2  10   4   18.21    0.51
  -2  10  -4   17.49    0.51
   2  10   4   17.10    0.49
   2  10   4   16.57    0.50
   3 -10   4    7.77    0.28
  -3 -10  -4    8.42    0.34
   3 -10   4    8.05    0.38
   3 -10   4    8.30    0.29
  -3 -10  -4    8.28    0.29
   3 -10   4    8.14    0.33
  -3  10  -4    7.85    0.33
  -3  10  -4    8.21    0.36
   3  10   4    9.03    0.34
  -4 -10  -4    0.15    0.12
   4 -10   4    0.09    0.13
   4 -10   4    0.15    0.09
   4 -10   4    0.06    0.15
   4  10   4    0.13    0.13
  -4  10  -4    0.35    0.16
  -4  10  -4    0.24    0.10
   5 -10   4    0.81    0.17
   5 -10   4    0.85    0.19
  -5 -10  -4    0.85    0.17
   5 -10   4    0.64    0.13
  -5  10  -4    0.73    0.18
  -5  10  -4    0.64    0.13
   5  10   4    0.72    0.17
   6 -10   4    0.38    0.17
   6 -10   4    0.36    0.13
   6 -10   4    0.46    0.20
  -6 -10  -4    0.48    0.16
  -6  10  -4    0.37    0.11
  -6  10  -4    0.31    0.18
   6  10   4    0.41    0.16
   7 -10   4    0.09    0.18
  -7 -10  -4    0.05    0.15
   7  10   4    0.09    0.16
   8 -11  -4    4.08    0.31
   7 -11  -4   -0.07    0.15
   7 -11  -4   -0.06    0.14
   6 -11  -4    1.65    0.19
   6 -11  -4    1.79    0.21
  -6  11   4    1.89    0.20
  -6  11   4    1.32    0.05
   5 -11  -4    1.69    0.19
   5 -11  -4    1.74    0.20
   5 -11  -4    1.79    0.21
  -5 -11   4    2.13    0.11
   5  11  -4    2.21    0.12
  -5  11   4    1.88    0.16
  -5  11   4    1.80    0.19
  -5  11   4    1.92    0.15
  -4 -11   4   -0.09    0.07
   4 -11  -4   -0.05    0.12
   4 -11  -4    0.04    0.14
  -4 -11   4   -0.37    0.12
  -4 -11   4    0.17    0.08
   4 -11  -4    0.14    0.10
  -4  11   4    0.09    0.09
  -4  11   4    0.03    0.13
   4  11  -4    0.03    0.08
  -4  11   4    0.11    0.08
  -3 -11   4    0.97    0.11
   3 -11  -4    1.27    0.17
   3 -11  -4    1.16    0.13
  -3 -11   4    1.34    0.16
  -3 -11   4    1.19    0.12
   3 -11  -4    1.36    0.15
   3 -11  -4    1.29    0.15
   3  11  -4    1.29    0.12
   3  11  -4    1.64    0.15
  -3  11   4    1.12    0.13
  -3  11   4    1.50    0.17
  -3  11   4    1.32    0.15
  -2 -11   4    1.81    0.16
  -2 -11   4    1.66    0.17
   2 -11  -4    1.31    0.15
  -2 -11   4    1.78    0.17
   2 -11  -4    1.16    0.13
   2 -11  -4    1.27    0.14
   2 -11  -4    1.34    0.17
  -2  11   4    1.58    0.17
  -2  11   4    1.28    0.17
  -2  11   4    1.42    0.15
   2  11  -4    1.40    0.14
   2  11  -4    1.71    0.15
  -1 -11   4    0.01    0.10
  -1 -11   4    0.07    0.03
   1 -11  -4   -0.18    0.09
  -1 -11   4    0.05    0.11
  -1 -11   4    0.09    0.11
   1 -11  -4   -0.18    0.12
  -1 -11   4   -0.01    0.04
   1 -11  -4    0.00    0.08
   1 -11  -4   -0.05    0.06
  -1  11   4   -0.01    0.12
   1  11  -4    0.11    0.10
  -1  11   4    0.04    0.08
  -1  11   4   -0.14    0.09
   0 -11   4    4.48    0.25
   0 -11  -4    4.03    0.26
   0 -11  -4    4.47    0.18
   0 -11  -4    4.00    0.23
   0 -11   4    4.38    0.25
   0 -11   4    4.54    0.26
   0 -11  -4    4.31    0.20
   0 -11  -4    3.97    0.19
   0 -11  -4    4.14    0.19
   0 -11   4    4.45    0.19
   0  11   4    3.97    0.23
   0  11   4    3.89    0.21
   0  11   4    3.98    0.26
   0  11  -4    4.62    0.24
   0  11  -4    4.35    0.21
  -1 -11  -4    1.31    0.17
  -1 -11  -4    1.25    0.14
  -1 -11  -4    1.48    0.10
  -1 -11  -4    1.52    0.14
   1 -11   4    1.09    0.13
  -1 -11  -4    1.29    0.10
   1 -11   4    1.01    0.17
  -1 -11  -4    1.34    0.15
  -1  11  -4    1.13    0.17
   1  11   4    1.21    0.14
   1  11   4    1.37    0.15
   1  11   4    1.33    0.17
  -1  11  -4    0.99    0.13
   2 -11   4   73.99    1.56
  -2 -11  -4   74.78    1.49
   2 -11   4   76.00    1.52
   2 -11   4   71.18    1.56
   2 -11   4   72.68    1.62
  -2 -11  -4   70.77    1.59
  -2  11  -4   75.64    1.68
   2  11   4   72.31    1.55
  -2  11  -4   70.24    1.55
  -2  11  -4   73.09    1.68
   2  11   4   71.01    1.65
   3 -11   4   10.63    0.45
  -3 -11  -4   10.84    0.41
   3 -11   4   10.53    0.33
   3 -11   4   11.30    0.39
   3 -11   4   10.47    0.33
  -3 -11  -4   11.29    0.35
   3  11   4   11.02    0.40
  -3  11  -4   10.61    0.40
  -3  11  -4   10.60    0.41
   4 -11   4    0.11    0.13
   4 -11   4   -0.11    0.16
  -4 -11  -4    0.21    0.13
   4 -11   4    0.02    0.09
  -4  11  -4    0.04    0.15
  -4  11  -4    0.14    0.11
   4  11   4    0.13    0.13
   5 -11   4    0.43    0.16
   5 -11   4    0.33    0.11
   5 -11   4    0.28    0.18
  -5 -11  -4    0.42    0.14
   5  11   4    0.29    0.15
  -5  11  -4    0.38    0.12
  -5  11  -4    0.29    0.17
   6 -11   4    0.62    0.18
   6 -11   4    0.17    0.18
   6 -11   4    0.36    0.13
  -6 -11  -4    0.37    0.15
  -6  11  -4    0.33    0.12
   6  11   4    0.33    0.16
  -6  11  -4    0.76    0.20
   8 -12  -4    0.11    0.17
   7 -12  -4    0.39    0.16
   7 -12  -4    0.39    0.17
   6 -12  -4   -0.10    0.13
   6 -12  -4    0.16    0.15
  -6  12   4   -0.01    0.06
  -6  12   4   -0.01    0.06
  -6  12   4   -0.08    0.13
   5 -12  -4    0.11    0.12
   5 -12  -4    0.30    0.14
   5 -12  -4    0.12    0.16
  -5 -12   4    0.12    0.06
   5 -12  -4    0.26    0.12
  -5  12   4   -0.03    0.08
   5  12  -4    0.24    0.08
  -5  12   4    0.07    0.09
  -5  12   4    0.07    0.14
  -4 -12   4    6.21    0.22
   4 -12  -4    5.88    0.28
  -4 -12   4    5.46    0.30
   4 -12  -4    6.25    0.34
   4 -12  -4    5.74    0.29
  -4  12   4    5.83    0.26
  -4  12   4    5.98    0.31
   4  12  -4    6.22    0.22
  -4  12   4    5.72    0.26
   3 -12  -4   69.71    1.47
   3 -12  -4   68.30    1.60
  -3 -12   4   71.62    1.46
  -3 -12   4   67.43    1.48
   3 -12  -4   71.20    1.57
  -3  12   4   69.74    1.50
   3  12  -4   70.02    1.41
  -3  12   4   69.95    1.59
  -3  12   4   72.00    1.60
   2 -12  -4    7.67    0.28
  -2 -12   4    7.25    0.29
  -2 -12   4    7.16    0.31
   2 -12  -4    7.60    0.33
   2 -12  -4    7.32    0.30
   2 -12  -4    7.37    0.31
   2 -12  -4    7.23    0.29
   2  12  -4    7.38    0.27
  -2  12   4    7.21    0.29
  -2  12   4    7.52    0.33
  -2  12   4    7.46    0.30
  -1 -12   4    1.24    0.16
   1 -12  -4    0.94    0.16
   1 -12  -4    0.79    0.10
  -1 -12   4    1.00    0.14
   1 -12  -4    0.85    0.13
   1 -12  -4    0.87    0.11
   1 -12  -4    1.04    0.10
   1  12  -4    1.12    0.13
  -1  12   4    0.97    0.12
   1  12  -4    1.10    0.14
  -1  12   4    1.08    0.16
  -1  12   4    1.07    0.14
   0 -12   4    0.01    0.10
   0 -12  -4    0.06    0.08
   0 -12  -4   -0.15    0.09
   0 -12  -4   -0.14    0.07
   0 -12  -4   -0.13    0.06
   0 -12   4   -0.09    0.11
   0 -12   4   -0.14    0.07
   0 -12  -4   -0.12    0.12
   0  12   4   -0.10    0.08
   0  12   4   -0.24    0.09
   0  12   4   -0.14    0.12
   0  12  -4   -0.10    0.08
   0  12  -4    0.06    0.12
  -1 -12  -4    0.46    0.13
  -1 -12  -4    0.77    0.13
  -1 -12  -4    0.78    0.10
   1 -12   4    0.64    0.16
   1 -12   4    0.59    0.12
  -1 -12  -4    0.42    0.15
  -1  12  -4    0.65    0.16
  -1  12  -4    0.59    0.12
   1  12   4    0.67    0.16
   1  12   4    0.58    0.13
   1  12   4    0.56    0.11
  -2 -12  -4   10.80    0.41
   2 -12   4   10.22    0.36
   2 -12   4   10.03    0.42
  -2 -12  -4   10.68    0.35
  -2  12  -4   10.23    0.41
  -2  12  -4   10.40    0.38
   2  12   4   10.64    0.40
   3 -12   4    4.80    0.20
  -3 -12  -4    4.82    0.29
   3 -12   4    4.67    0.31
   3 -12   4    4.56    0.27
   3 -12   4    4.94    0.21
  -3  12  -4    4.65    0.28
   3  12   4    5.35    0.31
  -3  12  -4    4.47    0.31
   4 -12   4    0.00    0.14
   4 -12   4   -0.07    0.09
   4 -12   4   -0.07    0.17
  -4 -12  -4    0.20    0.13
   4  12   4    0.02    0.14
  -4  12  -4   -0.03    0.12
  -4  12  -4    0.09    0.16
   5 -12   4   -0.03    0.11
   5 -12   4   -0.13    0.14
  -5 -12  -4    0.19    0.14
   5 -12   4   -0.35    0.17
  -5  12  -4    0.01    0.11
   5  12   4    0.29    0.15
  -5  12  -4    0.07    0.17
   6 -12   4   -0.01    0.16
   6 -12   4    0.07    0.12
   6 -12   4   -0.17    0.18
  -6 -12  -4    0.25    0.15
   6  12   4    0.20    0.16
  -6  12  -4    0.09    0.20
  -6  12  -4    0.17    0.12
   8 -13  -4    0.84    0.21
   7 -13  -4    0.32    0.18
   7 -13  -4    0.34    0.17
   6 -13  -4    0.34    0.15
   6 -13  -4    0.23    0.17
  -6  13   4    0.29    0.08
  -6  13   4    0.23    0.08
  -6  13   4    0.17    0.16
   5 -13  -4   -0.05    0.13
   5 -13  -4    0.23    0.13
   5 -13  -4    0.06    0.15
  -5 -13   4    0.18    0.07
   5 -13  -4    0.10    0.11
  -5  13   4    0.17    0.16
   5  13  -4    0.21    0.09
  -5  13   4    0.05    0.09
   4 -13  -4    1.01    0.16
   4 -13  -4    0.75    0.17
  -4 -13   4    1.02    0.11
   4 -13  -4    0.77    0.13
  -4 -13   4    0.62    0.16
   4 -13  -4    0.92    0.15
   4  13  -4    1.01    0.12
  -4  13   4    0.83    0.12
  -4  13   4    0.95    0.18
  -3 -13   4    4.76    0.24
   3 -13  -4    5.38    0.33
   3 -13  -4    5.56    0.29
  -3 -13   4    4.91    0.30
   3 -13  -4    4.68    0.25
   3 -13  -4    5.04    0.27
  -3  13   4    5.55    0.31
  -3  13   4    4.73    0.25
   3  13  -4    4.71    0.23
   2 -13  -4   12.16    0.45
   2 -13  -4   11.94    0.37
   2 -13  -4   11.75    0.39
   2 -13  -4   11.87    0.39
  -2 -13   4   12.16    0.43
  -2 -13   4   12.05    0.39
   2  13  -4   12.25    0.38
  -2  13   4   11.97    0.43
  -2  13   4   11.82    0.40
   2  13  -4   12.49    0.35
  -1 -13   4    2.20    0.20
  -1 -13   4    2.11    0.22
   1 -13  -4    2.55    0.24
   1 -13  -4    2.33    0.20
   1 -13  -4    2.22    0.16
   1 -13  -4    2.33    0.18
   1  13  -4    2.14    0.20
  -1  13   4    1.85    0.20
  -1  13   4    1.87    0.18
   0 -13  -4    1.88    0.20
   0 -13  -4    1.54    0.13
   0 -13   4    1.85    0.19
   0 -13   4    1.79    0.15
   0 -13  -4    2.26    0.16
   0 -13   4    1.89    0.19
   0 -13  -4    1.86    0.12
   0 -13  -4    2.01    0.19
   0  13   4    1.74    0.19
   0  13  -4    2.00    0.19
   0  13   4    1.74    0.18
   1 -13   4    0.19    0.14
  -1 -13  -4    0.20    0.09
  -1 -13  -4    0.37    0.12
   1 -13   4    0.09    0.10
  -1 -13  -4    0.08    0.11
  -1 -13  -4   -0.03    0.13
   1  13   4    0.05    0.15
  -1  13  -4    0.26    0.15
   2 -13   4   10.76    0.37
  -2 -13  -4   10.12    0.41
   2 -13   4    9.99    0.44
  -2 -13  -4   10.53    0.35
  -2  13  -4   10.29    0.41
   2  13   4   10.07    0.40
   3 -13   4   29.94    0.74
   3 -13   4   28.47    0.68
   3 -13   4   30.18    0.69
  -3 -13  -4   28.76    0.78
   3 -13   4   28.53    0.83
   3  13   4   29.33    0.77
  -3  13  -4   29.63    0.80
   4 -13   4    0.37    0.10
   4 -13   4    0.57    0.20
   4 -13   4    0.35    0.16
  -4 -13  -4    0.61    0.16
   4  13   4    0.53    0.16
  -4  13  -4    0.49    0.14
  -4  13  -4    0.46    0.19
   5 -13   4   -0.19    0.15
  -5 -13  -4    0.29    0.15
   5 -13   4   -0.10    0.10
   5 -13   4    0.39    0.21
  -5  13  -4   -0.01    0.13
   5  13   4    0.23    0.16
  -5  13  -4   -0.02    0.18
   7 -14  -4    0.10    0.15
   7 -14  -4   -0.04    0.18
   6 -14  -4    0.01    0.17
   6 -14  -4   -0.11    0.15
  -6  14   4    0.03    0.09
  -6  14   4    0.06    0.17
  -5 -14   4    1.75    0.14
   5 -14  -4    1.55    0.18
   5 -14  -4    1.40    0.22
   5 -14  -4    1.32    0.19
   5  14  -4    1.72    0.16
  -5  14   4    1.85    0.22
  -5  14   4    1.74    0.18
   4 -14  -4   -0.02    0.13
  -4 -14   4   -0.03    0.09
   4 -14  -4    0.06    0.12
  -4 -14   4   -0.15    0.14
   4 -14  -4   -0.17    0.15
  -4  14   4   -0.22    0.12
   4  14  -4    0.14    0.11
  -4  14   4   -0.04    0.08
  -3 -14   4    2.68    0.23
   3 -14  -4    2.60    0.22
   3 -14  -4    2.55    0.23
  -3 -14   4    2.62    0.20
   3 -14  -4    2.45    0.24
   3  14  -4    2.80    0.21
  -3  14   4    2.55    0.25
  -3  14   4    2.51    0.20
  -2 -14   4   10.00    0.37
  -2 -14   4    9.47    0.37
   2 -14  -4   10.24    0.36
   2 -14  -4   10.27    0.42
   2 -14  -4   10.42    0.37
  -2  14   4    9.82    0.36
   2  14  -4   11.02    0.36
  -2  14   4    9.88    0.39
  -1 -14   4    0.77    0.15
   1 -14  -4    0.74    0.17
  -1 -14   4    0.95    0.17
   1 -14  -4    0.82    0.11
   1 -14  -4    0.98    0.10
   1 -14  -4    1.09    0.15
   1  14  -4    0.52    0.16
  -1  14   4    0.87    0.18
  -1  14   4    0.80    0.13
   0 -14  -4    0.32    0.10
   0 -14  -4    0.20    0.12
   0 -14   4    0.06    0.14
   0 -14   4    0.15    0.13
   0 -14  -4    0.08    0.05
   0 -14  -4    0.16    0.05
   0 -14  -4    0.10    0.14
   0  14  -4    0.02    0.14
   0  14   4    0.03    0.14
   0  14   4    0.21    0.10
  -1 -14  -4    0.37    0.14
  -1 -14  -4    0.20    0.12
   1 -14   4    0.28    0.11
   1 -14   4    0.16    0.15
  -1 -14  -4    0.30    0.11
  -1 -14  -4    0.35    0.11
  -1  14  -4   -0.05    0.15
   1  14   4    0.21    0.15
   2 -14   4    0.11    0.12
  -2 -14  -4   -0.03    0.13
   2 -14   4   -0.07    0.13
  -2  14  -4    0.08    0.15
   2  14   4   -0.05    0.15
   3 -14   4    6.51    0.32
   3 -14   4    6.97    0.39
  -3 -14  -4    6.65    0.34
   3 -14   4    6.59    0.18
  -3  14  -4    7.38    0.37
   3  14   4    7.21    0.35
  -4 -14  -4    0.27    0.15
   4 -14   4   -0.01    0.08
   4 -14   4   -0.10    0.18
   4 -14   4   -0.12    0.14
  -4  14  -4   -0.19    0.17
   4  14   4    0.06    0.16
   5 -14   4    0.58    0.19
  -5 -14  -4    0.86    0.18
   5 -14   4    0.84    0.24
  -5  14  -4    0.38    0.15
   5  14   4    0.81    0.18
  -5  14  -4    0.53    0.21
   7 -15  -4   -0.07    0.17
   6 -15  -4    0.46    0.17
   6 -15  -4    0.59    0.21
  -6  15   4    0.13    0.17
  -6  15   4    0.49    0.12
   5 -15  -4    0.33    0.16
   5 -15  -4    0.20    0.13
  -5 -15   4    0.16    0.09
   5 -15  -4    0.22    0.18
  -5  15   4    0.13    0.10
   5  15  -4    0.27    0.11
  -5  15   4    0.06    0.17
   4 -15  -4    0.70    0.19
   4 -15  -4    0.77    0.15
  -4 -15   4    0.91    0.13
  -4 -15   4    0.44    0.19
   4 -15  -4    0.67    0.16
  -4  15   4    0.59    0.12
   4  15  -4    0.74    0.14
  -4  15   4    0.52    0.18
   3 -15  -4    0.10    0.15
   3 -15  -4    0.13    0.13
   3 -15  -4   -0.01    0.10
  -3 -15   4   -0.03    0.13
  -3 -15   4    0.02    0.11
  -3  15   4    0.20    0.15
   3  15  -4    0.20    0.13
  -3  15   4   -0.03    0.09
  -2 -15   4   -0.01    0.12
   2 -15  -4    0.36    0.13
   2 -15  -4    0.19    0.15
   2 -15  -4    0.18    0.10
  -2 -15   4    0.19    0.15
  -2  15   4    0.20    0.10
  -2  15   4    0.33    0.16
   2  15  -4    0.13    0.14
  -1 -15   4    4.56    0.29
  -1 -15   4    3.89    0.28
   1 -15  -4    4.34    0.22
   1 -15  -4    4.13    0.20
   1 -15  -4    4.27    0.20
   1 -15  -4    4.46    0.27
   1 -15  -4    4.55    0.31
  -1  15   4    4.09    0.25
   1  15  -4    3.87    0.28
  -1  15   4    4.57    0.30
   0 -15   4    0.25    0.13
   0 -15  -4    0.33    0.11
   0 -15  -4    0.16    0.13
   0 -15   4    0.04    0.14
   0 -15  -4    0.05    0.12
   0  15  -4    0.03    0.14
   0  15   4    0.13    0.15
   1 -15   4    0.03    0.14
  -1 -15  -4   -0.01    0.10
  -1 -15  -4   -0.12    0.13
  -1 -15  -4   -0.05    0.11
   1 -15   4   -0.22    0.14
   1  15   4   -0.06    0.14
  -1  15  -4   -0.04    0.16
  -2 -15  -4    2.11    0.22
   2 -15   4    2.36    0.25
  -2  15  -4    2.31    0.24
   2  15   4    1.92    0.22
   3 -15   4    2.85    0.26
  -3 -15  -4    3.22    0.27
   3 -15   4    2.52    0.27
  -3  15  -4    3.33    0.30
   3  15   4    3.15    0.28
   4 -15   4    0.31    0.21
  -4 -15  -4    0.58    0.17
   4 -15   4    0.49    0.18
   4 -15   4    0.32    0.08
  -4  15  -4    0.28    0.20
   4  15   4    0.60    0.18
   5 -15   4   -0.02    0.21
  -5 -15  -4    0.16    0.16
  -5  15  -4    0.34    0.21
   5  15   4    0.26    0.17
   6 -16  -4    0.33    0.19
   6 -16  -4    0.33    0.17
  -6  16   4    0.39    0.20
   5 -16  -4    2.35    0.27
   5 -16  -4    2.29    0.26
  -5 -16   4    2.11    0.17
   5 -16  -4    2.48    0.25
  -5  16   4    2.33    0.22
  -5  16   4    1.89    0.24
   5  16  -4    2.21    0.20
   4 -16  -4    2.26    0.25
   4 -16  -4    2.68    0.24
  -4 -16   4    2.52    0.20
  -4 -16   4    2.64    0.27
   4 -16  -4    3.12    0.26
  -4  16   4    2.28    0.25
   4  16  -4    2.87    0.22
  -4  16   4    2.27    0.21
   3 -16  -4   11.04    0.47
   3 -16  -4   10.64    0.38
  -3 -16   4   10.30    0.37
   3 -16  -4   10.90    0.40
  -3 -16   4   10.35    0.44
  -3  16   4    9.91    0.43
   3  16  -4   11.34    0.39
  -3  16   4   10.86    0.40
  -2 -16   4    8.18    0.38
   2 -16  -4    7.91    0.39
   2 -16  -4    8.15    0.35
   2 -16  -4    8.10    0.30
  -2 -16   4    8.05    0.35
  -2  16   4    8.05    0.39
  -2  16   4    7.77    0.34
   2  16  -4    8.23    0.35
   1 -16  -4    0.29    0.16
   1 -16  -4    0.06    0.06
   1 -16  -4    0.07    0.12
  -1 -16   4   -0.17    0.14
  -1 -16   4   -0.12    0.14
   1 -16  -4   -0.07    0.06
   1 -16  -4    0.01    0.12
   1  16  -4   -0.13    0.14
  -1  16   4   -0.11    0.15
   0 -16  -4    2.33    0.19
   0 -16  -4    1.73    0.20
   0 -16   4    1.80    0.21
   0 -16  -4    1.85    0.18
   0 -16   4    1.84    0.21
   0  16   4    1.91    0.22
   0  16  -4    1.88    0.22
   1 -16   4   -0.08    0.14
   1 -16   4    0.23    0.14
  -1 -16  -4    0.09    0.15
   1  16   4    0.10    0.16
  -1  16  -4    0.02    0.15
   2 -16   4    0.74    0.18
  -2 -16  -4    0.50    0.17
  -2  16  -4    0.74    0.19
   2  16   4    0.56    0.18
   3 -16   4    0.70    0.21
  -3 -16  -4    0.74    0.18
  -3  16  -4    0.97    0.21
   3  16   4    0.87    0.19
   4 -16   4    0.06    0.20
  -4 -16  -4    0.27    0.16
   4  16   4    0.04    0.17
  -4  16  -4   -0.10    0.19
  -5 -17   4   -0.07    0.10
   5 -17  -4   -0.11    0.15
   5 -17  -4    0.15    0.14
   5 -17  -4   -0.07    0.19
  -5  17   4    0.01    0.18
  -5  17   4   -0.06    0.11
   5  17  -4    0.02    0.13
   4 -17  -4    0.08    0.15
   4 -17  -4   -0.02    0.18
  -4 -17   4   -0.09    0.18
  -4 -17   4    0.07    0.12
   4 -17  -4    0.20    0.13
  -4  17   4   -0.07    0.11
   4  17  -4    0.24    0.14
  -4  17   4   -0.03    0.17
  -3 -17   4    5.02    0.32
   3 -17  -4    4.73    0.33
   3 -17  -4    4.90    0.30
   3 -17  -4    4.66    0.25
  -3 -17   4    5.04    0.28
  -3  17   4    5.45    0.35
   3  17  -4    4.80    0.29
  -3  17   4    4.57    0.28
   2 -17  -4    0.06    0.14
  -2 -17   4    0.40    0.15
  -2 -17   4    0.30    0.17
   2 -17  -4    0.14    0.16
   2 -17  -4    0.20    0.09
   2  17  -4    0.02    0.15
  -2  17   4    0.15    0.16
   1 -17  -4    1.75    0.19
   1 -17  -4    1.69    0.17
  -1 -17   4    1.20    0.20
  -1 -17   4    1.28    0.19
   1 -17  -4    1.52    0.22
   1  17  -4    1.39    0.20
  -1  17   4    1.18    0.19
   0 -17   4    0.64    0.18
   0 -17   4    0.44    0.17
   0 -17  -4    0.42    0.16
   0  17  -4    0.72    0.18
   0  17   4    0.22    0.17
   1 -17   4   -0.19    0.15
  -1 -17  -4    0.17    0.15
   1 -17   4    0.19    0.15
  -1  17  -4   -0.17    0.15
   1  17   4    0.01    0.16
   2 -17   4    2.19    0.26
  -2 -17  -4    2.63    0.27
  -2  17  -4    2.16    0.26
   2  17   4    2.12    0.25
  -3 -17  -4    0.62    0.18
   3 -17   4    0.53    0.21
   3  17   4    0.56    0.19
  -3  17  -4    0.52    0.21
  -5 -18   4    0.17    0.12
   5 -18  -4    0.07    0.20
  -5  18   4    0.01    0.19
   5  18  -4   -0.10    0.13
   4 -18  -4    0.59    0.20
  -4 -18   4    0.53    0.20
  -4 -18   4    0.76    0.15
   4 -18  -4    0.66    0.18
   4  18  -4    0.60    0.16
  -4  18   4    0.93    0.23
  -4  18   4    0.63    0.15
   3 -18  -4    4.65    0.31
  -3 -18   4    4.35    0.31
   3 -18  -4    4.48    0.25
   3 -18  -4    4.90    0.37
  -3 -18   4    4.58    0.29
   3  18  -4    4.32    0.29
  -3  18   4    4.89    0.35
  -3  18   4    4.12    0.28
   2 -18  -4    1.68    0.25
   2 -18  -4    2.15    0.16
  -2 -18   4    1.94    0.24
   2 -18  -4    2.12    0.15
  -2 -18   4    2.20    0.22
   2 -18  -4    2.10    0.21
   2  18  -4    2.07    0.22
  -2  18   4    1.82    0.24
  -1 -18   4    0.16    0.15
   1 -18  -4   -0.08    0.16
  -1 -18   4    0.12    0.16
   1  18  -4   -0.08    0.15
  -1  18   4   -0.26    0.16
   0 -18   4    0.18    0.16
   0 -18   4    0.01    0.14
   0 -18  -4    0.10    0.16
   0  18  -4   -0.01    0.17
   0  18   4   -0.20    0.16
   1 -18   4    0.43    0.18
   1 -18   4    0.45    0.18
  -1 -18  -4    0.46    0.17
   1  18   4    0.45    0.19
  -1  18  -4    0.41    0.18
   2 -18   4    4.73    0.37
  -2 -18  -4    4.67    0.34
   2 -18   4    4.53    0.34
  -2  18  -4    4.61    0.35
   2  18   4    4.79    0.34
   3 -19  -4    2.40    0.24
   3 -19  -4    2.52    0.28
  -3 -19   4    2.60    0.28
  -3 -19   4    2.90    0.26
   3  19  -4    2.60    0.27
  -3  19   4    2.60    0.29
  -2 -19   4    0.82    0.21
   2 -19  -4    1.02    0.18
  -2 -19   4    0.91    0.18
   2 -19  -4    0.66    0.22
   2  19  -4    0.79    0.19
  -2  19   4    0.72    0.21
  -1 -19   4    0.73    0.20
   1 -19  -4    0.67    0.20
  -1 -19   4    0.43    0.17
   1  19  -4    0.61    0.19
  -1  19   4    0.47    0.20
   0 -19   4   -0.15    0.16
   0 -19  -4    0.06    0.16
   0 -19   4    0.16    0.17
   0  19  -4   -0.08    0.17
   0  19   4   -0.07    0.17
  -1 -19  -4    0.07    0.17
   1 -19   4   -0.03    0.17
   1 -19   4    0.13    0.18
  -1  19  -4   -0.17    0.18
   1  19   4   -0.16    0.18
  10   0  -5    0.00    0.13
   9   0  -5   -0.11    0.11
   8   0  -5   -0.20    0.10
   7   0  -5    0.03    0.10
  -6   0   5   -0.04    0.08
   6   0  -5    0.00    0.06
   6   0  -5    0.06    0.08
   6   0  -5    0.03    0.08
   5   0  -5   -0.05    0.06
  -5   0   5   -0.07    0.07
   5   0  -5   -0.08    0.06
   5   0  -5   -0.04    0.05
   4   0  -5   -0.03    0.05
   4   0  -5    0.01    0.06
   4   0  -5    0.05    0.06
  -4   0   5   -0.04    0.06
   4   0  -5   -0.01    0.02
   3   0  -5   -0.12    0.04
   3   0  -5   -0.12    0.05
  -3   0   5   -0.10    0.04
   3   0  -5   -0.15    0.06
   3   0  -5   -0.09    0.06
  -3   0   5   -0.10    0.04
   3   0  -5   -0.05    0.04
  -3   0   5   -0.09    0.06
  -2   0   5    0.01    0.05
   2   0  -5    0.02    0.06
   2   0  -5   -0.02    0.04
  -2   0   5   -0.06    0.06
   2   0  -5    0.02    0.06
  -2   0   5   -0.11    0.06
   2   0  -5    0.01    0.07
  -1   0   5   -0.05    0.06
  -1   0   5    0.02    0.03
   1   0  -5    0.07    0.07
  -1   0   5    0.13    0.07
   1   0  -5    0.08    0.05
   1   0  -5    0.02    0.07
   1   0  -5    0.03    0.05
  -1   0   5    0.00    0.03
   0   0  -5    0.03    0.05
   0   0   5    0.13    0.07
   0   0  -5   -0.01    0.06
   0   0   5    0.11    0.05
   0   0  -5    0.05    0.07
   0   0   5   -0.01    0.06
   0   0   5   -0.06    0.04
   0   0   5    0.00    0.04
   0   0  -5    0.00    0.05
  -1   0  -5   -0.01    0.05
  -1   0  -5    0.01    0.05
   1   0   5    0.04    0.04
   1   0   5   -0.04    0.05
   1   0   5    0.02    0.08
  -1   0  -5   -0.03    0.06
  -1   0  -5    0.00    0.08
   1   0   5    0.00    0.05
  -2   0  -5    0.01    0.08
  -2   0  -5   -0.05    0.09
  -2   0  -5   -0.10    0.06
   2   0   5   -0.17    0.09
   2   0   5   -0.02    0.07
  -2   0  -5   -0.09    0.06
   2   0   5   -0.13    0.06
   3   0   5   -0.06    0.12
  -3   0  -5   -0.06    0.08
  -3   0  -5   -0.15    0.12
  -3   0  -5   -0.13    0.10
   3   0   5   -0.16    0.09
  -3   0  -5    0.00    0.08
   3   0   5   -0.10    0.08
   4   0   5   -0.03    0.11
  -4   0  -5    0.03    0.09
  -4   0  -5    0.13    0.10
  -4   0  -5    0.17    0.15
  -4   0  -5    0.05    0.16
   4   0   5    0.10    0.15
  -5   0  -5    0.08    0.13
   5   0   5    0.07    0.11
  -5   0  -5    0.23    0.16
  -5   0  -5    0.00    0.06
  -5   0  -5    0.11    0.08
   5   0   5   -0.03    0.13
  -6   0  -5   -0.06    0.15
  -6   0  -5   -0.22    0.13
   6   0   5   -0.02    0.14
   7   0   5    0.14    0.17
  -7   0  -5   -0.13    0.16
  10  -1  -5    0.02    0.14
  10   1  -5    0.31    0.14
   9  -1  -5   -0.10    0.12
   9   1  -5    0.13    0.12
   8  -1  -5    0.01    0.10
   8   1  -5    0.09    0.10
   7  -1  -5   17.00    0.44
   7   1  -5   17.27    0.42
   6  -1  -5    3.71    0.19
   6  -1  -5    3.80    0.17
   6  -1  -5    3.73    0.19
  -6   1   5    3.76    0.20
   6   1  -5    3.66    0.18
   6   1  -5    3.73    0.16
   5  -1  -5    2.98    0.15
   5  -1  -5    3.07    0.12
   5  -1  -5    2.95    0.15
   5  -1  -5    2.90    0.17
   5   1  -5    2.88    0.11
   5   1  -5    2.96    0.15
   5   1  -5    2.71    0.14
  -5   1   5    2.85    0.17
   4  -1  -5    0.53    0.08
   4  -1  -5    0.51    0.08
  -4  -1   5    0.47    0.07
   4  -1  -5    0.58    0.08
   4  -1  -5    0.53    0.06
   4   1  -5    0.41    0.07
   4   1  -5    0.50    0.07
   4   1  -5    0.40    0.06
  -4   1   5    0.56    0.05
  -4   1   5    0.54    0.05
  -4   1   5    0.53    0.09
   3  -1  -5    6.84    0.20
  -3  -1   5    7.07    0.22
   3  -1  -5    6.61    0.23
   3  -1  -5    6.82    0.21
   3  -1  -5    6.58    0.22
   3  -1  -5    7.15    0.21
   3   1  -5    6.61    0.17
   3   1  -5    6.75    0.18
   3   1  -5    6.83    0.21
   3   1  -5    6.53    0.20
  -3   1   5    7.19    0.24
   3   1  -5    6.57    0.20
  -3   1   5    6.71    0.19
  -3   1   5    6.95    0.19
   2  -1  -5   86.24    1.69
  -2  -1   5   86.54    1.64
   2  -1  -5   86.52    1.64
  -2  -1   5   88.55    1.74
   2  -1  -5   83.90    1.74
   2  -1  -5   84.37    1.68
   2  -1  -5   85.72    1.85
   2  -1  -5   86.49    1.85
  -2  -1   5   85.92    1.65
   2   1  -5   83.93    1.72
   2   1  -5   86.41    1.83
   2   1  -5   85.52    1.68
  -2   1   5   87.93    1.75
  -2   1   5   83.14    1.66
   2   1  -5   87.91    1.84
   2   1  -5   84.90    1.67
  -1  -1   5   23.57    0.53
  -1  -1   5   24.78    0.57
   1  -1  -5   24.51    0.59
   1  -1  -5   24.62    0.58
   1  -1  -5   23.55    0.55
   1  -1  -5   23.74    0.57
  -1  -1   5   24.35    0.51
   1   1  -5   23.95    0.54
   1   1  -5   23.61    0.56
   1   1  -5   24.76    0.55
  -1   1   5   23.93    0.55
  -1   1   5   25.52    0.56
   1   1  -5   24.30    0.58
   1   1  -5   24.59    0.55
   1   1  -5   23.68    0.57
  -1   1   5   24.59    0.58
  -1   1   5   23.79    0.54
   0  -1  -5    0.03    0.05
   0  -1   5    0.01    0.05
   0  -1   5    0.01    0.04
   0  -1   5   -0.04    0.06
   0  -1  -5   -0.04    0.07
   0  -1  -5   -0.03    0.05
   0  -1   5    0.06    0.05
   0  -1  -5    0.15    0.07
   0  -1   5    0.15    0.07
   0   1  -5   -0.02    0.04
   0   1  -5    0.01    0.06
   0   1   5    0.00    0.04
   0   1   5    0.01    0.07
   0   1  -5    0.01    0.05
   0   1  -5   -0.01    0.06
   0   1   5    0.01    0.07
  -1  -1  -5    0.07    0.08
   1  -1   5    0.00    0.05
  -1  -1  -5    0.02    0.07
   1  -1   5   -0.07    0.07
  -1  -1  -5    0.08    0.06
   1  -1   5   -0.01    0.06
  -1  -1  -5   -0.04    0.05
   1   1   5    0.04    0.05
  -1   1  -5    0.00    0.07
   1   1   5   -0.10    0.07
   1   1   5    0.03    0.04
   1   1   5    0.01    0.03
  -1   1  -5    0.17    0.08
  -1   1  -5    0.00    0.05
  -2  -1  -5   18.23    0.50
  -2  -1  -5   17.64    0.46
   2  -1   5   16.62    0.46
   2  -1   5   16.75    0.46
   2  -1   5   16.15    0.47
  -2  -1  -5   16.94    0.47
  -2   1  -5   17.34    0.49
   2   1   5   17.11    0.47
   2   1   5   17.49    0.47
  -2   1  -5   17.07    0.46
  -2   1  -5   17.49    0.47
  -2   1  -5   17.76    0.47
   2   1   5   18.33    0.49
   3  -1   5    0.83    0.16
  -3  -1  -5    0.73    0.15
  -3  -1  -5    0.38    0.10
   3  -1   5    0.55    0.11
  -3  -1  -5    0.53    0.11
   3  -1   5    0.59    0.13
  -3  -1  -5    0.47    0.15
  -3   1  -5    0.68    0.11
  -3   1  -5    0.67    0.11
   3   1   5    0.40    0.13
  -3   1  -5    0.48    0.16
   3   1   5    0.44    0.12
  -3   1  -5    0.46    0.13
   3   1   5    0.55    0.16
   4  -1   5   38.51    0.92
  -4  -1  -5   39.00    0.90
  -4  -1  -5   39.24    0.97
  -4  -1  -5   39.24    0.91
  -4  -1  -5   37.34    0.91
   4  -1   5   38.57    0.95
  -4   1  -5   38.22    0.93
   4   1   5   39.08    0.96
  -4   1  -5   40.98    0.94
  -4   1  -5   38.53    0.96
  -4   1  -5   40.34    0.91
   4   1   5   38.31    0.92
  -5  -1  -5    6.18    0.19
  -5  -1  -5    5.88    0.19
   5  -1   5    5.51    0.29
  -5  -1  -5    5.64    0.29
  -5  -1  -5    5.95    0.34
   5  -1   5    6.03    0.29
  -5   1  -5    6.40    0.30
  -5   1  -5    5.73    0.22
  -5   1  -5    5.67    0.34
  -5   1  -5    6.38    0.24
   5   1   5    5.34    0.30
  -6  -1  -5    0.08    0.14
  -6  -1  -5    0.11    0.14
   6  -1   5    0.13    0.15
  -6   1  -5    0.30    0.15
  -6   1  -5    0.24    0.17
   6   1   5    0.23    0.14
   7  -1   5    0.45    0.18
  -7  -1  -5   -0.08    0.16
  -7   1  -5    0.49    0.18
   7   1   5    0.14    0.16
  10  -2  -5    1.35    0.20
  10   2  -5    1.26    0.17
   9  -2  -5   -0.06    0.13
   9   2  -5    0.13    0.11
   8  -2  -5    2.00    0.19
   8   2  -5    1.75    0.15
   7  -2  -5    0.05    0.10
   7   2  -5    0.26    0.08
   6  -2  -5    4.00    0.17
   6  -2  -5    4.30    0.22
   6  -2  -5    3.74    0.19
   6  -2  -5    4.02    0.18
  -6  -2   5    3.94    0.17
   6   2  -5    3.98    0.16
  -6   2   5    4.02    0.22
   6   2  -5    3.70    0.16
   5  -2  -5   11.61    0.34
  -5  -2   5   11.29    0.30
   5  -2  -5   11.57    0.32
   5  -2  -5   10.89    0.31
   5  -2  -5   11.85    0.31
   5   2  -5   11.36    0.29
  -5   2   5   11.36    0.35
   5   2  -5   11.24    0.28
   4  -2  -5   18.04    0.43
   4  -2  -5   18.18    0.45
   4  -2  -5   17.95    0.45
   4  -2  -5   18.55    0.44
  -4   2   5   18.59    0.39
   4   2  -5   17.73    0.40
   4   2  -5   17.92    0.40
   4   2  -5   18.08    0.39
  -4   2   5   17.86    0.46
  -4   2   5   18.05    0.39
   3  -2  -5    4.30    0.16
   3  -2  -5    4.36    0.19
   3  -2  -5    4.31    0.17
  -3  -2   5    4.27    0.18
   3  -2  -5    4.42    0.19
   3  -2  -5    4.53    0.18
   3   2  -5    4.00    0.15
  -3   2   5    4.16    0.20
   3   2  -5    4.15    0.16
   3   2  -5    4.04    0.15
  -3   2   5    4.43    0.16
   2  -2  -5  283.42    6.01
  -2  -2   5  290.30    5.35
   2  -2  -5  283.62    6.01
   2  -2  -5  278.12    5.56
   2  -2  -5  284.03    5.39
   2  -2  -5  287.29    5.31
  -2  -2   5  287.34    5.55
  -2  -2   5  291.68    5.35
   2   2  -5  288.99    5.38
  -2   2   5  289.30    5.57
   2   2  -5  287.64    5.38
   2   2  -5  286.08    5.98
   2   2  -5  277.73    5.53
   2   2  -5  293.04    5.98
  -2   2   5  287.65    5.39
   1  -2  -5    0.06    0.04
  -1  -2   5    0.01    0.06
   1  -2  -5    0.03    0.05
   1  -2  -5    0.06    0.05
  -1  -2   5    0.05    0.07
   1  -2  -5    0.00    0.07
  -1  -2   5    0.03    0.06
   1  -2  -5    0.04    0.07
  -1   2   5    0.04    0.04
   1   2  -5    0.03    0.06
   1   2  -5    0.12    0.07
  -1   2   5    0.01    0.07
   1   2  -5    0.02    0.06
  -1   2   5    0.02    0.07
  -1   2   5    0.07    0.05
   1   2  -5    0.09    0.05
   1   2  -5    0.03    0.05
   0  -2   5    5.80    0.17
   0  -2  -5    5.97    0.21
   0  -2   5    6.01    0.19
   0  -2  -5    5.81    0.21
   0  -2   5    5.83    0.23
   0  -2   5    5.98    0.21
   0  -2  -5    5.47    0.22
   0  -2  -5    6.25    0.24
   0  -2  -5    5.71    0.21
   0  -2   5    6.12    0.18
   0   2   5    6.11    0.20
   0   2   5    6.02    0.22
   0   2  -5    5.83    0.21
   0   2  -5    6.47    0.22
   0   2   5    5.81    0.21
   0   2  -5    6.02    0.21
   0   2  -5    5.93    0.23
  -1  -2  -5    3.01    0.18
   1  -2   5    2.69    0.13
  -1  -2  -5    3.02    0.17
   1  -2   5    2.93    0.16
   1  -2   5    3.03    0.15
  -1  -2  -5    2.80    0.15
  -1  -2  -5    3.03    0.16
  -1   2  -5    3.03    0.16
   1   2   5    2.92    0.08
   1   2   5    2.83    0.16
   1   2   5    2.87    0.16
  -1   2  -5    2.87    0.18
  -1   2  -5    2.97    0.17
   1   2   5    2.92    0.15
  -1   2  -5    2.82    0.15
   2  -2   5    0.42    0.08
  -2  -2  -5    0.72    0.11
  -2  -2  -5    0.76    0.09
   2  -2   5    0.70    0.12
  -2  -2  -5    0.83    0.13
  -2  -2  -5    0.67    0.09
   2  -2   5    0.72    0.09
  -2   2  -5    0.66    0.12
   2   2   5    0.63    0.11
   2   2   5    0.71    0.10
  -2   2  -5    0.83    0.13
   2   2   5    0.72    0.10
  -2   2  -5    0.69    0.10
  -2   2  -5    0.72    0.10
   3  -2   5  158.00    3.37
  -3  -2  -5  163.36    3.33
   3  -2   5  154.23    3.05
  -3  -2  -5  154.39    3.33
  -3  -2  -5  153.23    3.16
   3  -2   5  155.08    3.35
  -3  -2  -5  159.26    3.05
  -3   2  -5  158.78    3.06
  -3   2  -5  156.82    3.36
  -3   2  -5  132.21    3.33
   3   2   5  157.54    3.06
   3   2   5  157.81    3.37
   3   2   5  157.63    3.36
  -3   2  -5  162.05    3.17
  -4  -2  -5    0.11    0.15
   4  -2   5    0.81    0.16
  -4  -2  -5    0.00    0.16
   4  -2   5    0.71    0.12
  -4  -2  -5    0.34    0.09
  -4  -2  -5    0.44    0.09
   4   2   5    0.22    0.13
  -4   2  -5    0.76    0.17
   4   2   5    0.23    0.15
  -4   2  -5    0.61    0.15
  -4   2  -5    0.71    0.10
  -4   2  -5    0.82    0.12
  -5  -2  -5   14.64    0.45
   5  -2   5   14.91    0.47
  -5  -2  -5   14.15    0.50
   5  -2   5   15.24    0.49
   5   2   5   14.13    0.48
  -5   2  -5   14.57    0.47
  -5   2  -5   13.50    0.49
  -5   2  -5   15.28    0.43
  -5   2  -5   15.70    0.43
  -5   2  -5   14.08    0.41
   6  -2   5    1.07    0.19
  -6  -2  -5    1.16    0.20
  -6   2  -5    1.00    0.18
  -6   2  -5    1.16    0.21
  -6   2  -5    1.03    0.08
   6   2   5    0.86    0.17
   7  -2   5    0.17    0.17
  -7  -2  -5   -0.02    0.16
  -7   2  -5    0.30    0.19
   7   2   5    0.05    0.16
  10  -3  -5    3.12    0.27
   9  -3  -5    0.05    0.14
   9   3  -5    0.15    0.11
   8  -3  -5    0.21    0.12
   8   3  -5    0.26    0.09
   7  -3  -5    2.23    0.19
   7   3  -5    2.19    0.14
   6  -3  -5    2.57    0.17
   6  -3  -5    2.54    0.16
   6  -3  -5    2.57    0.16
  -6  -3   5    2.48    0.13
  -6   3   5    2.85    0.21
   6   3  -5    2.51    0.13
   6   3  -5    2.57    0.12
   5  -3  -5   17.94    0.46
   5  -3  -5   18.26    0.45
  -5  -3   5   17.33    0.41
   5  -3  -5   18.02    0.46
   5   3  -5   17.50    0.38
  -5   3   5   18.12    0.48
   5   3  -5   17.25    0.39
  -5   3   5   18.02    0.39
   4  -3  -5   40.41    0.88
   4  -3  -5   41.45    0.91
   4  -3  -5   40.08    0.85
  -4  -3   5   34.12    0.82
   4   3  -5   39.44    0.78
   4   3  -5   41.13    0.80
  -4   3   5   40.84    0.82
  -4   3   5   41.35    0.89
   4   3  -5   40.74    0.79
   3  -3  -5   37.21    0.86
   3  -3  -5   37.45    0.80
  -3  -3   5   37.70    0.80
   3  -3  -5   37.57    0.86
   3  -3  -5   36.44    0.83
  -3   3   5   37.96    0.84
  -3   3   5   37.53    0.78
   3   3  -5   37.91    0.76
   3   3  -5   37.72    0.76
   3   3  -5   37.69    0.77
  -2  -3   5   11.24    0.27
   2  -3  -5   12.62    0.35
  -2  -3   5   12.58    0.34
  -2  -3   5   13.00    0.27
  -2  -3   5   12.95    0.34
   2  -3  -5   12.47    0.35
   2  -3  -5   12.58    0.36
   2  -3  -5   12.90    0.34
   2   3  -5   13.22    0.31
   2   3  -5   12.99    0.32
   2   3  -5   12.81    0.32
  -2   3   5   13.16    0.37
  -2   3   5   13.15    0.31
   2   3  -5   13.04    0.31
   2   3  -5   12.59    0.33
  -2   3   5   12.93    0.31
  -2   3   5   13.15    0.34
   1  -3  -5   17.38    0.46
   1  -3  -5   18.34    0.44
  -1  -3   5   17.97    0.45
   1  -3  -5   18.02    0.47
   1  -3  -5   18.14    0.46
  -1  -3   5   17.92    0.41
   1  -3  -5   17.99    0.36
  -1  -3   5   17.35    0.41
   1   3  -5   17.99    0.45
  -1   3   5   19.08    0.48
  -1   3   5   17.86    0.45
   1   3  -5   17.81    0.44
  -1   3   5   17.70    0.44
   1   3  -5   18.24    0.43
  -1   3   5   18.17    0.44
   1   3  -5   17.99    0.45
   1   3  -5   17.66    0.43
   0  -3  -5   17.89    0.44
   0  -3  -5   17.35    0.47
   0  -3   5   17.45    0.42
   0  -3   5   17.51    0.40
   0  -3   5   16.93    0.40
   0  -3  -5   17.58    0.44
   0  -3   5   17.98    0.40
   0  -3   5   17.60    0.46
   0  -3  -5   17.22    0.46
   0  -3  -5   17.67    0.45
   0   3   5   17.17    0.45
   0   3  -5   17.87    0.44
   0   3  -5   17.59    0.45
   0   3   5   18.38    0.45
   0   3  -5   17.57    0.45
   0   3   5   16.12    0.45
   0   3  -5   17.45    0.46
   1  -3   5    0.42    0.07
  -1  -3  -5    0.42    0.08
  -1  -3  -5    0.54    0.08
   1  -3   5    0.61    0.10
  -1  -3  -5    0.57    0.11
   1  -3   5    0.40    0.06
  -1  -3  -5    0.44    0.09
  -1   3  -5    0.39    0.08
   1   3   5    0.36    0.08
   1   3   5    0.31    0.10
  -1   3  -5    0.58    0.10
  -1   3  -5    0.52    0.11
   1   3   5    0.53    0.08
  -1   3  -5    0.41    0.08
   2  -3   5    0.70    0.12
  -2  -3  -5    0.62    0.09
  -2  -3  -5    0.83    0.14
  -2  -3  -5    0.70    0.12
   2  -3   5    0.55    0.09
   2  -3   5    0.52    0.09
  -2  -3  -5    0.66    0.09
   2   3   5    0.58    0.12
  -2   3  -5    0.61    0.12
   2   3   5    0.53    0.10
  -2   3  -5    0.66    0.10
   2   3   5    0.65    0.09
  -2   3  -5    0.65    0.12
  -2   3  -5    0.65    0.10
  -3  -3  -5  161.75    3.10
   3  -3   5  152.66    3.40
  -3  -3  -5  162.67    3.38
   3  -3   5  160.32    3.11
   3  -3   5  161.54    3.42
  -3  -3  -5  154.38    3.38
  -3  -3  -5  156.79    3.22
   3   3   5  156.24    3.41
  -3   3  -5  155.39    3.41
   3   3   5  162.72    3.43
   3   3   5  157.42    3.11
  -3   3  -5  161.10    3.23
  -3   3  -5  157.93    3.11
  -4  -3  -5   -0.04    0.06
  -4  -3  -5   -0.19    0.11
   4  -3   5    0.08    0.09
   4  -3   5    0.15    0.13
  -4   3  -5    0.11    0.09
   4   3   5   -0.24    0.09
  -4   3  -5    0.34    0.13
  -4   3  -5    0.03    0.08
  -4   3  -5   -0.08    0.12
   4   3   5   -0.37    0.13
  -5  -3  -5   -0.05    0.12
   5  -3   5    0.09    0.11
   5  -3   5   -0.03    0.13
  -5  -3  -5   -0.09    0.14
   5   3   5   -0.04    0.13
  -5   3  -5    0.18    0.09
  -5   3  -5    0.32    0.09
  -5   3  -5    0.12    0.09
  -5   3  -5    0.28    0.14
  -5   3  -5   -0.11    0.14
  -6  -3  -5    0.07    0.15
   6  -3   5    0.21    0.14
   6   3   5    0.07    0.15
  -6   3  -5    0.20    0.07
  -6   3  -5    0.19    0.15
  -6   3  -5    0.17    0.07
  -6   3  -5    0.24    0.17
  -7  -3  -5   -0.10    0.16
   7  -3   5   -0.06    0.16
  -7   3  -5   -0.09    0.18
   7   3   5   -0.13    0.15
  10  -4  -5    3.32    0.29
   9  -4  -5    3.15    0.26
   9   4  -5    3.11    0.19
   8  -4  -5    0.82    0.15
   8   4  -5    1.00    0.10
   7  -4  -5    0.67    0.14
   7   4  -5    0.81    0.08
   6  -4  -5    3.30    0.20
  -6  -4   5    3.60    0.13
   6  -4  -5    3.44    0.20
   6  -4  -5    3.27    0.19
   6   4  -5    3.19    0.13
  -6   4   5    3.40    0.24
   6   4  -5    3.16    0.12
  -6   4   5    3.32    0.14
   5  -4  -5    9.18    0.31
  -5  -4   5    9.48    0.25
   5  -4  -5    9.91    0.31
   5  -4  -5   10.32    0.31
  -5   4   5    9.89    0.27
   5   4  -5    9.38    0.23
  -5   4   5    9.55    0.34
   5   4  -5    9.75    0.23
   4  -4  -5    0.54    0.09
  -4  -4   5    0.60    0.07
   4  -4  -5    0.56    0.10
   4  -4  -5    0.52    0.10
  -4   4   5    0.53    0.11
   4   4  -5    0.64    0.07
  -4   4   5    0.50    0.09
   4   4  -5    0.58    0.06
   3  -4  -5   10.72    0.32
   3  -4  -5   10.74    0.33
  -3  -4   5   10.97    0.29
   3  -4  -5   10.76    0.31
   3  -4  -5   10.80    0.31
  -3   4   5   10.60    0.31
  -3   4   5   11.19    0.35
   3   4  -5   11.18    0.28
   3   4  -5   10.94    0.27
   3   4  -5   10.91    0.27
  -2  -4   5    0.89    0.10
   2  -4  -5    0.88    0.10
   2  -4  -5    0.99    0.11
  -2  -4   5    0.87    0.09
  -2  -4   5    0.85    0.04
   2  -4  -5    0.67    0.10
   2  -4  -5    0.75    0.09
  -2   4   5    0.73    0.10
  -2   4   5    0.93    0.09
   2   4  -5    0.84    0.07
   2   4  -5    0.84    0.09
  -2   4   5    0.90    0.09
   2   4  -5    0.72    0.08
   2   4  -5    1.00    0.09
  -2   4   5    0.84    0.10
   2   4  -5    0.90    0.07
   2   4  -5    0.78    0.09
  -1  -4   5   16.88    0.43
   1  -4  -5   16.50    0.33
   1  -4  -5   16.06    0.43
   1  -4  -5   15.95    0.44
  -1  -4   5   16.39    0.38
  -1  -4   5   16.55    0.40
   1  -4  -5   17.09    0.45
   1  -4  -5   16.61    0.42
   1   4  -5   16.55    0.41
  -1   4   5   16.24    0.42
   1   4  -5   16.56    0.42
   1   4  -5   16.87    0.41
   1   4  -5   16.64    0.42
   1   4  -5   16.59    0.40
  -1   4   5   16.56    0.42
  -1   4   5   16.82    0.42
   0  -4  -5    0.58    0.07
   0  -4  -5    0.48    0.09
   0  -4  -5    0.59    0.10
   0  -4  -5    0.56    0.08
   0  -4  -5    0.56    0.09
   0  -4   5    0.69    0.10
   0  -4   5    0.54    0.08
   0  -4   5    0.52    0.08
   0   4  -5    0.61    0.09
   0   4  -5    0.65    0.08
   0   4  -5    0.46    0.07
   0   4   5    0.47    0.07
   0   4   5    0.61    0.10
   0   4  -5    0.56    0.09
  -1  -4  -5    4.07    0.19
   1  -4   5    3.95    0.19
   1  -4   5    4.07    0.17
   1  -4   5    3.88    0.16
  -1  -4  -5    3.87    0.21
  -1  -4  -5    3.95    0.20
   1   4   5    3.87    0.18
  -1   4  -5    4.16    0.21
   1   4   5    4.20    0.21
  -1   4  -5    4.29    0.21
   1   4   5    4.17    0.19
  -1   4  -5    4.18    0.20
  -1   4  -5    3.53    0.19
  -2  -4  -5    0.58    0.12
  -2  -4  -5    0.69    0.09
   2  -4   5    0.65    0.09
   2  -4   5    0.65    0.09
  -2  -4  -5    0.49    0.09
   2  -4   5    0.67    0.12
  -2  -4  -5    0.67    0.13
   2   4   5    0.47    0.10
  -2   4  -5    0.84    0.13
  -2   4  -5    0.70    0.14
  -2   4  -5    0.66    0.10
   2   4   5    0.66    0.11
   2   4   5    0.48    0.13
  -2   4  -5    0.63    0.10
  -3  -4  -5   24.38    0.62
  -3  -4  -5   23.90    0.67
   3  -4   5   24.45    0.63
  -3  -4  -5   23.83    0.60
   3  -4   5   23.82    0.62
  -3  -4  -5   24.27    0.60
   3   4   5   24.96    0.66
  -3   4  -5   24.77    0.68
  -3   4  -5   25.16    0.65
   3   4   5   23.55    0.63
   3   4   5   23.45    0.64
  -3   4  -5   24.32    0.63
  -3   4  -5   23.70    0.64
  -4  -4  -5    0.16    0.12
   4  -4   5    0.44    0.10
  -4  -4  -5    0.26    0.13
   4  -4   5    0.48    0.14
  -4   4  -5    0.51    0.16
  -4   4  -5    0.48    0.09
   4   4   5    0.25    0.11
   4   4   5    0.25    0.13
  -4   4  -5    0.38    0.13
   5  -4   5    0.31    0.11
   5  -4   5    0.40    0.15
  -5  -4  -5    0.18    0.14
  -5  -4  -5    0.27    0.13
  -5   4  -5    0.56    0.17
  -5   4  -5    0.50    0.10
  -5   4  -5    0.37    0.14
   5   4   5    0.18    0.14
   6  -4   5    0.07    0.15
   6  -4   5    0.41    0.16
  -6  -4  -5    0.19    0.15
  -6   4  -5    0.08    0.18
  -6   4  -5    0.22    0.08
  -6   4  -5    0.19    0.15
   6   4   5    0.16    0.15
  -6   4  -5    0.31    0.09
   7  -4   5    0.32    0.18
  -7  -4  -5    0.57    0.18
   7   4   5    0.38    0.18
  10  -5  -5    0.66    0.18
   9  -5  -5    0.56    0.18
   8  -5  -5    1.15    0.17
   8   5  -5    1.46    0.13
   7  -5  -5    0.61    0.13
   7   5  -5    0.67    0.07
   6  -5  -5   18.36    0.50
   6  -5  -5   17.50    0.49
  -6  -5   5   17.02    0.37
   6  -5  -5   18.09    0.48
  -6   5   5   18.28    0.42
   6   5  -5   17.67    0.36
   6   5  -5   17.52    0.36
  -6   5   5   18.00    0.52
   5  -5  -5    8.65    0.30
  -5  -5   5    8.49    0.21
   5  -5  -5    8.48    0.30
   5  -5  -5    8.75    0.31
  -5   5   5    8.78    0.27
   5   5  -5    8.80    0.20
   5   5  -5    8.99    0.20
  -5   5   5    8.73    0.35
   4  -5  -5    1.14    0.13
   4  -5  -5    0.97    0.12
   4  -5  -5    1.09    0.13
  -4  -5   5    1.33    0.10
   4  -5  -5    0.95    0.10
   4   5  -5    1.14    0.09
   4   5  -5    1.20    0.09
  -4   5   5    1.10    0.12
  -4   5   5    1.07    0.13
   3  -5  -5    9.24    0.29
   3  -5  -5    9.36    0.30
   3  -5  -5    9.47    0.29
   3  -5  -5    9.31    0.31
  -3   5   5    9.28    0.24
   3   5  -5    9.55    0.25
  -3   5   5   10.14    0.33
  -3   5   5    9.59    0.30
  -3   5   5    9.49    0.24
   3   5  -5    9.14    0.24
   2  -5  -5    5.29    0.20
   2  -5  -5    5.18    0.23
   2  -5  -5    5.30    0.20
  -2  -5   5    5.03    0.19
   2  -5  -5    4.82    0.20
  -2  -5   5    5.24    0.21
   2   5  -5    5.12    0.18
  -2   5   5    5.13    0.18
   2   5  -5    5.38    0.19
   2   5  -5    4.86    0.18
  -2   5   5    5.06    0.21
  -2   5   5    5.29    0.18
   2   5  -5    5.07    0.15
  -1  -5   5    2.31    0.12
   1  -5  -5    2.20    0.14
  -1  -5   5    2.18    0.15
   1  -5  -5    2.53    0.16
  -1  -5   5    2.25    0.15
   1  -5  -5    2.22    0.15
   1  -5  -5    2.19    0.17
   1   5  -5    2.23    0.13
  -1   5   5    2.48    0.13
   1   5  -5    2.22    0.12
   1   5  -5    2.41    0.15
   1   5  -5    2.29    0.16
  -1   5   5    2.39    0.16
  -1   5   5    2.42    0.14
   1   5  -5    2.23    0.14
   0  -5  -5    2.73    0.19
   0  -5   5    2.35    0.17
   0  -5   5    2.56    0.16
   0  -5  -5    2.33    0.15
   0  -5  -5    2.22    0.15
   0  -5  -5    2.58    0.15
   0  -5   5    2.28    0.14
   0   5  -5    2.44    0.14
   0   5  -5    2.59    0.17
   0   5   5    2.44    0.15
   0   5  -5    2.50    0.16
   0   5   5    2.48    0.17
   0   5   5    2.38    0.14
   0   5  -5    2.46    0.15
   1  -5   5   64.52    1.30
  -1  -5  -5   61.53    1.42
  -1  -5  -5   63.47    1.38
  -1  -5  -5   62.96    1.31
   1  -5   5   61.89    1.37
  -1  -5  -5   64.20    1.41
   1  -5   5   64.97    1.38
  -1   5  -5   64.41    1.32
   1   5   5   63.02    1.43
   1   5   5   63.26    1.32
  -1   5  -5   63.18    1.44
  -1   5  -5   65.77    1.43
   1   5   5   60.42    1.42
  -1   5  -5   63.92    1.37
  -2  -5  -5    0.58    0.10
   2  -5   5    0.98    0.11
  -2  -5  -5    0.79    0.13
  -2  -5  -5    0.86    0.15
   2  -5   5    1.23    0.13
  -2  -5  -5    0.79    0.10
   2  -5   5    0.87    0.13
  -2   5  -5    0.81    0.11
  -2   5  -5    0.88    0.16
  -2   5  -5    0.98    0.11
   2   5   5    0.60    0.11
  -2   5  -5    1.03    0.14
   2   5   5    0.34    0.12
   2   5   5    0.61    0.11
  -3  -5  -5    2.40    0.20
   3  -5   5    2.93    0.18
  -3  -5  -5    2.38    0.14
   3  -5   5    3.00    0.21
  -3  -5  -5    2.42    0.15
  -3  -5  -5    2.66    0.24
   3  -5   5    2.75    0.21
   3   5   5    2.31    0.21
  -3   5  -5    3.07    0.22
  -3   5  -5    2.84    0.20
   3   5   5    2.18    0.22
  -3   5  -5    2.87    0.26
   3   5   5    2.13    0.18
  -3   5  -5    2.87    0.18
  -4  -5  -5    1.94    0.20
   4  -5   5    2.37    0.21
   4  -5   5    2.09    0.18
  -4  -5  -5    2.09    0.18
  -4   5  -5    2.02    0.21
   4   5   5    1.80    0.19
  -4   5  -5    2.24    0.17
  -4   5  -5    2.14    0.21
   4   5   5    1.51    0.18
  -5  -5  -5    0.11    0.14
   5  -5   5    0.36    0.15
   5  -5   5    0.25    0.11
  -5  -5  -5    0.29    0.13
  -5   5  -5    0.39    0.16
  -5   5  -5    0.35    0.10
  -5   5  -5    0.46    0.15
   5   5   5    0.30    0.14
  -6  -5  -5    0.45    0.17
   6  -5   5    0.26    0.16
   6  -5   5    0.22    0.17
   6   5   5    0.11    0.15
  -6   5  -5    0.36    0.09
  -6   5  -5    0.28    0.16
   7  -5   5    0.34    0.18
  -7  -5  -5    0.29    0.18
   7   5   5    0.33    0.17
   9  -6  -5    1.69    0.21
   8  -6  -5    0.08    0.14
   7  -6  -5   -0.02    0.12
   7   6  -5    0.04    0.05
   6  -6  -5    5.81    0.27
   6  -6  -5    6.12    0.28
  -6   6   5    6.27    0.24
   5  -6  -5    2.05    0.17
  -5  -6   5    1.88    0.09
   5  -6  -5    1.91    0.18
   5  -6  -5    1.69    0.16
   5   6  -5    1.85    0.08
   5   6  -5    1.93    0.08
  -5   6   5    1.82    0.17
   4  -6  -5    0.90    0.11
  -4  -6   5    1.18    0.10
   4  -6  -5    1.06    0.13
   4  -6  -5    1.03    0.11
   4  -6  -5    0.99    0.13
  -4   6   5    1.03    0.13
   4   6  -5    1.23    0.09
   4   6  -5    1.25    0.09
   3  -6  -5    8.16    0.30
   3  -6  -5    8.39    0.27
   3  -6  -5    8.48    0.29
  -3  -6   5    7.84    0.28
   3  -6  -5    8.14    0.27
   3   6  -5    8.41    0.23
  -3   6   5    8.30    0.24
   3   6  -5    8.37    0.23
  -3   6   5    8.33    0.28
  -3   6   5    8.33    0.24
   2  -6  -5   15.36    0.42
   2  -6  -5   14.86    0.44
   2  -6  -5   14.84    0.40
   2  -6  -5   15.09    0.43
  -2  -6   5   14.91    0.41
  -2  -6   5   15.68    0.39
   2   6  -5   15.68    0.35
  -2   6   5   15.51    0.42
  -2   6   5   15.41    0.40
   2   6  -5   15.73    0.38
  -2   6   5   14.91    0.40
   2   6  -5   15.15    0.37
  -1  -6   5    3.30    0.14
   1  -6  -5    3.22    0.19
  -1  -6   5    3.04    0.18
   1  -6  -5    3.30    0.19
   1  -6  -5    3.09    0.17
   1  -6  -5    2.92    0.16
  -1  -6   5    3.01    0.18
   1   6  -5    3.25    0.17
   1   6  -5    3.15    0.16
   1   6  -5    2.93    0.18
  -1   6   5    3.38    0.16
  -1   6   5    3.37    0.19
  -1   6   5    3.01    0.16
   0  -6  -5   10.98    0.34
   0  -6   5   11.17    0.33
   0  -6  -5   10.96    0.37
   0  -6  -5   11.13    0.33
   0  -6  -5   10.80    0.34
   0  -6   5   11.15    0.31
   0  -6   5   11.49    0.36
   0   6   5   11.10    0.34
   0   6  -5   11.10    0.34
   0   6  -5   11.04    0.35
   0   6   5   10.83    0.33
   0   6  -5   11.26    0.33
   0   6   5   11.47    0.35
   0   6  -5   11.31    0.33
   1  -6   5   11.29    0.33
  -1  -6  -5   10.66    0.38
  -1  -6  -5   11.62    0.34
   1  -6   5   11.24    0.29
   1  -6   5   11.58    0.29
  -1  -6  -5   11.00    0.34
  -1  -6  -5   11.36    0.35
  -1   6  -5   11.22    0.37
   1   6   5   11.06    0.35
  -1   6  -5   10.97    0.35
  -1   6  -5   11.57    0.36
   1   6   5   11.12    0.36
  -1   6  -5   11.30    0.36
   1   6   5   11.29    0.35
   2  -6   5    5.13    0.20
   2  -6   5    4.99    0.24
  -2  -6  -5    4.68    0.24
  -2  -6  -5    4.86    0.21
   2  -6   5    5.45    0.22
  -2  -6  -5    4.47    0.27
  -2  -6  -5    4.52    0.20
   2   6   5    4.57    0.26
  -2   6  -5    5.33    0.24
  -2   6  -5    4.30    0.28
   2   6   5    4.93    0.25
  -2   6  -5    5.31    0.25
   2   6   5    4.47    0.23
  -2   6  -5    5.23    0.25
   3  -6   5    0.15    0.08
   3  -6   5    0.06    0.11
   3  -6   5   -0.04    0.08
  -3  -6  -5   -0.09    0.05
  -3  -6  -5   -0.16    0.09
   3   6   5   -0.19    0.12
   3   6   5   -0.08    0.08
   3   6   5   -0.12    0.08
  -3   6  -5   -0.23    0.12
  -3   6  -5   -0.03    0.09
  -3   6  -5   -0.06    0.12
  -3   6  -5   -0.01    0.08
   4  -6   5    5.34    0.28
   4  -6   5    5.13    0.24
  -4  -6  -5    5.00    0.28
  -4  -6  -5    5.14    0.25
  -4   6  -5    5.10    0.28
  -4   6  -5    5.09    0.24
   4   6   5    5.12    0.28
   5  -6   5    2.18    0.20
  -5  -6  -5    1.98    0.21
   5  -6   5    2.19    0.24
   5  -6   5    2.36    0.23
   5   6   5    1.78    0.20
  -5   6  -5    2.34    0.18
  -5   6  -5    2.39    0.24
   6  -6   5    3.40    0.28
   6  -6   5    3.39    0.25
   6  -6   5    3.68    0.32
  -6  -6  -5    3.47    0.29
  -6   6  -5    3.22    0.20
   6   6   5    3.33    0.27
  -6   6  -5    3.71    0.29
  -7  -6  -5    0.39    0.18
   7  -6   5    0.13    0.17
   7  -6   5    0.29    0.20
   7   6   5    0.32    0.17
   9  -7  -5   -0.07    0.15
   8  -7  -5    4.82    0.29
   7  -7  -5    0.33    0.14
   6  -7  -5    0.95    0.16
   6  -7  -5    0.89    0.15
  -6   7   5    0.84    0.13
  -5  -7   5    0.35    0.04
   5  -7  -5    0.09    0.12
   5  -7  -5    0.13    0.09
   5  -7  -5    0.13    0.11
  -5  -7   5    0.22    0.04
  -5   7   5    0.21    0.11
   5   7  -5    0.18    0.04
   5   7  -5    0.31    0.04
   4  -7  -5    0.12    0.07
   4  -7  -5    0.11    0.09
   4  -7  -5   -0.03    0.09
   4  -7  -5   -0.04    0.10
  -4  -7   5    0.13    0.05
  -4   7   5    0.01    0.04
   4   7  -5    0.15    0.06
  -4   7   5    0.01    0.10
   4   7  -5    0.13    0.05
  -4   7   5    0.03    0.04
  -3  -7   5    2.50    0.20
   3  -7  -5    2.24    0.18
   3  -7  -5    2.42    0.17
   3  -7  -5    2.28    0.18
   3  -7  -5    2.37    0.17
  -3   7   5    2.48    0.18
  -3   7   5    2.33    0.14
   3   7  -5    2.49    0.13
   3   7  -5    2.44    0.13
  -3   7   5    2.29    0.13
   2  -7  -5    7.55    0.27
  -2  -7   5    7.83    0.26
   2  -7  -5    7.47    0.29
   2  -7  -5    7.37    0.28
  -2  -7   5    7.45    0.28
   2  -7  -5    7.59    0.27
  -2   7   5    7.27    0.28
   2   7  -5    7.56    0.20
   2   7  -5    7.78    0.25
   2   7  -5    7.42    0.24
  -2   7   5    7.22    0.25
  -2   7   5    7.77    0.26
  -1  -7   5   29.71    0.61
   1  -7  -5   29.67    0.71
   1  -7  -5   28.64    0.73
  -1  -7   5   28.94    0.67
   1  -7  -5   30.04    0.73
  -1  -7   5   29.94    0.69
   1  -7  -5   29.17    0.68
  -1   7   5   28.74    0.69
  -1   7   5   28.18    0.71
   1   7  -5   29.10    0.66
   1   7  -5   30.05    0.69
   0  -7  -5   38.77    0.93
   0  -7  -5   40.67    0.87
   0  -7   5   40.00    0.83
   0  -7   5   41.25    0.91
   0  -7  -5   39.50    0.93
   0  -7   5   39.96    0.86
   0  -7  -5   34.58    0.91
   0   7  -5   41.05    0.93
   0   7   5   41.02    0.94
   0   7   5   39.01    0.88
   0   7  -5   39.45    0.87
   0   7   5   38.96    0.93
   1  -7   5    0.71    0.07
  -1  -7  -5    0.63    0.10
   1  -7   5    0.78    0.07
  -1  -7  -5    0.74    0.09
  -1  -7  -5    0.68    0.12
  -1  -7  -5    0.60    0.13
   1  -7   5    0.73    0.11
   1   7   5    0.55    0.10
   1   7   5    0.63    0.10
  -1   7  -5    0.71    0.11
   1   7   5    0.68    0.14
  -1   7  -5    0.83    0.10
  -1   7  -5    0.90    0.13
  -2  -7  -5    3.74    0.21
  -2  -7  -5    3.35    0.17
   2  -7   5    3.83    0.17
   2  -7   5    3.72    0.17
  -2  -7  -5    2.74    0.23
   2  -7   5    4.05    0.22
  -2  -7  -5    3.47    0.16
   2   7   5    3.02    0.21
  -2   7  -5    3.39    0.23
   2   7   5    3.58    0.22
  -2   7  -5    3.71    0.22
   2   7   5    3.34    0.21
  -2   7  -5    3.63    0.23
  -3  -7  -5    0.22    0.04
   3  -7   5    0.22    0.09
   3  -7   5    0.23    0.08
  -3  -7  -5    0.27    0.13
   3  -7   5    0.42    0.12
  -3  -7  -5    0.35    0.11
   3   7   5    0.35    0.12
   3   7   5    0.27    0.10
   3   7   5    0.26    0.10
  -3   7  -5    0.40    0.13
  -3   7  -5    0.48    0.11
   4  -7   5    0.22    0.13
  -4  -7  -5    0.02    0.13
  -4  -7  -5   -0.10    0.10
   4  -7   5    0.04    0.09
   4  -7   5    0.28    0.14
  -4   7  -5    0.08    0.14
   4   7   5    0.02    0.13
  -4   7  -5    0.12    0.09
  -5  -7  -5    2.02    0.21
   5  -7   5    2.49    0.24
   5  -7   5    2.25    0.20
   5  -7   5    1.99    0.24
  -5   7  -5    2.06    0.22
  -5   7  -5    1.98    0.18
   5   7   5    1.85    0.21
   6  -7   5    0.68    0.19
   6  -7   5    0.70    0.14
   6  -7   5    0.43    0.17
  -6  -7  -5    0.50    0.18
  -6   7  -5    0.58    0.19
   6   7   5    0.71    0.18
  -6   7  -5    0.57    0.11
   7  -7   5    0.03    0.18
  -7  -7  -5    0.24    0.17
   7  -7   5    0.07    0.19
   7   7   5    0.07    0.17
   9  -8  -5    0.14    0.17
   8  -8  -5    8.61    0.38
   7  -8  -5   10.32    0.39
   6  -8  -5    0.85    0.15
   6  -8  -5    0.73    0.15
  -6   8   5    0.76    0.14
  -5  -8   5    0.14    0.04
   5  -8  -5   -0.01    0.08
   5  -8  -5    0.16    0.09
   5  -8  -5    0.14    0.11
  -5  -8   5    0.08    0.04
   5  -8  -5    0.07    0.12
   5   8  -5    0.09    0.04
  -5   8   5   -0.05    0.11
   5   8  -5    0.07    0.04
  -4  -8   5    0.14    0.07
   4  -8  -5    0.10    0.08
   4  -8  -5   -0.11    0.11
  -4  -8   5    0.16    0.06
   4  -8  -5    0.05    0.09
   4  -8  -5    0.05    0.09
  -4   8   5    0.07    0.06
  -4   8   5    0.06    0.11
   4   8  -5    0.14    0.06
   4   8  -5    0.10    0.06
  -4   8   5   -0.01    0.06
   3  -8  -5   14.57    0.42
  -3  -8   5   14.59    0.43
   3  -8  -5   14.20    0.41
   3  -8  -5   14.10    0.45
   3  -8  -5   13.90    0.43
   3   8  -5   14.32    0.35
  -3   8   5   14.36    0.40
   3   8  -5   14.50    0.35
  -3   8   5   14.04    0.42
  -3   8   5   14.15    0.39
  -2  -8   5    7.37    0.25
   2  -8  -5    6.48    0.27
  -2  -8   5    7.34    0.28
   2  -8  -5    7.20    0.27
   2  -8  -5    7.07    0.31
   2  -8  -5    6.86    0.28
  -2   8   5    7.01    0.26
  -2   8   5    6.71    0.25
   2   8  -5    7.43    0.24
   2   8  -5    7.54    0.20
  -2   8   5    7.29    0.29
   2   8  -5    7.48    0.24
   1  -8  -5   34.51    0.80
   1  -8  -5   35.50    0.86
  -1  -8   5   35.54    0.81
  -1  -8   5   36.80    0.83
  -1  -8   5   37.50    0.72
   1  -8  -5   36.85    0.86
   1  -8  -5   34.32    0.87
   1   8  -5   36.42    0.83
  -1   8   5   35.95    0.86
  -1   8   5   35.27    0.83
   1   8  -5   36.69    0.79
  -1   8   5   35.01    0.86
   0  -8  -5   55.01    1.28
   0  -8  -5   56.92    1.27
   0  -8   5   56.82    1.23
   0  -8   5   56.72    1.14
   0  -8  -5   55.55    1.18
   0  -8   5   55.65    1.18
   0  -8  -5   55.21    1.25
   0   8  -5   54.78    1.18
   0   8   5   56.66    1.21
   0   8   5   54.34    1.28
   0   8  -5   56.80    1.28
   0   8   5   56.68    1.29
  -1  -8  -5   -0.10    0.09
  -1  -8  -5    0.05    0.08
  -1  -8  -5   -0.09    0.07
   1  -8   5   -0.21    0.09
  -1  -8  -5   -0.14    0.11
   1   8   5   -0.14    0.12
  -1   8  -5    0.03    0.09
  -1   8  -5   -0.08    0.11
   1   8   5   -0.09    0.08
  -1   8  -5   -0.03    0.08
   1   8   5    0.01    0.09
  -2  -8  -5    6.89    0.22
   2  -8   5    7.06    0.23
   2  -8   5    7.22    0.28
  -2  -8  -5    7.18    0.23
   2  -8   5    6.84    0.23
  -2  -8  -5    6.75    0.31
  -2  -8  -5    7.27    0.28
  -2   8  -5    7.19    0.30
  -2   8  -5    7.04    0.30
   2   8   5    7.13    0.27
   2   8   5    7.31    0.29
   2   8   5    6.90    0.30
  -2   8  -5    6.65    0.30
   3  -8   5    0.56    0.15
  -3  -8  -5    0.95    0.16
   3  -8   5    0.92    0.11
  -3  -8  -5    0.73    0.12
   3  -8   5    0.49    0.09
   3  -8   5    0.42    0.13
  -3   8  -5    0.64    0.15
  -3   8  -5    1.05    0.14
   3   8   5    0.41    0.13
   3   8   5    0.60    0.11
   4  -8   5    0.47    0.15
   4  -8   5    0.25    0.13
  -4  -8  -5    0.34    0.14
   4  -8   5    0.25    0.10
  -4  -8  -5    0.33    0.12
   4   8   5    0.27    0.14
  -4   8  -5    0.36    0.15
  -4   8  -5    0.33    0.11
   5  -8   5    0.71    0.17
   5  -8   5    0.54    0.12
  -5  -8  -5    0.82    0.17
   5  -8   5    0.79    0.19
   5   8   5    0.78    0.17
  -5   8  -5    0.65    0.12
  -5   8  -5    0.84    0.19
   6  -8   5    0.70    0.21
   6  -8   5    0.77    0.19
   6  -8   5    0.64    0.14
  -6  -8  -5    0.73    0.18
  -6   8  -5    0.63    0.20
   6   8   5    0.84    0.18
  -6   8  -5    0.66    0.12
   9  -9  -5    0.03    0.17
   8  -9  -5   10.04    0.42
   7  -9  -5    1.79    0.21
   6  -9  -5    2.35    0.24
   6  -9  -5    2.11    0.22
  -6   9   5    2.26    0.21
   5  -9  -5    5.73    0.26
   5  -9  -5    5.68    0.27
   5  -9  -5    5.77    0.30
  -5  -9   5    5.15    0.16
  -5  -9   5    5.31    0.15
   5  -9  -5    5.77    0.26
   5   9  -5    5.36    0.16
  -5   9   5    6.29    0.28
   4  -9  -5   -0.09    0.07
   4  -9  -5   -0.13    0.10
  -4  -9   5   -0.01    0.06
  -4  -9   5   -0.03    0.06
   4  -9  -5   -0.13    0.12
   4  -9  -5   -0.20    0.08
  -4   9   5   -0.06    0.07
  -4   9   5   -0.07    0.07
  -4   9   5   -0.08    0.11
   4   9  -5    0.01    0.06
   4   9  -5   -0.05    0.06
   3  -9  -5   26.31    0.68
   3  -9  -5   26.45    0.65
  -3  -9   5   26.85    0.61
   3  -9  -5   25.67    0.69
   3  -9  -5   26.61    0.70
  -3  -9   5   25.79    0.66
  -3   9   5   26.34    0.66
  -3   9   5   25.67    0.65
  -3   9   5   26.64    0.66
   3   9  -5   26.73    0.58
   3   9  -5   27.55    0.58
   2  -9  -5    1.25    0.15
   2  -9  -5    0.94    0.13
   2  -9  -5    0.96    0.16
   2  -9  -5    1.11    0.12
  -2  -9   5    1.60    0.15
  -2  -9   5    1.15    0.15
  -2  -9   5    1.53    0.15
   2   9  -5    1.28    0.12
   2   9  -5    1.42    0.11
  -2   9   5    1.01    0.11
  -2   9   5    1.01    0.12
  -2   9   5    0.94    0.15
   2   9  -5    1.78    0.16
  -1  -9   5    7.54    0.29
   1  -9  -5    7.05    0.31
  -1  -9   5    7.20    0.20
   1  -9  -5    6.95    0.29
  -1  -9   5    6.89    0.30
   1  -9  -5    6.95    0.28
[truncated: 4,069,859 more chars]
