# Supplementary material for: Synthesis and characterization of coumarin-derived sulfur analogues using Lawesson’s reagent
Source: Acta Crystallogr C Struct Chem. 2025 Feb 26;81(Pt 3):170–80. doi: 10.1107/S2053229625000956 (PMC11881164; doi:10.1107/S2053229625000956)
Supplement: Supplementary file 2 [file c-81-00170-S1asup2.hkl]

data_S1a                                                                        
_shelx_title ' na024_a.res in P2(1)/c'                                          
_shelx_refln_list_code          4                                               
_shelx_F_calc_maximum       81.04                                               
_exptl_crystal_F_000       456.00                                               
_reflns_d_resolution_high  0.7492                                               
                                                                                
loop_                                                                           
 _space_group_symop_operation_xyz                                               
 'x, y, z'                                                                      
 '-x, y+1/2, -z+1/2'                                                            
 '-x, -y, -z'                                                                   
 'x, -y-1/2, z-1/2'                                                             
                                                                                
_cell_length_a     7.9043                                                       
_cell_length_b    15.7768                                                       
_cell_length_c     8.7381                                                       
_cell_angle_alpha  90.000                                                       
_cell_angle_beta  108.115                                                       
_cell_angle_gamma  90.000                                                       
                                                                                
_shelx_F_squared_multiplier     1.000                                           
                                                                                
loop_                                                                           
 _refln_index_h                                                                 
 _refln_index_k                                                                 
 _refln_index_l                                                                 
 _refln_F_squared_calc                                                          
 _refln_F_squared_meas                                                          
 _refln_F_squared_sigma                                                         
 _refln_observed_status                                                         
   2   0   0       1056.20       1159.03         7.50 o                         
   3   0   0         34.39         36.71         0.36 o                         
   4   0   0          1.64          2.65         0.14 o                         
   5   0   0       1404.26       1372.95         9.50 o                         
   6   0   0        244.56        260.30         2.85 o                         
   7   0   0          2.21          1.14         0.58 o                         
   8   0   0          1.28          0.07         0.85 o                         
   9   0   0          1.85          2.49         1.14 o                         
  10   0   0          0.07          2.14         1.21 o                         
   1   1   0        611.94        580.09         2.84 o                         
   2   1   0         62.38         52.65         0.31 o                         
   3   1   0         26.09         28.15         0.24 o                         
   4   1   0          0.94          1.95         0.10 o                         
   5   1   0        414.19        420.18         2.42 o                         
   6   1   0         46.78         46.17         0.53 o                         
   7   1   0         20.60         20.86         0.72 o                         
   8   1   0          0.28         -0.24         1.07 o                         
   9   1   0          0.95          1.46         0.96 o                         
  10   1   0          6.78          6.68         1.01 o                         
   0   2   0       2696.92       2607.52        50.35 o                         
   1   2   0        491.93        475.03         2.38 o                         
   2   2   0       1901.49       1841.41         9.01 o                         
   3   2   0          0.18          0.27         0.06 o                         
   4   2   0          4.71          1.74         0.14 o                         
   5   2   0        420.69        413.41         2.74 o                         
   6   2   0          5.83          8.63         0.30 o                         
   7   2   0          0.65          0.58         0.30 o                         
   8   2   0          0.57          1.36         0.65 o                         
   9   2   0          6.26          5.81         0.88 o                         
   1   3   0        143.31        132.30         0.68 o                         
   2   3   0        296.86        320.60         1.68 o                         
   3   3   0        816.59        786.35         4.16 o                         
   4   3   0         42.36         50.28         0.58 o                         
   5   3   0         46.02         47.51         0.51 o                         
   6   3   0         11.56         10.46         0.34 o                         
   7   3   0          2.23          1.43         0.31 o                         
   8   3   0          1.98          2.10         0.56 o                         
   9   3   0         25.23         30.83         1.43 o                         
   0   4   0       6131.18       5919.58        79.23 o                         
   1   4   0       2321.35       2166.32         9.59 o                         
   2   4   0        214.35        196.33         1.15 o                         
   3   4   0          0.70          0.67         0.12 o                         
   4   4   0          2.04          2.24         0.21 o                         
   5   4   0          8.66          9.93         0.34 o                         
   6   4   0          0.16          0.11         0.22 o                         
   7   4   0         13.39         14.21         0.59 o                         
   8   4   0          3.22          4.67         0.61 o                         
   9   4   0          0.47          0.68         1.21 o                         
   1   5   0        133.24        122.93         0.66 o                         
   2   5   0        114.52        119.65         0.71 o                         
   3   5   0          0.92          0.03         0.12 o                         
   4   5   0         30.11         27.74         0.35 o                         
   5   5   0         97.68         85.86         0.75 o                         
   6   5   0         16.71         13.45         0.40 o                         
   7   5   0         13.46          9.34         0.61 o                         
   8   5   0          6.86          9.05         0.69 o                         
   9   5   0          6.31          9.56         0.97 o                         
   0   6   0         64.63         62.92         0.50 o                         
   1   6   0        106.67         97.75         0.52 o                         
   2   6   0          4.52          2.54         0.14 o                         
   3   6   0         15.26         14.99         0.24 o                         
   4   6   0        293.97        310.93         2.02 o                         
   5   6   0          0.14          0.02         0.16 o                         
   6   6   0        154.83        150.93         1.29 o                         
   7   6   0         20.44         16.06         0.64 o                         
   8   6   0         10.76          9.29         0.69 o                         
   9   6   0          4.76          3.27         0.64 o                         
   1   7   0         34.87         34.43         0.26 o                         
   2   7   0         43.08         49.46         0.40 o                         
   3   7   0         62.46         56.92         0.55 o                         
   4   7   0         23.91         22.20         0.37 o                         
   5   7   0        132.02        125.44         1.05 o                         
   6   7   0         71.59         67.62         0.74 o                         
   7   7   0          3.71          3.15         0.43 o                         
   8   7   0         18.58         16.09         0.89 o                         
   9   7   0          4.48          4.18         0.67 o                         
   0   8   0         87.97        122.33         0.98 o                         
   1   8   0        144.35        148.38         0.85 o                         
   2   8   0        138.43        145.67         1.24 o                         
   3   8   0         78.69         66.38         0.64 o                         
   4   8   0          5.40          6.35         0.24 o                         
   5   8   0          0.47         -0.38         0.38 o                         
   6   8   0         33.90         28.68         0.53 o                         
   7   8   0          0.16         -0.16         0.37 o                         
   8   8   0          0.10         -0.47         0.47 o                         
   9   8   0          0.20          0.11         0.59 o                         
   1   9   0         59.80         67.37         0.49 o                         
   2   9   0         37.18         58.04         0.46 o                         
   3   9   0         12.91         18.80         0.30 o                         
   4   9   0         19.24         16.59         0.38 o                         
   5   9   0        103.18         91.63         1.12 o                         
   6   9   0         37.15         36.42         0.61 o                         
   7   9   0          1.37          1.49         0.42 o                         
   8   9   0          2.35          1.82         0.56 o                         
   9   9   0          0.21         -0.35         0.57 o                         
   0  10   0        276.85        230.18         2.14 o                         
   1  10   0        127.37        134.12         0.85 o                         
   2  10   0        400.88        412.91         2.42 o                         
   3  10   0        130.26        116.95         0.93 o                         
   4  10   0        131.86        129.07         1.11 o                         
   5  10   0          5.42          5.72         0.33 o                         
   6  10   0          6.49          4.68         0.31 o                         
   7  10   0          0.03         -0.18         0.19 o                         
   8  10   0          8.57          7.50         0.66 o                         
   1  11   0         94.51         93.12         0.74 o                         
   2  11   0        199.01        208.98         1.34 o                         
   3  11   0       1079.48       1040.85         6.10 o                         
   4  11   0          0.54         -0.10         0.31 o                         
   5  11   0          8.59         10.48         0.42 o                         
   6  11   0          0.10         -0.05         0.26 o                         
   7  11   0          0.00          0.11         0.24 o                         
   8  11   0          4.70          2.20         0.61 o                         
   0  12   0          6.67          6.51         0.35 o                         
   1  12   0          8.05          8.89         0.24 o                         
   2  12   0         10.82         10.58         0.43 o                         
   3  12   0        194.27        181.78         1.40 o                         
   4  12   0          4.20          3.68         0.31 o                         
   5  12   0         14.20         16.11         0.55 o                         
   6  12   0          1.14          1.53         0.33 o                         
   7  12   0          2.16          2.21         0.31 o                         
   8  12   0         46.73         59.18         1.47 o                         
   1  13   0         38.20         36.33         0.53 o                         
   2  13   0        426.41        420.37         3.80 o                         
   3  13   0        245.48        243.36         1.85 o                         
   4  13   0         16.99         19.56         0.58 o                         
   5  13   0         16.39         21.25         0.61 o                         
   6  13   0          3.45          5.00         0.39 o                         
   7  13   0          3.28          3.86         0.52 o                         
   0  14   0         15.99         16.08         0.70 o                         
   1  14   0         29.44         27.04         0.59 o                         
   2  14   0        105.80        108.23         1.06 o                         
   3  14   0          6.65          6.14         0.32 o                         
   4  14   0          0.60          0.81         0.31 o                         
   5  14   0         12.35         11.66         0.51 o                         
   6  14   0          0.21          1.10         0.36 o                         
   7  14   0          9.25          8.78         0.85 o                         
   1  15   0         66.45         72.51         1.01 o                         
   2  15   0         19.98         18.64         0.44 o                         
   3  15   0          5.86          4.93         0.30 o                         
   4  15   0          1.03          1.13         0.33 o                         
   5  15   0          0.85          0.18         0.33 o                         
   6  15   0         34.25         42.68         0.89 o                         
   7  15   0          0.42          0.88         0.61 o                         
   0  16   0         70.09         72.69         1.34 o                         
   1  16   0          1.14          0.70         0.42 o                         
   2  16   0         27.56         30.79         0.77 o                         
   3  16   0         12.01         12.05         0.43 o                         
   4  16   0          1.09          0.61         0.39 o                         
   5  16   0          0.38         -0.31         0.36 o                         
   6  16   0          0.58          1.89         0.43 o                         
   1  17   0         13.98         13.57         0.59 o                         
   2  17   0          2.96          2.07         0.43 o                         
   3  17   0         24.18         25.96         0.58 o                         
   4  17   0          2.20          2.08         0.37 o                         
   5  17   0         14.92         15.59         0.62 o                         
   0  18   0          0.38          1.11         0.64 o                         
   1  18   0          0.09          0.50         0.42 o                         
   2  18   0          1.31         -0.46         0.46 o                         
   3  18   0         22.24         20.56         0.94 o                         
   4  18   0          1.63         -0.48         0.48 o                         
   5  18   0          0.26         -0.30         0.45 o                         
   1  19   0          2.40          1.36         0.47 o                         
   2  19   0          0.74          1.39         0.50 o                         
   3  19   0          2.68          3.34         0.58 o                         
   4  19   0          0.47         -0.14         0.57 o                         
   0  20   0          0.14         -0.10         0.67 o                         
   1  20   0          0.47          0.05         0.48 o                         
   2  20   0         31.95         38.83         1.14 o                         
   3  20   0          8.62          7.04         0.67 o                         
 -10   1   1          0.78          0.98         0.78 o                         
  -9   1   1          0.43          0.46         1.53 o                         
  -8   1   1          0.12          0.14         0.75 o                         
  -7   1   1        158.07        151.77         1.45 o                         
  -6   1   1          0.34          1.30         0.17 o                         
  -5   1   1        111.44         98.94         0.81 o                         
  -4   1   1         10.91          8.94         0.18 o                         
  -3   1   1         76.99         79.43         0.48 o                         
  -2   1   1        543.88        517.49         3.04 o                         
  -1   1   1       1920.85       2057.58        14.71 o                         
   1   1   1       2276.37       2111.25         9.31 o                         
   2   1   1         13.64         20.47         0.16 o                         
   3   1   1         89.11        104.98         0.59 o                         
   4   1   1        290.71        283.69         1.63 o                         
   5   1   1         59.55         56.39         0.60 o                         
   6   1   1         19.13         27.03         0.47 o                         
   7   1   1         18.73         22.91         0.74 o                         
   8   1   1          3.26          3.30         0.78 o                         
   9   1   1          1.36          1.78         1.07 o                         
 -10   2   1          2.73          3.90         0.88 o                         
  -9   2   1          2.01          1.00         0.71 o                         
  -8   2   1          5.60          4.87         0.73 o                         
  -7   2   1        130.00        133.82         2.55 o                         
  -6   2   1          2.00          3.23         0.24 o                         
  -5   2   1        146.00        142.50         0.99 o                         
  -4   2   1         12.79         14.83         0.21 o                         
  -3   2   1        620.78        666.03         3.60 o                         
  -1   2   1        539.25        459.35         2.62 o                         
   0   2   1       3836.86       3478.42        38.28 o                         
   1   2   1        334.07        323.76         1.44 o                         
   2   2   1         22.57         25.10         0.21 o                         
   3   2   1        307.32        324.24         1.55 o                         
   4   2   1        315.81        312.73         1.72 o                         
   5   2   1          7.46          5.68         0.25 o                         
   6   2   1          1.37          0.73         0.22 o                         
   7   2   1          0.22          0.46         0.40 o                         
   8   2   1          0.05          0.11         0.55 o                         
   9   2   1         21.91         24.83         1.38 o                         
 -10   3   1          3.64          5.33         0.90 o                         
  -9   3   1         11.36         10.30         0.92 o                         
  -8   3   1         56.92         58.22         1.61 o                         
  -7   3   1          1.43          2.13         0.37 o                         
  -6   3   1         41.78         39.53         0.53 o                         
  -5   3   1         15.86         16.10         0.29 o                         
  -4   3   1         32.28         40.10         0.49 o                         
  -3   3   1        364.29        340.44         2.12 o                         
  -1   3   1        631.05        604.40         3.66 o                         
   0   3   1          9.68         14.75         0.16 o                         
   1   3   1          1.97          2.92         0.07 o                         
   2   3   1         36.03         45.96         0.44 o                         
   3   3   1       3661.04       3758.52        18.35 o                         
   4   3   1         69.91         66.50         0.51 o                         
   5   3   1          2.02          3.10         0.18 o                         
   6   3   1          4.44          4.03         0.30 o                         
   7   3   1          0.64          0.19         0.37 o                         
   8   3   1          2.91          1.69         0.60 o                         
   9   3   1         18.54         19.48         1.33 o                         
 -10   4   1          6.78          4.87         0.89 o                         
  -9   4   1          0.05         -0.70         0.70 o                         
  -8   4   1          0.63          0.26         0.60 o                         
  -7   4   1         24.33         28.32         0.75 o                         
  -6   4   1         56.13         57.35         0.62 o                         
  -5   4   1          6.61          5.28         0.27 o                         
  -4   4   1         19.65         17.57         1.13 o                         
  -3   4   1        448.87        430.30         2.67 o                         
  -2   4   1        992.18       1012.33         6.05 o                         
  -1   4   1          2.96          2.95         0.09 o                         
   0   4   1        775.03        720.99         3.45 o                         
   1   4   1         96.23         87.34         0.46 o                         
   2   4   1        258.51        220.72         1.05 o                         
   3   4   1        771.31        845.87         4.38 o                         
   4   4   1        472.34        461.24         2.56 o                         
   5   4   1        123.73        114.38         0.80 o                         
   6   4   1         35.29         32.63         0.63 o                         
   7   4   1         27.38         25.94         0.77 o                         
   8   4   1         52.84         53.96         1.61 o                         
   9   4   1         69.70         79.52         1.82 o                         
  -9   5   1          2.27          2.12         0.75 o                         
  -8   5   1          1.18         -0.42         0.63 o                         
  -7   5   1          0.70         -0.60         0.60 o                         
  -6   5   1         18.11         19.96         0.44 o                         
  -5   5   1          4.01          5.36         0.20 o                         
  -4   5   1        176.79        183.52         1.24 o                         
  -3   5   1         70.05         71.40         0.53 o                         
  -2   5   1          0.33          0.48         0.10 o                         
  -1   5   1        191.20        176.78         0.93 o                         
   0   5   1       1071.12       1115.83         5.05 o                         
   1   5   1        562.79        583.68         2.74 o                         
   2   5   1        271.00        294.57         1.42 o                         
   3   5   1       1254.15       1329.63         6.80 o                         
   4   5   1        139.80        142.97         1.00 o                         
   5   5   1         11.71         11.18         0.30 o                         
   6   5   1          1.20          0.00         0.27 o                         
   7   5   1          9.07          8.18         0.52 o                         
   8   5   1          0.28          1.88         0.58 o                         
   9   5   1         21.87         28.41         1.22 o                         
  -9   6   1          0.30          0.14         0.72 o                         
  -8   6   1          0.00          0.46         0.48 o                         
  -7   6   1         12.84         13.70         0.79 o                         
  -6   6   1          9.29         13.03         0.47 o                         
  -5   6   1         38.48         43.83         0.45 o                         
  -4   6   1         17.05         14.73         0.45 o                         
  -3   6   1        145.48        143.04         0.91 o                         
  -2   6   1        316.02        311.05         1.62 o                         
  -1   6   1        202.48        217.42         1.16 o                         
   0   6   1         23.27         28.69         0.23 o                         
   1   6   1        108.18        109.35         0.61 o                         
   2   6   1          2.69          2.29         0.12 o                         
   3   6   1        263.47        251.71         1.45 o                         
   4   6   1        140.39        146.57         1.10 o                         
   5   6   1         36.15         35.58         0.48 o                         
   6   6   1          0.01         -0.37         0.37 o                         
   7   6   1         30.58         31.33         0.83 o                         
   8   6   1          8.25          7.39         0.72 o                         
   9   6   1          3.64          4.37         0.72 o                         
  -9   7   1          0.79          0.58         0.68 o                         
  -8   7   1          0.50          0.10         0.45 o                         
  -7   7   1          0.05         -0.53         0.53 o                         
  -6   7   1         58.72         55.03         0.79 o                         
  -5   7   1          6.16          6.25         0.28 o                         
  -4   7   1          0.14          0.17         0.15 o                         
  -3   7   1        173.55        166.76         1.06 o                         
  -2   7   1          0.00         -0.05         0.10 o                         
  -1   7   1          0.17          0.33         0.06 o                         
   0   7   1        675.04        715.85         3.38 o                         
   1   7   1         70.34         72.20         0.46 o                         
   2   7   1         15.58         13.92         0.22 o                         
   3   7   1          3.13          2.05         0.17 o                         
   4   7   1         62.34         56.57         0.55 o                         
   5   7   1         46.70         46.08         0.55 o                         
   6   7   1         72.05         64.24         0.74 o                         
   7   7   1         10.84         12.56         0.60 o                         
   8   7   1          0.26          0.43         0.57 o                         
   9   7   1          0.65          1.91         0.68 o                         
  -9   8   1          0.77          0.17         0.72 o                         
  -8   8   1          5.06          4.78         0.56 o                         
  -7   8   1          0.07         -0.25         0.34 o                         
  -6   8   1         26.04         21.13         0.41 o                         
  -5   8   1        365.77        362.70         2.50 o                         
  -4   8   1         16.13         19.82         0.35 o                         
  -3   8   1        265.99        271.74         1.86 o                         
  -2   8   1        187.06        191.15         1.30 o                         
  -1   8   1         22.63         27.92         0.26 o                         
   0   8   1        730.69        797.93         4.14 o                         
   1   8   1         97.98        102.11         0.66 o                         
   2   8   1        386.88        394.08         2.07 o                         
   3   8   1        107.99        105.60         0.79 o                         
   4   8   1        100.22         91.95         0.81 o                         
   5   8   1         14.28          9.09         0.35 o                         
   6   8   1         11.29         11.42         0.43 o                         
   7   8   1         10.62          9.90         0.58 o                         
   8   8   1          0.26         -0.01         0.55 o                         
  -9   9   1          2.36          1.95         0.58 o                         
  -8   9   1         23.39         21.87         0.89 o                         
  -7   9   1         24.36         23.17         0.72 o                         
  -6   9   1         13.32         13.34         0.40 o                         
  -5   9   1        421.23        412.21         3.44 o                         
  -4   9   1         49.41         40.47         0.50 o                         
  -3   9   1         35.74         39.16         0.42 o                         
  -2   9   1          1.33          0.99         0.14 o                         
  -1   9   1         22.13         22.78         0.26 o                         
   0   9   1        190.31        238.56         1.46 o                         
   1   9   1        196.77        210.04         1.26 o                         
   2   9   1         52.77         57.61         0.46 o                         
   3   9   1         50.61         50.11         0.63 o                         
   4   9   1         20.92         17.59         0.43 o                         
   5   9   1          0.94         -0.18         0.24 o                         
   6   9   1        171.89        160.78         1.54 o                         
   7   9   1          3.23          2.97         0.30 o                         
   8   9   1          0.18         -0.14         0.54 o                         
  -9  10   1          0.05          0.16         0.54 o                         
  -8  10   1         20.71         16.52         0.83 o                         
  -7  10   1          6.61          6.84         0.47 o                         
  -6  10   1          0.68         -0.05         0.24 o                         
  -5  10   1        318.51        302.71         2.33 o                         
  -4  10   1        206.75        197.80         1.51 o                         
  -3  10   1         86.83         79.06         0.71 o                         
  -2  10   1         14.85         20.72         0.31 o                         
  -1  10   1         10.36         14.81         0.26 o                         
   0  10   1        551.97        583.95         3.50 o                         
   1  10   1         86.55        114.09         0.81 o                         
   2  10   1          0.75          1.44         0.14 o                         
   3  10   1        164.46        150.00         1.08 o                         
   4  10   1          3.61          2.49         0.37 o                         
   5  10   1         16.24         16.16         0.50 o                         
   6  10   1          0.69          1.02         0.36 o                         
   7  10   1          0.03         -0.07         0.25 o                         
   8  10   1          1.68          2.37         0.61 o                         
  -8  11   1         13.52         16.44         0.84 o                         
  -7  11   1          0.00          0.32         0.21 o                         
  -6  11   1          6.00          4.87         0.30 o                         
  -5  11   1         19.22         20.79         0.51 o                         
  -4  11   1        207.15        180.71         1.44 o                         
  -3  11   1          1.69          0.53         0.20 o                         
  -2  11   1         27.35         30.13         0.40 o                         
  -1  11   1          2.26          2.59         0.15 o                         
   0  11   1          4.81          6.33         0.38 o                         
   1  11   1        224.02        249.82         1.57 o                         
   2  11   1         31.04         30.27         0.40 o                         
   3  11   1         59.05         43.22         0.94 o                         
   4  11   1         19.58         18.98         0.44 o                         
   5  11   1          3.04          2.25         0.33 o                         
   6  11   1          0.80          1.61         0.34 o                         
   7  11   1          0.05          0.12         0.28 o                         
   8  11   1         10.27          9.78         0.81 o                         
  -8  12   1          2.26          4.25         0.57 o                         
  -7  12   1         11.22          9.60         0.41 o                         
  -6  12   1          1.55          1.17         0.30 o                         
  -5  12   1          5.00          4.59         0.34 o                         
  -4  12   1        225.68        213.63         2.49 o                         
  -3  12   1        293.96        287.24         2.00 o                         
  -2  12   1         11.92         13.24         0.36 o                         
  -1  12   1         10.35         12.23         0.28 o                         
   0  12   1         34.29         37.98         0.51 o                         
   1  12   1        113.11        117.34         0.97 o                         
   2  12   1         90.28         93.55         0.79 o                         
   3  12   1         50.32         40.68         0.79 o                         
   4  12   1         11.51          8.51         0.47 o                         
   5  12   1          5.24          5.65         0.39 o                         
   6  12   1          0.39          0.65         0.34 o                         
   7  12   1          0.73          0.45         0.36 o                         
  -8  13   1          5.00          7.26         1.57 o                         
  -7  13   1          0.68          0.58         0.30 o                         
  -6  13   1          0.01         -0.29         0.30 o                         
  -5  13   1         71.63         72.02         0.99 o                         
  -4  13   1          0.53          0.35         0.29 o                         
  -3  13   1         41.70         48.74         0.68 o                         
  -2  13   1        140.29        126.69         1.06 o                         
  -1  13   1         20.83         18.24         0.33 o                         
   0  13   1          1.27          0.79         0.20 o                         
   1  13   1        277.49        279.42         1.95 o                         
   2  13   1         72.42         78.38         0.72 o                         
   3  13   1         25.22         22.10         0.54 o                         
   4  13   1         41.58         36.49         0.74 o                         
   5  13   1          6.41          7.72         0.43 o                         
   6  13   1          4.21          4.22         0.41 o                         
   7  13   1          6.84          8.52         0.73 o                         
  -7  14   1          1.17          0.42         0.46 o                         
  -6  14   1          0.11          0.19         0.32 o                         
  -5  14   1         19.54         19.83         0.59 o                         
  -4  14   1         25.71         23.48         0.61 o                         
  -3  14   1         12.84         13.87         0.44 o                         
  -2  14   1         47.98         58.55         0.80 o                         
  -1  14   1          1.12         -0.18         0.21 o                         
   0  14   1          9.22          9.02         0.34 o                         
   1  14   1        560.89        558.75         4.98 o                         
   2  14   1          0.28         -0.19         0.19 o                         
   3  14   1         20.86         28.63         0.59 o                         
   4  14   1          2.35          3.80         0.37 o                         
   5  14   1         14.42         15.46         0.60 o                         
   6  14   1         76.16         89.72         1.29 o                         
   7  14   1          2.83          1.81         0.49 o                         
  -7  15   1         10.71         14.34         0.70 o                         
  -6  15   1          1.06          1.75         0.37 o                         
  -5  15   1          0.30         -0.09         0.32 o                         
  -4  15   1         13.37         11.52         0.50 o                         
  -3  15   1         27.47         27.15         0.55 o                         
  -2  15   1          3.27          2.78         0.26 o                         
  -1  15   1         19.87         18.89         0.60 o                         
   0  15   1        191.84        193.49         1.72 o                         
   1  15   1         30.56         39.52         0.77 o                         
   2  15   1         35.77         35.28         0.73 o                         
   3  15   1          8.86          9.76         0.39 o                         
   4  15   1          6.24          6.18         0.41 o                         
   5  15   1          1.66          2.22         0.39 o                         
   6  15   1          0.17          4.77         0.58 o                         
  -6  16   1          0.95          0.37         0.37 o                         
  -5  16   1          1.14          0.76         0.34 o                         
  -4  16   1          2.24          1.90         0.36 o                         
  -3  16   1          0.10         -0.19         0.25 o                         
  -2  16   1          4.19          3.15         0.28 o                         
  -1  16   1          0.58          0.33         0.39 o                         
   0  16   1        104.12        112.06         1.32 o                         
   1  16   1         87.25         86.36         1.23 o                         
   2  16   1          0.44          0.20         0.36 o                         
   3  16   1         13.29         13.49         0.51 o                         
   4  16   1          0.39          0.35         0.34 o                         
   5  16   1         35.63         37.20         0.87 o                         
   6  16   1         61.90         69.49         1.41 o                         
  -6  17   1          2.34          1.81         0.45 o                         
  -5  17   1          4.27          4.27         0.42 o                         
  -4  17   1          4.11          4.05         0.40 o                         
  -3  17   1          4.90          3.64         0.33 o                         
  -2  17   1          3.14          3.12         0.54 o                         
  -1  17   1         21.31         20.49         1.01 o                         
   0  17   1          0.05          1.04         0.43 o                         
   1  17   1         26.22         26.45         0.80 o                         
   2  17   1          8.76          8.90         0.58 o                         
   3  17   1          3.19          1.91         0.28 o                         
   4  17   1          8.82          9.78         0.57 o                         
   5  17   1          0.96          1.39         0.49 o                         
  -5  18   1          0.13         -0.17         0.43 o                         
  -4  18   1         12.51         13.73         0.57 o                         
  -3  18   1          9.26         10.64         0.44 o                         
  -2  18   1          2.18          1.15         0.44 o                         
  -1  18   1          3.78          4.42         0.50 o                         
   0  18   1         63.81         66.55         1.17 o                         
   1  18   1          0.16         -0.36         0.42 o                         
   2  18   1          1.52          2.13         0.52 o                         
   3  18   1          3.04          2.80         0.55 o                         
   4  18   1         12.31         15.29         0.77 o                         
  -4  19   1          0.76          1.12         0.52 o                         
  -3  19   1          0.21         -0.52         0.52 o                         
  -2  19   1          0.22          0.65         0.51 o                         
  -1  19   1         11.49         11.13         0.63 o                         
   0  19   1          0.72          1.20         0.46 o                         
   1  19   1          0.04         -0.09         0.52 o                         
   2  19   1          3.60          3.79         0.57 o                         
   3  19   1         38.91         41.84         1.31 o                         
  -3  20   1          2.48          2.52         0.60 o                         
  -2  20   1          4.15          4.33         0.62 o                         
  -1  20   1          0.57          0.79         0.50 o                         
   0  20   1          1.14          1.12         0.48 o                         
   1  20   1          0.16          0.12         0.48 o                         
   2  20   1          1.62          2.20         0.54 o                         
 -10   0   2          0.50          0.43         1.07 o                         
  -9   0   2          4.87          1.57         0.93 o                         
  -8   0   2          0.91          0.71         0.78 o                         
  -7   0   2        166.63        157.85         2.20 o                         
  -6   0   2         10.69          8.77         0.82 o                         
  -5   0   2        603.02        633.60         6.21 o                         
  -4   0   2        409.83        431.04         3.79 o                         
  -3   0   2       1771.84       1595.79        60.95 o                         
  -2   0   2       3274.57       3062.40        62.51 o                         
  -1   0   2        872.59       1002.63         6.46 o                         
   0   0   2        242.99        224.73         1.38 o                         
   1   0   2       2091.40       1984.19        12.42 o                         
   2   0   2        391.69        370.48         2.43 o                         
   3   0   2          0.48          0.05         0.13 o                         
   4   0   2         10.62         11.10         0.49 o                         
   5   0   2         29.46         39.08         0.76 o                         
   6   0   2         52.33         39.78         0.97 o                         
   7   0   2        179.02        185.59         2.90 o                         
   8   0   2         43.37         46.07         2.35 o                         
   9   0   2          6.42         10.54         1.50 o                         
 -10   1   2          2.99          2.31         0.83 o                         
  -9   1   2          6.37          4.60         0.73 o                         
  -8   1   2         27.69         30.00         1.13 o                         
  -7   1   2         25.28         22.09         0.70 o                         
  -6   1   2          0.00          0.64         0.23 o                         
  -5   1   2        126.88        135.07         1.02 o                         
  -4   1   2       1109.71       1110.54         6.69 o                         
  -3   1   2        125.02        136.14         0.84 o                         
  -2   1   2       4630.65       4469.01        42.36 o                         
  -1   1   2       1741.51       1775.44         8.09 o                         
   0   1   2        290.94        335.53         1.52 o                         
   1   1   2       1388.10       1436.48         6.50 o                         
   2   1   2        114.91        112.80         0.60 o                         
   3   1   2         19.50         16.35         0.34 o                         
   4   1   2         87.37         90.56         0.71 o                         
   5   1   2         49.91         52.80         0.66 o                         
   6   1   2         27.31         27.66         0.56 o                         
   7   1   2        101.69        100.40         1.53 o                         
   8   1   2          1.25          2.14         0.77 o                         
   9   1   2          0.88          0.58         0.83 o                         
 -10   2   2          0.05          0.87         1.39 o                         
  -9   2   2          1.17          1.31         0.78 o                         
  -8   2   2          0.01          0.08         0.55 o                         
  -7   2   2         21.26         21.69         0.54 o                         
  -6   2   2          0.07          0.22         0.13 o                         
  -5   2   2         22.18         18.59         0.25 o                         
  -4   2   2          1.06          3.79         0.20 o                         
  -3   2   2         12.66          6.82         0.21 o                         
  -2   2   2       3077.40       3026.34        19.46 o                         
  -1   2   2        709.74        744.23         3.71 o                         
   0   2   2        801.35        760.75         3.38 o                         
   1   2   2          8.83         12.38         0.17 o                         
   2   2   2       1872.99       1883.24         8.51 o                         
   3   2   2        696.22        733.86         4.15 o                         
   4   2   2          2.09          2.99         0.16 o                         
   5   2   2         40.17         45.39         0.59 o                         
   6   2   2         56.37         52.47         0.71 o                         
   7   2   2        102.55        111.41         1.92 o                         
   8   2   2          5.04          7.49         0.78 o                         
   9   2   2          0.01         -0.79         0.89 o                         
 -10   3   2          0.47          0.02         0.73 o                         
  -9   3   2         24.18         23.84         2.78 o                         
  -8   3   2          0.00          0.65         0.56 o                         
  -7   3   2          3.66          2.70         0.37 o                         
  -6   3   2          2.63          2.92         0.29 o                         
  -5   3   2          0.48          0.95         0.20 o                         
  -4   3   2         92.38        100.69         0.89 o                         
  -3   3   2        361.63        398.50         2.69 o                         
  -2   3   2        213.87        184.09         1.19 o                         
  -1   3   2        560.61        628.39         3.41 o                         
   0   3   2         21.18         18.72         0.17 o                         
   1   3   2       2805.42       2859.61        12.54 o                         
   2   3   2         18.71         28.46         0.25 o                         
   3   3   2        156.94        167.92         1.10 o                         
   4   3   2         55.06         61.65         0.57 o                         
   5   3   2          5.21          3.92         0.25 o                         
   6   3   2         12.22         12.45         0.62 o                         
   7   3   2         59.30         57.16         1.50 o                         
   8   3   2          0.01          0.65         0.64 o                         
   9   3   2          7.20          6.86         0.84 o                         
 -10   4   2          2.18          0.84         0.75 o                         
  -9   4   2          7.76          5.53         0.82 o                         
  -8   4   2          0.88          1.25         0.62 o                         
  -7   4   2          0.06         -0.10         0.33 o                         
  -6   4   2          3.11          3.12         0.24 o                         
  -5   4   2          1.45          1.20         0.14 o                         
  -4   4   2       2748.88       2680.27        18.43 o                         
  -3   4   2         18.21         22.55         0.31 o                         
  -2   4   2        138.11        141.05         0.97 o                         
  -1   4   2        309.54        317.80         1.68 o                         
   0   4   2        122.32        127.06         0.71 o                         
   1   4   2        926.17        938.25         4.06 o                         
   2   4   2       1135.28       1104.05         5.18 o                         
   3   4   2         46.33         52.53         0.48 o                         
   4   4   2        289.18        294.29         1.98 o                         
   5   4   2         20.39         20.89         0.38 o                         
   6   4   2          4.75          4.02         0.35 o                         
   7   4   2          0.01         -0.39         0.42 o                         
   8   4   2          7.33          7.41         0.78 o                         
   9   4   2         36.29         40.80         1.45 o                         
 -10   5   2          1.83          1.31         0.77 o                         
  -9   5   2          4.13          4.01         0.75 o                         
  -8   5   2         20.67         20.33         1.25 o                         
  -7   5   2         43.07         51.49         0.98 o                         
  -6   5   2          0.94          1.63         0.20 o                         
  -5   5   2          0.15          0.40         0.20 o                         
  -4   5   2       2288.31       2263.85        14.99 o                         
  -3   5   2         48.33         59.69         0.54 o                         
  -2   5   2        190.81        183.87         1.16 o                         
  -1   5   2          0.74          0.58         0.06 o                         
   0   5   2         32.51         30.96         0.25 o                         
   1   5   2        991.35       1112.31         4.69 o                         
   2   5   2        128.55        133.82         0.82 o                         
   3   5   2         16.69         22.28         0.32 o                         
   4   5   2        112.00        112.40         0.96 o                         
   5   5   2          2.72          1.91         0.19 o                         
   6   5   2          0.02         -0.18         0.18 o                         
   7   5   2          5.06          6.53         0.53 o                         
   8   5   2          0.29          1.07         0.64 o                         
   9   5   2         30.28         35.10         1.41 o                         
 -10   6   2          5.33          4.13         1.07 o                         
  -9   6   2          6.82          7.62         0.84 o                         
  -8   6   2          2.51          1.41         0.59 o                         
  -7   6   2        133.88        156.32         2.01 o                         
  -6   6   2          8.20          6.01         0.40 o                         
  -5   6   2         12.52         14.05         0.48 o                         
  -4   6   2       1265.73       1283.74         8.61 o                         
  -3   6   2         11.95         17.37         0.31 o                         
  -2   6   2        593.56        662.35         3.99 o                         
  -1   6   2        115.27        119.59         0.69 o                         
   0   6   2        113.13        116.23         0.65 o                         
   1   6   2       2667.97       2841.65        12.25 o                         
   2   6   2        113.66        126.27         0.80 o                         
   3   6   2        190.54        185.94         1.21 o                         
   4   6   2        612.77        628.57         3.97 o                         
   5   6   2         26.59         26.15         0.43 o                         
   6   6   2          4.88          2.35         0.27 o                         
   7   6   2         16.60         14.70         0.68 o                         
   8   6   2          3.17          1.95         0.64 o                         
  -9   7   2          0.54          1.24         0.68 o                         
  -8   7   2         12.76         14.34         0.94 o                         
  -7   7   2        204.96        216.38         5.37 o                         
  -6   7   2         35.85         32.61         0.74 o                         
  -5   7   2         67.34         65.50         0.59 o                         
  -4   7   2         48.66         52.24         0.61 o                         
  -3   7   2         16.59         25.54         0.29 o                         
  -2   7   2       1533.89       1597.51         9.07 o                         
  -1   7   2        260.76        296.72         1.67 o                         
   0   7   2          8.89          6.58         0.19 o                         
   1   7   2        934.68       1028.80         5.02 o                         
   2   7   2        176.39        168.39         1.11 o                         
   3   7   2          6.11          4.83         0.20 o                         
   4   7   2         58.37         58.48         0.62 o                         
   5   7   2          0.41          0.03         0.20 o                         
   6   7   2         23.14         18.59         0.50 o                         
   7   7   2         10.50          9.33         0.73 o                         
   8   7   2          0.00         -0.58         0.58 o                         
  -9   8   2          0.26          0.77         0.68 o                         
  -8   8   2         10.10         10.18         1.35 o                         
  -7   8   2         63.42         69.08         2.56 o                         
  -6   8   2        220.11        205.87         1.77 o                         
  -5   8   2         59.40         58.54         0.58 o                         
  -4   8   2         12.09         13.25         0.28 o                         
  -3   8   2          4.43          1.61         0.13 o                         
  -2   8   2          6.12          8.91         0.24 o                         
  -1   8   2        692.27        793.62         3.99 o                         
   0   8   2         91.69        108.60         0.76 o                         
   1   8   2         69.53         81.43         0.60 o                         
   2   8   2          1.24          0.26         0.14 o                         
   3   8   2         34.10         38.45         0.50 o                         
   4   8   2          0.08         -0.20         0.20 o                         
   5   8   2         27.30         19.45         0.52 o                         
   6   8   2         12.60          5.51         0.34 o                         
   7   8   2          1.05          0.67         0.32 o                         
   8   8   2          0.43          0.09         0.58 o                         
  -9   9   2          2.95          0.14         1.21 o                         
  -8   9   2         13.27         13.09         1.07 o                         
  -7   9   2          0.41         -0.33         0.33 o                         
  -6   9   2         76.32         62.01         1.16 o                         
  -5   9   2         24.38         22.31         0.63 o                         
  -4   9   2         22.38         21.36         0.34 o                         
  -3   9   2          6.89          8.80         0.25 o                         
  -2   9   2        163.66        163.72         1.66 o                         
  -1   9   2        217.88        240.29         1.36 o                         
   0   9   2         41.70         49.18         0.45 o                         
   1   9   2        109.81        121.27         0.84 o                         
   2   9   2          3.10          2.25         0.19 o                         
   3   9   2         21.30         28.08         0.42 o                         
   4   9   2         27.15         19.80         0.40 o                         
   5   9   2         28.93         28.83         0.61 o                         
   6   9   2          0.00          0.47         0.31 o                         
   7   9   2          1.99          2.80         0.37 o                         
   8   9   2          0.36         -0.61         0.61 o                         
  -9  10   2          0.05          0.07         1.28 o                         
  -8  10   2          0.22          0.70         0.44 o                         
  -7  10   2         32.72         38.05         0.79 o                         
  -6  10   2         53.30         56.75         0.83 o                         
  -5  10   2        323.02        340.74         2.56 o                         
  -4  10   2         34.24         28.94         0.45 o                         
  -3  10   2         36.14         39.50         0.48 o                         
  -2  10   2          3.16          3.71         0.19 o                         
  -1  10   2          0.25          1.44         0.13 o                         
   0  10   2         44.08         49.45         0.48 o                         
   1  10   2         35.80         34.26         0.37 o                         
   2  10   2         35.71         33.61         0.42 o                         
   3  10   2         51.36         52.98         0.92 o                         
   4  10   2          0.45          0.08         0.22 o                         
   5  10   2         50.65         48.46         0.86 o                         
   6  10   2          4.23          4.34         0.37 o                         
   7  10   2          0.01         -0.08         0.32 o                         
   8  10   2          0.76          0.78         0.61 o                         
  -8  11   2          0.04         -0.85         1.14 o                         
  -7  11   2          5.42          4.42         0.41 o                         
  -6  11   2          2.58          2.79         0.26 o                         
  -5  11   2         15.69         16.07         0.55 o                         
  -4  11   2        241.33        242.78         1.80 o                         
  -3  11   2          0.00         -0.18         0.18 o                         
  -2  11   2          3.10          2.41         0.17 o                         
  -1  11   2          0.02          0.01         0.12 o                         
   0  11   2        213.16        218.98         1.46 o                         
   1  11   2        242.19        237.38         1.66 o                         
   2  11   2         64.21         62.96         0.61 o                         
   3  11   2         20.57         16.35         0.71 o                         
   4  11   2        156.28        147.25         1.56 o                         
   5  11   2         27.65         26.84         0.69 o                         
   6  11   2          6.16          6.43         0.41 o                         
   7  11   2          0.60          1.13         0.37 o                         
  -8  12   2          1.39          0.50         1.21 o                         
  -7  12   2          3.33          3.21         0.40 o                         
  -6  12   2          1.08          1.32         0.26 o                         
  -5  12   2         45.48         47.82         0.70 o                         
  -4  12   2          7.40          9.10         0.37 o                         
  -3  12   2          0.03         -0.19         0.19 o                         
  -2  12   2         72.19         70.75         0.66 o                         
  -1  12   2         60.36         56.05         0.55 o                         
   0  12   2         35.17         31.18         0.52 o                         
   1  12   2        200.07        200.13         1.54 o                         
   2  12   2         38.26         40.33         0.48 o                         
   3  12   2          9.50          6.05         0.33 o                         
   4  12   2         12.82         11.24         0.50 o                         
   5  12   2          0.00          0.28         0.33 o                         
   6  12   2          4.75          5.34         0.41 o                         
   7  12   2          1.84          3.01         0.55 o                         
  -8  13   2          3.11          1.92         1.35 o                         
  -7  13   2          4.26          3.06         0.27 o                         
  -6  13   2          0.74          0.20         0.28 o                         
  -5  13   2          0.00          0.43         0.29 o                         
  -4  13   2         46.57         40.46         0.72 o                         
  -3  13   2         18.35         20.79         0.53 o                         
  -2  13   2         12.32          9.52         0.31 o                         
  -1  13   2         11.14          8.05         0.25 o                         
   0  13   2         54.11         55.85         0.64 o                         
   1  13   2        101.93         97.00         0.99 o                         
   2  13   2         70.73         63.64         0.64 o                         
   3  13   2        113.41        118.79         1.25 o                         
   4  13   2         58.97         52.84         0.89 o                         
   5  13   2         22.86         27.08         0.71 o                         
   6  13   2         21.35         27.24         0.76 o                         
   7  13   2          0.82          0.25         0.46 o                         
  -7  14   2          0.74          0.37         0.58 o                         
  -6  14   2          4.83          5.53         0.38 o                         
  -5  14   2         25.68         25.31         0.63 o                         
  -4  14   2         11.54          8.32         0.41 o                         
  -3  14   2          1.27          0.29         0.24 o                         
  -2  14   2         19.88         18.41         0.43 o                         
  -1  14   2         23.68         18.72         0.42 o                         
   0  14   2         94.24         96.49         1.00 o                         
   1  14   2         81.68         79.05         0.95 o                         
   2  14   2         27.00         25.06         0.66 o                         
   3  14   2         27.83         33.36         0.63 o                         
   4  14   2         76.52         76.45         1.09 o                         
   5  14   2         46.38         51.77         1.10 o                         
   6  14   2          1.61          2.02         0.43 o                         
  -7  15   2          0.48          0.70         0.74 o                         
  -6  15   2          0.03          0.20         0.33 o                         
  -5  15   2          6.71          5.88         0.40 o                         
  -4  15   2          0.02         -0.31         0.31 o                         
  -3  15   2          2.37          2.26         0.31 o                         
  -2  15   2         31.39         26.34         0.55 o                         
  -1  15   2        187.10        185.40         2.03 o                         
   0  15   2         30.63         36.03         0.77 o                         
   1  15   2          5.76          6.04         0.40 o                         
   2  15   2         19.13         13.89         0.59 o                         
   3  15   2         11.28         10.62         0.44 o                         
   4  15   2         14.89         13.81         0.56 o                         
   5  15   2         31.77         33.54         1.04 o                         
   6  15   2         29.59         34.54         1.01 o                         
  -6  16   2          4.81          4.18         0.41 o                         
  -5  16   2          3.38          3.99         0.40 o                         
  -4  16   2          0.10         -0.30         0.30 o                         
  -3  16   2          2.31          1.31         0.31 o                         
  -2  16   2         11.73         11.34         0.43 o                         
  -1  16   2        129.76        143.33         1.70 o                         
   0  16   2         27.21         29.24         0.87 o                         
   1  16   2         79.28         80.01         1.33 o                         
   2  16   2         22.08         20.46         0.71 o                         
   3  16   2         11.87          8.94         0.36 o                         
   4  16   2          4.05          4.74         0.45 o                         
   5  16   2         11.39          9.56         0.76 o                         
  -6  17   2          2.81          2.71         0.46 o                         
  -5  17   2          0.01         -0.31         0.35 o                         
  -4  17   2          2.68          2.62         0.46 o                         
  -3  17   2         17.73         19.11         0.60 o                         
  -2  17   2         66.34         65.09         0.91 o                         
  -1  17   2         81.77         89.55         1.21 o                         
   0  17   2         19.00         19.63         0.73 o                         
   1  17   2         50.31         53.62         1.03 o                         
   2  17   2          0.57         -0.20         0.46 o                         
   3  17   2          4.15          4.91         0.78 o                         
   4  17   2         34.28         47.64         1.19 o                         
   5  17   2          0.75         -0.23         0.46 o                         
  -5  18   2          9.85         11.05         0.59 o                         
  -4  18   2          1.65          1.19         0.36 o                         
  -3  18   2          0.44          0.71         0.36 o                         
  -2  18   2         45.27         45.51         1.07 o                         
  -1  18   2         10.21          9.21         0.58 o                         
   0  18   2          1.86          1.45         0.44 o                         
   1  18   2          5.99          3.49         0.49 o                         
   2  18   2         10.58         11.71         0.69 o                         
   3  18   2          9.53          9.00         0.75 o                         
   4  18   2         10.55         14.22         0.89 o                         
  -4  19   2         12.76         16.36         0.80 o                         
  -3  19   2          3.05          3.37         0.36 o                         
  -2  19   2          3.10          3.34         0.56 o                         
  -1  19   2          9.70         10.69         0.62 o                         
   0  19   2          1.29          1.38         0.47 o                         
   1  19   2         17.30         14.85         0.67 o                         
   2  19   2          0.79          0.19         0.52 o                         
   3  19   2          0.08          0.30         0.61 o                         
  -3  20   2          1.57          0.89         0.58 o                         
  -2  20   2          4.64          4.54         0.55 o                         
  -1  20   2          6.61          7.66         0.59 o                         
   0  20   2          2.32          2.44         0.50 o                         
   1  20   2          0.51          0.58         0.48 o                         
   2  20   2         15.06         15.99         0.83 o                         
 -10   1   3          0.79          0.43         1.10 o                         
  -9   1   3          0.36          0.91         0.63 o                         
  -8   1   3          2.44          2.96         0.71 o                         
  -7   1   3         21.48         22.92         0.52 o                         
  -6   1   3         67.50         65.73         1.30 o                         
  -5   1   3         79.80         83.61         0.72 o                         
  -4   1   3         60.61         60.84         0.54 o                         
  -3   1   3         33.12         34.78         0.33 o                         
  -2   1   3         56.45         62.35         0.44 o                         
  -1   1   3       3019.97       2905.51        12.30 o                         
   0   1   3       1387.26       1450.62         6.06 o                         
   1   1   3        389.94        401.67         1.86 o                         
   2   1   3          0.00          0.09         0.11 o                         
   3   1   3         10.22         11.64         0.24 o                         
   4   1   3        195.53        196.57         1.20 o                         
   5   1   3        513.41        480.07         3.12 o                         
   6   1   3          4.49          7.10         0.49 o                         
   7   1   3         47.11         48.39         1.14 o                         
   8   1   3          0.03         -0.62         0.62 o                         
 -10   2   3          4.04          4.79         0.85 o                         
  -9   2   3         27.84         27.88         1.35 o                         
  -8   2   3          0.10          0.02         0.50 o                         
  -7   2   3          4.72          3.00         0.41 o                         
  -6   2   3         12.84          9.22         0.33 o                         
  -5   2   3        120.27        125.68         0.95 o                         
  -4   2   3        321.83        341.60         2.07 o                         
  -3   2   3         15.13         12.67         0.18 o                         
  -2   2   3         16.34         19.55         0.23 o                         
  -1   2   3        226.15        217.57         1.01 o                         
   0   2   3        348.93        329.47         1.45 o                         
   1   2   3          4.45          9.15         0.19 o                         
   2   2   3        704.70        758.97         4.03 o                         
   3   2   3         96.65        101.00         0.72 o                         
   4   2   3         64.69         57.33         0.55 o                         
   5   2   3        142.80        138.95         1.14 o                         
   6   2   3         29.42         28.90         0.81 o                         
   7   2   3        249.33        251.63         2.88 o                         
   8   2   3          6.93          7.37         0.82 o                         
 -10   3   3          6.45          6.30         0.88 o                         
  -9   3   3          0.91          3.25         0.72 o                         
  -8   3   3          2.81          2.46         0.56 o                         
  -7   3   3         56.39         59.18         1.00 o                         
  -6   3   3         52.29         50.40         0.55 o                         
  -5   3   3        136.57        130.44         0.99 o                         
  -4   3   3        277.98        277.66         1.95 o                         
  -3   3   3        177.32        220.39         1.57 o                         
  -2   3   3        228.01        232.33         1.30 o                         
  -1   3   3        108.70         90.02         0.47 o                         
   0   3   3        426.29        418.29         1.87 o                         
   1   3   3          8.09          8.56         0.15 o                         
   2   3   3       2017.80       2101.00        10.89 o                         
   3   3   3          4.29          7.75         0.27 o                         
   4   3   3         30.99         28.93         0.40 o                         
   5   3   3          0.00         -0.19         0.19 o                         
   6   3   3         44.50         41.42         1.44 o                         
   7   3   3        103.09        106.49         1.85 o                         
   8   3   3         11.00          9.61         0.86 o                         
 -10   4   3          1.73          2.01         1.17 o                         
  -9   4   3        107.04        121.62         2.45 o                         
  -8   4   3         25.53         29.24         1.11 o                         
  -7   4   3          7.81          6.27         0.47 o                         
  -6   4   3         62.54         57.06         0.67 o                         
  -5   4   3          0.46          0.43         0.25 o                         
  -4   4   3       3239.91       3224.87        28.25 o                         
  -3   4   3       1146.57       1259.97         7.92 o                         
  -2   4   3        915.64       1013.04         5.52 o                         
  -1   4   3        389.59        405.09         2.04 o                         
   0   4   3        264.46        298.76         1.43 o                         
   1   4   3       1018.05       1127.60         5.33 o                         
   2   4   3        640.08        747.65         3.94 o                         
   3   4   3         11.30         17.36         0.35 o                         
   4   4   3          1.16          0.73         0.17 o                         
   5   4   3          4.14          4.01         0.30 o                         
   6   4   3          0.15         -0.29         0.29 o                         
   7   4   3         32.88         36.06         1.01 o                         
   8   4   3         13.36         15.76         1.70 o                         
 -10   5   3          0.49         -0.28         1.21 o                         
  -9   5   3         15.97         17.85         1.11 o                         
  -8   5   3         56.23         59.42         1.54 o                         
  -7   5   3          4.81          2.61         0.77 o                         
  -6   5   3          4.02          3.70         0.22 o                         
  -5   5   3          1.79          1.24         0.24 o                         
  -4   5   3        141.30        124.38         1.32 o                         
  -3   5   3         11.22         14.55         0.28 o                         
  -2   5   3        300.41        298.89         1.82 o                         
  -1   5   3        689.54        722.64         3.59 o                         
   0   5   3        835.79        837.68         4.30 o                         
   1   5   3        795.07        907.10         4.61 o                         
   2   5   3        183.94        196.38         1.16 o                         
   3   5   3        200.17        194.68         1.28 o                         
   4   5   3          0.44          0.18         0.18 o                         
   5   5   3          2.15          2.12         0.22 o                         
   6   5   3          2.65          2.16         0.27 o                         
   7   5   3          0.00         -0.05         0.46 o                         
   8   5   3          3.63          2.42         0.71 o                         
 -10   6   3          0.10         -0.28         1.21 o                         
  -9   6   3         10.23         11.54         0.87 o                         
  -8   6   3         33.99         33.26         1.17 o                         
  -7   6   3         27.20         28.79         0.74 o                         
  -6   6   3        165.77        154.53         1.67 o                         
  -5   6   3          3.98          2.44         0.28 o                         
  -4   6   3          1.33          2.79         0.18 o                         
  -3   6   3        731.77        798.82         5.13 o                         
  -2   6   3        461.90        475.89         2.96 o                         
  -1   6   3         89.22         99.16         0.61 o                         
   0   6   3          1.48          2.17         0.12 o                         
   1   6   3         47.38         66.65         0.50 o                         
   2   6   3        416.54        433.20         2.46 o                         
   3   6   3          0.45          1.02         0.15 o                         
   4   6   3          0.03         -0.18         0.18 o                         
   5   6   3          0.04         -0.10         0.22 o                         
   6   6   3          4.70          2.37         0.29 o                         
   7   6   3          3.27          3.37         0.51 o                         
   8   6   3          6.12          6.53         0.81 o                         
  -9   7   3          5.38          7.83         1.42 o                         
  -8   7   3         32.32         32.48         1.14 o                         
  -7   7   3         78.40         91.21         1.35 o                         
  -6   7   3        647.11        618.37         6.50 o                         
  -5   7   3         76.70         71.26         1.05 o                         
  -4   7   3         25.55         22.35         0.38 o                         
  -3   7   3         40.60         42.39         0.40 o                         
  -2   7   3          9.75         11.22         0.32 o                         
  -1   7   3       1206.27       1269.52         6.28 o                         
   0   7   3        326.07        356.26         1.95 o                         
   1   7   3         20.13         21.41         0.26 o                         
   2   7   3         13.41         15.82         0.31 o                         
   3   7   3          7.10          7.74         0.26 o                         
   4   7   3          4.16          5.26         0.24 o                         
   5   7   3         15.60         10.84         0.52 o                         
   6   7   3          0.08         -0.11         0.26 o                         
   7   7   3          0.22         -0.29         0.29 o                         
   8   7   3          3.89          4.42         0.75 o                         
  -9   8   3          4.63          5.70         1.35 o                         
  -8   8   3          2.51          1.93         0.57 o                         
  -7   8   3         61.83         69.60         1.46 o                         
  -6   8   3         52.93         45.00         3.02 o                         
  -5   8   3          5.51          3.61         0.23 o                         
  -4   8   3          8.58          7.47         0.22 o                         
  -3   8   3          1.45          1.45         0.17 o                         
  -2   8   3          5.41          6.63         0.22 o                         
  -1   8   3         79.95         72.75         0.51 o                         
   0   8   3          1.16          1.29         0.12 o                         
   1   8   3        259.55        268.85         1.49 o                         
   2   8   3        232.49        241.56         1.62 o                         
   3   8   3        236.86        240.78         1.72 o                         
   4   8   3          0.25          1.29         0.22 o                         
   5   8   3         50.66         47.06         0.81 o                         
   6   8   3          0.03         -0.29         0.29 o                         
   7   8   3          4.99          4.69         0.34 o                         
   8   8   3          0.40          0.14         0.66 o                         
  -9   9   3          1.53          0.14         1.21 o                         
  -8   9   3          1.45          0.64         1.14 o                         
  -7   9   3         25.35         21.32         1.22 o                         
  -6   9   3        296.48        302.32         3.06 o                         
  -5   9   3          2.37          1.37         0.17 o                         
  -4   9   3         29.08         25.68         0.36 o                         
  -3   9   3          5.20          5.50         0.20 o                         
  -2   9   3         39.63         44.03         0.48 o                         
  -1   9   3       1064.64       1146.29         7.75 o                         
   0   9   3         14.65         14.12         0.26 o                         
   1   9   3          0.69          1.72         0.12 o                         
   2   9   3         10.43          6.29         0.22 o                         
   3   9   3         18.36         19.01         0.40 o                         
   4   9   3         51.41         48.06         0.67 o                         
   5   9   3          7.82          2.35         0.34 o                         
   6   9   3          0.48          0.60         0.32 o                         
   7   9   3          0.04          0.03         0.35 o                         
  -9  10   3          4.96          2.71         1.35 o                         
  -8  10   3          5.21          3.42         1.28 o                         
  -7  10   3         28.41         27.50         0.82 o                         
  -6  10   3         19.83         14.93         0.61 o                         
  -5  10   3          4.21          3.69         0.21 o                         
  -4  10   3         18.68         16.91         0.35 o                         
  -3  10   3          0.26         -0.12         0.16 o                         
  -2  10   3         10.09          5.07         0.23 o                         
  -1  10   3        149.32        133.59         1.02 o                         
   0  10   3        205.13        202.80         1.27 o                         
   1  10   3        107.38        111.71         0.82 o                         
   2  10   3         78.90         75.42         0.73 o                         
   3  10   3         16.60         13.00         0.45 o                         
   4  10   3         15.68          8.70         0.42 o                         
   5  10   3         30.96         29.04         0.69 o                         
   6  10   3          0.40         -0.04         0.32 o                         
   7  10   3          3.67          1.73         0.52 o                         
  -8  11   3          0.05          0.07         1.14 o                         
  -7  11   3          1.44          1.73         0.64 o                         
  -6  11   3          1.64          0.88         0.20 o                         
  -5  11   3          0.53          0.07         0.21 o                         
  -4  11   3         20.07         17.20         0.43 o                         
  -3  11   3         41.56         30.69         0.59 o                         
  -2  11   3          0.05         -0.09         0.16 o                         
  -1  11   3          3.19          2.40         0.16 o                         
   0  11   3          5.98          4.78         0.19 o                         
   1  11   3         47.01         41.93         0.54 o                         
   2  11   3         99.68        111.43         0.96 o                         
   3  11   3         13.69         19.29         0.65 o                         
   4  11   3          0.27          0.20         0.32 o                         
   5  11   3          0.65          0.07         0.33 o                         
   6  11   3          3.64          3.51         0.40 o                         
   7  11   3          1.87          1.40         0.55 o                         
  -8  12   3          3.94          7.12         1.50 o                         
  -7  12   3          9.16          9.48         0.84 o                         
  -6  12   3          0.19          0.01         0.22 o                         
  -5  12   3          0.10         -0.23         0.23 o                         
  -4  12   3          0.01         -0.23         0.23 o                         
  -3  12   3         42.79         29.11         0.58 o                         
  -2  12   3          0.01         -0.14         0.17 o                         
  -1  12   3          0.08          0.17         0.13 o                         
   0  12   3          7.53          6.61         0.24 o                         
   1  12   3        100.69        102.86         0.96 o                         
   2  12   3        120.68        122.82         1.03 o                         
   3  12   3        202.47        195.22         1.82 o                         
   4  12   3         32.37         31.95         0.73 o                         
   5  12   3          1.17          0.97         0.35 o                         
   6  12   3          0.06         -0.37         0.37 o                         
  -8  13   3          0.40          0.78         1.28 o                         
  -7  13   3          6.76          7.74         0.82 o                         
  -6  13   3          3.43          2.75         0.28 o                         
  -5  13   3          2.53          3.03         0.31 o                         
  -4  13   3         29.05         24.11         0.58 o                         
  -3  13   3         39.49         35.38         0.61 o                         
  -2  13   3         27.75         32.84         0.71 o                         
  -1  13   3          0.06          0.61         0.20 o                         
   0  13   3         13.09         11.87         0.29 o                         
   1  13   3         46.71         43.66         0.65 o                         
   2  13   3          2.42          1.15         0.33 o                         
   3  13   3         63.76         58.82         0.83 o                         
   4  13   3         93.22        102.92         1.30 o                         
   5  13   3          0.58         -0.25         0.36 o                         
   6  13   3          0.08         -0.53         0.53 o                         
  -7  14   3          8.31          7.58         0.52 o                         
  -6  14   3          4.29          2.09         0.32 o                         
  -5  14   3          0.62          0.25         0.28 o                         
  -4  14   3         44.95         47.65         0.76 o                         
  -3  14   3          2.85          4.27         0.34 o                         
  -2  14   3         99.76        102.01         1.05 o                         
  -1  14   3        467.83        457.12         3.34 o                         
   0  14   3         64.47         68.63         0.93 o                         
   1  14   3          2.44          0.98         0.32 o                         
   2  14   3         17.72         22.75         0.81 o                         
   3  14   3          0.72          0.57         0.28 o                         
   4  14   3         96.84         97.45         1.28 o                         
   5  14   3         11.56         10.95         0.53 o                         
   6  14   3          0.11         -0.43         0.49 o                         
  -7  15   3          8.97         11.74         0.76 o                         
  -6  15   3         21.02         19.91         0.60 o                         
  -5  15   3         17.74         20.26         0.61 o                         
  -4  15   3          1.15          1.29         0.33 o                         
  -3  15   3          1.13          1.47         0.31 o                         
  -2  15   3          8.02          9.60         0.50 o                         
  -1  15   3          1.14          3.22         0.66 o                         
   0  15   3          0.03         -0.08         0.34 o                         
   1  15   3         59.45         58.64         0.94 o                         
   2  15   3          2.10          1.63         0.40 o                         
   3  15   3          7.24          6.77         0.39 o                         
   4  15   3          0.68          1.08         0.40 o                         
   5  15   3         57.28         58.36         1.17 o                         
  -6  16   3          0.41         -0.26         0.54 o                         
  -5  16   3          0.41          0.73         0.35 o                         
  -4  16   3          4.37          4.34         0.37 o                         
  -3  16   3          5.58          6.42         0.39 o                         
  -2  16   3         53.56         55.36         0.78 o                         
  -1  16   3        191.73        178.61         1.67 o                         
   0  16   3        128.95        129.47         1.56 o                         
   1  16   3          0.01         -0.24         0.39 o                         
   2  16   3          0.32         -0.42         0.42 o                         
   3  16   3          0.01          0.21         0.47 o                         
   4  16   3         44.03         51.03         1.21 o                         
   5  16   3         14.05         14.15         0.79 o                         
  -6  17   3         12.56         16.98         0.96 o                         
  -5  17   3          0.31          0.30         0.35 o                         
  -4  17   3          1.37          1.43         0.35 o                         
  -3  17   3          0.20          0.23         0.33 o                         
  -2  17   3         38.61         40.07         0.72 o                         
  -1  17   3          9.43         12.63         0.55 o                         
   0  17   3          0.34          0.75         0.43 o                         
   1  17   3          4.71          2.47         0.46 o                         
   2  17   3          1.24          0.22         0.54 o                         
   3  17   3          1.32          2.20         0.64 o                         
   4  17   3         12.18         14.73         0.91 o                         
  -5  18   3          0.03          0.25         0.43 o                         
  -4  18   3          1.42          1.21         0.37 o                         
  -3  18   3         73.08         78.03         1.24 o                         
  -2  18   3          6.29          8.32         0.38 o                         
  -1  18   3          6.52          6.86         0.56 o                         
   0  18   3         24.59         23.43         0.81 o                         
   1  18   3         12.16          8.95         0.58 o                         
   2  18   3          0.19         -0.14         0.57 o                         
   3  18   3          0.62          0.82         0.65 o                         
  -4  19   3          0.42         -0.45         0.49 o                         
  -3  19   3         24.82         26.52         0.89 o                         
  -2  19   3          0.87          2.21         0.57 o                         
  -1  19   3          2.58          2.84         0.50 o                         
   0  19   3          3.15          4.70         0.52 o                         
   1  19   3          0.17         -0.46         0.50 o                         
   2  19   3         26.91         31.20         1.07 o                         
  -2  20   3          0.37          1.42         0.51 o                         
  -1  20   3          0.04          0.21         0.49 o                         
   0  20   3          0.08          0.14         0.55 o                         
 -10   0   4          1.13          1.00         1.00 o                         
  -9   0   4          2.12          3.20         0.93 o                         
  -8   0   4          1.95          1.07         0.78 o                         
  -7   0   4          0.32         -0.07         0.64 o                         
  -6   0   4         67.36         80.89         1.08 o                         
  -5   0   4          9.41         11.80         0.40 o                         
  -4   0   4          7.55          8.80         0.34 o                         
  -3   0   4          8.85         10.01         0.25 o                         
  -2   0   4         19.76         20.47         0.29 o                         
  -1   0   4          7.45          1.51         0.15 o                         
   0   0   4       6566.68       6933.77        55.47 o                         
   1   0   4          7.03          3.30         0.17 o                         
   2   0   4          4.64          3.27         0.37 o                         
   3   0   4        114.41        121.63         1.24 o                         
   4   0   4          0.01          0.23         0.25 o                         
   5   0   4       2192.61       2151.44        21.07 o                         
   6   0   4         17.62         15.79         0.96 o                         
   7   0   4         16.73         13.88         1.15 o                         
   8   0   4          4.54          1.89         1.10 o                         
 -10   1   4          3.18          5.29         0.81 o                         
  -9   1   4          3.17          4.03         0.68 o                         
  -8   1   4          0.84          0.18         0.50 o                         
  -7   1   4         57.11         54.04         1.78 o                         
  -6   1   4          5.41          5.75         0.22 o                         
  -5   1   4        168.15        178.90         1.36 o                         
  -4   1   4          6.74          9.04         0.20 o                         
  -3   1   4         13.86          8.99         0.18 o                         
  -2   1   4        796.77        828.54         4.06 o                         
  -1   1   4        350.03        350.10         1.56 o                         
   0   1   4       1246.30       1407.98         6.07 o                         
   1   1   4         35.58         35.68         0.34 o                         
   2   1   4         24.50         23.21         0.31 o                         
   3   1   4         29.01         23.71         0.35 o                         
   4   1   4         33.03         30.80         0.59 o                         
   5   1   4         21.17         27.44         0.60 o                         
   6   1   4         56.61         57.56         1.04 o                         
   7   1   4          0.15         -0.53         0.53 o                         
   8   1   4          0.06         -0.11         0.59 o                         
 -10   2   4          9.78         11.80         0.97 o                         
  -9   2   4          7.53          5.87         0.70 o                         
  -8   2   4          0.16         -0.01         0.50 o                         
  -7   2   4         22.58         23.51         0.62 o                         
  -6   2   4         99.27        102.88         0.93 o                         
  -5   2   4         36.06         46.59         0.67 o                         
  -4   2   4         85.32         91.58         0.66 o                         
  -3   2   4        176.67        149.72         0.99 o                         
  -2   2   4        125.06        118.70         0.76 o                         
  -1   2   4         50.52         38.59         0.37 o                         
   0   2   4        847.62        982.90         4.63 o                         
   1   2   4         61.94         54.10         0.45 o                         
   2   2   4         49.35         53.58         0.48 o                         
   3   2   4        309.36        288.97         1.77 o                         
   4   2   4          0.04          0.80         0.18 o                         
   5   2   4        142.35        128.98         1.23 o                         
   6   2   4         19.01         20.96         0.75 o                         
   7   2   4          5.50          5.50         0.67 o                         
   8   2   4          0.42         -0.07         0.68 o                         
 -10   3   4         13.78         20.13         1.32 o                         
  -9   3   4          6.58         10.01         0.93 o                         
  -8   3   4          0.67         -0.47         0.47 o                         
  -7   3   4          0.96          0.12         0.29 o                         
  -6   3   4         19.34         18.07         0.32 o                         
  -5   3   4        155.48        166.79         1.16 o                         
  -4   3   4        394.49        391.89         2.52 o                         
  -3   3   4        150.53        142.12         1.01 o                         
  -2   3   4         58.74         65.06         0.47 o                         
  -1   3   4          6.34          7.35         0.22 o                         
   0   3   4         14.00         11.21         0.19 o                         
   1   3   4         88.76         94.94         0.68 o                         
   2   3   4        125.59        143.73         1.00 o                         
   3   3   4        262.87        237.23         1.55 o                         
   4   3   4          1.78          0.43         0.19 o                         
   5   3   4         12.06         10.09         0.57 o                         
   6   3   4         19.30         18.34         0.65 o                         
   7   3   4          3.80          3.17         0.62 o                         
   8   3   4          2.21          3.75         0.77 o                         
 -10   4   4          6.47          6.12         1.42 o                         
  -9   4   4         13.04         13.65         0.97 o                         
  -8   4   4          5.34          9.61         0.68 o                         
  -7   4   4         13.80         13.50         0.61 o                         
  -6   4   4         52.37         63.77         0.85 o                         
  -5   4   4         57.23         66.79         0.80 o                         
  -4   4   4         67.49         75.60         0.80 o                         
  -3   4   4        548.76        548.44         3.48 o                         
  -2   4   4        133.76        127.96         0.84 o                         
  -1   4   4        235.92        228.38         1.20 o                         
   0   4   4        231.64        250.68         1.38 o                         
   1   4   4          9.60          8.63         0.20 o                         
   2   4   4        113.04         84.62         0.62 o                         
   3   4   4        135.46        129.85         0.93 o                         
   4   4   4         46.75         41.12         0.56 o                         
   5   4   4         59.83         55.05         0.74 o                         
   6   4   4         43.98         46.94         0.89 o                         
   7   4   4         16.21         16.59         1.18 o                         
   8   4   4         10.42         15.71         1.05 o                         
 -10   5   4          7.70          6.05         1.42 o                         
  -9   5   4         18.66         25.78         1.21 o                         
  -8   5   4         60.39         67.62         1.55 o                         
  -7   5   4          1.36          2.12         0.35 o                         
  -6   5   4         94.79         97.22         1.26 o                         
  -5   5   4         63.64         57.14         0.90 o                         
  -4   5   4          0.08          0.37         0.18 o                         
  -3   5   4        121.87        124.49         0.89 o                         
  -2   5   4        283.40        318.84         1.95 o                         
  -1   5   4         63.52         70.60         0.48 o                         
   0   5   4        210.79        238.53         1.37 o                         
   1   5   4         23.83         19.77         0.28 o                         
   2   5   4        103.75        112.39         0.82 o                         
   3   5   4          8.79          4.73         0.17 o                         
   4   5   4         42.84         37.90         0.54 o                         
   5   5   4          0.82          0.35         0.25 o                         
   6   5   4          0.70          0.23         0.32 o                         
   7   5   4          4.64          6.46         0.69 o                         
 -10   6   4          0.40          1.78         1.21 o                         
  -9   6   4         38.74         40.23         2.42 o                         
  -8   6   4         16.37         20.63         0.96 o                         
  -7   6   4         23.97         18.81         0.64 o                         
  -6   6   4        406.99        382.98         4.17 o                         
  -5   6   4        171.08        168.27         1.89 o                         
  -4   6   4        205.29        218.89         1.90 o                         
  -3   6   4        138.24        153.20         1.04 o                         
  -2   6   4         41.49         55.27         0.50 o                         
  -1   6   4        435.08        465.85         2.48 o                         
   0   6   4          0.00          0.44         0.12 o                         
   1   6   4        420.78        450.09         2.49 o                         
   2   6   4          0.70          0.70         0.14 o                         
   3   6   4          3.54          2.18         0.18 o                         
   4   6   4         14.35         13.03         0.38 o                         
   5   6   4          0.64         -0.16         0.27 o                         
   6   6   4          0.08         -0.31         0.31 o                         
   7   6   4          0.02          0.01         0.47 o                         
  -9   7   4          2.10         -0.50         1.14 o                         
  -8   7   4         42.04         41.30         2.21 o                         
  -7   7   4          6.44          4.69         0.42 o                         
  -6   7   4        271.89        258.37         3.04 o                         
  -5   7   4         63.42         56.69         0.95 o                         
  -4   7   4        153.65        167.15         1.30 o                         
  -3   7   4        407.87        423.44         2.68 o                         
  -2   7   4         24.58         22.10         0.34 o                         
  -1   7   4        894.98        921.57         4.78 o                         
   0   7   4         47.45         52.21         0.46 o                         
   1   7   4         52.59         54.65         0.47 o                         
   2   7   4          0.05          0.04         0.13 o                         
   3   7   4         37.42         44.17         0.54 o                         
   4   7   4          1.11          0.95         0.27 o                         
   5   7   4          0.96          0.54         0.30 o                         
   6   7   4          2.13          1.66         0.46 o                         
   7   7   4          0.65          0.31         0.40 o                         
  -9   8   4         11.34          9.11         1.50 o                         
  -8   8   4         50.33         39.81         2.28 o                         
  -7   8   4          4.57          6.87         0.86 o                         
  -6   8   4         18.94         18.45         1.33 o                         
  -5   8   4         24.81         29.02         0.72 o                         
  -4   8   4          0.79          1.06         0.12 o                         
  -3   8   4         57.69         56.19         0.52 o                         
  -2   8   4        122.73        128.37         0.98 o                         
  -1   8   4         12.57         18.11         0.32 o                         
   0   8   4          0.02          1.12         0.14 o                         
   1   8   4         15.44         15.43         0.25 o                         
   2   8   4         13.07         10.52         0.24 o                         
   3   8   4         22.84         18.76         0.41 o                         
   4   8   4         13.85         11.53         0.43 o                         
   5   8   4         13.65         10.86         0.49 o                         
   6   8   4         14.14         14.29         0.57 o                         
   7   8   4          0.72          0.92         0.53 o                         
  -9   9   4          1.61          2.92         1.28 o                         
  -8   9   4         38.32         34.18         2.21 o                         
  -7   9   4         11.91          8.12         0.93 o                         
  -6   9   4          0.92          0.30         0.55 o                         
  -5   9   4         27.50         22.96         0.62 o                         
  -4   9   4         41.76         38.86         0.43 o                         
  -3   9   4         47.34         47.45         0.52 o                         
  -2   9   4          9.42          7.21         0.35 o                         
  -1   9   4        178.31        180.87         1.10 o                         
   0   9   4        506.57        519.67         2.92 o                         
   1   9   4         68.99         59.38         0.58 o                         
   2   9   4         38.60         45.52         0.64 o                         
   3   9   4          0.01          0.76         0.22 o                         
   4   9   4          0.02          0.23         0.27 o                         
   5   9   4          2.76          2.67         0.36 o                         
   6   9   4         17.34         19.16         0.65 o                         
   7   9   4          0.56          0.37         0.53 o                         
  -9  10   4          0.01          1.14         1.28 o                         
  -8  10   4         57.11         58.25         2.78 o                         
  -7  10   4          2.69          3.56         1.17 o                         
  -6  10   4          1.29          0.51         0.39 o                         
  -5  10   4         42.12         36.78         0.46 o                         
  -4  10   4          2.23          2.90         0.19 o                         
  -3  10   4        107.46         88.33         0.79 o                         
  -2  10   4         10.51         15.92         0.39 o                         
  -1  10   4        160.77        154.70         1.16 o                         
   0  10   4          0.09          0.09         0.18 o                         
   1  10   4        431.74        435.79         2.54 o                         
   2  10   4        113.31        122.73         1.00 o                         
   3  10   4         68.31         58.58         0.76 o                         
   4  10   4          1.76          1.18         0.32 o                         
   5  10   4          4.52          5.25         0.43 o                         
   6  10   4          3.64          2.79         0.40 o                         
   7  10   4          1.52          0.54         0.67 o                         
  -8  11   4         27.02         29.05         2.21 o                         
  -7  11   4          0.10         -0.46         0.73 o                         
  -6  11   4         13.20         10.06         1.22 o                         
  -5  11   4         17.91         14.19         0.50 o                         
  -4  11   4          0.00          0.14         0.25 o                         
  -3  11   4          6.07          9.10         0.28 o                         
  -2  11   4         11.16         10.59         0.42 o                         
  -1  11   4          0.67         -0.04         0.15 o                         
   0  11   4         27.30         30.28         0.43 o                         
   1  11   4          8.79          9.21         0.27 o                         
   2  11   4        507.66        519.48         3.74 o                         
   3  11   4         97.07         76.99         0.90 o                         
   4  11   4          2.39          0.57         0.33 o                         
   5  11   4          3.67          2.48         0.38 o                         
   6  11   4          2.64          2.98         0.45 o                         
  -8  12   4          0.58          0.78         1.21 o                         
  -7  12   4          0.96          2.78         0.83 o                         
  -6  12   4          0.06         -0.08         0.27 o                         
  -5  12   4          0.53          0.94         0.23 o                         
  -4  12   4         40.65         42.44         0.64 o                         
  -3  12   4        531.67        498.55         3.60 o                         
  -2  12   4         47.84         52.55         0.64 o                         
  -1  12   4          8.01          7.11         0.26 o                         
   0  12   4          0.12         -0.17         0.17 o                         
   1  12   4          5.66          4.54         0.28 o                         
   2  12   4         69.57         74.36         1.04 o                         
   3  12   4         27.09         34.20         0.66 o                         
   4  12   4          1.13          0.11         0.34 o                         
   5  12   4          1.57          0.07         0.44 o                         
   6  12   4          1.02          0.67         0.40 o                         
  -8  13   4          3.31          5.98         1.50 o                         
  -7  13   4          1.91          2.35         0.88 o                         
  -6  13   4          1.66          1.83         0.34 o                         
  -5  13   4          2.15          0.89         0.26 o                         
  -4  13   4          5.50          6.47         0.33 o                         
  -3  13   4         41.64         35.55         0.76 o                         
  -2  13   4         94.90         85.87         0.89 o                         
  -1  13   4         15.93         15.55         0.46 o                         
   0  13   4         14.52         13.31         0.35 o                         
   1  13   4          1.58          1.09         0.30 o                         
   2  13   4         84.56         73.60         1.14 o                         
   3  13   4        208.08        208.63         2.02 o                         
   4  13   4          3.32          3.37         0.40 o                         
   5  13   4          0.94          0.41         0.54 o                         
  -7  14   4          0.12          0.26         0.82 o                         
  -6  14   4          0.44          0.00         0.46 o                         
  -5  14   4         11.44         11.79         0.48 o                         
  -4  14   4          0.01         -0.28         0.28 o                         
  -3  14   4         21.43         18.54         0.56 o                         
  -2  14   4         84.76         72.38         0.94 o                         
  -1  14   4          9.38          6.26         0.33 o                         
   0  14   4          2.31          0.99         0.20 o                         
   1  14   4          2.38          1.70         0.32 o                         
   2  14   4          0.00          0.07         0.43 o                         
   3  14   4         49.17         48.33         0.96 o                         
   4  14   4          0.07         -0.08         0.39 o                         
   5  14   4          3.24          4.88         0.54 o                         
  -7  15   4          0.08         -0.50         1.21 o                         
  -6  15   4          4.22          3.02         0.58 o                         
  -5  15   4          0.93          1.37         0.33 o                         
  -4  15   4          5.11          5.07         0.38 o                         
  -3  15   4          0.00          0.43         0.30 o                         
  -2  15   4          1.34          1.36         0.32 o                         
  -1  15   4         31.73         30.38         0.56 o                         
   0  15   4          1.18          1.05         0.35 o                         
   1  15   4          0.04         -0.34         0.34 o                         
   2  15   4         14.99         15.46         0.82 o                         
   3  15   4         22.60         21.54         0.93 o                         
   4  15   4          4.73          2.94         0.41 o                         
   5  15   4          0.27          1.33         0.65 o                         
  -6  16   4          1.13          2.48         0.76 o                         
  -5  16   4         14.98         15.87         0.60 o                         
  -4  16   4         16.83         18.50         0.67 o                         
  -3  16   4         73.59         76.11         1.02 o                         
  -2  16   4         53.20         57.39         0.89 o                         
  -1  16   4          0.13         -0.12         0.28 o                         
   0  16   4         14.05         13.76         0.55 o                         
   1  16   4          1.06          0.51         0.47 o                         
   2  16   4          5.28          4.60         0.64 o                         
   3  16   4          4.79          5.90         0.70 o                         
   4  16   4          1.04          0.54         0.63 o                         
  -5  17   4          0.01         -0.15         0.36 o                         
  -4  17   4          0.01          0.38         0.35 o                         
  -3  17   4         30.53         34.72         0.74 o                         
  -2  17   4          0.70          1.29         0.37 o                         
  -1  17   4          9.22         10.49         0.57 o                         
   0  17   4          5.56          3.57         0.56 o                         
   1  17   4          0.70          0.01         0.52 o                         
   2  17   4         13.11         16.26         0.92 o                         
   3  17   4          3.77          4.00         0.70 o                         
  -5  18   4          0.90          0.28         0.53 o                         
  -4  18   4          4.65          4.83         0.47 o                         
  -3  18   4         37.74         32.12         0.76 o                         
  -2  18   4         13.41         14.67         0.51 o                         
  -1  18   4          0.67         -0.19         0.50 o                         
   0  18   4          0.05          0.11         0.50 o                         
   1  18   4          3.08          3.13         0.57 o                         
   2  18   4         24.26         33.23         1.11 o                         
  -3  19   4         17.55         18.58         0.78 o                         
  -2  19   4          6.48          6.08         0.57 o                         
  -1  19   4          4.93          4.17         0.61 o                         
   0  19   4          0.01         -0.12         0.53 o                         
   1  19   4          0.00         -0.22         0.56 o                         
 -10   1   5          0.04          1.17         1.03 o                         
  -9   1   5          1.25          0.11         0.82 o                         
  -8   1   5          0.14          0.36         0.50 o                         
  -7   1   5        115.10        122.07         2.16 o                         
  -6   1   5         26.12         26.58         0.52 o                         
  -5   1   5         18.76         20.80         0.35 o                         
  -4   1   5          4.84          3.66         0.14 o                         
  -3   1   5         49.81         48.37         0.39 o                         
  -2   1   5        547.91        611.40         3.07 o                         
  -1   1   5        156.25        172.53         0.96 o                         
   0   1   5          2.45          0.11         0.09 o                         
   1   1   5          0.01          0.09         0.10 o                         
   2   1   5        121.23        123.21         1.00 o                         
   3   1   5          6.66          4.07         0.24 o                         
   4   1   5        293.62        277.47         1.91 o                         
   5   1   5         46.25         42.28         0.64 o                         
   6   1   5          0.98          1.28         0.43 o                         
   7   1   5          1.68          1.69         0.90 o                         
 -10   2   5          4.62          9.25         0.92 o                         
  -9   2   5          0.00          0.31         0.68 o                         
  -8   2   5         10.70         13.20         0.89 o                         
  -7   2   5          1.80          1.22         0.75 o                         
  -6   2   5         30.24         28.11         0.45 o                         
  -5   2   5         84.52         81.12         0.78 o                         
  -4   2   5        124.46        128.90         0.94 o                         
  -3   2   5         35.53         30.34         0.36 o                         
  -2   2   5       1953.75       2040.45        10.23 o                         
  -1   2   5          1.18          0.31         0.10 o                         
   0   2   5         29.91         42.40         0.36 o                         
   1   2   5         25.90         20.73         0.27 o                         
   2   2   5          6.32          4.97         0.19 o                         
   3   2   5       1170.06       1111.95         8.11 o                         
   4   2   5          5.80          3.95         0.55 o                         
   5   2   5        108.49        104.50         1.28 o                         
   6   2   5          7.59          7.39         0.41 o                         
   7   2   5          0.84          0.83         0.60 o                         
 -10   3   5         18.41         22.22         1.92 o                         
  -9   3   5          0.07          0.75         0.62 o                         
  -8   3   5          2.63          1.70         0.51 o                         
  -7   3   5         13.95         15.70         0.80 o                         
  -6   3   5         17.46         18.24         0.40 o                         
  -5   3   5        126.95        126.54         1.06 o                         
  -4   3   5        274.49        284.93         3.46 o                         
  -3   3   5        277.12        267.31         1.81 o                         
  -2   3   5         96.62         91.00         0.56 o                         
  -1   3   5        128.70        127.97         0.75 o                         
   0   3   5        113.58        124.65         0.76 o                         
   1   3   5          3.60          3.31         0.16 o                         
   2   3   5          6.51          4.50         0.20 o                         
   3   3   5       1159.08       1129.70         6.47 o                         
   4   3   5          1.40         -0.16         0.39 o                         
   5   3   5          0.77          0.63         0.31 o                         
   6   3   5          1.13          1.20         0.28 o                         
   7   3   5          0.16         -0.57         0.57 o                         
 -10   4   5         19.46         23.64         2.07 o                         
  -9   4   5         25.36         22.25         1.09 o                         
  -8   4   5          4.58          6.78         0.64 o                         
  -7   4   5          4.44          5.56         0.50 o                         
  -6   4   5         24.47         23.70         0.39 o                         
  -5   4   5         64.57         68.88         0.77 o                         
  -4   4   5          7.73          4.09         0.20 o                         
  -3   4   5         81.23         77.55         0.68 o                         
  -2   4   5          5.71          6.08         0.14 o                         
  -1   4   5        115.02        117.89         0.73 o                         
   0   4   5          4.81          4.00         0.16 o                         
   1   4   5         25.71         28.57         0.38 o                         
   2   4   5          1.82          4.54         0.20 o                         
   3   4   5        186.95        172.29         1.25 o                         
   4   4   5          2.31          2.67         0.28 o                         
   5   4   5          3.68          2.59         0.33 o                         
   6   4   5          1.32          1.54         0.31 o                         
   7   4   5          1.12          3.03         0.74 o                         
 -10   5   5          6.14          4.70         1.28 o                         
  -9   5   5          4.71          3.99         1.28 o                         
  -8   5   5         11.98          9.70         1.10 o                         
  -7   5   5          3.51          4.68         0.44 o                         
  -6   5   5        126.77        126.33         1.07 o                         
  -5   5   5         65.38         62.19         0.63 o                         
  -4   5   5          7.44          8.07         0.26 o                         
  -3   5   5         66.53         67.19         0.62 o                         
  -2   5   5         29.87         36.57         0.37 o                         
  -1   5   5         13.58         16.43         0.26 o                         
   0   5   5         17.85         17.42         0.29 o                         
   1   5   5        479.30        451.78         2.62 o                         
   2   5   5          6.76          6.03         0.33 o                         
   3   5   5         21.49         18.72         0.55 o                         
   4   5   5         19.17         14.56         0.45 o                         
   5   5   5          2.53          2.22         0.33 o                         
   6   5   5          1.64          2.08         0.40 o                         
   7   5   5          0.79          2.28         0.73 o                         
  -9   6   5          8.68         12.03         1.50 o                         
  -8   6   5          0.40          0.57         1.00 o                         
  -7   6   5          0.05          0.16         0.33 o                         
  -6   6   5         43.34         43.36         1.08 o                         
  -5   6   5         10.47         13.41         0.30 o                         
  -4   6   5          4.78          8.00         0.30 o                         
  -3   6   5         65.85         59.04         0.58 o                         
  -2   6   5        129.68        108.88         0.82 o                         
  -1   6   5         21.26         22.51         0.33 o                         
   0   6   5         93.11         79.26         0.64 o                         
   1   6   5         73.27         80.16         0.65 o                         
   2   6   5         33.66         35.01         0.63 o                         
   3   6   5          0.04         -0.17         0.17 o                         
   4   6   5         41.85         36.54         0.71 o                         
   5   6   5         17.49         15.56         0.57 o                         
   6   6   5         18.16         24.38         0.71 o                         
   7   6   5          0.84          2.00         0.64 o                         
  -9   7   5          0.06         -0.50         1.07 o                         
  -8   7   5         35.31         34.32         2.07 o                         
  -7   7   5          0.88          2.35         1.00 o                         
  -6   7   5          6.50          6.32         0.60 o                         
  -5   7   5          1.32          1.86         0.25 o                         
  -4   7   5          1.44          0.48         0.16 o                         
  -3   7   5         18.62         17.00         0.35 o                         
  -2   7   5         64.19         53.65         0.53 o                         
  -1   7   5        213.78        208.72         1.47 o                         
   0   7   5        313.80        281.99         2.45 o                         
   1   7   5          4.62          5.13         0.19 o                         
   2   7   5         29.45         25.27         0.54 o                         
   3   7   5          3.92          2.08         0.18 o                         
   4   7   5          0.95          0.55         0.28 o                         
   5   7   5         14.32         14.92         0.57 o                         
   6   7   5          2.91          4.32         0.42 o                         
   7   7   5          0.29          0.74         0.63 o                         
  -9   8   5          1.38          1.00         1.21 o                         
  -8   8   5         63.32         61.31         2.71 o                         
  -7   8   5         79.88         73.49         2.78 o                         
  -6   8   5          7.53          5.57         0.60 o                         
  -5   8   5          1.86          0.61         0.13 o                         
  -4   8   5          1.00          0.55         0.15 o                         
  -3   8   5         99.17        101.75         0.90 o                         
  -2   8   5         55.41         51.25         0.56 o                         
  -1   8   5        236.76        255.96         1.80 o                         
   0   8   5        389.66        398.38         2.52 o                         
   1   8   5          1.60         -0.19         0.19 o                         
   2   8   5         57.86         50.11         0.53 o                         
   3   8   5          5.99          5.14         0.47 o                         
   4   8   5          4.07          2.28         0.32 o                         
   5   8   5          5.75          5.08         0.41 o                         
   6   8   5          5.97          5.02         0.44 o                         
  -9   9   5          0.13          0.21         1.21 o                         
  -8   9   5         74.06         71.50         2.99 o                         
  -7   9   5         18.48         12.75         1.50 o                         
  -6   9   5         15.01         15.94         0.91 o                         
  -5   9   5         38.73         39.12         0.82 o                         
  -4   9   5          0.68         -0.15         0.15 o                         
  -3   9   5        199.24        188.54         1.38 o                         
  -2   9   5          8.33          8.98         0.48 o                         
  -1   9   5         49.77         50.73         0.58 o                         
   0   9   5        556.27        561.22         3.44 o                         
   1   9   5         83.47         77.40         0.72 o                         
   2   9   5          2.42          2.05         0.21 o                         
   3   9   5          8.09          5.18         0.31 o                         
   4   9   5          1.15          1.01         0.32 o                         
   5   9   5          5.30          4.49         0.43 o                         
   6   9   5         19.41         21.95         0.80 o                         
  -9  10   5          0.48         -0.57         1.21 o                         
  -8  10   5         26.41         29.13         2.28 o                         
  -7  10   5         10.64          8.62         1.35 o                         
  -6  10   5         10.53          8.58         0.73 o                         
  -5  10   5        259.12        239.71         2.19 o                         
  -4  10   5          0.86          1.65         0.22 o                         
  -3  10   5         70.53         66.46         0.65 o                         
  -2  10   5         22.95         25.97         0.68 o                         
  -1  10   5         25.64         26.18         0.70 o                         
   0  10   5        350.29        347.13         2.15 o                         
   1  10   5        297.08        309.45         2.45 o                         
   2  10   5          4.51          3.45         0.23 o                         
   3  10   5         24.69         19.83         0.49 o                         
   4  10   5          1.48          0.03         0.35 o                         
   5  10   5          7.55          4.79         0.43 o                         
   6  10   5          6.26          4.73         0.53 o                         
  -8  11   5          4.69          6.62         1.35 o                         
  -7  11   5          1.86          1.28         1.07 o                         
  -6  11   5          1.78          1.12         0.59 o                         
  -5  11   5         41.66         36.58         0.61 o                         
  -4  11   5        110.99         94.67         0.97 o                         
  -3  11   5         87.41         80.08         0.89 o                         
  -2  11   5          6.17          5.50         0.31 o                         
  -1  11   5         21.60         20.43         0.44 o                         
   0  11   5          5.74          4.29         0.25 o                         
   1  11   5        312.95        331.18         2.73 o                         
   2  11   5          0.05         -0.14         0.38 o                         
   3  11   5          0.24         -0.25         0.25 o                         
   4  11   5          1.30          1.32         0.36 o                         
   5  11   5          0.01         -0.11         0.36 o                         
  -8  12   5          0.03         -0.36         1.14 o                         
  -7  12   5          0.18          0.28         1.07 o                         
  -6  12   5          1.01         -0.43         0.56 o                         
  -5  12   5          0.70          0.59         0.24 o                         
  -4  12   5         18.58         14.65         0.44 o                         
  -3  12   5         24.82         20.83         0.54 o                         
  -2  12   5         33.34         32.27         0.58 o                         
  -1  12   5         24.21         26.10         0.51 o                         
   0  12   5          3.63          2.91         0.24 o                         
   1  12   5        224.54        213.87         1.60 o                         
   2  12   5         13.00         12.53         0.57 o                         
   3  12   5          1.77          0.19         0.27 o                         
   4  12   5          0.28          0.38         0.34 o                         
   5  12   5          0.67          0.37         0.44 o                         
  -7  13   5          3.66          3.42         1.21 o                         
  -6  13   5          0.31          0.10         0.29 o                         
  -5  13   5          3.78          2.90         0.32 o                         
  -4  13   5         42.06         43.05         0.71 o                         
  -3  13   5          1.80          1.97         0.31 o                         
  -2  13   5         17.07         13.99         0.49 o                         
  -1  13   5          6.12          4.57         0.27 o                         
   0  13   5         93.35         91.02         1.00 o                         
   1  13   5          1.81          1.98         0.37 o                         
   2  13   5          2.25          1.00         0.39 o                         
   3  13   5         33.54         31.06         0.87 o                         
   4  13   5          5.76          5.86         0.47 o                         
   5  13   5          1.09          2.35         0.49 o                         
  -7  14   5          6.14          8.62         1.50 o                         
  -6  14   5          4.32          5.27         0.41 o                         
  -5  14   5         71.41         69.46         0.91 o                         
  -4  14   5         15.47         19.06         0.53 o                         
  -3  14   5          0.88          0.30         0.28 o                         
  -2  14   5          4.81          3.64         0.31 o                         
  -1  14   5          0.35         -0.16         0.24 o                         
   0  14   5         19.80         23.19         0.56 o                         
   1  14   5         13.79         11.84         0.54 o                         
   2  14   5          9.45          9.15         0.71 o                         
   3  14   5          0.22         -0.43         0.43 o                         
   4  14   5          0.69          1.07         0.44 o                         
  -6  15   5          2.78          3.48         0.81 o                         
  -5  15   5         10.50         12.38         0.55 o                         
  -4  15   5         10.28          8.42         0.43 o                         
  -3  15   5          9.28         10.96         0.46 o                         
  -2  15   5         22.09         18.31         0.59 o                         
  -1  15   5          0.48          0.48         0.27 o                         
   0  15   5          2.17          1.09         0.21 o                         
   1  15   5         16.32         16.45         0.67 o                         
   2  15   5          6.39          6.78         0.71 o                         
   3  15   5          0.01         -0.02         0.57 o                         
   4  15   5          0.12         -0.61         0.61 o                         
  -6  16   5          1.88          2.54         0.79 o                         
  -5  16   5          0.10          0.82         0.36 o                         
  -4  16   5          0.24         -0.17         0.33 o                         
  -3  16   5          0.42          0.74         0.34 o                         
  -2  16   5          0.58          1.05         0.34 o                         
  -1  16   5          1.34          0.86         0.28 o                         
   0  16   5          0.65          0.19         0.43 o                         
   1  16   5          2.04          2.06         0.54 o                         
   2  16   5          1.28          1.47         0.54 o                         
   3  16   5          0.83          1.12         0.63 o                         
  -5  17   5          0.00          0.85         0.59 o                         
  -4  17   5          0.90          1.12         0.37 o                         
  -3  17   5         15.74         13.48         0.54 o                         
  -2  17   5          3.84          4.10         0.43 o                         
  -1  17   5          5.50          3.57         0.29 o                         
   0  17   5          0.75          1.48         0.53 o                         
   1  17   5         11.52         13.15         0.75 o                         
   2  17   5          4.13          5.65         0.66 o                         
  -4  18   5         37.59         47.64         1.08 o                         
  -3  18   5          3.19          3.60         0.48 o                         
  -2  18   5          0.02          0.31         0.50 o                         
  -1  18   5          0.14          0.19         0.53 o                         
   0  18   5          0.02         -0.51         0.51 o                         
   1  18   5          6.82          9.55         0.77 o                         
  -1  19   5          0.12         -0.82         0.82 o                         
 -10   0   6          0.05         -0.43         1.00 o                         
  -9   0   6          3.20          2.92         0.93 o                         
  -8   0   6         27.46         25.14         1.50 o                         
  -7   0   6        145.92        145.06         3.56 o                         
  -6   0   6        152.26        158.19         2.54 o                         
  -5   0   6         56.55         50.44         0.85 o                         
  -4   0   6        139.02        143.83         1.72 o                         
  -3   0   6         74.98         70.19         0.82 o                         
  -2   0   6        380.28        438.20         3.77 o                         
  -1   0   6         17.43         26.41         0.36 o                         
   0   0   6         63.26         68.90         0.73 o                         
   1   0   6          0.02         -0.20         0.20 o                         
   2   0   6         25.23         19.39         0.58 o                         
   3   0   6        237.13        230.10         2.35 o                         
   4   0   6          0.20          0.66         0.30 o                         
   5   0   6          0.89          0.90         0.28 o                         
   6   0   6         13.83         13.01         1.15 o                         
 -10   1   6          2.31          1.06         0.75 o                         
  -9   1   6          3.14          4.01         0.70 o                         
  -8   1   6          1.93          1.98         0.58 o                         
  -7   1   6          7.16          5.35         0.60 o                         
  -6   1   6          0.04          0.31         0.20 o                         
  -5   1   6          0.00          0.08         0.17 o                         
  -4   1   6          5.80          5.57         0.23 o                         
  -3   1   6         32.03         32.58         0.36 o                         
  -2   1   6         23.78         25.98         0.37 o                         
  -1   1   6          1.36          0.84         0.12 o                         
   0   1   6        164.20        168.74         1.06 o                         
   1   1   6        492.06        486.37         2.60 o                         
   2   1   6         63.51         53.11         0.59 o                         
   3   1   6        163.73        160.29         1.26 o                         
   4   1   6          4.48          3.41         0.26 o                         
   5   1   6          0.02          0.21         0.23 o                         
   6   1   6          2.83          2.14         0.54 o                         
 -10   2   6          0.05         -0.14         1.00 o                         
  -9   2   6          8.22          6.11         0.70 o                         
  -8   2   6          0.62          0.22         0.75 o                         
  -7   2   6         27.81         27.37         0.97 o                         
  -6   2   6          0.01          0.21         0.26 o                         
  -5   2   6          1.95          1.73         0.19 o                         
  -4   2   6         61.79         65.49         0.64 o                         
  -3   2   6         46.80         45.76         0.51 o                         
  -2   2   6          0.00          0.37         0.14 o                         
  -1   2   6         17.56         13.91         0.26 o                         
   0   2   6          0.73         -0.12         0.12 o                         
   1   2   6         13.36          9.61         0.25 o                         
   2   2   6         57.69         59.32         0.56 o                         
   3   2   6         71.35         72.84         0.78 o                         
   4   2   6          2.16          1.70         0.24 o                         
   5   2   6          1.20          1.26         0.21 o                         
   6   2   6          4.20          3.29         0.32 o                         
 -10   3   6          0.30         -0.28         1.14 o                         
  -9   3   6         16.07         18.14         1.04 o                         
  -8   3   6          3.04          3.64         0.68 o                         
  -7   3   6          9.61          7.88         0.58 o                         
  -6   3   6          8.38          8.25         0.37 o                         
  -5   3   6         43.34         49.41         0.60 o                         
  -4   3   6        158.51        154.79         1.22 o                         
  -3   3   6         21.10         23.19         0.36 o                         
  -2   3   6          1.92          2.12         0.16 o                         
  -1   3   6         12.57         13.69         0.28 o                         
   0   3   6         72.59         77.03         0.59 o                         
   1   3   6         11.91          5.64         0.22 o                         
   2   3   6        222.29        194.45         1.33 o                         
   3   3   6         29.73         25.10         0.48 o                         
   4   3   6          0.03         -0.12         0.21 o                         
   5   3   6          0.00          0.16         0.30 o                         
   6   3   6         12.91         14.75         0.77 o                         
 -10   4   6          0.96          1.35         1.21 o                         
  -9   4   6          8.61          9.26         1.35 o                         
  -8   4   6          1.45          1.34         0.53 o                         
  -7   4   6          0.48          0.21         0.43 o                         
  -6   4   6          1.22          1.20         0.28 o                         
  -5   4   6          1.45          2.44         0.22 o                         
  -4   4   6         90.94         86.86         0.94 o                         
  -3   4   6          0.81          1.34         0.15 o                         
  -2   4   6         19.69         16.29         0.25 o                         
  -1   4   6         43.60         43.88         0.46 o                         
   0   4   6          7.62          4.93         0.20 o                         
   1   4   6        517.15        545.89         3.13 o                         
   2   4   6         33.93         36.30         0.74 o                         
   3   4   6        110.17        106.92         0.99 o                         
   4   4   6         31.31         34.56         0.56 o                         
   5   4   6          0.66          0.24         0.31 o                         
   6   4   6         11.38         14.61         0.79 o                         
  -9   5   6          2.40          3.99         1.14 o                         
  -8   5   6          2.24          1.00         1.00 o                         
  -7   5   6          0.01         -0.53         0.53 o                         
  -6   5   6         10.62         11.14         0.63 o                         
  -5   5   6         28.59         29.66         0.49 o                         
  -4   5   6        231.82        225.90         2.08 o                         
  -3   5   6        143.35        146.82         1.07 o                         
  -2   5   6        361.79        326.15         1.98 o                         
  -1   5   6          4.78          2.42         0.18 o                         
   0   5   6          0.14          0.01         0.16 o                         
   1   5   6        960.71        927.40         4.97 o                         
   2   5   6         31.23         24.29         0.41 o                         
   3   5   6          1.04          0.99         0.23 o                         
   4   5   6         16.96         16.77         0.45 o                         
   5   5   6          3.17          3.31         0.39 o                         
   6   5   6          2.41          4.33         0.62 o                         
  -9   6   6          0.02         -0.21         1.14 o                         
  -8   6   6          2.67          2.99         1.14 o                         
  -7   6   6          4.17          5.52         0.50 o                         
  -6   6   6          8.72          6.69         0.38 o                         
  -5   6   6         57.80         56.07         0.81 o                         
  -4   6   6          4.54          4.61         0.29 o                         
  -3   6   6         23.68         23.37         0.41 o                         
  -2   6   6        341.24        321.63         2.06 o                         
  -1   6   6         47.40         49.09         0.52 o                         
   0   6   6          0.12         -0.23         0.23 o                         
   1   6   6        577.16        567.13         3.41 o                         
   2   6   6          0.36          0.45         0.19 o                         
   3   6   6         26.81         26.59         0.51 o                         
   4   6   6         10.22          7.49         0.41 o                         
   5   6   6          3.09          2.86         0.39 o                         
   6   6   6         21.78         27.05         0.90 o                         
  -9   7   6          2.44          1.57         1.21 o                         
  -8   7   6         22.64         20.37         1.78 o                         
  -7   7   6         55.55         59.10         2.42 o                         
  -6   7   6          7.59          5.05         0.38 o                         
  -5   7   6          2.22          0.89         0.25 o                         
  -4   7   6          8.57          9.21         0.47 o                         
  -3   7   6         28.57         30.16         0.51 o                         
  -2   7   6        613.78        603.83         3.66 o                         
  -1   7   6         73.26         70.06         0.69 o                         
   0   7   6          0.05         -0.31         0.31 o                         
   1   7   6         54.47         56.76         0.63 o                         
   2   7   6         14.43         13.26         0.35 o                         
   3   7   6         67.64         65.76         0.74 o                         
   4   7   6         42.35         34.70         0.75 o                         
   5   7   6          0.00          1.23         0.36 o                         
   6   7   6         13.44         15.52         0.75 o                         
  -9   8   6          0.00         -0.21         1.14 o                         
  -8   8   6         35.98         34.32         2.14 o                         
  -7   8   6         37.68         41.30         2.21 o                         
  -6   8   6          0.48          0.20         0.33 o                         
  -5   8   6          0.65          1.12         0.29 o                         
  -4   8   6         13.74         11.40         0.36 o                         
  -3   8   6         37.99         34.47         0.53 o                         
  -2   8   6        299.69        274.74         1.94 o                         
  -1   8   6        871.66        876.46         5.88 o                         
   0   8   6          8.23          6.90         0.30 o                         
   1   8   6          8.78          8.17         0.31 o                         
   2   8   6          3.91          2.66         0.21 o                         
   3   8   6          7.18          6.17         0.30 o                         
   4   8   6         92.70         96.13         1.18 o                         
   5   8   6          4.27          6.33         0.46 o                         
   6   8   6          9.01         10.62         0.70 o                         
  -9   9   6          0.03          0.14         1.21 o                         
  -8   9   6          3.63          4.06         1.28 o                         
  -7   9   6         19.43         15.95         1.57 o                         
  -6   9   6         38.42         32.60         1.64 o                         
  -5   9   6         12.90          9.10         0.43 o                         
  -4   9   6          8.82          7.90         0.32 o                         
  -3   9   6         93.36         92.29         1.01 o                         
  -2   9   6         28.27         22.31         0.47 o                         
  -1   9   6        332.59        351.35         3.17 o                         
   0   9   6          0.01          0.32         0.25 o                         
   1   9   6          7.72          4.97         0.30 o                         
   2   9   6          1.73          1.68         0.18 o                         
   3   9   6          4.26          3.30         0.30 o                         
   4   9   6          3.78          1.46         0.36 o                         
   5   9   6          0.06          0.45         0.38 o                         
  -8  10   6          0.71          1.21         1.14 o                         
  -7  10   6          1.56          0.78         1.07 o                         
  -6  10   6         22.68         25.69         1.08 o                         
  -5  10   6         29.94         31.94         0.71 o                         
  -4  10   6          1.88          0.33         0.24 o                         
  -3  10   6          3.69          3.00         0.28 o                         
  -2  10   6         43.42         43.96         0.62 o                         
  -1  10   6        102.93        100.53         1.13 o                         
   0  10   6         92.72         91.08         1.19 o                         
   1  10   6         26.33         29.04         0.54 o                         
   2  10   6          3.04          1.49         0.25 o                         
   3  10   6          0.23         -0.26         0.26 o                         
   4  10   6          0.60          0.59         0.34 o                         
   5  10   6          0.37          0.02         0.44 o                         
  -8  11   6          1.52          0.93         1.21 o                         
  -7  11   6          7.82          8.90         1.35 o                         
  -6  11   6          4.84          5.45         0.71 o                         
  -5  11   6          7.69          8.03         0.34 o                         
  -4  11   6          0.40          0.00         0.25 o                         
  -3  11   6         11.90         12.47         0.43 o                         
  -2  11   6         18.77         15.03         0.50 o                         
  -1  11   6          0.09          0.09         0.29 o                         
   0  11   6         11.64         14.02         0.45 o                         
   1  11   6        102.37         95.49         0.98 o                         
   2  11   6          0.07         -0.02         0.37 o                         
   3  11   6          0.12         -0.25         0.25 o                         
   4  11   6          0.26         -0.39         0.39 o                         
   5  11   6          3.34          2.92         0.54 o                         
  -8  12   6          2.97          1.07         1.21 o                         
  -7  12   6         10.13          8.33         1.42 o                         
  -6  12   6          3.89          4.06         0.71 o                         
  -5  12   6         49.00         40.32         0.67 o                         
  -4  12   6         47.63         45.67         0.74 o                         
  -3  12   6         22.53         21.13         0.56 o                         
  -2  12   6          3.17          3.42         0.32 o                         
  -1  12   6          5.36          5.91         0.36 o                         
   0  12   6         16.89         19.29         0.53 o                         
   1  12   6          4.31          4.77         0.28 o                         
   2  12   6          0.07          0.01         0.38 o                         
   3  12   6          2.97          2.12         0.52 o                         
   4  12   6          7.55         10.09         0.70 o                         
  -7  13   6          4.81          5.84         1.42 o                         
  -6  13   6          6.48          5.41         0.77 o                         
  -5  13   6         49.74         53.24         0.80 o                         
  -4  13   6          0.30         -0.29         0.29 o                         
  -3  13   6          7.32          7.27         0.42 o                         
  -2  13   6         15.43         14.72         0.52 o                         
  -1  13   6          2.38          3.10         0.40 o                         
   0  13   6          0.02         -0.24         0.24 o                         
   1  13   6         11.67          8.64         0.36 o                         
   2  13   6          0.01          0.53         0.55 o                         
   3  13   6          5.27          3.60         0.64 o                         
   4  13   6          1.07          0.74         0.39 o                         
  -7  14   6          2.58          2.35         1.28 o                         
  -6  14   6          1.32          0.27         0.68 o                         
  -5  14   6          1.08          0.79         0.34 o                         
  -4  14   6          0.30         -0.02         0.30 o                         
  -3  14   6          0.80          0.15         0.30 o                         
  -2  14   6          0.09          0.18         0.30 o                         
  -1  14   6          9.59         10.88         0.44 o                         
   0  14   6          4.53          3.14         0.31 o                         
   1  14   6          3.85          3.61         0.65 o                         
   2  14   6          0.02         -0.07         0.48 o                         
   3  14   6          7.28          9.35         0.80 o                         
  -6  15   6          9.38         12.38         0.70 o                         
  -5  15   6          0.04         -0.33         0.33 o                         
  -4  15   6          5.48          4.40         0.36 o                         
  -3  15   6          0.26          0.06         0.30 o                         
  -2  15   6         10.28         10.02         0.43 o                         
  -1  15   6          0.78          0.56         0.33 o                         
   0  15   6          1.07          0.79         0.25 o                         
   1  15   6          1.75          1.27         0.53 o                         
   2  15   6          0.08         -0.33         0.51 o                         
   3  15   6          5.99          7.62         0.79 o                         
  -5  16   6          0.22          0.20         0.57 o                         
  -4  16   6          1.19          1.35         0.37 o                         
  -3  16   6          0.02         -0.33         0.33 o                         
  -2  16   6         14.56         11.85         0.51 o                         
  -1  16   6         11.22         13.52         0.59 o                         
   0  16   6          6.35          6.62         0.57 o                         
   1  16   6          1.03         -0.30         0.51 o                         
   2  16   6          2.24          1.34         0.58 o                         
  -4  17   6          5.17          5.67         0.50 o                         
  -3  17   6          1.02          0.33         0.42 o                         
  -2  17   6          5.87          5.95         0.49 o                         
  -1  17   6          4.14          4.04         0.55 o                         
   0  17   6          0.10          0.36         0.54 o                         
   1  17   6          2.32          2.41         0.60 o                         
  -2  18   6          0.14         -0.13         0.50 o                         
  -1  18   6          2.79          3.35         1.35 o                         
  -9   1   7         13.16         12.38         0.90 o                         
  -8   1   7          2.42          4.19         0.96 o                         
  -7   1   7          0.10         -0.48         0.48 o                         
  -6   1   7          1.88          2.20         0.53 o                         
  -5   1   7          5.28          6.16         0.34 o                         
  -4   1   7          3.64          2.52         0.21 o                         
  -3   1   7          9.29          9.41         0.29 o                         
  -2   1   7         54.83         57.55         0.63 o                         
  -1   1   7        114.11        130.76         0.95 o                         
   0   1   7         31.14         26.60         0.36 o                         
   1   1   7         62.44         54.94         0.54 o                         
   2   1   7         15.39         13.69         0.39 o                         
   3   1   7          1.16          0.42         0.24 o                         
   4   1   7         50.40         55.19         0.77 o                         
   5   1   7         59.91         61.42         0.88 o                         
   6   1   7          0.41         -0.63         0.63 o                         
  -9   2   7         13.55         11.63         0.85 o                         
  -8   2   7         12.64         11.35         1.42 o                         
  -7   2   7          0.31          0.72         0.55 o                         
  -6   2   7          0.27         -0.28         0.71 o                         
  -5   2   7         49.95         51.59         0.97 o                         
  -4   2   7        171.13        178.31         1.35 o                         
  -3   2   7          0.25          0.20         0.13 o                         
  -2   2   7          1.99          1.04         0.18 o                         
  -1   2   7         41.24         29.19         0.40 o                         
   0   2   7          2.97          1.41         0.19 o                         
   1   2   7        157.60        157.47         1.07 o                         
   2   2   7          4.39          5.76         0.26 o                         
   3   2   7          3.03          2.69         0.27 o                         
   4   2   7          2.51          2.31         0.29 o                         
   5   2   7          4.37          3.49         0.29 o                         
  -9   3   7         10.13         11.68         1.35 o                         
  -8   3   7          4.20          5.52         0.85 o                         
  -7   3   7          4.96          5.73         1.03 o                         
  -6   3   7          9.84         10.73         2.21 o                         
  -5   3   7         24.12         25.85         1.16 o                         
  -4   3   7         13.86         13.50         0.88 o                         
  -3   3   7          4.56          5.35         0.27 o                         
  -2   3   7        125.94        125.90         0.99 o                         
  -1   3   7         48.81         46.72         0.51 o                         
   0   3   7         23.21         21.72         0.49 o                         
   1   3   7         75.55         83.06         0.72 o                         
   2   3   7          0.24         -0.13         0.20 o                         
   3   3   7          0.45          0.25         0.24 o                         
   4   3   7         16.49         15.50         0.47 o                         
   5   3   7          1.56          1.61         0.38 o                         
  -9   4   7          1.75          3.06         1.14 o                         
  -8   4   7          0.50         -0.05         0.53 o                         
  -7   4   7         10.75         10.75         1.53 o                         
  -6   4   7          9.94         10.95         1.03 o                         
  -5   4   7          0.46          0.94         0.36 o                         
  -4   4   7        480.46        473.47         3.49 o                         
  -3   4   7         85.83         80.17         1.05 o                         
  -2   4   7         20.11         22.68         0.35 o                         
  -1   4   7        184.19        179.91         1.29 o                         
   0   4   7         37.42         39.91         0.51 o                         
   1   4   7        536.50        546.12         3.27 o                         
   2   4   7        129.75        107.33         0.95 o                         
   3   4   7         24.85         20.87         0.50 o                         
   4   4   7          0.70          0.15         0.24 o                         
   5   4   7          0.01         -0.26         0.36 o                         
  -9   5   7          7.45          9.54         1.35 o                         
  -8   5   7          6.19          6.84         1.21 o                         
  -7   5   7          4.61          6.00         0.82 o                         
  -6   5   7         36.29         33.24         1.08 o                         
  -5   5   7          2.40          0.65         0.76 o                         
  -4   5   7        237.15        241.02         2.89 o                         
  -3   5   7        297.44        283.96         2.15 o                         
  -2   5   7          1.54         -0.03         0.17 o                         
  -1   5   7          1.57          0.66         0.19 o                         
   0   5   7         89.35         87.05         0.81 o                         
   1   5   7         26.21         29.17         0.45 o                         
   2   5   7         53.45         44.15         0.61 o                         
   3   5   7          1.00          1.36         0.26 o                         
   4   5   7          3.78          3.63         0.27 o                         
   5   5   7          8.64         10.37         0.54 o                         
  -9   6   7         16.21         22.00         1.92 o                         
  -8   6   7          0.46          1.50         1.14 o                         
  -7   6   7          0.69          0.54         0.49 o                         
  -6   6   7         25.55         21.88         0.94 o                         
  -5   6   7          2.47          0.70         0.51 o                         
  -4   6   7         39.07         33.61         0.85 o                         
  -3   6   7        429.50        448.46         3.24 o                         
  -2   6   7          0.05         -0.07         0.20 o                         
  -1   6   7        106.37        110.28         0.90 o                         
   0   6   7         18.27         17.45         0.49 o                         
   1   6   7         36.64         35.26         0.59 o                         
   2   6   7        156.12        147.57         1.46 o                         
   3   6   7          0.18         -0.09         0.22 o                         
   4   6   7          5.58          4.65         0.39 o                         
   5   6   7         11.35         14.24         0.67 o                         
  -9   7   7          3.22          3.35         1.28 o                         
  -8   7   7         19.38         18.73         1.85 o                         
  -7   7   7         17.30         22.08         1.85 o                         
  -6   7   7         19.89         17.57         0.86 o                         
  -5   7   7         34.48         34.46         0.72 o                         
  -4   7   7         55.72         52.91         0.95 o                         
  -3   7   7        199.84        205.04         1.68 o                         
  -2   7   7         70.54         67.00         0.80 o                         
  -1   7   7        712.73        707.69         6.30 o                         
   0   7   7        114.81        121.44         1.12 o                         
   1   7   7          3.47          2.13         0.30 o                         
   2   7   7          0.15          0.73         0.21 o                         
   3   7   7          0.01          0.04         0.26 o                         
   4   7   7         17.38         18.34         0.64 o                         
   5   7   7         17.56         23.73         0.77 o                         
  -9   8   7          0.07          0.28         1.14 o                         
  -8   8   7          0.28         -0.36         1.07 o                         
  -7   8   7          0.02          1.00         1.14 o                         
  -6   8   7          1.84          2.85         0.54 o                         
  -5   8   7          0.21         -0.35         0.38 o                         
  -4   8   7         11.11          9.94         0.52 o                         
  -3   8   7          9.28         11.15         0.42 o                         
  -2   8   7         15.50         12.92         0.45 o                         
  -1   8   7         74.45         70.15         0.94 o                         
   0   8   7          1.88          0.69         0.27 o                         
   1   8   7          2.07          0.92         0.29 o                         
   2   8   7          2.88          2.56         0.21 o                         
   3   8   7          0.04          0.12         0.21 o                         
   4   8   7          4.04          9.11         0.50 o                         
   5   8   7          3.07          7.11         0.58 o                         
  -8   9   7          0.68          0.50         1.14 o                         
  -7   9   7         18.75         18.44         1.78 o                         
  -6   9   7         25.52         27.58         1.15 o                         
  -5   9   7          2.08          3.09         0.46 o                         
  -4   9   7         11.57          8.93         0.37 o                         
  -3   9   7          0.00         -0.26         0.26 o                         
  -2   9   7          0.27         -0.03         0.33 o                         
  -1   9   7        351.63        344.31         3.00 o                         
   0   9   7          0.07         -0.27         0.27 o                         
   1   9   7          7.76          8.20         0.39 o                         
   2   9   7          0.91          0.27         0.25 o                         
   3   9   7          0.00          0.34         0.27 o                         
   4   9   7         26.98         26.97         1.05 o                         
  -8  10   7          3.36          2.28         1.21 o                         
  -7  10   7          0.25         -0.71         1.07 o                         
  -6  10   7          2.03          1.00         1.00 o                         
  -5  10   7         26.71         25.12         0.71 o                         
  -4  10   7         13.98         13.25         0.60 o                         
  -3  10   7         42.08         38.53         0.69 o                         
  -2  10   7         15.07         14.99         0.54 o                         
  -1  10   7          0.00          0.45         0.31 o                         
   0  10   7          2.07          0.75         0.29 o                         
   1  10   7         36.60         38.65         0.77 o                         
   2  10   7          0.03          0.09         0.24 o                         
   3  10   7          6.66         10.92         0.44 o                         
   4  10   7         13.48         17.11         0.85 o                         
  -8  11   7          2.48          1.78         1.21 o                         
  -7  11   7          7.11          5.48         1.28 o                         
  -6  11   7          8.90          8.62         1.35 o                         
  -5  11   7         42.79         45.44         0.92 o                         
  -4  11   7         20.52         18.94         0.52 o                         
  -3  11   7          0.68          0.93         0.35 o                         
  -2  11   7          0.76          0.75         0.30 o                         
  -1  11   7          0.72          1.34         0.32 o                         
   0  11   7          1.09          1.30         0.30 o                         
   1  11   7         11.10         11.48         0.48 o                         
   2  11   7         29.74         37.87         0.66 o                         
   3  11   7          3.22          2.54         0.65 o                         
   4  11   7          7.91          9.01         0.73 o                         
  -7  12   7          2.35          2.42         1.28 o                         
  -6  12   7          1.90          2.42         1.14 o                         
  -5  12   7          1.13          1.24         0.33 o                         
  -4  12   7          0.60          0.36         0.32 o                         
  -3  12   7          2.58          2.78         0.34 o                         
  -2  12   7          7.44          5.81         0.39 o                         
  -1  12   7          2.23          2.18         0.34 o                         
   0  12   7          0.16         -0.28         0.28 o                         
   1  12   7          2.16          3.06         0.31 o                         
   2  12   7         21.38         22.50         0.83 o                         
   3  12   7          1.90          2.75         0.64 o                         
  -7  13   7          1.36          1.78         1.28 o                         
  -6  13   7          0.68          1.28         1.14 o                         
  -5  13   7          0.07         -0.20         0.26 o                         
  -4  13   7          0.25         -0.10         0.31 o                         
  -3  13   7          0.41         -0.07         0.31 o                         
  -2  13   7         23.98         29.74         0.69 o                         
  -1  13   7          4.37          4.06         0.37 o                         
   0  13   7          0.01         -0.29         0.29 o                         
   1  13   7         12.66         12.24         0.46 o                         
   2  13   7         14.25         13.47         0.85 o                         
   3  13   7          0.33          1.03         0.67 o                         
  -6  14   7          3.79          0.78         1.07 o                         
  -5  14   7          2.61          1.74         0.46 o                         
  -4  14   7          1.91          1.40         0.34 o                         
  -3  14   7          0.10         -0.32         0.32 o                         
  -2  14   7          2.12          2.37         0.40 o                         
  -1  14   7         14.58         11.57         0.50 o                         
   0  14   7          0.11         -0.27         0.29 o                         
   1  14   7          8.01          6.63         0.57 o                         
   2  14   7          1.92          2.03         0.59 o                         
  -5  15   7          2.71          2.28         0.76 o                         
  -4  15   7          0.40          0.24         0.40 o                         
  -3  15   7          0.03          0.05         0.34 o                         
  -2  15   7         12.84         13.06         0.51 o                         
  -1  15   7         24.24         28.03         0.67 o                         
   0  15   7          5.58          4.78         0.49 o                         
   1  15   7          3.61          2.24         0.58 o                         
  -4  16   7          0.99          0.29         0.38 o                         
  -3  16   7          2.07          1.23         0.36 o                         
  -2  16   7          0.07          0.76         0.42 o                         
  -1  16   7          0.31          1.45         0.51 o                         
   0  16   7          1.39          1.15         0.58 o                         
  -9   0   8         11.35         10.68         1.28 o                         
  -8   0   8          0.43          0.71         0.93 o                         
  -7   0   8         34.45         41.44         1.99 o                         
  -6   0   8         97.40        115.01         3.20 o                         
  -5   0   8          5.03          6.62         0.93 o                         
  -4   0   8         71.39         71.30         2.56 o                         
  -3   0   8          7.32          6.18         0.47 o                         
  -2   0   8          1.48          1.87         0.32 o                         
  -1   0   8         72.65         61.46         1.01 o                         
   0   0   8          0.25          0.08         0.25 o                         
   1   0   8          0.02         -0.27         0.27 o                         
   2   0   8         12.83         10.83         0.57 o                         
   3   0   8          9.97          7.02         0.57 o                         
   4   0   8          0.22          0.39         0.41 o                         
   5   0   8         54.45         66.28         1.87 o                         
  -9   1   8          0.08         -0.68         0.68 o                         
  -8   1   8          0.00         -0.30         0.63 o                         
  -7   1   8          0.02         -0.43         0.71 o                         
  -6   1   8         21.63         24.01         2.07 o                         
  -5   1   8         25.19         24.41         1.05 o                         
  -4   1   8         17.22         14.33         0.69 o                         
  -3   1   8          1.59          0.98         0.27 o                         
  -2   1   8         19.97         20.98         0.46 o                         
  -1   1   8          0.01         -0.15         0.15 o                         
   0   1   8         86.44         77.27         0.72 o                         
   1   1   8          0.86          0.31         0.20 o                         
   2   1   8          0.34          0.58         0.24 o                         
   3   1   8         28.36         29.93         0.62 o                         
   4   1   8          1.48          2.27         0.32 o                         
   5   1   8          3.39          3.85         0.51 o                         
  -9   2   8          5.41          6.35         0.96 o                         
  -8   2   8          0.24          0.14         0.85 o                         
  -7   2   8          0.30         -0.44         0.60 o                         
  -6   2   8        129.62        140.61         2.59 o                         
  -5   2   8         73.15         70.28         1.82 o                         
  -4   2   8         19.40         21.28         0.83 o                         
  -3   2   8         24.98         25.48         0.60 o                         
  -2   2   8         14.29         12.97         0.47 o                         
  -1   2   8        100.11         92.03         0.88 o                         
   0   2   8         38.35         27.18         0.48 o                         
   1   2   8         11.48          9.58         0.32 o                         
   2   2   8          9.35         10.43         0.38 o                         
   3   2   8         33.26         34.98         0.65 o                         
   4   2   8          1.09          1.39         0.31 o                         
  -9   3   8          0.02         -0.07         1.00 o                         
  -8   3   8          1.53          2.37         0.63 o                         
  -7   3   8          2.32          1.74         0.62 o                         
  -6   3   8         54.87         59.46         3.56 o                         
  -5   3   8        186.08        185.13         3.19 o                         
  -4   3   8          8.14          6.42         0.51 o                         
  -3   3   8          6.13          7.03         0.42 o                         
  -2   3   8         18.50         19.76         0.50 o                         
  -1   3   8         41.46         42.69         0.56 o                         
   0   3   8        157.30        140.83         1.23 o                         
   1   3   8         13.23         13.67         0.37 o                         
   2   3   8          6.79          7.12         0.31 o                         
   3   3   8          3.54          2.69         0.31 o                         
   4   3   8          6.37          5.05         0.40 o                         
  -9   4   8          0.11          0.14         1.07 o                         
  -8   4   8          0.50          1.14         0.63 o                         
  -7   4   8          3.67          3.74         0.63 o                         
  -6   4   8          7.29          7.72         1.50 o                         
  -5   4   8         86.51         91.16         1.64 o                         
  -4   4   8          8.29          7.96         0.49 o                         
  -3   4   8         65.92         60.57         1.02 o                         
  -2   4   8         17.83         18.48         0.47 o                         
  -1   4   8         52.18         55.16         0.66 o                         
   0   4   8         28.21         27.73         0.53 o                         
   1   4   8          0.19          0.06         0.18 o                         
   2   4   8         66.59         66.31         0.74 o                         
   3   4   8          8.69          6.71         0.36 o                         
   4   4   8          0.19         -0.21         0.35 o                         
  -9   5   8          3.47          3.28         1.21 o                         
  -8   5   8          1.42          0.50         1.00 o                         
  -7   5   8          1.95          0.94         0.89 o                         
  -6   5   8          1.24          0.02         0.56 o                         
  -5   5   8         86.83         85.11         1.60 o                         
  -4   5   8         13.50         13.20         0.84 o                         
  -3   5   8        100.49         96.90         1.99 o                         
  -2   5   8         14.03         14.46         0.41 o                         
  -1   5   8         83.50         84.78         0.85 o                         
   0   5   8         11.88         11.85         0.42 o                         
   1   5   8          3.24          2.87         0.31 o                         
   2   5   8          0.00          0.22         0.22 o                         
   3   5   8         12.22         10.04         0.37 o                         
   4   5   8          0.80          0.35         0.36 o                         
  -8   6   8          8.35          9.47         1.35 o                         
  -7   6   8          1.11          1.01         0.61 o                         
  -6   6   8         53.55         53.44         2.31 o                         
  -5   6   8          5.26          4.25         0.48 o                         
  -4   6   8         62.54         63.70         1.20 o                         
  -3   6   8         17.22         15.34         0.72 o                         
  -2   6   8         55.44         54.58         0.76 o                         
  -1   6   8        241.42        255.70         1.97 o                         
   0   6   8         50.31         47.96         0.72 o                         
   1   6   8         28.11         29.14         0.62 o                         
   2   6   8         22.46         18.19         0.44 o                         
   3   6   8          0.28          1.19         0.28 o                         
   4   6   8          8.99          9.81         0.63 o                         
  -8   7   8          0.02          0.57         1.07 o                         
  -7   7   8          3.20          3.35         1.14 o                         
  -6   7   8          6.18          7.48         0.89 o                         
  -5   7   8          4.79          5.11         0.59 o                         
  -4   7   8          0.19          0.79         0.45 o                         
  -3   7   8        125.17        121.74         1.34 o                         
  -2   7   8          2.43          1.98         0.30 o                         
  -1   7   8        213.26        208.73         1.79 o                         
   0   7   8          5.96          7.33         0.39 o                         
   1   7   8          5.18          2.19         0.31 o                         
   2   7   8         14.11         11.01         0.33 o                         
   3   7   8          1.17          1.59         0.31 o                         
   4   7   8         31.58         36.31         1.09 o                         
  -8   8   8         15.88         13.53         1.57 o                         
  -7   8   8          0.17          1.21         1.07 o                         
  -6   8   8          3.81          3.94         0.65 o                         
  -5   8   8          5.03          4.74         0.59 o                         
  -4   8   8         10.30          9.03         0.58 o                         
  -3   8   8         67.48         69.52         1.03 o                         
  -2   8   8          8.27          7.00         0.46 o                         
  -1   8   8          9.42          8.71         0.43 o                         
   0   8   8          4.03          4.15         0.38 o                         
   1   8   8          1.72          2.27         0.35 o                         
   2   8   8          5.59          4.67         0.38 o                         
   3   8   8         17.44         20.39         0.67 o                         
  -8   9   8          0.35          0.85         1.21 o                         
  -7   9   8         11.84          9.11         1.42 o                         
  -6   9   8         14.01         15.42         0.74 o                         
  -5   9   8          8.87          9.96         0.70 o                         
  -4   9   8         10.14         10.75         0.65 o                         
  -3   9   8        118.26        113.65         1.22 o                         
  -2   9   8         43.63         46.55         0.87 o                         
  -1   9   8          0.02          0.40         0.33 o                         
   0   9   8         62.86         72.53         1.06 o                         
   1   9   8          0.21         -0.20         0.32 o                         
   2   9   8          0.60          0.21         0.38 o                         
   3   9   8         13.34         17.68         0.95 o                         
  -7  10   8          0.08          1.07         1.14 o                         
  -6  10   8          3.73          3.49         1.14 o                         
  -5  10   8          0.95          1.10         0.44 o                         
  -4  10   8          5.66          5.52         0.39 o                         
  -3  10   8        104.67        101.46         1.17 o                         
  -2  10   8          9.99         11.30         0.50 o                         
  -1  10   8         11.23         11.25         0.55 o                         
   0  10   8         22.67         22.81         0.68 o                         
   1  10   8          1.60          2.85         0.40 o                         
   2  10   8         23.17         36.13         0.97 o                         
   3  10   8          7.15          9.29         0.72 o                         
  -7  11   8          0.45          0.36         1.14 o                         
  -6  11   8          0.01         -1.00         1.00 o                         
  -5  11   8          0.02         -0.14         0.43 o                         
  -4  11   8          6.12          6.14         0.36 o                         
  -3  11   8         59.93         61.35         0.92 o                         
  -2  11   8          0.00         -0.23         0.33 o                         
  -1  11   8         16.18         17.97         0.63 o                         
   0  11   8         28.44         28.73         0.71 o                         
   1  11   8         11.31         14.35         0.57 o                         
   2  11   8          1.24          2.47         0.53 o                         
  -6  12   8          2.56          1.35         1.21 o                         
  -5  12   8          4.95          3.81         0.52 o                         
  -4  12   8          0.36         -0.14         0.31 o                         
  -3  12   8         11.61         10.98         0.48 o                         
  -2  12   8          2.75          2.48         0.37 o                         
  -1  12   8          5.60          5.56         0.42 o                         
   0  12   8          6.10          6.06         0.44 o                         
   1  12   8         15.11         17.84         0.80 o                         
   2  12   8         69.20         86.58         1.80 o                         
  -6  13   8          1.16          0.07         1.21 o                         
  -5  13   8          0.05          0.45         0.53 o                         
  -4  13   8          8.08          9.17         0.61 o                         
  -3  13   8         10.05         12.73         0.52 o                         
  -2  13   8          0.63          0.15         0.34 o                         
  -1  13   8          1.20          0.90         0.35 o                         
   0  13   8          0.00         -0.40         0.40 o                         
   1  13   8          3.45          4.91         0.58 o                         
  -5  14   8          0.93         -0.78         1.14 o                         
  -4  14   8          0.03         -0.12         0.49 o                         
  -3  14   8          6.40          7.63         0.53 o                         
  -2  14   8          0.86          0.85         0.37 o                         
  -1  14   8          0.02         -0.22         0.40 o                         
   0  14   8          2.81          3.47         0.55 o                         
  -3  15   8          6.69          8.71         0.56 o                         
  -2  15   8          0.29          0.38         0.41 o                         
  -1  15   8          0.88         -0.29         0.40 o                         
  -8   1   9         38.88         44.91         1.58 o                         
  -7   1   9        110.50        123.55         2.54 o                         
  -6   1   9          3.17          3.87         1.17 o                         
  -5   1   9          8.68          8.36         0.78 o                         
  -4   1   9          8.08          7.61         0.76 o                         
  -3   1   9          1.71          1.83         0.45 o                         
  -2   1   9        172.81        164.25         2.26 o                         
  -1   1   9          0.51          0.68         0.34 o                         
   0   1   9         11.62         10.71         0.41 o                         
   1   1   9          5.59          4.96         0.29 o                         
   2   1   9         18.90         21.96         0.55 o                         
   3   1   9         16.83         18.30         0.55 o                         
  -8   2   9         15.77         19.55         3.31 o                         
  -7   2   9         18.66         19.52         1.15 o                         
  -6   2   9          0.94          1.36         0.78 o                         
  -5   2   9         25.44         23.46         1.13 o                         
  -4   2   9          2.85          2.57         0.65 o                         
  -3   2   9         21.37         18.46         1.31 o                         
  -2   2   9          0.22          0.04         0.35 o                         
  -1   2   9          1.05          0.77         0.35 o                         
   0   2   9         12.84         11.27         0.41 o                         
   1   2   9         11.77          9.22         0.36 o                         
   2   2   9          0.76          1.03         0.28 o                         
   3   2   9         39.78         46.76         0.77 o                         
  -8   3   9          0.00         -0.10         0.67 o                         
  -7   3   9          0.38         -0.39         0.65 o                         
  -6   3   9         38.27         44.87         1.67 o                         
  -5   3   9         50.03         44.81         2.07 o                         
  -4   3   9          8.72          8.02         0.64 o                         
  -3   3   9          2.90          2.05         0.46 o                         
  -2   3   9         13.08         12.73         0.62 o                         
  -1   3   9          5.14          3.94         0.28 o                         
   0   3   9         34.11         29.97         0.59 o                         
   1   3   9         41.24         37.43         0.62 o                         
   2   3   9          0.00         -0.01         0.29 o                         
   3   3   9          6.19          6.43         0.56 o                         
  -8   4   9          4.85          6.69         1.28 o                         
  -7   4   9          0.73          0.60         0.63 o                         
  -6   4   9         36.37         34.85         1.32 o                         
  -5   4   9         67.85         61.14         1.68 o                         
  -4   4   9         65.54         65.78         1.76 o                         
  -3   4   9          5.31          5.35         0.53 o                         
  -2   4   9          0.00         -0.42         0.44 o                         
  -1   4   9         12.99         13.63         0.47 o                         
   0   4   9         15.44         13.46         0.45 o                         
   1   4   9         16.17         25.09         0.65 o                         
   2   4   9          5.12          5.04         0.30 o                         
   3   4   9          5.13          4.23         0.43 o                         
  -8   5   9          0.58          0.50         1.07 o                         
  -7   5   9          2.18          2.43         0.78 o                         
  -6   5   9          6.78          5.29         0.75 o                         
  -5   5   9         50.58         49.84         2.52 o                         
  -4   5   9          7.72          9.02         0.70 o                         
  -3   5   9         84.20         89.53         1.52 o                         
  -2   5   9         15.40         13.93         1.36 o                         
  -1   5   9         17.53         14.29         0.47 o                         
   0   5   9         14.50         14.45         0.53 o                         
   1   5   9          7.64          7.20         0.42 o                         
   2   5   9         12.49         13.96         0.41 o                         
   3   5   9          0.22          0.03         0.43 o                         
  -8   6   9          7.29          8.33         1.42 o                         
  -7   6   9          0.48          0.31         0.82 o                         
  -6   6   9          3.39          3.11         0.57 o                         
  -5   6   9          1.05          0.88         0.65 o                         
  -4   6   9          6.07          6.44         0.96 o                         
  -3   6   9          4.19          5.83         0.59 o                         
  -2   6   9         12.13         11.34         0.47 o                         
  -1   6   9         17.73         18.42         0.56 o                         
   0   6   9          8.38          6.82         0.42 o                         
   1   6   9          0.05         -0.06         0.31 o                         
   2   6   9          0.05          0.66         0.37 o                         
   3   6   9         34.10         45.85         1.42 o                         
  -7   7   9         11.09          9.83         1.42 o                         
  -6   7   9          0.15          0.75         0.63 o                         
  -5   7   9          0.03         -0.60         0.60 o                         
  -4   7   9          0.59          0.67         0.54 o                         
  -3   7   9         31.23         30.33         0.99 o                         
  -2   7   9          9.42         10.61         0.47 o                         
  -1   7   9          2.06          1.59         0.33 o                         
   0   7   9         25.03         26.50         0.72 o                         
   1   7   9          0.90          0.74         0.35 o                         
   2   7   9          0.93          0.90         0.40 o                         
  -7   8   9          4.90          3.99         1.21 o                         
  -6   8   9          0.21          0.06         0.62 o                         
  -5   8   9          2.94          1.91         0.67 o                         
  -4   8   9          0.26         -0.54         0.54 o                         
  -3   8   9        122.71        131.61         2.01 o                         
  -2   8   9        112.44        119.92         1.39 o                         
  -1   8   9         30.86         37.93         0.76 o                         
   0   8   9          2.73          4.58         0.43 o                         
   1   8   9          2.20          1.72         0.37 o                         
   2   8   9          9.13         10.79         0.61 o                         
  -7   9   9          0.15         -0.57         1.14 o                         
  -6   9   9          3.96          4.11         0.74 o                         
  -5   9   9          7.00          5.81         0.82 o                         
  -4   9   9          2.94          2.02         0.64 o                         
  -3   9   9         97.98         98.52         1.26 o                         
  -2   9   9          0.72          0.98         0.36 o                         
  -1   9   9          0.10          0.97         0.35 o                         
   0   9   9         30.61         36.36         0.83 o                         
   1   9   9          0.69          0.48         0.38 o                         
   2   9   9         29.78         39.40         1.38 o                         
  -6  10   9          0.55         -0.43         1.14 o                         
  -5  10   9          4.08          5.33         0.84 o                         
  -4  10   9          1.93          2.64         0.66 o                         
  -3  10   9         12.67         10.16         0.49 o                         
  -2  10   9         18.10         20.42         0.69 o                         
  -1  10   9          7.57          7.91         0.46 o                         
   0  10   9         65.12         76.64         1.17 o                         
   1  10   9          0.22          0.44         0.45 o                         
  -6  11   9          2.82          2.56         1.28 o                         
  -5  11   9          6.01          3.28         0.63 o                         
  -4  11   9          1.89          1.62         0.55 o                         
  -3  11   9          0.78          0.62         0.39 o                         
  -2  11   9          2.23          1.25         0.39 o                         
  -1  11   9          0.09         -0.34         0.34 o                         
   0  11   9          3.19          4.70         0.46 o                         
   1  11   9         49.43         64.57         1.28 o                         
  -5  12   9         62.59         70.53         1.89 o                         
  -4  12   9         12.36         13.16         0.79 o                         
  -3  12   9          1.19          0.93         0.47 o                         
  -2  12   9          1.70          2.72         0.45 o                         
  -1  12   9          0.30         -0.03         0.35 o                         
   0  12   9          0.02          0.68         0.42 o                         
  -4  13   9          0.25         -0.17         0.48 o                         
  -3  13   9          0.07          0.15         0.48 o                         
  -2  13   9          1.41          0.88         0.43 o                         
  -1  13   9          1.79          1.68         0.90 o                         
  -7   0  10         70.16         78.33         2.85 o                         
  -6   0  10         13.06         11.46         1.28 o                         
  -5   0  10          2.70          0.64         1.00 o                         
  -4   0  10          4.07          5.40         0.78 o                         
  -3   0  10         14.84         11.82         1.35 o                         
  -2   0  10         82.30         72.35         2.85 o                         
  -1   0  10         67.53         63.12         2.17 o                         
   0   0  10          0.59         -0.17         0.56 o                         
   1   0  10          5.04          7.12         0.82 o                         
   2   0  10          9.65         11.70         0.77 o                         
  -7   1  10         15.95         14.99         2.10 o                         
  -6   1  10          7.32          6.34         0.81 o                         
  -5   1  10          6.29          4.89         0.78 o                         
  -4   1  10         16.31         16.22         0.93 o                         
  -3   1  10          0.44          0.56         0.55 o                         
  -2   1  10          3.94          3.22         0.75 o                         
  -1   1  10          1.22          1.97         0.62 o                         
   0   1  10         12.01          9.85         0.56 o                         
   1   1  10          0.39          0.10         0.25 o                         
   2   1  10          0.06          0.22         0.44 o                         
  -7   2  10         34.14         35.67         1.46 o                         
  -6   2  10          5.84          3.58         0.78 o                         
  -5   2  10          0.83          1.14         0.89 o                         
  -4   2  10          7.87          7.68         0.70 o                         
  -3   2  10          0.63          0.87         0.61 o                         
  -2   2  10         27.51         26.38         1.31 o                         
  -1   2  10          0.76          0.12         0.48 o                         
   0   2  10          0.40          0.41         0.28 o                         
   1   2  10          2.62          2.64         0.55 o                         
   2   2  10          3.20          4.67         0.51 o                         
  -7   3  10          8.71          6.54         0.84 o                         
  -6   3  10          5.71          6.35         0.83 o                         
  -5   3  10          3.75          4.44         0.61 o                         
  -4   3  10         35.34         37.37         2.28 o                         
  -3   3  10          0.03          0.06         0.55 o                         
  -2   3  10          2.63          2.78         0.62 o                         
  -1   3  10          1.10          1.03         0.50 o                         
   0   3  10         21.04         24.91         0.78 o                         
   1   3  10         36.64         46.13         1.13 o                         
   2   3  10         12.95         13.41         0.60 o                         
  -7   4  10          1.93          2.44         0.77 o                         
  -6   4  10          1.72          2.81         0.73 o                         
  -5   4  10          0.04          0.16         0.56 o                         
  -4   4  10         29.79         32.91         2.46 o                         
  -3   4  10          3.73          3.66         0.77 o                         
  -2   4  10          0.84         -0.01         0.71 o                         
  -1   4  10          0.02          0.15         0.30 o                         
   0   4  10          5.24          5.82         0.54 o                         
   1   4  10          0.61          0.11         0.50 o                         
  -7   5  10          0.00         -0.04         0.72 o                         
  -6   5  10          0.45         -0.54         0.54 o                         
  -5   5  10          4.60          3.31         0.78 o                         
  -4   5  10         14.13         15.54         1.21 o                         
  -3   5  10          0.15          0.30         0.68 o                         
  -2   5  10          3.16          3.11         0.51 o                         
  -1   5  10          3.82          3.23         0.35 o                         
   0   5  10          1.37          1.50         0.43 o                         
   1   5  10         58.29         74.56         1.72 o                         
  -7   6  10          1.38          1.32         0.58 o                         
  -6   6  10          3.84          3.00         0.77 o                         
  -5   6  10          0.67          0.63         0.70 o                         
  -4   6  10          5.60          5.52         0.85 o                         
  -3   6  10          8.74          9.53         0.95 o                         
  -2   6  10         12.45         14.63         0.71 o                         
  -1   6  10         14.82         15.85         0.61 o                         
   0   6  10          7.54          8.75         0.63 o                         
   1   6  10          0.19          1.52         1.03 o                         
  -6   7  10         12.84         11.69         0.99 o                         
  -5   7  10         16.77         18.05         1.26 o                         
  -4   7  10         11.89         11.98         1.00 o                         
  -3   7  10          7.07          5.38         0.90 o                         
  -2   7  10         41.12         45.78         1.04 o                         
  -1   7  10          0.53          0.69         0.50 o                         
   0   7  10          2.91          3.24         0.56 o                         
   1   7  10          3.21          2.97         0.66 o                         
  -6   8  10          0.33          0.25         0.72 o                         
  -5   8  10          1.33          1.09         0.72 o                         
  -4   8  10          0.40          0.06         0.75 o                         
  -3   8  10         25.92         23.52         1.41 o                         
  -2   8  10         37.47         46.43         0.97 o                         
  -1   8  10         13.29         14.93         0.75 o                         
   0   8  10          0.62         -0.08         0.48 o                         
  -5   9  10          2.94          3.33         0.85 o                         
  -4   9  10          0.61          1.68         0.80 o                         
  -3   9  10          1.50          1.07         0.83 o                         
  -2   9  10          0.90          1.53         0.50 o                         
  -1   9  10         27.92         34.22         0.95 o                         
   0   9  10          2.32          1.27         0.51 o                         
  -4  10  10          6.57          5.68         0.95 o                         
  -3  10  10          9.09         10.69         1.10 o                         
  -2  10  10          2.37          1.42         0.52 o                         
  -1  10  10          8.07          9.84         0.62 o                         
  -6   1  11          0.93          0.44         0.78 o                         
  -5   1  11          1.15          1.08         0.62 o                         
  -4   1  11         24.20         25.16         1.12 o                         
  -3   1  11          0.42          1.22         0.78 o                         
  -2   1  11          4.12          6.09         0.91 o                         
  -1   1  11          2.65          3.35         0.88 o                         
   0   1  11          1.33          1.38         0.88 o                         
  -6   2  11          6.01          8.32         0.96 o                         
  -5   2  11          0.33          0.08         0.70 o                         
  -4   2  11         10.06          6.91         0.76 o                         
  -3   2  11          9.73          8.26         0.93 o                         
  -2   2  11          7.57          6.38         0.93 o                         
  -1   2  11          5.79          7.01         1.01 o                         
   0   2  11         19.91         29.67         2.35 o                         
  -6   3  11          2.17          3.38         0.68 o                         
  -5   3  11          1.26          1.07         0.78 o                         
  -4   3  11         18.45         17.27         1.03 o                         
  -3   3  11         10.11          9.59         0.84 o                         
  -2   3  11          6.02          5.91         0.93 o                         
  -1   3  11         11.26         12.65         1.50 o                         
  -5   4  11          0.55          0.49         0.80 o                         
  -4   4  11          4.27          4.70         0.90 o                         
  -3   4  11          0.73         -0.48         0.62 o                         
  -2   4  11          1.93          3.21         1.03 o                         
  -1   4  11          5.19          5.16         0.98 o                         
  -5   5  11          0.22          0.14         0.80 o                         
  -4   5  11         20.06         23.14         2.78 o                         
  -3   5  11         10.74         11.12         0.90 o                         
  -2   5  11          6.45          7.55         0.98 o                         
  -1   5  11         16.44         18.21         1.85 o                         
  -4   6  11         19.11         22.07         1.41 o                         
  -3   6  11          6.22          5.79         0.79 o                         
  -2   6  11          4.39          4.70         0.93 o                         
  -3   7  11         27.08         30.48         2.28 o                         
                                                                                
