# Supplementary material for: Synthesis and characterization of coumarin-derived sulfur analogues using Lawesson’s reagent
Source: Acta Crystallogr C Struct Chem. 2025 Feb 26;81(Pt 3):170–80. doi: 10.1107/S2053229625000956 (PMC11881164; doi:10.1107/S2053229625000956)
Supplement: Supplementary file 3 [file c-81-00170-S2asup3.hkl]

data_S2a                                                                        
_shelx_title ' na036_a.res in P2(1)/c'                                          
_shelx_refln_list_code          4                                               
_shelx_F_calc_maximum      102.74                                               
_exptl_crystal_F_000       488.00                                               
_reflns_d_resolution_high  0.7487                                               
                                                                                
loop_                                                                           
 _space_group_symop_operation_xyz                                               
 'x, y, z'                                                                      
 '-x, y+1/2, -z+1/2'                                                            
 '-x, -y, -z'                                                                   
 'x, -y-1/2, z-1/2'                                                             
                                                                                
_cell_length_a    11.9040                                                       
_cell_length_b     7.1792                                                       
_cell_length_c    13.6794                                                       
_cell_angle_alpha  90.000                                                       
_cell_angle_beta  111.708                                                       
_cell_angle_gamma  90.000                                                       
                                                                                
_shelx_F_squared_multiplier     1.000                                           
                                                                                
loop_                                                                           
 _refln_index_h                                                                 
 _refln_index_k                                                                 
 _refln_index_l                                                                 
 _refln_F_squared_calc                                                          
 _refln_F_squared_meas                                                          
 _refln_F_squared_sigma                                                         
 _refln_observed_status                                                         
   2   0   0        913.19        891.26        12.43 o                         
   3   0   0        695.17        657.48         4.03 o                         
   4   0   0        104.45         90.35         0.88 o                         
   5   0   0        489.60        581.50         4.06 o                         
   6   0   0       1612.81       1627.83        10.46 o                         
   7   0   0        172.45        171.39         1.87 o                         
   8   0   0        233.91        196.48         2.35 o                         
   9   0   0        189.75        179.69         2.59 o                         
  10   0   0        245.65        224.59         3.04 o                         
  11   0   0        347.36        323.47         5.33 o                         
  12   0   0         49.26         46.44         2.00 o                         
  13   0   0         91.64         92.71         2.77 o                         
  14   0   0         14.10         15.72         1.55 o                         
   1   1   0       1878.40       1974.01         8.80 o                         
   2   1   0        939.78       1052.63         4.45 o                         
   3   1   0        163.67        187.88         0.96 o                         
   4   1   0         51.92         59.71         0.47 o                         
   5   1   0       3723.33       4138.85        18.61 o                         
   6   1   0        464.04        574.40         3.13 o                         
   7   1   0        701.05        726.74         3.94 o                         
   8   1   0        152.37        170.33         1.46 o                         
   9   1   0        164.36        138.46         1.57 o                         
  10   1   0         95.28         78.78         1.30 o                         
  11   1   0        219.57        188.59         2.33 o                         
  12   1   0         18.99         17.19         0.90 o                         
  13   1   0         11.51         11.03         0.92 o                         
  14   1   0          0.52         -0.80         0.80 o                         
   1   2   0         81.06        101.61         0.73 o                         
   2   2   0        351.79        337.25         1.55 o                         
   3   2   0        285.98        273.14         1.33 o                         
   4   2   0         87.58         97.45         0.74 o                         
   5   2   0       3421.76       3558.67        16.67 o                         
   6   2   0        116.33        110.98         0.93 o                         
   7   2   0         31.42         35.96         0.62 o                         
   8   2   0        301.98        309.02         2.20 o                         
   9   2   0         29.80         23.68         0.81 o                         
  10   2   0         27.59         25.84         0.90 o                         
  11   2   0        102.84        106.37         1.73 o                         
  12   2   0         13.72         10.64         0.84 o                         
  13   2   0          0.14         -0.52         0.69 o                         
  14   2   0          0.58         -0.38         0.90 o                         
   1   3   0        162.14        133.79         0.80 o                         
   2   3   0        302.86        286.58         1.56 o                         
   3   3   0          0.56          0.04         0.15 o                         
   4   3   0        868.39        837.18         4.74 o                         
   5   3   0          4.43          1.30         0.16 o                         
   6   3   0         56.19         43.43         0.60 o                         
   7   3   0        119.93        122.44         1.07 o                         
   8   3   0         17.74         14.14         0.46 o                         
   9   3   0          0.29          0.21         0.38 o                         
  10   3   0          5.27          0.95         0.51 o                         
  11   3   0         24.06         20.89         0.92 o                         
  12   3   0         21.90         25.61         1.12 o                         
  13   3   0          3.06          5.16         1.03 o                         
  14   3   0         26.31         30.97         2.49 o                         
   0   4   0        208.42        200.89         4.09 o                         
   1   4   0          5.90          6.29         0.45 o                         
   2   4   0          0.10          0.04         0.25 o                         
   3   4   0        188.70        192.09         1.49 o                         
   4   4   0        110.67        122.82         1.58 o                         
   5   4   0         95.65         90.62         1.02 o                         
   6   4   0          0.23          0.40         0.30 o                         
   7   4   0         10.61         13.74         0.54 o                         
   8   4   0         41.07         44.27         0.91 o                         
   9   4   0         97.46         91.16         1.52 o                         
  10   4   0         76.41         73.78         1.88 o                         
  11   4   0        189.11        170.96         2.87 o                         
  12   4   0         34.11         35.65         2.27 o                         
  13   4   0          0.14         -0.43         1.18 o                         
   1   5   0        263.28        272.05         1.60 o                         
   2   5   0        201.36        194.41         1.45 o                         
   3   5   0         64.92         65.65         0.84 o                         
   4   5   0         97.11         91.65         1.05 o                         
   5   5   0        104.58        103.23         1.21 o                         
   6   5   0         58.84         64.42         1.02 o                         
   7   5   0        134.79        139.26         1.94 o                         
   8   5   0         57.59         56.25         1.34 o                         
   9   5   0        252.92        245.68         3.25 o                         
  10   5   0        312.47        315.86         4.63 o                         
  11   5   0         77.18         76.05         2.58 o                         
  12   5   0          1.79          0.58         1.48 o                         
   0   6   0        855.89        892.01         7.51 o                         
   1   6   0        301.90        312.30         2.15 o                         
   2   6   0         35.01         35.42         0.80 o                         
   3   6   0        206.87        203.18         1.97 o                         
   4   6   0          1.60          1.86         0.41 o                         
   5   6   0        379.99        378.53         3.63 o                         
   6   6   0        253.62        270.76         3.09 o                         
   7   6   0         20.49         21.42         0.94 o                         
   8   6   0         28.20         25.85         1.18 o                         
   9   6   0          1.91          1.26         0.90 o                         
  10   6   0         11.53         11.53         1.25 o                         
  11   6   0          0.09         -1.61         1.61 o                         
   1   7   0         28.94         25.82         0.81 o                         
   2   7   0          9.87         11.07         0.69 o                         
   3   7   0         13.49         12.60         0.75 o                         
   4   7   0          6.40          5.12         0.86 o                         
   5   7   0         15.06         16.94         0.87 o                         
   6   7   0          1.05          2.63         0.62 o                         
   7   7   0          0.00         -0.76         0.76 o                         
   8   7   0         17.95         16.77         1.33 o                         
   9   7   0          3.72          2.82         1.52 o                         
  10   7   0         11.76          7.29         1.83 o                         
   0   8   0         66.21         61.93         2.91 o                         
   1   8   0         38.22         35.95         1.31 o                         
   2   8   0         98.94         97.61         2.30 o                         
   3   8   0          8.66         13.75         1.02 o                         
   4   8   0         20.99         19.31         1.18 o                         
   5   8   0         64.37         70.56         2.02 o                         
   6   8   0         30.83         34.42         1.63 o                         
   7   8   0          1.79          2.01         1.44 o                         
   8   8   0         34.81         36.37         2.70 o                         
   1   9   0         19.65         17.33         1.65 o                         
   2   9   0          0.28          0.20         1.13 o                         
   3   9   0          9.02          7.10         2.11 o                         
   4   9   0         18.62         17.63         3.05 o                         
   5   9   0          1.79          0.98         1.31 o                         
 -14   1   1          2.93          4.52         0.83 o                         
 -13   1   1         19.10         22.57         1.02 o                         
 -12   1   1          2.01          2.73         0.61 o                         
 -11   1   1          0.84          2.68         0.60 o                         
 -10   1   1        119.59        127.64         1.65 o                         
  -9   1   1         60.33         59.83         0.95 o                         
  -8   1   1        416.72        447.01         2.79 o                         
  -7   1   1         16.15         35.26         0.56 o                         
  -6   1   1         34.01         40.08         0.52 o                         
  -5   1   1        553.99        544.04         2.99 o                         
  -4   1   1        760.17        716.65         3.46 o                         
  -3   1   1        290.17        268.33         1.36 o                         
  -2   1   1       2582.71       2621.74        11.36 o                         
  -1   1   1       1025.16        994.22         4.50 o                         
   0   1   1         92.88        101.15         0.49 o                         
   1   1   1        142.92        159.33         0.84 o                         
   2   1   1       3209.63       3312.30        12.85 o                         
   3   1   1       2387.95       2390.90         9.42 o                         
   4   1   1       2765.28       2811.49        11.80 o                         
   5   1   1         70.05        104.55         0.82 o                         
   6   1   1        447.49        418.04         2.26 o                         
   7   1   1          2.39          3.49         0.27 o                         
   8   1   1         20.53         18.00         0.74 o                         
   9   1   1        215.44        196.04         1.73 o                         
  10   1   1        169.79        149.48         2.00 o                         
  11   1   1         31.25         30.64         1.10 o                         
  12   1   1         27.28         32.22         1.17 o                         
  13   1   1          0.01         -0.41         0.75 o                         
  14   1   1         70.48         75.23         2.83 o                         
 -14   2   1          3.63          2.80         0.82 o                         
 -13   2   1         11.76         13.90         1.01 o                         
 -12   2   1        127.50        115.50         1.97 o                         
 -11   2   1        223.68        213.62         2.45 o                         
 -10   2   1        155.14        126.46         1.53 o                         
  -9   2   1        143.76        127.34         1.34 o                         
  -8   2   1          1.79          1.42         0.28 o                         
  -7   2   1        247.99        259.26         1.74 o                         
  -6   2   1        135.16        132.94         1.05 o                         
  -5   2   1       3183.11       3413.08        15.45 o                         
  -4   2   1         36.78         34.52         0.52 o                         
  -3   2   1       2357.69       2451.29        11.54 o                         
  -2   2   1       1830.81       1968.56         8.73 o                         
   0   2   1        253.60        263.62         1.18 o                         
   1   2   1        375.84        389.70         1.78 o                         
   2   2   1          4.99          4.65         0.15 o                         
   3   2   1        728.93        748.20         3.39 o                         
   4   2   1         25.29         17.79         0.38 o                         
   5   2   1        300.59        271.40         1.73 o                         
   6   2   1          9.40          8.70         0.36 o                         
   7   2   1        137.12        124.55         1.16 o                         
   8   2   1         17.43         18.61         0.74 o                         
   9   2   1         65.59         54.78         1.05 o                         
  10   2   1        524.16        503.09         4.30 o                         
  11   2   1         11.57         11.86         0.85 o                         
  12   2   1         23.94         22.68         1.08 o                         
  13   2   1          2.52          2.23         0.91 o                         
  14   2   1         13.48         16.77         1.40 o                         
 -14   3   1          0.15         -0.81         0.86 o                         
 -13   3   1          0.75          0.69         0.84 o                         
 -12   3   1         29.93         26.30         1.34 o                         
 -11   3   1         43.98         33.00         1.10 o                         
 -10   3   1         27.33         22.64         1.03 o                         
  -9   3   1          5.41          5.46         0.35 o                         
  -8   3   1          1.46          2.58         0.29 o                         
  -7   3   1        365.46        403.88         2.66 o                         
  -6   3   1         76.09         83.86         0.95 o                         
  -5   3   1        248.71        234.06         1.60 o                         
  -4   3   1         25.27         33.21         0.56 o                         
  -3   3   1          0.20          0.73         0.29 o                         
  -2   3   1         23.38         36.23         0.60 o                         
  -1   3   1         13.34         17.72         0.36 o                         
   0   3   1        255.90        289.88         1.40 o                         
   1   3   1       2250.58       2297.17         9.89 o                         
   2   3   1        783.79        860.69         4.23 o                         
   3   3   1         53.93         68.66         0.66 o                         
   4   3   1        308.51        353.57         2.22 o                         
   5   3   1         27.48         36.25         0.60 o                         
   6   3   1         11.18         14.41         0.44 o                         
   7   3   1        364.83        396.77         2.42 o                         
   8   3   1         10.06         10.18         0.77 o                         
   9   3   1         70.78         89.38         1.34 o                         
  10   3   1         13.60         19.88         0.94 o                         
  11   3   1          0.04          0.22         0.66 o                         
  12   3   1          7.12          8.71         0.88 o                         
  13   3   1          0.58          1.37         1.11 o                         
 -13   4   1         14.61         12.69         1.58 o                         
 -12   4   1         32.14         32.11         1.60 o                         
 -11   4   1        135.57        142.92         2.58 o                         
 -10   4   1          0.69          1.04         0.61 o                         
  -9   4   1        112.38        108.99         1.51 o                         
  -8   4   1         42.11         44.32         0.87 o                         
  -7   4   1         24.02         23.28         0.62 o                         
  -6   4   1        756.58        738.33         4.64 o                         
  -5   4   1         15.48         11.20         0.40 o                         
  -4   4   1        225.81        227.21         1.85 o                         
  -3   4   1        201.34        175.68         1.50 o                         
  -2   4   1         62.05         74.99         0.95 o                         
  -1   4   1          1.64          1.36         0.35 o                         
   0   4   1       2045.79       2044.49         9.03 o                         
   1   4   1          3.82          3.35         0.32 o                         
   2   4   1       1254.85       1272.78         5.76 o                         
   3   4   1          2.66          5.92         0.32 o                         
   4   4   1       2012.59       2096.99        10.83 o                         
   5   4   1        672.87        719.50         5.17 o                         
   6   4   1         67.25         62.38         1.02 o                         
   7   4   1         96.79         98.72         1.09 o                         
   8   4   1        118.86        122.77         1.33 o                         
   9   4   1          0.29          1.16         0.40 o                         
  10   4   1         94.82         97.32         2.28 o                         
  11   4   1          8.39          6.94         1.00 o                         
  12   4   1          4.93          5.45         1.03 o                         
  13   4   1          3.96          5.43         1.80 o                         
 -12   5   1         56.53         55.79         2.01 o                         
 -11   5   1         20.65         20.99         1.52 o                         
 -10   5   1          2.00          1.66         0.66 o                         
  -9   5   1         29.93         30.51         1.09 o                         
  -8   5   1         22.35         18.35         0.82 o                         
  -7   5   1          6.30          6.71         0.53 o                         
  -6   5   1          0.65          0.66         0.33 o                         
  -5   5   1        448.00        439.08         2.95 o                         
  -4   5   1          0.05          0.16         0.23 o                         
  -3   5   1         13.39         15.25         0.50 o                         
  -2   5   1         27.88         22.40         0.48 o                         
  -1   5   1         17.15         16.08         0.54 o                         
   0   5   1        183.40        188.87         1.39 o                         
   1   5   1        177.72        179.00         1.37 o                         
   2   5   1          0.39          0.09         0.21 o                         
   3   5   1        121.58        110.75         1.18 o                         
   4   5   1         14.50         14.54         0.61 o                         
   5   5   1         70.50         73.99         1.09 o                         
   6   5   1         22.48         20.71         0.69 o                         
   7   5   1         12.98         11.72         0.68 o                         
   8   5   1          7.51          8.34         0.73 o                         
   9   5   1        165.61        167.65         3.13 o                         
  10   5   1        223.12        228.50         4.34 o                         
  11   5   1          0.41          1.09         1.02 o                         
  12   5   1          0.02         -0.27         1.53 o                         
 -11   6   1          1.70          4.85         1.72 o                         
 -10   6   1         11.07          8.12         1.12 o                         
  -9   6   1         20.92         24.06         1.14 o                         
  -8   6   1         68.80         76.02         1.52 o                         
  -7   6   1         50.93         57.66         1.88 o                         
  -6   6   1        222.34        230.44         2.57 o                         
  -5   6   1         28.46         25.89         1.20 o                         
  -4   6   1         10.31         10.58         0.54 o                         
  -3   6   1        123.48        119.88         1.46 o                         
  -2   6   1         11.20         12.94         0.61 o                         
  -1   6   1          1.51          2.04         0.36 o                         
   0   6   1         49.08         58.03         0.90 o                         
   1   6   1        125.21        114.96         1.28 o                         
   2   6   1         26.32         30.65         0.83 o                         
   3   6   1        104.08        104.01         1.39 o                         
   4   6   1         98.33        103.25         1.42 o                         
   5   6   1        113.43        115.95         1.83 o                         
   6   6   1          1.22          0.14         0.54 o                         
   7   6   1          5.93          3.76         0.67 o                         
   8   6   1         55.36         55.95         2.06 o                         
   9   6   1         48.78         46.29         2.06 o                         
  10   6   1        111.97         98.21         2.88 o                         
  11   6   1         24.08         23.51         2.39 o                         
 -10   7   1        196.63        209.29         5.75 o                         
  -9   7   1          1.73          1.37         0.92 o                         
  -8   7   1          7.78         10.69         0.90 o                         
  -7   7   1        138.74        146.00         2.25 o                         
  -6   7   1         64.37         60.75         1.40 o                         
  -5   7   1        114.50        117.77         1.83 o                         
  -4   7   1         73.70         77.67         1.45 o                         
  -3   7   1          0.08         -0.08         0.52 o                         
  -2   7   1         93.27         96.15         1.59 o                         
  -1   7   1         18.01         14.87         0.62 o                         
   0   7   1        185.16        189.50         1.68 o                         
   1   7   1         39.65         38.48         0.95 o                         
   2   7   1          1.55          1.78         0.53 o                         
   3   7   1         63.51         68.23         1.44 o                         
   4   7   1        482.62        491.58         4.59 o                         
   5   7   1        126.97        125.89         2.06 o                         
   6   7   1         70.43         74.23         1.74 o                         
   7   7   1         12.58         10.64         1.05 o                         
   8   7   1          9.96          8.23         1.16 o                         
   9   7   1          5.60          8.26         2.38 o                         
  -8   8   1          9.39          9.19         1.83 o                         
  -7   8   1         56.68         57.97         3.06 o                         
  -6   8   1        230.44        216.65         3.46 o                         
  -5   8   1        177.17        183.97         2.64 o                         
  -4   8   1         13.73         14.37         0.89 o                         
  -3   8   1          6.23          5.14         0.69 o                         
  -2   8   1          9.30          9.01         1.58 o                         
  -1   8   1         62.27         65.58         1.73 o                         
   0   8   1          1.89          2.39         0.97 o                         
   1   8   1         12.44          8.12         1.25 o                         
   2   8   1          1.25         -0.66         0.92 o                         
   3   8   1          0.25         -0.47         0.73 o                         
   4   8   1         17.41         18.06         1.18 o                         
   5   8   1         31.81         30.19         1.52 o                         
   6   8   1         12.49         15.11         1.20 o                         
   7   8   1          0.04         -0.84         1.33 o                         
  -5   9   1        123.18        146.25         4.15 o                         
  -4   9   1         25.67         26.24         1.97 o                         
  -3   9   1          5.72          6.65         2.11 o                         
  -2   9   1         29.43         30.70         2.11 o                         
  -1   9   1          0.22         -0.24         1.01 o                         
   0   9   1         14.73         11.97         1.53 o                         
   1   9   1         53.21         61.20         3.55 o                         
   2   9   1          1.98          1.39         1.72 o                         
   3   9   1          6.63          1.89         2.00 o                         
   4   9   1         30.50         27.21         2.07 o                         
 -15   0   2          7.47          8.02         1.62 o                         
 -14   0   2         72.66         81.92         2.67 o                         
 -13   0   2         72.58         64.67         2.28 o                         
 -12   0   2        199.19        192.97         3.65 o                         
 -11   0   2        406.81        367.81         5.27 o                         
 -10   0   2        253.39        236.40         2.51 o                         
  -9   0   2         66.19         68.91         1.18 o                         
  -8   0   2         55.46         85.28         4.34 o                         
  -7   0   2       2607.41       2704.45        22.84 o                         
  -6   0   2      10556.17      11032.00       124.94 o                         
  -5   0   2         90.66        111.64         1.10 o                         
  -4   0   2       3933.28       4064.51        23.16 o                         
  -3   0   2         59.42         87.20         0.82 o                         
  -2   0   2        255.12        237.36         1.54 o                         
  -1   0   2       1982.94       2042.39        12.47 o                         
   0   0   2        157.26        182.30         2.02 o                         
   1   0   2        264.72        229.37         1.85 o                         
   2   0   2       3684.10       3508.03        18.93 o                         
   3   0   2        984.48        981.71         6.41 o                         
   4   0   2        684.74        592.88         4.51 o                         
   5   0   2        272.59        263.13         2.75 o                         
   6   0   2        256.07        231.62         2.15 o                         
   7   0   2         65.65         54.59         1.23 o                         
   8   0   2         96.13         80.43         1.66 o                         
   9   0   2        509.98        509.21         5.52 o                         
  10   0   2         65.75         70.40         2.23 o                         
  11   0   2          2.88          1.31         0.91 o                         
  12   0   2          7.40          8.49         1.02 o                         
  13   0   2          2.57          2.23         1.56 o                         
  14   0   2          4.80         10.04         1.91 o                         
 -15   1   2          0.32          0.45         0.83 o                         
 -14   1   2          0.01         -0.25         0.69 o                         
 -13   1   2          3.55          2.40         0.62 o                         
 -12   1   2        269.90        236.68         2.68 o                         
 -11   1   2         63.89         42.89         1.17 o                         
 -10   1   2          2.01          1.32         0.39 o                         
  -9   1   2         19.57         25.21         0.68 o                         
  -8   1   2          2.03          2.97         0.32 o                         
  -7   1   2         84.47         83.96         0.89 o                         
  -6   1   2        251.83        319.88         2.01 o                         
  -5   1   2        978.13       1066.39         5.51 o                         
  -4   1   2        296.43        299.35         1.63 o                         
  -3   1   2        116.90        124.78         0.74 o                         
  -2   1   2       5128.50       5211.97        26.81 o                         
  -1   1   2       4181.93       4378.81        23.50 o                         
   0   1   2       3906.75       3812.47        17.73 o                         
   1   1   2       7263.09       7109.41        80.41 o                         
   2   1   2       2274.37       2335.16         8.90 o                         
   3   1   2        231.52        185.90         1.07 o                         
   4   1   2        128.38        133.20         0.90 o                         
   5   1   2        349.40        363.49         2.01 o                         
   6   1   2        479.20        509.59         2.95 o                         
   7   1   2         82.51         70.15         0.91 o                         
   8   1   2         50.76         45.01         0.87 o                         
   9   1   2          0.12         -0.19         0.39 o                         
  10   1   2          1.87          1.55         0.55 o                         
  11   1   2         15.28         20.65         0.95 o                         
  12   1   2          8.84          8.34         0.97 o                         
  13   1   2         52.75         59.31         1.98 o                         
 -15   2   2         19.38         20.74         3.44 o                         
 -14   2   2         13.78         15.51         1.20 o                         
 -13   2   2          9.70         11.04         0.93 o                         
 -12   2   2         84.72         91.80         1.61 o                         
 -11   2   2         19.46         12.63         0.68 o                         
 -10   2   2         16.92         17.10         0.76 o                         
  -9   2   2         45.31         43.37         0.75 o                         
  -8   2   2         58.65         68.81         0.92 o                         
  -7   2   2          3.31          2.16         0.30 o                         
  -6   2   2          5.04          1.77         1.00 o                         
  -5   2   2        670.44        728.63         3.77 o                         
  -4   2   2          3.89         -0.21         0.21 o                         
  -3   2   2        249.23        236.99         1.46 o                         
  -2   2   2       5915.99       6270.43        28.55 o                         
   0   2   2       1330.86       1348.29         5.33 o                         
   1   2   2       4313.85       4190.70        16.98 o                         
   2   2   2          7.01          7.76         0.20 o                         
   3   2   2         73.48         84.32         0.68 o                         
   4   2   2         80.75         96.74         0.76 o                         
   5   2   2        339.37        326.63         1.84 o                         
   6   2   2          0.36          0.75         0.21 o                         
   7   2   2        296.65        295.28         2.05 o                         
   8   2   2         19.79         15.59         0.97 o                         
   9   2   2         39.50         39.82         1.23 o                         
  10   2   2         12.49          9.98         0.73 o                         
  11   2   2          4.60          4.15         0.71 o                         
  12   2   2          4.03          4.76         0.86 o                         
  13   2   2         84.73         97.37         2.36 o                         
 -14   3   2          0.15         -0.27         0.87 o                         
 -13   3   2         57.98         60.00         1.84 o                         
 -12   3   2         59.74         59.43         1.83 o                         
 -11   3   2         64.88         59.85         1.48 o                         
 -10   3   2         73.37         73.14         1.27 o                         
  -9   3   2         22.76         22.45         0.68 o                         
  -8   3   2         11.27          8.26         0.41 o                         
  -7   3   2         64.48         65.99         0.85 o                         
  -6   3   2       1572.56       1624.14         8.41 o                         
  -5   3   2         94.36         75.16         0.81 o                         
  -4   3   2        126.15        128.69         1.05 o                         
  -3   3   2         86.39         74.07         0.77 o                         
  -2   3   2        953.22        949.65         4.53 o                         
  -1   3   2       1660.06       1664.53         7.33 o                         
   0   3   2        984.62        996.72         4.33 o                         
   1   3   2        230.78        222.97         1.15 o                         
   2   3   2        911.80        902.46         4.35 o                         
   3   3   2        472.27        478.23         2.77 o                         
   4   3   2        561.89        581.08         3.24 o                         
   5   3   2         48.49         52.18         0.91 o                         
   6   3   2        940.66        899.72         4.66 o                         
   7   3   2         96.11         87.96         1.02 o                         
   8   3   2       1256.65       1224.98         7.13 o                         
   9   3   2       1133.70       1099.40         8.01 o                         
  10   3   2         31.29         26.99         1.11 o                         
  11   3   2          4.71          5.88         0.74 o                         
  12   3   2        112.99        115.17         2.57 o                         
  13   3   2         37.11         28.93         2.48 o                         
 -13   4   2          7.66          5.40         1.01 o                         
 -12   4   2         11.29          9.89         1.00 o                         
 -11   4   2         13.97         14.34         1.01 o                         
 -10   4   2         56.10         63.68         1.63 o                         
  -9   4   2         60.36         60.44         1.15 o                         
  -8   4   2         12.93         14.60         0.59 o                         
  -7   4   2         24.28         20.14         0.74 o                         
  -6   4   2        323.54        333.23         2.82 o                         
  -5   4   2        324.27        333.52         3.12 o                         
  -4   4   2         17.92         12.61         0.41 o                         
  -3   4   2        362.97        410.17         2.94 o                         
  -2   4   2       2805.12       3077.76        15.16 o                         
  -1   4   2       2366.20       2668.27        11.67 o                         
   0   4   2        681.37        672.43         3.11 o                         
   1   4   2        374.61        367.29         2.05 o                         
   2   4   2         43.35         34.93         0.54 o                         
   3   4   2         21.15         25.41         0.54 o                         
   4   4   2         91.79         95.45         1.04 o                         
   5   4   2         47.73         44.08         0.80 o                         
   6   4   2         12.84         12.15         0.50 o                         
   7   4   2          6.66          3.03         0.38 o                         
   8   4   2        242.53        231.83         2.47 o                         
   9   4   2        228.06        220.09         2.71 o                         
  10   4   2          8.09          8.87         0.96 o                         
  11   4   2          1.36          1.93         1.01 o                         
  12   4   2          0.11          0.74         1.26 o                         
 -13   5   2          2.48          2.26         1.34 o                         
 -12   5   2          0.08          0.65         0.81 o                         
 -11   5   2         64.29         73.93         1.92 o                         
 -10   5   2          8.06          7.48         0.71 o                         
  -9   5   2          0.07         -0.16         0.50 o                         
  -8   5   2        291.97        289.73         2.80 o                         
  -7   5   2        226.88        233.26         2.16 o                         
  -6   5   2        264.53        285.25         2.62 o                         
  -5   5   2        137.03        144.58         1.67 o                         
  -4   5   2        161.31        158.39         1.64 o                         
  -3   5   2        203.61        195.67         1.99 o                         
  -2   5   2         70.71         59.55         0.74 o                         
  -1   5   2        286.68        288.67         1.98 o                         
   0   5   2        283.10        279.74         1.76 o                         
   1   5   2         53.78         53.23         0.69 o                         
   2   5   2         12.25         10.75         0.39 o                         
   3   5   2        512.73        503.24         3.04 o                         
   4   5   2        197.23        213.63         1.61 o                         
   5   5   2          8.67          6.33         0.49 o                         
   6   5   2         43.08         42.73         1.10 o                         
   7   5   2         95.46         90.75         1.56 o                         
   8   5   2          7.56          4.96         0.70 o                         
   9   5   2         71.97         65.55         2.65 o                         
  10   5   2         73.24         68.19         2.49 o                         
  11   5   2         30.61         33.54         2.04 o                         
 -12   6   2         91.55         92.80         4.04 o                         
 -11   6   2         94.13         97.43         4.22 o                         
 -10   6   2         21.06         22.58         2.31 o                         
  -9   6   2         69.62         70.41         1.57 o                         
  -8   6   2          0.80          0.39         0.51 o                         
  -7   6   2        360.58        346.52         3.38 o                         
  -6   6   2        304.59        308.20         2.97 o                         
  -5   6   2        101.71         95.67         1.29 o                         
  -4   6   2        102.73        102.60         1.24 o                         
  -3   6   2        153.74        152.19         1.58 o                         
  -2   6   2         21.20         23.56         0.71 o                         
  -1   6   2         26.55         18.37         0.83 o                         
   0   6   2         11.99         10.86         0.40 o                         
   1   6   2         62.45         64.92         0.91 o                         
   2   6   2          7.75          6.02         0.37 o                         
   3   6   2        222.92        227.08         2.21 o                         
   4   6   2        181.93        191.60         2.19 o                         
   5   6   2         19.88         17.13         0.86 o                         
   6   6   2          1.80          1.48         0.58 o                         
   7   6   2         73.57         74.72         1.89 o                         
   8   6   2         48.88         49.27         2.05 o                         
   9   6   2          1.90          1.60         0.97 o                         
  10   6   2          0.08          1.23         1.05 o                         
 -10   7   2          1.45          3.97         1.67 o                         
  -9   7   2          0.33          0.78         0.65 o                         
  -8   7   2         16.58         17.35         1.50 o                         
  -7   7   2          9.19          7.78         0.66 o                         
  -6   7   2         66.37         72.29         1.37 o                         
  -5   7   2         38.68         38.20         1.07 o                         
  -4   7   2          1.35         -0.36         0.44 o                         
  -3   7   2         15.15         14.23         0.74 o                         
  -2   7   2         31.02         26.74         0.94 o                         
  -1   7   2         66.90         71.10         1.26 o                         
   0   7   2         35.17         39.22         0.98 o                         
   1   7   2          2.40          1.61         0.39 o                         
   2   7   2         12.18         11.57         0.67 o                         
   3   7   2          9.95          8.53         0.73 o                         
   4   7   2         18.93         14.58         0.89 o                         
   5   7   2         95.93         99.63         2.11 o                         
   6   7   2          9.87         11.30         1.05 o                         
   7   7   2          0.68          0.57         0.92 o                         
   8   7   2          0.28         -0.40         0.92 o                         
   9   7   2          5.86          7.01         1.72 o                         
  -8   8   2          1.06          1.72         1.40 o                         
  -7   8   2         13.09         14.93         0.99 o                         
  -6   8   2         20.04         17.39         0.95 o                         
  -5   8   2         61.21         63.17         1.56 o                         
  -4   8   2         66.72         69.86         1.58 o                         
  -3   8   2          0.61          0.18         0.57 o                         
  -2   8   2         21.96         21.43         1.53 o                         
  -1   8   2         94.70         98.66         2.38 o                         
   0   8   2         28.04         25.96         2.74 o                         
   1   8   2         40.08         45.42         2.27 o                         
   2   8   2        180.12        186.76         3.23 o                         
   3   8   2          5.70          4.97         0.97 o                         
   4   8   2        133.49        146.05         2.77 o                         
   5   8   2          5.10          7.02         0.99 o                         
   6   8   2          2.35          2.14         1.11 o                         
   7   8   2          6.99         11.76         2.27 o                         
  -5   9   2          4.37          4.95         1.44 o                         
  -4   9   2          0.21         -1.04         1.04 o                         
  -3   9   2          2.09          0.24         1.02 o                         
  -2   9   2         13.30          9.27         1.44 o                         
  -1   9   2         24.74         19.82         1.72 o                         
   0   9   2         14.40         12.97         1.53 o                         
   1   9   2          4.52          3.66         1.25 o                         
   2   9   2          5.91          6.14         1.41 o                         
   3   9   2        127.55        122.31         5.66 o                         
   4   9   2         21.05         20.85         2.99 o                         
 -15   1   3          3.42          2.78         0.85 o                         
 -14   1   3         41.10         41.25         1.50 o                         
 -13   1   3         42.28         40.14         1.26 o                         
 -12   1   3         27.26         20.63         0.96 o                         
 -11   1   3        116.45        111.37         1.99 o                         
 -10   1   3          0.02         -0.05         0.36 o                         
  -9   1   3        123.46        123.78         1.27 o                         
  -8   1   3        278.67        282.03         2.06 o                         
  -7   1   3         59.74         58.31         0.73 o                         
  -6   1   3        103.59         86.63         0.82 o                         
  -5   1   3         33.46         25.05         0.41 o                         
  -4   1   3         38.81         47.76         0.46 o                         
  -3   1   3       7624.18       7588.75        45.63 o                         
  -2   1   3       6309.15       6460.59        39.78 o                         
  -1   1   3         28.90         29.39         0.28 o                         
   0   1   3       1795.75       1751.81         6.71 o                         
   1   1   3        391.61        366.86         1.78 o                         
   2   1   3        167.86        140.98         0.87 o                         
   3   1   3        693.49        672.45         3.14 o                         
   4   1   3          4.02          4.91         0.23 o                         
   5   1   3        443.57        387.96         2.24 o                         
   6   1   3         11.79          8.76         0.38 o                         
   7   1   3        194.18        192.77         1.65 o                         
   8   1   3       1128.84       1098.19         6.48 o                         
   9   1   3        190.91        189.85         2.26 o                         
  10   1   3         24.24         26.97         1.02 o                         
  11   1   3         89.48         95.15         2.17 o                         
  12   1   3         31.45         33.18         1.56 o                         
  13   1   3         22.64         26.44         1.72 o                         
 -15   2   3         50.43         56.11         2.15 o                         
 -14   2   3          4.61          3.37         0.86 o                         
 -13   2   3         21.29         20.26         1.02 o                         
 -12   2   3         55.73         53.51         1.21 o                         
 -11   2   3          1.01          1.89         0.45 o                         
 -10   2   3         48.26         52.20         0.89 o                         
  -9   2   3          3.14          1.73         0.31 o                         
  -8   2   3        595.16        629.07         3.51 o                         
  -7   2   3       2199.05       2366.40        10.97 o                         
  -6   2   3         10.92          5.31         0.27 o                         
  -5   2   3          5.07          3.16         0.29 o                         
  -4   2   3        588.36        593.14         3.20 o                         
  -3   2   3          0.42          1.22         0.18 o                         
  -2   2   3        892.65        917.43         4.17 o                         
  -1   2   3        132.37        111.73         0.76 o                         
   0   2   3         21.79         18.87         0.34 o                         
   1   2   3        364.48        367.68         1.83 o                         
   2   2   3         79.76         92.50         0.69 o                         
   3   2   3        163.43        152.12         1.06 o                         
   4   2   3       1160.43       1210.95         5.86 o                         
   5   2   3        153.72        159.26         1.21 o                         
   6   2   3        105.22         96.96         1.01 o                         
   7   2   3         27.57         28.09         0.85 o                         
   8   2   3        106.79        116.96         1.47 o                         
   9   2   3         36.02         38.25         1.14 o                         
  10   2   3          8.02          8.83         0.78 o                         
  11   2   3          6.49          5.39         0.86 o                         
  12   2   3         24.31         22.40         1.33 o                         
  13   2   3          8.25          8.69         1.24 o                         
 -14   3   3          0.37         -0.02         1.47 o                         
 -13   3   3         56.56         53.52         1.78 o                         
 -12   3   3        148.30        153.52         2.67 o                         
 -11   3   3          1.12          0.82         0.52 o                         
 -10   3   3         28.39         22.79         0.78 o                         
  -9   3   3         40.88         33.26         0.78 o                         
  -8   3   3         91.52         90.73         1.05 o                         
  -7   3   3         72.92         63.30         0.76 o                         
  -6   3   3         32.98         32.67         0.74 o                         
  -5   3   3        107.52         98.60         1.04 o                         
  -4   3   3         51.79         53.52         0.82 o                         
  -3   3   3        358.62        422.33         2.82 o                         
  -2   3   3       1186.83       1311.37         5.93 o                         
  -1   3   3        364.03        366.73         1.74 o                         
   0   3   3          6.18          3.19         0.19 o                         
   1   3   3        308.58        315.41         1.60 o                         
   2   3   3        583.63        614.61         2.83 o                         
   3   3   3       1636.58       1751.17         7.63 o                         
   4   3   3        223.02        251.81         1.75 o                         
   5   3   3        258.38        257.40         1.99 o                         
   6   3   3         45.66         46.45         0.86 o                         
   7   3   3          3.81          3.18         0.45 o                         
   8   3   3        282.70        294.15         2.58 o                         
   9   3   3         68.82         64.26         1.48 o                         
  10   3   3          0.12          0.20         0.67 o                         
  11   3   3          1.04          0.61         0.74 o                         
  12   3   3         28.33         28.91         1.62 o                         
 -14   4   3          8.36          7.08         1.51 o                         
 -13   4   3         68.31         73.60         2.20 o                         
 -12   4   3         34.44         37.93         1.52 o                         
 -11   4   3         42.46         37.84         1.69 o                         
 -10   4   3        145.43        151.11         2.10 o                         
  -9   4   3        110.60        109.26         1.42 o                         
  -8   4   3        159.42        147.43         1.38 o                         
  -7   4   3        747.34        734.17         4.95 o                         
  -6   4   3         70.17         71.05         1.03 o                         
  -5   4   3         66.65         67.97         0.75 o                         
  -4   4   3        553.45        528.36         3.06 o                         
  -3   4   3        570.48        609.86         3.47 o                         
  -2   4   3       2392.04       2385.01        12.94 o                         
  -1   4   3        352.99        348.18         1.99 o                         
   0   4   3        517.42        547.00         2.72 o                         
   1   4   3         47.89         32.56         0.49 o                         
   2   4   3        287.85        298.78         1.86 o                         
   3   4   3          7.78          8.96         0.50 o                         
   4   4   3        326.31        292.22         2.08 o                         
   5   4   3         22.97         22.89         0.63 o                         
   6   4   3        370.91        360.20         2.73 o                         
   7   4   3          9.07          8.07         0.60 o                         
   8   4   3         29.14         32.04         1.31 o                         
   9   4   3          0.10         -0.13         0.59 o                         
  10   4   3         12.37         15.62         1.34 o                         
  11   4   3          0.32         -0.90         1.01 o                         
  12   4   3         96.60        100.89         3.23 o                         
 -13   5   3         43.86         49.31         2.57 o                         
 -12   5   3          4.99          7.66         1.05 o                         
 -11   5   3          2.01          1.35         0.66 o                         
 -10   5   3         16.24         13.75         0.79 o                         
  -9   5   3         13.18         12.24         0.70 o                         
  -8   5   3         52.05         46.42         0.96 o                         
  -7   5   3          2.09          2.87         0.64 o                         
  -6   5   3         52.91         53.31         0.97 o                         
  -5   5   3          0.19         -0.33         0.40 o                         
  -4   5   3         68.33         64.06         1.01 o                         
  -3   5   3        702.06        705.59         4.54 o                         
  -2   5   3        418.60        446.06         2.73 o                         
  -1   5   3          0.02          0.46         0.26 o                         
   0   5   3          0.18          0.24         0.21 o                         
   1   5   3         43.23         39.05         0.62 o                         
   2   5   3        172.88        183.85         1.51 o                         
   3   5   3       1639.11       1691.75         8.88 o                         
   4   5   3        191.10        202.95         1.78 o                         
   5   5   3        281.83        275.93         2.23 o                         
   6   5   3         45.73         41.56         1.05 o                         
   7   5   3        164.97        160.32         2.09 o                         
   8   5   3         25.32         19.92         1.28 o                         
   9   5   3          3.06          2.63         1.01 o                         
  10   5   3          0.04          0.11         1.01 o                         
  11   5   3         29.32         27.77         2.36 o                         
 -12   6   3        102.28        107.04         3.41 o                         
 -11   6   3         38.87         36.55         1.60 o                         
 -10   6   3         16.82         19.05         1.14 o                         
  -9   6   3          6.73          7.22         0.65 o                         
  -8   6   3         25.41         25.30         1.07 o                         
  -7   6   3        348.19        337.14         4.82 o                         
  -6   6   3          0.30         -0.72         0.81 o                         
  -5   6   3        183.98        169.50         3.02 o                         
  -4   6   3          9.52          8.68         0.47 o                         
  -3   6   3        329.90        326.73         2.56 o                         
  -2   6   3         17.04         15.45         0.58 o                         
  -1   6   3        135.87        141.21         1.53 o                         
   0   6   3         22.83         21.32         0.56 o                         
   1   6   3        474.33        479.05         3.40 o                         
   2   6   3          8.48          8.88         0.51 o                         
   3   6   3        162.34        169.13         1.72 o                         
   4   6   3          0.03         -0.32         0.32 o                         
   5   6   3         46.30         43.08         1.17 o                         
   6   6   3          1.87         -0.07         0.66 o                         
   7   6   3        185.09        194.03         3.33 o                         
   8   6   3          2.45          3.41         1.01 o                         
   9   6   3         83.88         94.19         4.87 o                         
  10   6   3          3.78          4.08         1.67 o                         
 -10   7   3          2.17          1.16         1.50 o                         
  -9   7   3         11.40         11.03         0.83 o                         
  -8   7   3        123.17        130.61         2.08 o                         
  -7   7   3         64.82         62.31         1.19 o                         
  -6   7   3         78.06         82.30         1.36 o                         
  -5   7   3         97.25         93.69         1.46 o                         
  -4   7   3         72.91         67.61         1.31 o                         
  -3   7   3          0.14         -0.30         0.47 o                         
  -2   7   3          6.12          5.77         0.58 o                         
  -1   7   3         89.93         91.50         1.58 o                         
   0   7   3        135.63        140.32         1.82 o                         
   1   7   3         17.21         15.17         0.59 o                         
   2   7   3        135.97        131.75         1.60 o                         
   3   7   3          2.24          3.95         0.74 o                         
   4   7   3          2.39          2.43         0.72 o                         
   5   7   3         18.30         15.90         1.13 o                         
   6   7   3         82.59         81.57         2.19 o                         
   7   7   3          1.50          2.04         1.02 o                         
   8   7   3         14.37         15.00         1.96 o                         
  -8   8   3          1.34          1.70         0.83 o                         
  -7   8   3         58.34         56.81         1.53 o                         
  -6   8   3          6.45          5.60         0.83 o                         
  -5   8   3         24.58         18.78         0.91 o                         
  -4   8   3          0.61         -0.61         0.61 o                         
  -3   8   3          8.22          7.33         0.75 o                         
  -2   8   3          3.58          4.06         0.67 o                         
  -1   8   3          2.59          2.06         0.75 o                         
   0   8   3          0.94          0.62         0.67 o                         
   1   8   3         15.85         12.24         2.38 o                         
   2   8   3         76.42         79.72         2.13 o                         
   3   8   3         44.13         41.33         1.84 o                         
   4   8   3          2.20          2.25         0.98 o                         
   5   8   3          2.17          1.33         0.86 o                         
   6   8   3          2.20          2.25         1.39 o                         
  -5   9   3          3.51          4.13         3.10 o                         
  -4   9   3          0.01         -1.06         1.06 o                         
  -3   9   3          8.17         10.92         3.44 o                         
  -2   9   3          0.53         -1.33         1.66 o                         
  -1   9   3         20.20         21.47         2.66 o                         
   0   9   3         17.92         20.89         1.80 o                         
   1   9   3          0.91          1.12         1.17 o                         
   2   9   3         25.70         26.72         2.99 o                         
   3   9   3         49.56         52.34         4.21 o                         
 -15   0   4         26.29         32.72         1.89 o                         
 -14   0   4          6.61          8.88         1.17 o                         
 -13   0   4         38.27         46.34         1.95 o                         
 -12   0   4          0.10         -0.72         0.72 o                         
 -11   0   4         58.31         49.76         1.74 o                         
 -10   0   4         17.35         11.53         0.83 o                         
  -9   0   4         49.12         44.51         1.07 o                         
  -8   0   4        436.16        442.81         3.69 o                         
  -7   0   4        538.99        470.66         3.45 o                         
  -6   0   4         33.57         29.26         0.63 o                         
  -5   0   4       2430.84       2488.22        15.39 o                         
  -4   0   4        479.13        649.77         3.65 o                         
  -3   0   4       3844.51       3986.62        21.42 o                         
  -2   0   4       1447.41       1457.98         8.54 o                         
  -1   0   4        879.23        993.33         6.40 o                         
   0   0   4       4394.87       4326.76        23.31 o                         
   1   0   4         43.40         56.39         1.06 o                         
   2   0   4        518.67        659.61         4.94 o                         
   3   0   4       2035.19       2053.70        12.80 o                         
   4   0   4         15.94         13.28         0.59 o                         
   5   0   4          0.15          0.46         0.31 o                         
   6   0   4        604.69        620.11         5.67 o                         
   7   0   4         50.40         63.14         2.08 o                         
   8   0   4        146.00        142.80         2.36 o                         
   9   0   4          0.77          0.88         0.66 o                         
  10   0   4          4.50          4.29         1.06 o                         
  11   0   4         38.03         42.80         2.70 o                         
  12   0   4        291.82        323.79         7.82 o                         
  13   0   4         91.16        107.70         4.15 o                         
 -15   1   4          8.18          6.06         0.93 o                         
 -14   1   4         15.32         14.48         0.90 o                         
 -13   1   4         11.36         12.13         0.84 o                         
 -12   1   4        231.67        220.15         2.68 o                         
 -11   1   4        123.05        119.04         1.69 o                         
 -10   1   4         22.00         19.52         0.88 o                         
  -9   1   4          1.56          2.67         0.34 o                         
  -8   1   4          0.93          3.59         0.32 o                         
  -7   1   4         19.21         24.35         0.51 o                         
  -6   1   4        320.69        324.52         1.93 o                         
  -5   1   4        214.19        232.71         1.40 o                         
  -4   1   4        421.06        386.16         2.50 o                         
  -3   1   4        703.02        662.41         2.62 o                         
  -2   1   4          5.91          3.29         0.22 o                         
  -1   1   4         18.18         16.41         0.26 o                         
   0   1   4          6.27         10.44         0.39 o                         
   1   1   4        139.85        148.59         0.96 o                         
   2   1   4        637.15        699.47         3.48 o                         
   3   1   4         69.24         51.67         0.67 o                         
   4   1   4         11.43          4.50         0.28 o                         
   5   1   4        131.90        122.70         1.06 o                         
   6   1   4        127.28        122.71         1.18 o                         
   7   1   4       3895.92       3829.49        18.32 o                         
   8   1   4        386.84        368.22         2.81 o                         
   9   1   4          3.52          3.27         0.57 o                         
  10   1   4         32.80         32.81         1.44 o                         
  11   1   4          2.01          2.95         0.85 o                         
  12   1   4         17.80         20.15         1.86 o                         
  13   1   4          4.70          3.10         1.18 o                         
 -15   2   4          9.00          7.42         1.14 o                         
 -14   2   4          8.24          8.25         0.98 o                         
 -13   2   4         82.66         85.30         1.59 o                         
 -12   2   4        109.08        104.85         1.56 o                         
 -11   2   4        150.28        159.09         1.93 o                         
 -10   2   4        233.09        226.86         1.77 o                         
  -9   2   4        382.76        375.14         2.43 o                         
  -8   2   4       1268.07       1323.36         6.98 o                         
  -7   2   4        476.48        459.15         3.90 o                         
  -6   2   4         60.54         75.76         0.75 o                         
  -5   2   4        946.40        949.65         5.13 o                         
  -4   2   4        637.11        696.62         3.61 o                         
  -3   2   4         32.91         66.38         0.62 o                         
  -2   2   4        248.78        287.22         1.34 o                         
  -1   2   4          0.19          1.52         0.20 o                         
   0   2   4         88.78        124.92         0.79 o                         
   1   2   4       1184.06       1219.47         5.36 o                         
   2   2   4         86.83        102.64         0.79 o                         
   3   2   4        439.04        373.22         2.13 o                         
   4   2   4          7.79          6.16         0.33 o                         
   5   2   4        110.53        113.64         1.12 o                         
   6   2   4         15.21         12.48         0.52 o                         
   7   2   4        620.66        611.12         3.65 o                         
   8   2   4         24.27         22.49         1.13 o                         
   9   2   4         90.79         94.74         1.73 o                         
  10   2   4          0.44          0.77         0.74 o                         
  11   2   4         26.27         24.14         1.34 o                         
  12   2   4         42.06         49.22         1.95 o                         
 -14   3   4         13.20         11.17         1.09 o                         
 -13   3   4         62.01         53.20         1.76 o                         
 -12   3   4          5.15          8.39         0.92 o                         
 -11   3   4         85.54         84.66         1.54 o                         
 -10   3   4        186.79        187.26         1.90 o                         
  -9   3   4        191.73        185.43         1.72 o                         
  -8   3   4        518.71        519.80         3.13 o                         
  -7   3   4        142.60        143.30         1.27 o                         
  -6   3   4        183.48        175.30         1.55 o                         
  -5   3   4        717.21        739.69         4.04 o                         
  -4   3   4       5255.36       5396.21        25.70 o                         
  -3   3   4       2966.71       3295.32        15.38 o                         
  -2   3   4       1078.59       1247.48         6.13 o                         
  -1   3   4        233.00        226.03         1.37 o                         
   0   3   4        233.77        245.86         1.47 o                         
   1   3   4        141.75        132.41         0.90 o                         
   2   3   4       4501.74       4582.08        18.64 o                         
   3   3   4        129.50        145.74         1.11 o                         
   4   3   4        164.02        152.28         1.24 o                         
   5   3   4          3.43          1.90         0.28 o                         
   6   3   4         44.68         43.15         0.95 o                         
   7   3   4          9.10          6.39         0.54 o                         
   8   3   4        126.12        129.54         2.11 o                         
   9   3   4         44.91         47.01         1.55 o                         
  10   3   4         45.80         48.77         1.65 o                         
  11   3   4         25.99         25.72         1.55 o                         
  12   3   4         22.92         23.71         1.59 o                         
 -14   4   4          2.94          4.24         1.43 o                         
 -13   4   4          3.53          3.90         0.89 o                         
 -12   4   4         37.16         33.88         1.44 o                         
 -11   4   4         59.73         56.78         1.40 o                         
 -10   4   4          0.72          1.60         0.51 o                         
  -9   4   4        474.15        472.74         3.94 o                         
  -8   4   4       1330.33       1359.92         7.43 o                         
  -7   4   4        423.48        431.32         3.26 o                         
  -6   4   4        215.80        204.23         1.59 o                         
  -5   4   4        401.62        408.12         3.16 o                         
  -4   4   4         54.34         67.91         0.75 o                         
  -3   4   4        354.37        427.36         3.90 o                         
  -2   4   4       1816.61       1936.76         9.36 o                         
  -1   4   4          2.11          2.38         0.37 o                         
   0   4   4        299.82        296.47         1.81 o                         
   1   4   4         35.15         34.30         0.57 o                         
   2   4   4         13.33         11.89         0.36 o                         
   3   4   4        299.30        310.67         2.12 o                         
   4   4   4        195.00        195.08         1.65 o                         
   5   4   4         12.76         13.16         0.56 o                         
   6   4   4          0.05          0.14         0.44 o                         
   7   4   4        198.87        198.14         2.24 o                         
   8   4   4         52.30         54.40         1.46 o                         
   9   4   4         12.63         10.69         0.93 o                         
  10   4   4          0.24          0.36         0.78 o                         
  11   4   4          1.95          2.91         1.20 o                         
 -13   5   4          1.67          0.42         1.28 o                         
 -12   5   4          8.09          5.82         0.86 o                         
 -11   5   4         21.44         23.26         1.04 o                         
 -10   5   4         11.84         10.09         0.66 o                         
  -9   5   4        152.76        156.98         2.45 o                         
  -8   5   4          6.57          8.62         0.86 o                         
  -7   5   4        193.03        199.24         2.50 o                         
  -6   5   4        159.88        154.65         1.94 o                         
  -5   5   4        108.42         95.26         1.20 o                         
  -4   5   4        179.63        180.99         1.83 o                         
  -3   5   4          0.84          5.82         0.43 o                         
  -2   5   4        167.62        180.71         1.40 o                         
  -1   5   4        275.02        277.70         2.02 o                         
   0   5   4        199.17        191.60         1.52 o                         
   1   5   4        223.85        214.76         1.68 o                         
   2   5   4        288.76        289.37         2.51 o                         
   3   5   4        126.82        115.34         1.56 o                         
   4   5   4        187.15        178.03         1.70 o                         
   5   5   4        170.60        173.35         1.96 o                         
   6   5   4         28.06         28.40         0.95 o                         
   7   5   4         46.29         49.76         1.25 o                         
   8   5   4         50.83         50.00         1.60 o                         
   9   5   4          2.23          2.31         1.07 o                         
  10   5   4         58.79         64.79         2.59 o                         
 -12   6   4         32.83         33.43         2.50 o                         
 -11   6   4          0.02         -0.11         0.58 o                         
 -10   6   4         31.13         30.93         1.46 o                         
  -9   6   4         35.56         33.96         1.53 o                         
  -8   6   4         26.84         22.97         1.98 o                         
  -7   6   4         21.84         17.79         1.31 o                         
  -6   6   4        104.55        105.22         2.49 o                         
  -5   6   4         10.03          8.01         1.00 o                         
  -4   6   4        132.47        138.27         2.54 o                         
  -3   6   4        661.18        661.87         4.20 o                         
  -2   6   4        527.06        533.21         3.78 o                         
  -1   6   4          5.39          5.17         0.49 o                         
   0   6   4        211.73        201.33         1.67 o                         
   1   6   4        140.06        143.74         1.62 o                         
   2   6   4          1.04          2.06         0.44 o                         
   3   6   4         33.26         29.35         0.92 o                         
   4   6   4          1.54          0.94         0.47 o                         
   5   6   4         30.52         31.11         1.25 o                         
   6   6   4          4.04          3.43         0.82 o                         
   7   6   4          2.13          1.27         1.17 o                         
   8   6   4         19.43         22.08         1.64 o                         
   9   6   4         24.68         21.91         1.73 o                         
 -10   7   4          4.81          4.17         0.91 o                         
  -9   7   4          0.80          1.70         0.57 o                         
  -8   7   4          1.78          3.76         1.47 o                         
  -7   7   4         33.88         33.07         1.70 o                         
  -6   7   4         19.82         19.66         1.38 o                         
  -5   7   4          0.86          1.07         0.45 o                         
  -4   7   4          0.06         -0.29         0.55 o                         
  -3   7   4          0.02         -0.32         0.47 o                         
  -2   7   4         29.57         29.18         1.04 o                         
  -1   7   4         17.34         18.49         1.30 o                         
   0   7   4          6.57          5.60         0.62 o                         
   1   7   4         59.20         54.23         1.17 o                         
   2   7   4         40.34         36.70         1.52 o                         
   3   7   4          5.24          5.88         0.80 o                         
   4   7   4         22.28         18.06         1.18 o                         
   5   7   4         44.65         42.55         1.71 o                         
   6   7   4         36.37         34.53         1.69 o                         
   7   7   4         67.75         63.55         3.27 o                         
   8   7   4         42.79         39.96         2.90 o                         
  -8   8   4          1.98          1.55         1.15 o                         
  -7   8   4         70.65         69.37         1.50 o                         
  -6   8   4          3.07          2.81         0.73 o                         
  -5   8   4         63.69         68.13         1.53 o                         
  -4   8   4        150.07        141.20         2.20 o                         
  -3   8   4          2.06          3.08         0.71 o                         
  -2   8   4        103.00        111.57         2.15 o                         
  -1   8   4          0.75          0.78         0.66 o                         
   0   8   4         20.58         20.55         1.46 o                         
   1   8   4         10.15         10.30         1.94 o                         
   2   8   4          2.53          1.96         1.21 o                         
   3   8   4          0.13          0.75         0.83 o                         
   4   8   4         59.85         65.20         2.25 o                         
   5   8   4          0.69         -0.44         0.84 o                         
   6   8   4         54.27         64.55         3.19 o                         
  -5   9   4          0.00          0.11         1.55 o                         
  -4   9   4          0.61         -0.18         1.55 o                         
  -3   9   4         10.57          9.98         1.89 o                         
  -2   9   4          2.34          3.10         2.00 o                         
  -1   9   4         11.56         10.87         2.33 o                         
   0   9   4         11.93          9.98         2.33 o                         
   1   9   4          8.53          8.43         2.22 o                         
 -15   1   5         18.00         17.41         1.18 o                         
 -14   1   5         10.08          9.70         0.89 o                         
 -13   1   5         64.47         72.47         2.02 o                         
 -12   1   5          0.41         -0.36         0.48 o                         
 -11   1   5          5.64          5.02         0.52 o                         
 -10   1   5        113.61        114.83         1.34 o                         
  -9   1   5       1257.40       1267.28         6.86 o                         
  -8   1   5        134.16        138.90         1.23 o                         
  -7   1   5        258.40        237.03         1.59 o                         
  -6   1   5        172.46        176.30         1.24 o                         
  -5   1   5        938.71        974.12         4.73 o                         
  -4   1   5       1412.45       1468.70         6.93 o                         
  -3   1   5       2920.81       3096.20        12.69 o                         
  -2   1   5        442.96        426.98         1.94 o                         
  -1   1   5        879.07        902.94         4.03 o                         
   0   1   5        353.92        375.54         1.88 o                         
   1   1   5       1304.46       1287.76         6.10 o                         
   2   1   5       1937.38       1977.23        10.62 o                         
   3   1   5         19.74         32.78         0.53 o                         
   4   1   5        582.00        559.10         3.13 o                         
   5   1   5        136.05        126.64         1.25 o                         
   6   1   5       1187.02       1147.44         6.18 o                         
   7   1   5        271.22        269.93         2.38 o                         
   8   1   5          4.53          3.28         0.53 o                         
   9   1   5         27.24         26.42         1.17 o                         
  10   1   5         30.46         29.85         1.40 o                         
  11   1   5          1.29          2.12         1.03 o                         
  12   1   5         11.04         11.71         1.41 o                         
 -15   2   5          3.38          3.70         1.06 o                         
 -14   2   5          0.32         -0.30         0.84 o                         
 -13   2   5          7.74          7.85         0.83 o                         
 -12   2   5         24.09         20.28         0.81 o                         
 -11   2   5          3.83          3.46         0.44 o                         
 -10   2   5        102.87         98.78         1.04 o                         
  -9   2   5       1044.55       1012.76         5.34 o                         
  -8   2   5       1348.57       1339.16         7.54 o                         
  -7   2   5          0.02         -0.21         0.21 o                         
  -6   2   5        684.41        672.82         3.66 o                         
  -5   2   5         17.70         23.71         0.44 o                         
  -4   2   5        377.47        442.96         2.29 o                         
  -3   2   5         99.07        133.20         0.81 o                         
  -2   2   5        614.29        646.83         3.14 o                         
  -1   2   5        816.82        836.14         3.56 o                         
   0   2   5        310.08        270.52         1.59 o                         
   1   2   5        117.98        140.60         1.01 o                         
   2   2   5        230.01        228.16         1.41 o                         
   3   2   5         80.90         69.94         0.78 o                         
   4   2   5          4.51          3.15         0.32 o                         
   5   2   5        500.28        488.06         3.03 o                         
   6   2   5        260.14        251.93         2.08 o                         
   7   2   5         64.87         63.63         1.22 o                         
   8   2   5        134.43        119.70         2.42 o                         
   9   2   5         94.42         92.17         2.06 o                         
  10   2   5         15.88         14.74         1.13 o                         
  11   2   5        128.34        135.73         2.78 o                         
  12   2   5         24.45         26.97         1.76 o                         
 -15   3   5         11.54         11.28         1.64 o                         
 -14   3   5         64.59         76.72         2.30 o                         
 -13   3   5         51.47         55.79         1.75 o                         
 -12   3   5        103.23        100.62         2.10 o                         
 -11   3   5          1.89          1.89         0.53 o                         
 -10   3   5         30.16         28.35         0.84 o                         
  -9   3   5         88.47         93.81         1.13 o                         
  -8   3   5         56.62         58.49         0.83 o                         
  -7   3   5         37.05         32.15         0.73 o                         
  -6   3   5         82.94         83.39         1.23 o                         
  -5   3   5          0.49          1.06         0.25 o                         
  -4   3   5        130.21        108.51         1.01 o                         
  -3   3   5        110.56        123.95         1.07 o                         
  -2   3   5         11.04         10.02         0.45 o                         
  -1   3   5        225.97        197.57         1.31 o                         
   0   3   5        185.56        202.54         1.29 o                         
   1   3   5         84.73         92.84         0.86 o                         
   2   3   5        216.91        275.07         1.85 o                         
   3   3   5         82.63         80.28         0.90 o                         
   4   3   5         13.60         11.77         0.44 o                         
   5   3   5         54.55         46.40         0.87 o                         
   6   3   5        524.03        521.70         3.87 o                         
   7   3   5         74.08         73.84         1.62 o                         
   8   3   5          0.10         -0.66         0.66 o                         
   9   3   5         23.46         24.10         1.24 o                         
  10   3   5          0.70          1.02         0.80 o                         
  11   3   5         14.97         16.17         1.25 o                         
 -14   4   5        190.45        207.28         4.56 o                         
 -13   4   5        126.06        134.18         2.61 o                         
 -12   4   5          9.80         10.37         0.94 o                         
 -11   4   5        167.35        174.17         2.35 o                         
 -10   4   5         11.53         10.05         0.63 o                         
  -9   4   5          2.14          0.20         0.40 o                         
  -8   4   5         10.71          8.68         0.96 o                         
  -7   4   5          0.38         -0.14         0.36 o                         
  -6   4   5        141.09        142.46         1.34 o                         
  -5   4   5        553.80        550.44         3.39 o                         
  -4   4   5         11.12          9.18         0.40 o                         
  -3   4   5        102.67        101.61         1.09 o                         
  -2   4   5        355.27        346.68         2.30 o                         
  -1   4   5         50.59         42.43         0.69 o                         
   0   4   5        789.04        796.78         4.32 o                         
   1   4   5        167.87        169.77         1.38 o                         
   2   4   5         94.62         85.31         0.91 o                         
   3   4   5         10.92          7.02         0.41 o                         
   4   4   5         18.21         18.62         0.60 o                         
   5   4   5         64.43         68.03         1.12 o                         
   6   4   5        293.92        278.00         2.74 o                         
   7   4   5         21.27         26.74         1.07 o                         
   8   4   5        231.88        230.69         3.17 o                         
   9   4   5          3.78          3.88         0.82 o                         
  10   4   5          4.65          2.70         0.92 o                         
  11   4   5          2.67          2.61         1.03 o                         
 -13   5   5         25.20         26.19         2.05 o                         
 -12   5   5          2.24          1.13         0.74 o                         
 -11   5   5          9.66          7.33         0.69 o                         
 -10   5   5          7.30          6.63         0.60 o                         
  -9   5   5        214.92        215.85         2.55 o                         
  -8   5   5        167.35        159.72         2.46 o                         
  -7   5   5          2.43          2.04         0.60 o                         
  -6   5   5        149.97        153.61         1.95 o                         
  -5   5   5        405.72        403.66         2.97 o                         
  -4   5   5        521.85        562.91         3.87 o                         
  -3   5   5        441.37        456.22         3.54 o                         
  -2   5   5         31.63         32.85         0.68 o                         
  -1   5   5         60.71         64.65         0.92 o                         
   0   5   5         43.20         41.62         0.66 o                         
   1   5   5        162.51        164.29         1.49 o                         
   2   5   5         64.16         75.90         1.16 o                         
   3   5   5          4.84          3.72         0.47 o                         
   4   5   5          0.01          0.01         0.40 o                         
   5   5   5         42.40         40.97         1.16 o                         
   6   5   5         55.27         52.99         1.36 o                         
   7   5   5        233.05        233.50         3.51 o                         
   8   5   5          8.43         10.31         1.01 o                         
   9   5   5         19.45         16.95         1.58 o                         
  10   5   5          2.59          1.41         1.19 o                         
 -12   6   5          1.48         -0.02         1.24 o                         
 -11   6   5         10.90         12.16         0.81 o                         
 -10   6   5        113.17        114.62         1.70 o                         
  -9   6   5          3.99          3.65         1.17 o                         
  -8   6   5         40.16         44.41         2.23 o                         
  -7   6   5         21.74         19.96         1.35 o                         
  -6   6   5         15.26         13.95         1.17 o                         
  -5   6   5          0.18         -0.18         0.78 o                         
  -4   6   5        204.27        207.35         2.44 o                         
  -3   6   5        978.22        965.44         6.20 o                         
  -2   6   5          0.70          0.12         0.77 o                         
  -1   6   5          0.82         -0.39         0.39 o                         
   0   6   5         73.81         71.22         1.08 o                         
   1   6   5         96.49        100.01         1.35 o                         
   2   6   5         52.48         54.59         1.09 o                         
   3   6   5        168.38        175.45         2.17 o                         
   4   6   5          0.86          0.62         0.54 o                         
   5   6   5          0.81          2.17         0.56 o                         
   6   6   5          8.40          7.51         0.79 o                         
   7   6   5          2.08          0.29         0.99 o                         
   8   6   5         10.57         12.26         1.43 o                         
   9   6   5         12.88         20.01         3.10 o                         
 -10   7   5         30.89         29.35         1.41 o                         
  -9   7   5          6.32         10.05         1.83 o                         
  -8   7   5         24.38         23.93         2.19 o                         
  -7   7   5         71.18         72.59         2.75 o                         
  -6   7   5          1.34         -0.07         0.87 o                         
  -5   7   5         32.93         26.40         0.99 o                         
  -4   7   5         76.59         73.61         1.39 o                         
  -3   7   5          8.81          9.39         0.66 o                         
  -2   7   5         22.68         24.75         1.01 o                         
  -1   7   5        186.15        196.86         2.31 o                         
   0   7   5         19.23         18.80         0.87 o                         
   1   7   5        453.63        455.53         3.93 o                         
   2   7   5        521.22        532.18         4.50 o                         
   3   7   5          0.03         -0.50         0.57 o                         
   4   7   5         89.20         90.52         2.22 o                         
   5   7   5          1.57         -0.27         0.81 o                         
   6   7   5          4.18          5.42         1.04 o                         
   7   7   5          0.41          0.48         1.06 o                         
  -8   8   5          3.53          4.28         1.59 o                         
  -7   8   5          0.26          0.61         0.48 o                         
  -6   8   5          0.02         -0.49         0.51 o                         
  -5   8   5         69.16         66.91         1.52 o                         
  -4   8   5        139.26        120.39         2.05 o                         
  -3   8   5        177.25        159.44         2.40 o                         
  -2   8   5          0.31         -0.36         0.70 o                         
  -1   8   5         18.86         18.22         1.14 o                         
   0   8   5         12.89         11.32         1.09 o                         
   1   8   5         10.70          7.67         0.98 o                         
   2   8   5         71.28         77.69         3.02 o                         
   3   8   5          3.02          3.15         1.17 o                         
   4   8   5          1.84          2.05         0.98 o                         
   5   8   5          0.07         -1.17         1.17 o                         
  -4   9   5          3.49          4.53         1.77 o                         
  -3   9   5          1.21         -1.10         1.94 o                         
  -2   9   5          3.51          4.57         1.27 o                         
  -1   9   5         10.52         12.31         2.55 o                         
   0   9   5         65.31         64.09         4.44 o                         
 -15   0   6          8.88          9.36         1.25 o                         
 -14   0   6         64.65         72.01         2.36 o                         
 -13   0   6          7.68          9.62         1.08 o                         
 -12   0   6         42.27         36.13         1.67 o                         
 -11   0   6        674.05        702.85         7.21 o                         
 -10   0   6       3178.70       3284.76        28.35 o                         
  -9   0   6       1965.06       1957.98        15.23 o                         
  -8   0   6         33.55         34.75         0.93 o                         
  -7   0   6         12.12          8.39         0.40 o                         
  -6   0   6        396.81        372.33         2.83 o                         
  -5   0   6       6283.04       7003.02        42.58 o                         
  -4   0   6        141.27        194.28         1.60 o                         
  -3   0   6        125.97        102.75         1.11 o                         
  -2   0   6        782.49        791.76         5.36 o                         
  -1   0   6         77.00         50.63         0.80 o                         
   0   0   6        280.00        265.02         2.00 o                         
   1   0   6        283.68        308.81         2.80 o                         
   2   0   6       1798.38       1692.62        11.91 o                         
   3   0   6          1.16          9.11         0.56 o                         
   4   0   6        428.06        431.29         3.86 o                         
   5   0   6       1426.26       1335.18        11.63 o                         
   6   0   6       1849.15       1837.18        16.95 o                         
   7   0   6        677.50        645.79         7.04 o                         
   8   0   6        775.16        773.06         9.58 o                         
   9   0   6         30.49         25.68         2.16 o                         
  10   0   6         90.37         88.72         6.32 o                         
  11   0   6          5.58          7.33         1.75 o                         
  12   0   6         49.30         51.92         3.20 o                         
 -15   1   6         84.74        101.17         2.85 o                         
 -14   1   6          0.60          0.31         0.66 o                         
 -13   1   6          4.48          4.09         0.61 o                         
 -12   1   6         30.22         28.05         0.99 o                         
 -11   1   6         56.17         55.56         1.15 o                         
 -10   1   6       1265.20       1294.73         7.47 o                         
  -9   1   6          4.34          4.82         0.40 o                         
  -8   1   6        285.36        293.77         2.03 o                         
  -7   1   6         55.06         57.35         0.67 o                         
  -6   1   6         83.02         84.33         0.73 o                         
  -5   1   6        894.88       1022.84         5.19 o                         
  -4   1   6       3920.82       4466.35        21.05 o                         
  -3   1   6        858.87        891.09         4.24 o                         
  -2   1   6          3.40          3.76         0.20 o                         
  -1   1   6        165.11        166.52         1.09 o                         
   0   1   6        573.81        605.70         2.92 o                         
   1   1   6       5256.50       5752.94        26.93 o                         
   2   1   6        378.56        435.89         2.31 o                         
   3   1   6        530.57        523.62         2.81 o                         
   4   1   6         19.44         15.13         0.42 o                         
   5   1   6          0.13          1.79         0.37 o                         
   6   1   6        427.85        421.29         4.12 o                         
   7   1   6          5.29          5.79         0.61 o                         
   8   1   6          2.06          1.61         0.68 o                         
   9   1   6         28.38         25.90         1.35 o                         
  10   1   6         10.96          8.06         1.21 o                         
  11   1   6          0.67         -0.64         1.00 o                         
 -15   2   6         47.93         55.66         2.15 o                         
 -14   2   6         32.78         39.10         1.77 o                         
 -13   2   6          0.12          0.47         0.64 o                         
 -12   2   6         22.16         23.83         1.14 o                         
 -11   2   6          0.48          1.13         0.39 o                         
 -10   2   6        915.29        929.40         5.31 o                         
  -9   2   6        164.35        164.32         1.52 o                         
  -8   2   6          2.55          1.28         0.52 o                         
  -7   2   6         15.15         17.38         0.49 o                         
  -6   2   6        356.48        339.37         2.11 o                         
  -5   2   6        446.91        523.20         2.83 o                         
  -4   2   6        167.26        167.42         1.05 o                         
  -3   2   6       1275.92       1270.03         6.12 o                         
  -2   2   6          7.11          4.66         0.31 o                         
  -1   2   6        548.60        567.12         2.65 o                         
   0   2   6        470.57        434.59         2.55 o                         
   1   2   6         57.51         51.15         0.69 o                         
   2   2   6          9.12         12.13         0.35 o                         
   3   2   6        231.08        245.44         1.62 o                         
   4   2   6         20.66         25.41         0.59 o                         
   5   2   6         14.22         14.86         0.73 o                         
   6   2   6        175.58        183.80         2.15 o                         
   7   2   6        251.07        250.95         3.03 o                         
   8   2   6         15.58         13.92         1.04 o                         
   9   2   6          9.85          9.83         0.99 o                         
  10   2   6         25.72         29.11         1.47 o                         
  11   2   6         93.63        102.75         2.90 o                         
 -15   3   6        140.07        157.36         4.01 o                         
 -14   3   6          0.44          1.64         0.94 o                         
 -13   3   6          6.33          6.40         0.87 o                         
 -12   3   6         32.75         33.40         1.40 o                         
 -11   3   6         14.72         14.35         0.78 o                         
 -10   3   6        541.36        541.13         4.18 o                         
  -9   3   6        600.96        611.16         3.80 o                         
  -8   3   6         16.36         13.53         0.49 o                         
  -7   3   6        325.88        333.88         2.14 o                         
  -6   3   6         27.93         28.90         0.65 o                         
  -5   3   6        428.46        388.66         2.59 o                         
  -4   3   6        236.49        190.99         1.24 o                         
  -3   3   6         30.47         40.11         0.58 o                         
  -2   3   6        289.23        271.15         1.77 o                         
  -1   3   6          0.25          0.47         0.20 o                         
   0   3   6         21.16         14.68         0.40 o                         
   1   3   6        455.47        382.44         2.39 o                         
   2   3   6         19.18         21.43         0.55 o                         
   3   3   6        238.03        231.26         1.79 o                         
   4   3   6        266.99        263.00         2.01 o                         
   5   3   6        652.42        637.33         4.21 o                         
   6   3   6        932.36        904.35         7.45 o                         
   7   3   6         80.29         74.69         1.69 o                         
   8   3   6         34.59         28.19         1.34 o                         
   9   3   6         70.06         78.90         2.06 o                         
  10   3   6          8.12          8.85         1.13 o                         
  11   3   6          8.50          9.28         1.37 o                         
 -14   4   6         16.08         18.49         1.98 o                         
 -13   4   6          1.82          2.68         0.90 o                         
 -12   4   6          3.46          1.96         0.62 o                         
 -11   4   6          6.64          5.31         0.73 o                         
 -10   4   6         42.34         39.87         1.44 o                         
  -9   4   6        130.96        129.44         1.52 o                         
  -8   4   6        220.28        222.49         2.57 o                         
  -7   4   6         15.33         13.79         0.58 o                         
  -6   4   6          7.40          6.87         0.40 o                         
  -5   4   6          1.13          1.84         0.56 o                         
  -4   4   6        155.01        158.37         1.55 o                         
  -3   4   6         84.17         88.98         0.88 o                         
  -2   4   6        260.43        266.27         2.03 o                         
  -1   4   6          1.17          0.06         0.24 o                         
   0   4   6          6.56          7.62         0.48 o                         
   1   4   6        142.61        139.52         1.29 o                         
   2   4   6         11.56         16.10         0.67 o                         
   3   4   6          8.46          7.43         0.43 o                         
   4   4   6         48.14         43.15         0.94 o                         
   5   4   6          0.60          0.58         0.56 o                         
   6   4   6          1.29          0.91         0.61 o                         
   7   4   6         10.99         11.97         0.91 o                         
   8   4   6          0.01          0.67         0.74 o                         
   9   4   6         14.44         11.96         1.09 o                         
  10   4   6         12.19         14.53         1.34 o                         
 -13   5   6         24.19         25.76         2.02 o                         
 -12   5   6         17.57         19.82         1.00 o                         
 -11   5   6         12.33         10.11         0.70 o                         
 -10   5   6          0.06          1.72         0.72 o                         
  -9   5   6         20.51         18.82         1.37 o                         
  -8   5   6        135.39        133.63         2.50 o                         
  -7   5   6        110.76        111.55         2.01 o                         
  -6   5   6          1.15          1.64         0.53 o                         
  -5   5   6        640.80        641.32         5.74 o                         
  -4   5   6        646.47        691.77         4.27 o                         
  -3   5   6          7.53          7.28         0.39 o                         
  -2   5   6        449.88        440.02         3.04 o                         
  -1   5   6        187.52        188.16         1.47 o                         
   0   5   6        205.51        217.70         2.00 o                         
   1   5   6        228.66        231.07         2.12 o                         
   2   5   6         99.24         94.76         1.36 o                         
   3   5   6         64.07         65.43         1.18 o                         
   4   5   6        138.23        131.26         1.92 o                         
   5   5   6        175.28        174.67         2.30 o                         
   6   5   6          0.06          0.29         0.62 o                         
   7   5   6          0.07          1.18         0.73 o                         
   8   5   6          0.72          1.66         0.85 o                         
   9   5   6          7.50          9.61         1.12 o                         
 -12   6   6         16.65         15.75         1.79 o                         
 -11   6   6          0.99          1.61         0.87 o                         
 -10   6   6         56.74         55.54         1.56 o                         
  -9   6   6        143.16        137.89         3.08 o                         
  -8   6   6        118.83        113.71         2.76 o                         
  -7   6   6         19.68         16.77         1.31 o                         
  -6   6   6        169.96        168.15         3.20 o                         
  -5   6   6         72.01         78.42         2.21 o                         
  -4   6   6         38.40         41.47         0.94 o                         
  -3   6   6          8.17          7.45         0.92 o                         
  -2   6   6          0.20         -0.70         0.70 o                         
  -1   6   6         61.70         61.32         1.24 o                         
   0   6   6        171.84        174.71         1.87 o                         
   1   6   6        168.40        179.84         2.01 o                         
   2   6   6         30.33         33.71         1.09 o                         
   3   6   6         27.71         25.78         1.01 o                         
   4   6   6         42.67         42.51         1.27 o                         
   5   6   6        141.37        144.83         2.26 o                         
   6   6   6         12.46         11.09         0.93 o                         
   7   6   6          0.05          1.38         1.04 o                         
   8   6   6          4.90          5.90         1.28 o                         
 -10   7   6         14.20         10.11         1.96 o                         
  -9   7   6         26.22         21.93         2.27 o                         
  -8   7   6         17.55         19.12         2.07 o                         
  -7   7   6          6.07          2.04         1.20 o                         
  -6   7   6         20.48         15.12         1.40 o                         
  -5   7   6        146.97        130.95         2.42 o                         
  -4   7   6         78.78         76.70         1.98 o                         
  -3   7   6          3.27          2.93         0.67 o                         
  -2   7   6          3.83          5.12         0.65 o                         
  -1   7   6         30.87         33.95         1.10 o                         
   0   7   6          9.15          9.58         0.90 o                         
   1   7   6         76.62         81.74         1.80 o                         
   2   7   6         46.82         46.40         1.37 o                         
   3   7   6          0.14         -0.08         0.61 o                         
   4   7   6          4.28          2.27         0.68 o                         
   5   7   6          1.99          1.62         0.90 o                         
   6   7   6          8.84         10.20         1.36 o                         
  -8   8   6          0.41          1.57         1.45 o                         
  -7   8   6          5.79          5.47         1.13 o                         
  -6   8   6          0.08         -0.18         0.51 o                         
  -5   8   6         25.21         20.78         1.05 o                         
  -4   8   6        104.47         95.57         1.87 o                         
  -3   8   6         59.54         64.77         1.81 o                         
  -2   8   6         12.31         13.10         1.05 o                         
  -1   8   6         74.58         78.37         2.10 o                         
   0   8   6         53.21         52.97         2.01 o                         
   1   8   6          2.14          0.59         0.85 o                         
   2   8   6         11.60         13.06         1.61 o                         
   3   8   6          8.98         11.00         1.89 o                         
   4   8   6          0.27         -0.37         0.93 o                         
  -3   9   6         13.19          8.03         3.27 o                         
  -2   9   6         23.60         23.48         2.44 o                         
  -1   9   6          0.97         -1.89         1.89 o                         
 -15   1   7         51.84         56.47         1.88 o                         
 -14   1   7          8.12          6.97         0.83 o                         
 -13   1   7         60.79         64.01         1.58 o                         
 -12   1   7          5.60          4.53         0.59 o                         
 -11   1   7        693.07        711.45         5.14 o                         
 -10   1   7        485.52        488.72         3.35 o                         
  -9   1   7        389.48        402.81         2.66 o                         
  -8   1   7        632.48        615.80         4.11 o                         
  -7   1   7        201.21        209.81         1.56 o                         
  -6   1   7        727.49        719.10         4.03 o                         
  -5   1   7        963.83        938.43         4.86 o                         
  -4   1   7         20.36         34.94         0.41 o                         
  -3   1   7         75.58         60.46         0.59 o                         
  -2   1   7        386.73        366.20         2.01 o                         
  -1   1   7          6.39         10.41         0.32 o                         
   0   1   7       3356.29       3345.82        15.21 o                         
   1   1   7        327.48        338.10         2.60 o                         
   2   1   7        168.25        174.16         1.40 o                         
   3   1   7        298.26        271.76         1.98 o                         
   4   1   7         70.48         73.53         1.12 o                         
   5   1   7         24.78         20.96         0.69 o                         
   6   1   7        129.53        122.32         1.99 o                         
   7   1   7          2.55          3.37         0.75 o                         
   8   1   7         95.42         97.87         2.27 o                         
   9   1   7          1.78          2.79         1.00 o                         
  10   1   7          4.18          2.37         1.10 o                         
  11   1   7         17.09         15.92         1.52 o                         
 -15   2   7        140.98        158.60         3.27 o                         
 -14   2   7         66.06         75.16         2.53 o                         
 -13   2   7         54.26         57.12         1.74 o                         
 -12   2   7        155.51        167.33         2.42 o                         
 -11   2   7        117.48        127.87         1.70 o                         
 -10   2   7         42.69         41.98         0.94 o                         
  -9   2   7         64.04         57.63         0.90 o                         
  -8   2   7        219.75        220.19         1.73 o                         
  -7   2   7        452.96        451.03         2.97 o                         
  -6   2   7       1058.20       1129.92         5.54 o                         
  -5   2   7        254.55        287.96         1.74 o                         
  -4   2   7         18.92         13.11         0.37 o                         
  -3   2   7         82.68         85.68         0.74 o                         
  -2   2   7          0.12          1.08         0.17 o                         
  -1   2   7       1108.86       1097.13         5.16 o                         
   0   2   7         96.76        111.58         1.01 o                         
   1   2   7        133.83        122.47         1.17 o                         
   2   2   7          5.34          9.92         0.42 o                         
   3   2   7          5.84          6.37         0.39 o                         
   4   2   7        554.66        544.61         3.46 o                         
   5   2   7       1109.05       1077.59         6.24 o                         
   6   2   7        111.70        112.42         1.75 o                         
   7   2   7        245.22        246.85         3.46 o                         
   8   2   7         33.12         31.11         1.45 o                         
   9   2   7          5.02          3.20         0.90 o                         
  10   2   7          8.10          9.03         1.29 o                         
  11   2   7          2.00          2.15         1.15 o                         
 -15   3   7         14.37         14.72         1.72 o                         
 -14   3   7          0.89          1.31         0.99 o                         
 -13   3   7          5.30          5.40         0.96 o                         
 -12   3   7         11.53         10.74         0.81 o                         
 -11   3   7        136.24        131.11         1.88 o                         
 -10   3   7          1.22          1.23         0.51 o                         
  -9   3   7        582.57        562.87         3.81 o                         
  -8   3   7          0.04         -0.29         0.29 o                         
  -7   3   7          8.46         11.69         0.46 o                         
  -6   3   7         10.39         16.59         0.54 o                         
  -5   3   7          8.29          8.16         0.34 o                         
  -4   3   7        515.64        536.54         3.01 o                         
  -3   3   7        222.89        200.88         1.33 o                         
  -2   3   7        148.58        145.64         1.20 o                         
  -1   3   7         31.89         35.60         0.61 o                         
   0   3   7         90.29        124.18         1.17 o                         
   1   3   7         65.41         59.12         0.87 o                         
   2   3   7          6.39          5.03         0.37 o                         
   3   3   7         95.23         98.06         1.14 o                         
   4   3   7          6.69          7.18         0.52 o                         
   5   3   7         87.17         98.90         1.71 o                         
   6   3   7         18.28         22.42         1.08 o                         
   7   3   7         12.82         11.31         1.01 o                         
   8   3   7          0.00         -0.54         0.74 o                         
   9   3   7         43.62         48.36         1.82 o                         
  10   3   7          9.50          8.39         1.35 o                         
 -14   4   7         20.70         16.66         1.81 o                         
 -13   4   7          0.15         -0.60         0.78 o                         
 -12   4   7         19.76         19.42         1.07 o                         
 -11   4   7        166.74        165.65         2.24 o                         
 -10   4   7         54.45         54.72         1.59 o                         
  -9   4   7        411.70        402.70         3.27 o                         
  -8   4   7         16.07         13.27         0.73 o                         
  -7   4   7        178.90        178.10         1.74 o                         
  -6   4   7          9.04          9.93         0.50 o                         
  -5   4   7          8.38          5.97         0.33 o                         
  -4   4   7        210.63        196.61         1.53 o                         
  -3   4   7        221.31        214.74         1.71 o                         
  -2   4   7        167.24        154.79         1.24 o                         
  -1   4   7        624.56        613.29         3.55 o                         
   0   4   7        176.08        173.07         1.49 o                         
   1   4   7         34.60         32.73         0.75 o                         
   2   4   7        198.41        196.30         1.71 o                         
   3   4   7          2.78          4.03         0.42 o                         
   4   4   7         53.24         49.19         1.31 o                         
   5   4   7         21.72         19.99         0.99 o                         
   6   4   7          1.80          0.73         0.64 o                         
   7   4   7          8.86          7.45         0.95 o                         
   8   4   7         64.80         72.18         2.46 o                         
   9   4   7         61.76         69.11         2.08 o                         
 -13   5   7          4.20          1.63         1.28 o                         
 -12   5   7          1.96          1.13         0.62 o                         
 -11   5   7         46.97         47.86         1.23 o                         
 -10   5   7        290.27        290.80         3.17 o                         
  -9   5   7          0.58         -0.79         0.79 o                         
  -8   5   7         60.28         65.11         2.08 o                         
  -7   5   7          1.00          0.69         0.66 o                         
  -6   5   7         49.70         50.05         1.33 o                         
  -5   5   7          3.32          4.34         0.56 o                         
  -4   5   7         50.06         49.19         0.83 o                         
  -3   5   7         34.95         32.03         0.89 o                         
  -2   5   7         31.24         31.05         0.81 o                         
  -1   5   7         32.52         28.31         0.66 o                         
   0   5   7        985.26        997.45         5.99 o                         
   1   5   7        134.55        136.05         1.62 o                         
   2   5   7         12.16         12.75         0.68 o                         
   3   5   7        116.74        114.51         1.81 o                         
   4   5   7         64.25         63.85         1.47 o                         
   5   5   7         79.27         82.65         1.70 o                         
   6   5   7          1.93          1.51         0.71 o                         
   7   5   7         18.91         16.37         1.16 o                         
   8   5   7          3.82          4.29         1.23 o                         
   9   5   7          1.64         -0.22         2.11 o                         
 -12   6   7          4.07          5.58         0.94 o                         
 -11   6   7          0.58          0.65         0.49 o                         
 -10   6   7         17.01         16.11         1.45 o                         
  -9   6   7          9.72          8.12         1.17 o                         
  -8   6   7          0.45          0.86         0.93 o                         
  -7   6   7         16.77         14.00         2.31 o                         
  -6   6   7        146.49        138.58         2.93 o                         
  -5   6   7          7.52          7.43         0.50 o                         
  -4   6   7         25.24         29.30         1.34 o                         
  -3   6   7         70.24         69.27         1.30 o                         
  -2   6   7          0.23          0.57         0.48 o                         
  -1   6   7         23.93         23.90         0.92 o                         
   0   6   7        131.92        128.96         1.64 o                         
   1   6   7         18.73         19.04         0.87 o                         
   2   6   7         97.12         99.51         1.71 o                         
   3   6   7          0.10          0.03         0.57 o                         
   4   6   7          1.22          2.07         0.64 o                         
   5   6   7          2.45          1.75         0.72 o                         
   6   6   7         41.99         40.61         1.71 o                         
   7   6   7         27.51         27.74         1.93 o                         
 -10   7   7          2.89          1.21         1.72 o                         
  -9   7   7          0.79          1.32         1.48 o                         
  -8   7   7         52.67         53.29         3.44 o                         
  -7   7   7         24.25         25.41         1.93 o                         
  -6   7   7        219.15        218.03         3.38 o                         
  -5   7   7        849.65        824.81         7.26 o                         
  -4   7   7         48.73         41.85         1.84 o                         
  -3   7   7         44.66         46.30         1.29 o                         
  -2   7   7        133.27        133.27         1.95 o                         
  -1   7   7         14.13         13.16         0.91 o                         
   0   7   7         65.05         61.08         1.76 o                         
   1   7   7         11.01          9.28         0.76 o                         
   2   7   7         83.81         88.01         1.88 o                         
   3   7   7          6.57          7.04         0.83 o                         
   4   7   7         32.08         34.63         1.41 o                         
   5   7   7          8.53         10.25         1.18 o                         
   6   7   7         43.93         50.93         3.69 o                         
  -8   8   7          2.53          1.83         1.56 o                         
  -7   8   7          9.72          9.94         0.80 o                         
  -6   8   7         37.04         30.72         1.16 o                         
  -5   8   7         28.78         21.86         1.16 o                         
  -4   8   7         46.07         46.94         1.59 o                         
  -3   8   7          0.19          0.62         0.74 o                         
  -2   8   7          2.22          1.35         0.80 o                         
  -1   8   7         44.64         44.89         1.65 o                         
   0   8   7        121.41        121.92         2.92 o                         
   1   8   7          1.99          2.27         0.96 o                         
   2   8   7          2.93          5.57         1.44 o                         
   3   8   7         10.71         11.81         1.68 o                         
 -15   0   8        204.38        229.11        11.25 o                         
 -14   0   8         61.37         61.10         2.21 o                         
 -13   0   8         29.21         33.71         2.66 o                         
 -12   0   8        320.87        323.38         4.84 o                         
 -11   0   8       1589.52       1644.78        14.87 o                         
 -10   0   8        716.85        735.64         6.52 o                         
  -9   0   8        656.61        659.44         6.62 o                         
  -8   0   8        629.70        647.45         5.66 o                         
  -7   0   8        203.38        202.42         2.36 o                         
  -6   0   8        443.97        451.42         3.76 o                         
  -5   0   8        155.11        135.29         1.49 o                         
  -4   0   8         95.79         88.90         1.23 o                         
  -3   0   8        102.48        127.98         1.41 o                         
  -2   0   8       3159.64       3175.08        19.86 o                         
  -1   0   8        913.41        962.85         7.04 o                         
   0   0   8        181.38        231.98         2.10 o                         
   1   0   8          5.45          1.50         0.40 o                         
   2   0   8        427.76        427.88         4.41 o                         
   3   0   8        216.70        221.83         2.57 o                         
   4   0   8        533.64        550.28         4.92 o                         
   5   0   8         16.22         20.46         1.06 o                         
   6   0   8        177.48        174.76         4.02 o                         
   7   0   8         16.50         17.40         1.84 o                         
   8   0   8          0.36          0.80         1.29 o                         
   9   0   8          0.12         -0.13         1.31 o                         
  10   0   8         66.07         74.90         3.72 o                         
 -15   1   8          0.26          1.08         0.84 o                         
 -14   1   8         10.18          8.16         0.86 o                         
 -13   1   8          5.98          7.52         0.71 o                         
 -12   1   8        108.86        116.59         2.15 o                         
 -11   1   8        257.69        265.07         2.51 o                         
 -10   1   8        979.05       1015.11         5.49 o                         
  -9   1   8        292.05        299.87         2.15 o                         
  -8   1   8        101.47        103.62         1.09 o                         
  -7   1   8         74.47         72.70         0.94 o                         
  -6   1   8        125.82        173.87         1.58 o                         
  -5   1   8        492.53        605.82         3.26 o                         
  -4   1   8        138.59        141.91         1.00 o                         
  -3   1   8         86.24         76.97         0.77 o                         
  -2   1   8        191.69        191.32         1.31 o                         
  -1   1   8         37.21         33.18         0.62 o                         
   0   1   8         12.36         24.99         0.53 o                         
   1   1   8         37.91         34.69         0.65 o                         
   2   1   8          0.74          1.43         0.28 o                         
   3   1   8         83.65         91.73         1.24 o                         
   4   1   8         82.58         76.05         1.28 o                         
   5   1   8         47.04         36.88         1.13 o                         
   6   1   8          1.43          1.94         0.71 o                         
   7   1   8         53.77         52.23         1.71 o                         
   8   1   8          0.74          0.26         0.89 o                         
   9   1   8         26.68         23.61         1.66 o                         
  10   1   8         48.64         45.64         2.20 o                         
 -15   2   8         52.10         50.93         2.90 o                         
 -14   2   8         15.75         14.44         1.25 o                         
 -13   2   8         32.94         32.61         1.44 o                         
 -12   2   8          1.54          0.76         0.75 o                         
 -11   2   8        459.65        455.51         4.67 o                         
 -10   2   8       1016.94       1028.41         6.53 o                         
  -9   2   8         20.10         17.39         0.53 o                         
  -8   2   8          1.85          0.77         0.27 o                         
  -7   2   8        294.85        311.20         1.98 o                         
  -6   2   8        375.47        404.59         2.44 o                         
  -5   2   8          0.14          0.41         0.21 o                         
  -4   2   8        517.22        500.17         2.69 o                         
  -3   2   8        157.07        167.90         1.50 o                         
  -2   2   8         65.17         59.39         0.66 o                         
  -1   2   8        191.68        163.63         1.23 o                         
   0   2   8          0.34          0.41         0.27 o                         
   1   2   8        128.27        132.20         1.19 o                         
   2   2   8        157.90        126.42         1.15 o                         
   3   2   8        228.96        207.95         1.64 o                         
   4   2   8        522.17        500.03         3.43 o                         
   5   2   8        423.09        396.79         3.94 o                         
   6   2   8          3.17          2.80         0.76 o                         
   7   2   8        158.00        161.92         3.37 o                         
   8   2   8          0.01         -0.18         0.79 o                         
   9   2   8        104.48        111.53         2.91 o                         
  10   2   8          3.68          4.68         1.25 o                         
 -15   3   8          0.30          0.29         1.25 o                         
 -14   3   8          1.31          1.58         0.94 o                         
 -13   3   8         34.08         32.80         1.58 o                         
 -12   3   8        106.81        102.17         2.37 o                         
 -11   3   8        505.67        518.30         5.36 o                         
 -10   3   8         12.17         13.24         0.71 o                         
  -9   3   8        209.53        216.22         2.09 o                         
  -8   3   8         28.96         29.16         1.00 o                         
  -7   3   8         18.68         18.97         0.54 o                         
  -6   3   8        410.55        427.24         2.78 o                         
  -5   3   8       1124.55       1152.50         5.60 o                         
  -4   3   8        308.78        299.13         1.91 o                         
  -3   3   8        777.29        765.75         4.07 o                         
  -2   3   8         71.25         70.60         0.82 o                         
  -1   3   8       2399.57       2488.35        12.93 o                         
   0   3   8       1034.94       1026.44         5.51 o                         
   1   3   8        156.60        140.71         1.41 o                         
   2   3   8        692.60        682.22         4.10 o                         
   3   3   8        355.95        335.38         2.67 o                         
   4   3   8         24.43         20.69         1.04 o                         
   5   3   8          5.81          2.46         0.72 o                         
   6   3   8          1.63         -0.29         0.72 o                         
   7   3   8          0.08         -0.37         0.75 o                         
   8   3   8         33.31         33.21         1.56 o                         
   9   3   8          5.33          7.40         1.29 o                         
 -14   4   8          5.05          1.50         1.34 o                         
 -13   4   8          2.44          1.63         0.99 o                         
 -12   4   8         28.04         29.11         1.23 o                         
 -11   4   8          8.41          8.10         0.91 o                         
 -10   4   8         37.83         40.05         1.82 o                         
  -9   4   8          6.15          5.72         0.58 o                         
  -8   4   8         15.44         13.85         0.59 o                         
  -7   4   8          5.61         10.32         0.46 o                         
  -6   4   8        192.28        221.85         1.79 o                         
  -5   4   8         20.04         23.68         0.71 o                         
  -4   4   8          0.54          0.20         0.29 o                         
  -3   4   8        189.35        180.82         2.36 o                         
  -2   4   8         27.55         29.25         0.70 o                         
  -1   4   8          0.02          0.49         0.34 o                         
   0   4   8         90.30         83.39         1.10 o                         
   1   4   8         22.75         24.23         0.75 o                         
   2   4   8         92.77         89.85         1.29 o                         
   3   4   8        424.64        397.93         3.80 o                         
   4   4   8        396.42        382.25         3.79 o                         
   5   4   8        209.89        192.87         2.60 o                         
   6   4   8          0.39         -0.68         0.68 o                         
   7   4   8          0.10          0.59         0.81 o                         
   8   4   8          0.34         -0.35         0.85 o                         
   9   4   8         13.14         14.83         1.50 o                         
 -13   5   8         10.03         12.52         1.68 o                         
 -12   5   8          0.43         -0.36         0.60 o                         
 -11   5   8          4.04          3.89         0.61 o                         
 -10   5   8          0.24         -0.46         0.46 o                         
  -9   5   8         14.23         13.34         0.63 o                         
  -8   5   8        154.78        158.11         3.09 o                         
  -7   5   8          0.18          0.24         0.68 o                         
  -6   5   8        307.86        279.54         2.62 o                         
  -5   5   8        112.88         96.57         1.32 o                         
  -4   5   8          8.58          9.21         0.51 o                         
  -3   5   8        208.02        206.01         2.08 o                         
  -2   5   8        307.82        302.90         2.74 o                         
  -1   5   8        256.74        278.13         2.53 o                         
   0   5   8         28.88         30.26         0.98 o                         
   1   5   8         68.15         67.43         1.33 o                         
   2   5   8          0.39         -0.51         0.51 o                         
   3   5   8          8.74         10.80         0.79 o                         
   4   5   8         85.50         95.52         1.92 o                         
   5   5   8        376.08        388.87         4.23 o                         
   6   5   8         56.19         62.20         1.91 o                         
   7   5   8         41.73         40.00         1.69 o                         
   8   5   8         29.41         34.13         1.82 o                         
 -12   6   8         71.30         75.94         2.08 o                         
 -11   6   8         37.21         37.35         1.16 o                         
 -10   6   8          7.64          8.07         0.70 o                         
  -9   6   8          0.01         -0.33         0.93 o                         
  -8   6   8          2.59          4.87         1.08 o                         
  -7   6   8         21.21         18.06         1.83 o                         
  -6   6   8         80.38         76.88         1.31 o                         
  -5   6   8          4.62          4.34         0.53 o                         
  -4   6   8         77.52         82.60         1.51 o                         
  -3   6   8          6.01          6.16         0.62 o                         
  -2   6   8        253.06        257.69         2.98 o                         
  -1   6   8        155.82        161.56         2.31 o                         
   0   6   8          1.26          0.34         0.52 o                         
   1   6   8          2.69          2.04         0.58 o                         
   2   6   8          2.57          1.38         0.62 o                         
   3   6   8          6.73          3.62         0.69 o                         
   4   6   8         10.93         11.70         0.94 o                         
   5   6   8          7.21          7.39         0.88 o                         
   6   6   8         32.26         30.19         1.68 o                         
 -10   7   8          8.52          7.88         1.84 o                         
  -9   7   8          0.00          1.18         1.56 o                         
  -8   7   8          9.16         11.64         1.89 o                         
  -7   7   8          0.05         -0.16         1.40 o                         
  -6   7   8          5.61          8.07         0.65 o                         
  -5   7   8          9.17          8.64         0.74 o                         
  -4   7   8          5.35          3.43         0.83 o                         
  -3   7   8          0.19          0.92         0.61 o                         
  -2   7   8          2.30          1.94         0.70 o                         
  -1   7   8          0.00         -0.70         0.70 o                         
   0   7   8        134.62        139.63         2.57 o                         
   1   7   8         54.30         56.37         1.79 o                         
   2   7   8          5.17          6.58         1.10 o                         
   3   7   8         30.96         30.69         1.50 o                         
   4   7   8         38.88         41.26         1.95 o                         
   5   7   8          0.61          0.50         1.08 o                         
  -7   8   8         94.12         97.91         3.19 o                         
  -6   8   8          0.06          0.88         0.82 o                         
  -5   8   8          7.29          9.95         1.75 o                         
  -4   8   8         20.62         24.68         1.94 o                         
  -3   8   8         13.55         11.62         1.12 o                         
  -2   8   8          2.70          3.44         0.91 o                         
  -1   8   8         37.92         39.61         1.91 o                         
   0   8   8         18.79         19.65         1.48 o                         
   1   8   8        122.79        127.00         3.10 o                         
   2   8   8          1.62          0.25         1.28 o                         
 -15   1   9          1.39          0.82         0.82 o                         
 -14   1   9        112.79        119.79         2.68 o                         
 -13   1   9         15.53         14.33         0.95 o                         
 -12   1   9        344.57        362.83         4.06 o                         
 -11   1   9        176.06        184.18         2.18 o                         
 -10   1   9        104.51        108.40         1.33 o                         
  -9   1   9        120.33        109.15         1.37 o                         
  -8   1   9         43.39         43.84         0.84 o                         
  -7   1   9          3.92          1.57         0.33 o                         
  -6   1   9        421.04        383.84         2.51 o                         
  -5   1   9         12.77          9.33         0.33 o                         
  -4   1   9        329.57        327.34         1.88 o                         
  -3   1   9        451.11        431.08         2.74 o                         
  -2   1   9        182.48        169.24         1.38 o                         
  -1   1   9        680.25        660.05         3.75 o                         
   0   1   9        282.77        251.64         1.90 o                         
   1   1   9        273.48        265.33         2.32 o                         
   2   1   9        383.70        374.04         2.84 o                         
   3   1   9         46.90         42.91         1.02 o                         
   4   1   9         12.60          8.42         0.59 o                         
   5   1   9         41.41         41.81         1.72 o                         
   6   1   9          0.40          0.59         0.73 o                         
   7   1   9         55.15         57.53         2.11 o                         
   8   1   9         39.15         39.96         1.95 o                         
   9   1   9         26.72         25.02         1.74 o                         
 -15   2   9          5.02          3.82         1.31 o                         
 -14   2   9          0.04         -0.85         0.85 o                         
 -13   2   9        189.50        192.16         3.04 o                         
 -12   2   9        396.36        397.24         4.57 o                         
 -11   2   9        159.82        157.01         2.29 o                         
 -10   2   9         68.59         60.93         1.23 o                         
  -9   2   9         25.72         20.11         0.62 o                         
  -8   2   9         10.21         11.39         0.44 o                         
  -7   2   9        410.95        430.83         2.74 o                         
  -6   2   9         45.46         34.18         0.71 o                         
  -5   2   9        150.01        150.75         1.13 o                         
  -4   2   9          0.03          1.15         0.26 o                         
  -3   2   9        374.08        383.76         2.28 o                         
  -2   2   9       1012.22       1035.34         5.07 o                         
  -1   2   9        769.31        784.94         4.47 o                         
   0   2   9         14.63          9.22         0.44 o                         
   1   2   9        303.59        287.75         2.23 o                         
   2   2   9         95.36         87.77         1.27 o                         
   3   2   9        130.96        119.61         1.38 o                         
   4   2   9         92.51         66.38         1.60 o                         
   5   2   9          1.25          1.82         0.65 o                         
   6   2   9         38.54         36.70         1.52 o                         
   7   2   9          1.67          1.14         0.91 o                         
   8   2   9         48.02         51.94         2.36 o                         
   9   2   9         86.28        101.00         3.06 o                         
 -14   3   9          0.10         -0.85         0.85 o                         
 -13   3   9          0.00          0.27         0.86 o                         
 -12   3   9         13.33         14.41         1.15 o                         
 -11   3   9          2.41          1.21         0.63 o                         
 -10   3   9         31.59         33.69         1.11 o                         
  -9   3   9         51.56         47.37         1.16 o                         
  -8   3   9         52.11         49.75         0.92 o                         
  -7   3   9        463.41        440.98         4.48 o                         
  -6   3   9        299.78        283.60         2.22 o                         
  -5   3   9          9.20          7.33         0.40 o                         
  -4   3   9         54.29         55.09         0.64 o                         
  -3   3   9          0.05          0.69         0.29 o                         
  -2   3   9        267.18        261.42         1.80 o                         
  -1   3   9         67.13         59.77         0.94 o                         
   0   3   9          0.55          0.19         0.34 o                         
   1   3   9         13.75         11.60         0.54 o                         
   2   3   9         47.97         45.47         0.98 o                         
   3   3   9          0.13          0.56         0.64 o                         
   4   3   9        113.74        112.31         1.90 o                         
   5   3   9         28.44         24.30         1.24 o                         
   6   3   9          7.52          8.14         0.98 o                         
   7   3   9          4.09          3.38         1.03 o                         
   8   3   9         12.54         12.79         1.38 o                         
   9   3   9         51.41         55.57         2.37 o                         
 -14   4   9         19.31         15.52         1.79 o                         
 -13   4   9         10.05         12.97         1.81 o                         
 -12   4   9         12.09          9.68         1.07 o                         
 -11   4   9         46.71         46.35         1.39 o                         
 -10   4   9          0.03         -0.49         0.49 o                         
  -9   4   9         58.91         54.09         1.24 o                         
  -8   4   9        303.52        282.41         2.76 o                         
  -7   4   9        846.88        840.46         5.86 o                         
  -6   4   9         73.85         66.58         1.02 o                         
  -5   4   9        260.10        259.93         1.97 o                         
  -4   4   9          2.12          0.85         0.34 o                         
  -3   4   9         14.13         14.18         0.47 o                         
  -2   4   9        358.00        338.48         2.51 o                         
  -1   4   9        262.86        237.52         2.18 o                         
   0   4   9         34.95         33.92         0.90 o                         
   1   4   9        389.94        384.25         3.38 o                         
   2   4   9         40.40         42.68         1.27 o                         
   3   4   9        392.35        398.76         3.93 o                         
   4   4   9        194.53        211.00         2.75 o                         
   5   4   9          7.21          5.53         0.80 o                         
   6   4   9         98.47        108.12         2.41 o                         
   7   4   9         11.97         13.50         1.20 o                         
   8   4   9         13.38         12.69         1.42 o                         
 -13   5   9         37.40         35.78         3.21 o                         
 -12   5   9         66.91         63.45         1.95 o                         
 -11   5   9         19.52         19.87         1.05 o                         
 -10   5   9          0.17         -0.33         0.66 o                         
  -9   5   9          1.37          0.80         0.44 o                         
  -8   5   9         43.21         44.61         1.04 o                         
  -7   5   9        309.28        278.86         3.06 o                         
  -6   5   9        480.85        468.96         4.24 o                         
  -5   5   9         58.44         64.57         1.25 o                         
  -4   5   9        103.11        107.13         1.62 o                         
  -3   5   9          9.16         10.49         0.65 o                         
  -2   5   9          0.17          0.03         0.49 o                         
  -1   5   9          0.02          1.16         0.46 o                         
   0   5   9          0.31          0.69         0.56 o                         
   1   5   9        118.19        112.52         1.83 o                         
   2   5   9         64.39         64.68         1.51 o                         
   3   5   9          0.82          0.16         0.64 o                         
   4   5   9         40.47         39.78         1.41 o                         
   5   5   9          0.02          0.82         0.83 o                         
   6   5   9          0.83          0.24         0.88 o                         
   7   5   9         22.11         25.52         1.47 o                         
 -11   6   9         73.15         83.36         2.06 o                         
 -10   6   9        150.02        156.64         2.16 o                         
  -9   6   9          5.40          5.13         0.61 o                         
  -8   6   9          9.36         10.32         0.62 o                         
  -7   6   9         26.60         26.02         1.38 o                         
  -6   6   9          0.31          0.18         0.51 o                         
  -5   6   9         23.16         24.13         0.98 o                         
  -4   6   9        231.32        232.64         2.60 o                         
  -3   6   9         21.73         21.36         0.92 o                         
  -2   6   9          1.60          1.36         0.62 o                         
  -1   6   9        176.85        169.91         2.77 o                         
   0   6   9        108.56        110.76         1.80 o                         
   1   6   9          2.05          0.35         0.60 o                         
   2   6   9        118.65        123.39         2.04 o                         
   3   6   9          2.24          1.30         0.74 o                         
   4   6   9          2.77          3.58         0.84 o                         
   5   6   9          3.25          2.33         0.91 o                         
   6   6   9          3.54          4.84         1.33 o                         
  -9   7   9         92.93         97.50         4.03 o                         
  -8   7   9          0.70          0.88         0.45 o                         
  -7   7   9          0.10         -0.29         0.51 o                         
  -6   7   9          0.30         -0.12         0.56 o                         
  -5   7   9          5.11          5.60         0.71 o                         
  -4   7   9         53.20         58.81         1.83 o                         
  -3   7   9         98.78         97.79         2.02 o                         
  -2   7   9          0.19         -0.74         0.74 o                         
  -1   7   9         36.92         42.98         1.65 o                         
   0   7   9         18.09         18.54         1.21 o                         
   1   7   9          0.20          0.77         0.86 o                         
   2   7   9         38.57         45.16         2.04 o                         
   3   7   9         14.98         14.96         1.25 o                         
   4   7   9        188.77        197.63         3.48 o                         
  -6   8   9         22.08         16.97         2.18 o                         
  -5   8   9          1.05          1.15         1.49 o                         
  -4   8   9          5.76          3.88         1.54 o                         
  -3   8   9         18.33         17.16         2.27 o                         
  -2   8   9          0.59         -0.41         1.18 o                         
  -1   8   9         15.31         13.91         1.37 o                         
   0   8   9          6.85          7.59         1.49 o                         
 -15   0  10          0.11          0.55         1.77 o                         
 -14   0  10         30.78         33.00         1.83 o                         
 -13   0  10        106.35        107.77         2.74 o                         
 -12   0  10         10.77         11.73         1.17 o                         
 -11   0  10        256.82        258.56         4.20 o                         
 -10   0  10          1.81         -0.10         0.76 o                         
  -9   0  10         53.87         53.44         1.55 o                         
  -8   0  10        373.60        392.71         4.53 o                         
  -7   0  10         38.80         44.85         1.15 o                         
  -6   0  10        126.07        133.63         2.54 o                         
  -5   0  10        302.59        304.70         2.86 o                         
  -4   0  10         93.96        106.99         1.74 o                         
  -3   0  10       1770.89       1727.95        13.54 o                         
  -2   0  10        599.87        591.14         4.84 o                         
  -1   0  10         49.86         44.24         1.08 o                         
   0   0  10        313.11        274.09         2.93 o                         
   1   0  10        112.17        107.95         1.96 o                         
   2   0  10        315.58        286.81         3.51 o                         
   3   0  10       1163.13       1019.85        16.09 o                         
   4   0  10         36.55         30.33         3.99 o                         
   5   0  10        192.10        194.01         4.98 o                         
   6   0  10         49.90         55.00         2.98 o                         
   7   0  10         30.45         35.27         4.66 o                         
   8   0  10        283.31        306.42        11.09 o                         
   9   0  10         28.37         29.39         2.74 o                         
 -15   1  10          1.60          0.65         0.82 o                         
 -14   1  10         10.97          9.08         1.07 o                         
 -13   1  10          1.67          3.29         0.74 o                         
 -12   1  10         65.34         63.28         1.50 o                         
 -11   1  10         47.72         44.28         1.29 o                         
 -10   1  10         28.29         26.57         0.95 o                         
  -9   1  10         65.02         59.08         1.07 o                         
  -8   1  10        125.87        116.18         1.39 o                         
  -7   1  10        188.84        203.84         1.79 o                         
  -6   1  10         50.07         60.80         0.82 o                         
  -5   1  10         51.86         54.16         0.66 o                         
  -4   1  10        639.97        648.05         3.56 o                         
  -3   1  10       1047.80       1066.08         6.18 o                         
  -2   1  10        723.52        713.31         4.04 o                         
  -1   1  10        156.16        137.91         1.26 o                         
   0   1  10         11.24         11.55         0.52 o                         
   1   1  10         74.81         76.46         1.14 o                         
   2   1  10        441.06        404.73         3.31 o                         
   3   1  10         51.33         42.90         1.12 o                         
   4   1  10          0.08          0.07         0.61 o                         
   5   1  10          5.15          5.62         1.02 o                         
   6   1  10          1.59          1.55         1.25 o                         
   7   1  10          0.02         -0.28         0.99 o                         
   8   1  10          7.05         11.25         1.43 o                         
   9   1  10          6.09          7.24         1.42 o                         
 -15   2  10          0.03         -0.48         1.20 o                         
 -14   2  10         77.37         79.74         2.36 o                         
 -13   2  10        108.87        111.33         2.40 o                         
 -12   2  10        243.22        243.06         3.41 o                         
 -11   2  10          9.93          7.88         1.02 o                         
 -10   2  10        153.05        147.22         1.97 o                         
  -9   2  10         35.86         24.87         0.78 o                         
  -8   2  10        549.50        528.94         3.53 o                         
  -7   2  10         20.72         14.49         0.52 o                         
  -6   2  10         20.48         19.16         0.63 o                         
  -5   2  10         60.91         55.76         0.72 o                         
  -4   2  10        128.72        125.23         1.17 o                         
  -3   2  10        441.12        421.76         2.52 o                         
  -2   2  10        907.93        913.22         4.98 o                         
  -1   2  10         17.22         13.83         0.52 o                         
   0   2  10        222.71        221.07         2.01 o                         
   1   2  10          1.59          2.37         0.43 o                         
   2   2  10         15.10          9.53         0.61 o                         
   3   2  10          0.75         -0.37         0.59 o                         
   4   2  10          0.71          0.75         0.62 o                         
   5   2  10         37.82         33.57         1.70 o                         
   6   2  10          7.42          9.24         1.19 o                         
   7   2  10          1.55          2.78         1.10 o                         
   8   2  10          9.11         10.19         1.39 o                         
 -14   3  10         10.67          9.97         1.55 o                         
 -13   3  10         84.42         84.26         2.31 o                         
 -12   3  10        209.72        209.57         3.73 o                         
 -11   3  10         20.70         16.67         1.06 o                         
 -10   3  10         78.76         76.61         1.78 o                         
  -9   3  10        431.47        446.32         4.22 o                         
  -8   3  10        119.68         98.83         1.52 o                         
  -7   3  10        183.47        154.36         1.60 o                         
  -6   3  10          0.15         -0.03         0.36 o                         
  -5   3  10          3.21          3.26         0.30 o                         
  -4   3  10        380.73        369.66         2.28 o                         
  -3   3  10        975.19        982.90         4.98 o                         
  -2   3  10          0.16          0.82         0.38 o                         
  -1   3  10          0.49          0.01         0.38 o                         
   0   3  10         59.89         53.53         1.05 o                         
   1   3  10         48.05         48.75         1.02 o                         
   2   3  10         42.57         40.65         1.25 o                         
   3   3  10        107.27         96.02         1.81 o                         
   4   3  10        168.27        174.44         2.46 o                         
   5   3  10          0.58          0.24         0.78 o                         
   6   3  10         69.49         74.84         2.39 o                         
   7   3  10         68.60         71.68         2.44 o                         
   8   3  10          1.82          1.58         1.14 o                         
 -13   4  10        151.13        150.66         4.15 o                         
 -12   4  10        651.91        643.06         7.31 o                         
 -11   4  10        117.23        119.22         2.15 o                         
 -10   4  10          9.31          8.53         0.77 o                         
  -9   4  10          1.90          2.04         0.57 o                         
  -8   4  10         63.88         66.55         1.49 o                         
  -7   4  10         73.06         70.99         1.59 o                         
  -6   4  10          5.15          3.04         0.53 o                         
  -5   4  10         14.77         10.96         0.48 o                         
  -4   4  10          6.81          7.00         0.48 o                         
  -3   4  10        632.13        666.40         4.38 o                         
  -2   4  10        758.63        765.04         5.19 o                         
  -1   4  10         51.86         57.35         1.21 o                         
   0   4  10          0.81          0.67         0.56 o                         
   1   4  10          9.71         10.39         0.78 o                         
   2   4  10         84.87         82.15         1.69 o                         
   3   4  10         25.66         25.66         1.13 o                         
   4   4  10         88.48         82.76         1.83 o                         
   5   4  10         16.09         13.84         1.18 o                         
   6   4  10         42.18         36.84         2.14 o                         
   7   4  10          3.76          2.18         1.11 o                         
 -12   5  10         24.38         19.93         1.92 o                         
 -11   5  10          3.53          4.39         0.71 o                         
 -10   5  10         83.65         85.04         2.37 o                         
  -9   5  10         18.77         18.88         0.93 o                         
  -8   5  10          0.93          1.62         0.53 o                         
  -7   5  10         56.04         69.17         1.55 o                         
  -6   5  10         25.44         28.03         1.42 o                         
  -5   5  10         61.07         59.47         1.24 o                         
  -4   5  10         33.68         30.40         1.51 o                         
  -3   5  10          2.32          2.69         0.62 o                         
  -2   5  10        134.62        143.79         1.75 o                         
  -1   5  10        444.92        448.71         4.05 o                         
   0   5  10          5.48          3.78         0.67 o                         
   1   5  10        226.03        229.35         2.77 o                         
   2   5  10         39.13         45.15         1.44 o                         
   3   5  10         56.15         55.83         1.58 o                         
   4   5  10          5.03          6.71         0.90 o                         
   5   5  10         53.11         53.86         2.33 o                         
   6   5  10          0.25         -0.56         0.95 o                         
 -11   6  10         47.09         52.28         2.37 o                         
 -10   6  10         17.40         12.89         0.80 o                         
  -9   6  10         59.74         59.46         1.40 o                         
  -8   6  10        206.94        201.32         2.62 o                         
  -7   6  10        133.77        115.32         2.05 o                         
  -6   6  10          0.23          1.51         0.62 o                         
  -5   6  10         18.06         15.30         0.88 o                         
  -4   6  10          2.24          2.49         0.64 o                         
  -3   6  10         11.55         12.49         0.93 o                         
  -2   6  10         11.49         11.65         1.01 o                         
  -1   6  10         62.16         69.48         1.93 o                         
   0   6  10        146.38        147.21         2.30 o                         
   1   6  10          3.35          2.85         0.74 o                         
   2   6  10        239.54        250.19         3.60 o                         
   3   6  10        194.99        205.28         3.00 o                         
   4   6  10         34.63         31.86         1.56 o                         
  -9   7  10          6.21          8.68         2.10 o                         
  -8   7  10         16.70         13.35         1.12 o                         
  -7   7  10          1.99          1.98         0.67 o                         
  -6   7  10         98.54         97.78         2.06 o                         
  -5   7  10          4.41          3.02         1.43 o                         
  -4   7  10          8.42          6.39         1.06 o                         
  -3   7  10         27.38         24.45         1.29 o                         
  -2   7  10         29.08         27.84         1.41 o                         
  -1   7  10          4.01          3.25         0.89 o                         
   0   7  10         28.99         29.34         1.61 o                         
   1   7  10         13.86         12.92         1.25 o                         
   2   7  10          0.06          0.35         0.98 o                         
  -4   8  10          0.26         -0.75         1.41 o                         
  -3   8  10          4.72          4.20         1.62 o                         
 -15   1  11         12.77         14.57         1.37 o                         
 -14   1  11          3.61          4.33         1.00 o                         
 -13   1  11          7.55          8.45         0.86 o                         
 -12   1  11          5.28          4.57         0.92 o                         
 -11   1  11         75.09         72.89         1.56 o                         
 -10   1  11         69.11         72.78         1.49 o                         
  -9   1  11         28.93         32.46         1.28 o                         
  -8   1  11        203.94        181.61         1.85 o                         
  -7   1  11        322.66        303.90         2.79 o                         
  -6   1  11          0.55         -0.30         0.30 o                         
  -5   1  11        845.58        824.58         4.62 o                         
  -4   1  11        160.25        148.08         1.40 o                         
  -3   1  11          7.09         10.62         0.76 o                         
  -2   1  11          0.10          1.04         0.40 o                         
  -1   1  11         99.89         86.20         1.57 o                         
   0   1  11         61.25         56.05         1.20 o                         
   1   1  11        520.58        499.19         4.11 o                         
   2   1  11        120.35        106.05         2.00 o                         
   3   1  11         52.19         51.46         1.65 o                         
   4   1  11          7.24          7.15         1.10 o                         
   5   1  11          0.02         -0.37         0.93 o                         
   6   1  11         58.60         55.42         2.42 o                         
   7   1  11         48.81         54.75         2.37 o                         
   8   1  11          0.09          2.92         1.23 o                         
 -14   2  11         85.33         85.96         2.48 o                         
 -13   2  11        234.59        250.96         4.02 o                         
 -12   2  11          5.00          4.44         1.04 o                         
 -11   2  11         16.93         17.68         1.08 o                         
 -10   2  11          6.72          3.93         0.64 o                         
  -9   2  11         94.46         98.51         1.39 o                         
  -8   2  11        155.21        146.10         1.71 o                         
  -7   2  11          0.63          0.55         0.37 o                         
  -6   2  11        230.14        232.84         1.84 o                         
  -5   2  11         20.86         18.02         0.55 o                         
  -4   2  11        818.75        804.91         4.97 o                         
  -3   2  11        660.31        638.54         3.85 o                         
  -2   2  11        742.41        727.39         4.39 o                         
  -1   2  11        100.00         96.01         1.33 o                         
   0   2  11        311.85        304.85         2.56 o                         
   1   2  11         18.95         20.10         0.87 o                         
   2   2  11        278.08        271.53         3.64 o                         
   3   2  11         20.48         14.06         1.09 o                         
   4   2  11         48.13         46.50         1.93 o                         
   5   2  11         10.42         12.54         1.29 o                         
   6   2  11          7.23          7.40         1.24 o                         
   7   2  11         61.38         66.76         2.52 o                         
 -14   3  11         19.35         19.87         1.90 o                         
 -13   3  11        102.89         92.27         2.48 o                         
 -12   3  11         41.92         38.01         1.72 o                         
 -11   3  11          0.32         -0.72         0.72 o                         
 -10   3  11         87.98         80.51         1.80 o                         
  -9   3  11          6.81          4.38         0.66 o                         
  -8   3  11        161.43        135.48         2.09 o                         
  -7   3  11         61.81         55.35         1.14 o                         
  -6   3  11         28.59         29.88         0.71 o                         
  -5   3  11         48.60         46.57         0.81 o                         
  -4   3  11        229.26        243.35         2.01 o                         
  -3   3  11         58.99         65.00         1.02 o                         
  -2   3  11        337.23        332.28         2.59 o                         
  -1   3  11          0.55         -0.36         0.45 o                         
   0   3  11          0.33         -0.27         0.49 o                         
   1   3  11         11.18          8.62         0.76 o                         
   2   3  11          3.48          3.72         0.70 o                         
   3   3  11          8.67          6.66         0.95 o                         
   4   3  11         75.18         72.36         2.26 o                         
   5   3  11          0.33          0.12         0.99 o                         
   6   3  11          0.36          1.14         1.06 o                         
   7   3  11          0.22          0.04         1.12 o                         
 -13   4  11        117.70        112.86         3.50 o                         
 -12   4  11         13.80         16.26         1.31 o                         
 -11   4  11        108.74        105.84         2.64 o                         
 -10   4  11          0.09          0.26         0.61 o                         
  -9   4  11        242.12        240.28         3.09 o                         
  -8   4  11        124.30        114.45         2.01 o                         
  -7   4  11         40.29         34.46         1.92 o                         
  -6   4  11        190.73        192.49         2.14 o                         
  -5   4  11        190.80        195.35         2.04 o                         
  -4   4  11        115.62        119.09         1.31 o                         
  -3   4  11        315.58        322.12         2.72 o                         
  -2   4  11        119.58        118.67         1.59 o                         
  -1   4  11        112.04        106.60         1.78 o                         
   0   4  11         55.73         63.04         1.49 o                         
   1   4  11          9.32          9.36         0.74 o                         
   2   4  11         54.44         59.32         1.51 o                         
   3   4  11        116.90        111.89         2.08 o                         
   4   4  11         31.58         33.03         1.74 o                         
   5   4  11         44.21         49.17         2.16 o                         
   6   4  11          5.03          3.91         1.19 o                         
 -12   5  11          1.36         -0.65         1.27 o                         
 -11   5  11         35.23         37.74         1.69 o                         
 -10   5  11         28.35         26.64         1.24 o                         
  -9   5  11          1.50          1.99         0.91 o                         
  -8   5  11        103.85         84.99         1.74 o                         
  -7   5  11         69.66         64.28         1.56 o                         
  -6   5  11          4.60          4.35         0.61 o                         
  -5   5  11         95.78        102.27         1.81 o                         
  -4   5  11        156.30        160.41         2.92 o                         
  -3   5  11         29.27         32.11         1.53 o                         
  -2   5  11          0.35          0.98         0.55 o                         
  -1   5  11          6.85          5.76         0.69 o                         
   0   5  11          4.35          5.15         0.71 o                         
   1   5  11         20.42         20.45         1.04 o                         
   2   5  11         52.04         47.94         1.90 o                         
   3   5  11         29.50         32.51         1.55 o                         
   4   5  11          0.03         -0.73         0.94 o                         
   5   5  11         12.40         10.92         1.33 o                         
 -10   6  11          0.51         -0.78         0.78 o                         
  -9   6  11          8.11          8.99         0.81 o                         
  -8   6  11        115.04        121.56         2.13 o                         
  -7   6  11         25.79         22.12         1.22 o                         
  -6   6  11         21.59         21.05         1.18 o                         
  -5   6  11          1.50          1.17         0.87 o                         
  -4   6  11         58.80         55.22         2.50 o                         
  -3   6  11          6.74          6.75         1.03 o                         
  -2   6  11         17.97         15.43         1.27 o                         
  -1   6  11         12.24         16.15         1.33 o                         
   0   6  11         33.53         35.79         1.80 o                         
   1   6  11         20.58         21.09         1.63 o                         
   2   6  11        127.13        133.56         2.92 o                         
   3   6  11         81.44         91.10         2.33 o                         
  -8   7  11         67.81         69.13         3.72 o                         
  -7   7  11         85.74         87.62         3.91 o                         
  -6   7  11          1.50          2.17         1.57 o                         
  -5   7  11         11.59          9.33         1.86 o                         
  -4   7  11          6.25          8.52         1.12 o                         
  -3   7  11          0.02         -0.85         0.87 o                         
  -2   7  11         53.14         53.82         2.80 o                         
  -1   7  11          3.75          2.81         1.17 o                         
   0   7  11         30.55         31.37         1.97 o                         
   1   7  11         42.13         49.03         2.43 o                         
 -15   0  12        242.94        242.29         8.21 o                         
 -14   0  12        384.41        421.72         7.50 o                         
 -13   0  12         20.15         18.97         1.44 o                         
 -12   0  12          5.48          7.17         1.38 o                         
 -11   0  12         33.19         36.51         1.79 o                         
 -10   0  12         38.33         35.88         1.73 o                         
  -9   0  12       1060.87       1004.90        11.31 o                         
  -8   0  12          1.55          1.85         0.83 o                         
  -7   0  12        195.60        195.75         3.51 o                         
  -6   0  12        257.40        248.01         2.76 o                         
  -5   0  12         86.80         84.55         1.77 o                         
  -4   0  12       1361.46       1367.12        11.24 o                         
  -3   0  12       3413.23       3359.70        22.86 o                         
  -2   0  12        312.26        299.22         3.14 o                         
  -1   0  12        677.25        685.54         6.21 o                         
   0   0  12          1.08         -0.83         0.83 o                         
   1   0  12          4.17         -0.20         0.87 o                         
   2   0  12         87.67         61.36         2.85 o                         
   3   0  12          5.71          7.50         1.77 o                         
   4   0  12         71.21         79.91         3.45 o                         
   5   0  12        109.78        127.19         4.39 o                         
   6   0  12         13.51         12.11         2.07 o                         
   7   0  12          8.13          6.88         1.88 o                         
 -14   1  12         43.10         49.92         1.83 o                         
 -13   1  12          0.01         -0.57         0.81 o                         
 -12   1  12          0.21          0.26         0.65 o                         
 -11   1  12         10.11         10.91         0.80 o                         
 -10   1  12         29.12         29.74         1.28 o                         
  -9   1  12        218.31        190.06         3.45 o                         
  -8   1  12        419.00        392.48         3.58 o                         
  -7   1  12         39.67         38.24         1.03 o                         
  -6   1  12         41.58         38.60         0.80 o                         
  -5   1  12        155.24        152.24         1.44 o                         
  -4   1  12       1452.79       1483.64         8.29 o                         
  -3   1  12        543.24        553.16         3.62 o                         
  -2   1  12         86.13         78.57         1.24 o                         
  -1   1  12         76.20         73.98         1.18 o                         
   0   1  12          2.16          1.93         0.61 o                         
   1   1  12          1.33          1.18         0.74 o                         
   2   1  12         14.78          9.11         0.97 o                         
   3   1  12          2.46          3.47         0.98 o                         
   4   1  12         43.92         38.41         1.89 o                         
   5   1  12        103.23         96.46         2.74 o                         
   6   1  12         78.19         89.05         2.76 o                         
   7   1  12         12.13         18.21         1.71 o                         
 -14   2  12          4.26          3.60         1.07 o                         
 -13   2  12         37.71         37.14         1.80 o                         
 -12   2  12         85.71         84.78         2.11 o                         
 -11   2  12         18.35         16.24         1.08 o                         
 -10   2  12         47.87         46.42         1.56 o                         
  -9   2  12         28.06         23.95         0.91 o                         
  -8   2  12        106.81         96.46         1.44 o                         
  -7   2  12         94.87         89.68         1.40 o                         
  -6   2  12        127.70        120.06         1.43 o                         
  -5   2  12          1.33          0.77         0.38 o                         
  -4   2  12          0.05          0.93         0.42 o                         
  -3   2  12        198.83        203.21         1.82 o                         
  -2   2  12          0.35         -0.53         0.54 o                         
  -1   2  12         96.21         92.12         1.65 o                         
   0   2  12         24.92         22.97         1.20 o                         
   1   2  12        212.20        189.72         3.26 o                         
   2   2  12        393.05        354.02         4.43 o                         
   3   2  12          2.09          1.70         0.94 o                         
   4   2  12         28.20         30.58         1.73 o                         
   5   2  12         27.80         20.95         1.58 o                         
   6   2  12         13.30         15.04         1.52 o                         
 -13   3  12          2.87          0.61         0.93 o                         
 -12   3  12         44.07         45.27         1.89 o                         
 -11   3  12          5.19          4.09         0.92 o                         
 -10   3  12        119.89        123.01         2.60 o                         
  -9   3  12         19.13         12.93         0.92 o                         
  -8   3  12         10.68         13.56         0.89 o                         
  -7   3  12         53.40         57.61         1.29 o                         
  -6   3  12        284.61        285.79         2.77 o                         
  -5   3  12         97.90         96.14         1.19 o                         
  -4   3  12          7.51          9.74         0.59 o                         
  -3   3  12         61.04         64.25         1.28 o                         
  -2   3  12        129.60        127.15         2.09 o                         
  -1   3  12          1.54          1.23         0.85 o                         
   0   3  12        375.81        358.13         3.98 o                         
   1   3  12        188.06        181.04         2.96 o                         
   2   3  12         16.82         15.58         1.65 o                         
   3   3  12         30.98         28.55         1.65 o                         
   4   3  12          2.45          1.17         0.98 o                         
   5   3  12         11.92         10.29         1.34 o                         
   6   3  12         28.49         32.30         1.98 o                         
 -13   4  12         31.24         30.84         2.19 o                         
 -12   4  12          0.27         -0.23         1.24 o                         
 -11   4  12          3.04          0.85         0.88 o                         
 -10   4  12          7.86          8.36         1.03 o                         
  -9   4  12          1.23          0.48         0.64 o                         
  -8   4  12         20.90         13.92         0.90 o                         
  -7   4  12          1.21          1.02         0.72 o                         
  -6   4  12          0.27          1.24         0.61 o                         
  -5   4  12         25.24         22.06         1.04 o                         
  -4   4  12          0.06          0.25         0.44 o                         
  -3   4  12          1.65          1.53         0.59 o                         
  -2   4  12         29.05         25.54         1.03 o                         
  -1   4  12          8.49          7.68         0.74 o                         
   0   4  12         38.49         40.67         1.32 o                         
   1   4  12         20.99         17.21         1.00 o                         
   2   4  12          0.00         -0.67         0.67 o                         
   3   4  12         16.19         17.36         1.42 o                         
   4   4  12          3.55          5.88         1.17 o                         
   5   4  12          2.91          4.17         1.15 o                         
 -11   5  12         82.27         86.61         3.13 o                         
 -10   5  12         48.51         48.48         2.29 o                         
  -9   5  12         21.85         17.84         1.25 o                         
  -8   5  12         47.17         48.39         1.75 o                         
  -7   5  12         36.88         35.62         1.59 o                         
  -6   5  12          0.34          0.06         0.72 o                         
  -5   5  12        186.66        193.65         2.92 o                         
  -4   5  12         39.75         36.73         1.56 o                         
  -3   5  12         25.47         23.66         1.93 o                         
  -2   5  12         43.55         44.76         1.48 o                         
  -1   5  12         12.58         11.30         0.90 o                         
   0   5  12         21.88         22.78         1.18 o                         
   1   5  12         59.16         64.00         1.79 o                         
   2   5  12          8.41         11.07         1.02 o                         
   3   5  12         37.59         42.26         1.99 o                         
   4   5  12         14.80         18.37         1.53 o                         
 -10   6  12          9.86          8.77         1.59 o                         
  -9   6  12        147.44        163.32         4.13 o                         
  -8   6  12         15.55         16.39         2.19 o                         
  -7   6  12         72.94         70.71         2.37 o                         
  -6   6  12         62.38         69.08         1.92 o                         
  -5   6  12         20.42         18.69         1.34 o                         
  -4   6  12        132.31        132.22         2.90 o                         
  -3   6  12         65.20         62.38         2.45 o                         
  -2   6  12          2.13          2.96         1.15 o                         
  -1   6  12         78.31         84.09         2.44 o                         
   0   6  12         21.56         18.09         1.47 o                         
   1   6  12         20.42         22.84         1.48 o                         
   2   6  12         27.19         34.70         1.82 o                         
  -6   7  12         12.21         11.03         2.61 o                         
  -5   7  12          9.15          7.20         2.83 o                         
  -4   7  12         18.41         20.69         1.98 o                         
  -3   7  12         88.01         96.22         3.33 o                         
  -2   7  12         28.24         30.76         2.53 o                         
 -14   1  13          0.39          0.15         0.95 o                         
 -13   1  13          0.73          0.57         0.86 o                         
 -12   1  13          9.76          9.45         0.85 o                         
 -11   1  13        197.14        204.88         2.53 o                         
 -10   1  13          3.69          4.32         0.65 o                         
  -9   1  13         31.88         37.34         1.17 o                         
  -8   1  13         19.92         22.65         0.94 o                         
  -7   1  13          1.73          0.67         0.54 o                         
  -6   1  13        295.07        289.91         2.63 o                         
  -5   1  13        768.93        756.98         5.48 o                         
  -4   1  13         86.34         82.38         1.84 o                         
  -3   1  13        141.80        136.92         1.99 o                         
  -2   1  13          0.09         -0.35         0.51 o                         
  -1   1  13         10.11          9.25         0.83 o                         
   0   1  13        216.67        200.60         3.13 o                         
   1   1  13         38.74         36.38         1.57 o                         
   2   1  13         80.90         78.88         2.35 o                         
   3   1  13         87.55         90.00         2.62 o                         
   4   1  13         26.10         20.58         1.60 o                         
   5   1  13         70.77         73.05         2.59 o                         
   6   1  13         29.45         34.31         2.06 o                         
 -14   2  13          0.01         -0.25         1.18 o                         
 -13   2  13          3.40          3.75         1.04 o                         
 -12   2  13         61.00         64.60         2.13 o                         
 -11   2  13         14.01         13.50         1.07 o                         
 -10   2  13        360.76        347.67         4.26 o                         
  -9   2  13         99.37         95.29         1.75 o                         
  -8   2  13          6.27          4.73         0.60 o                         
  -7   2  13        222.41        227.51         2.41 o                         
  -6   2  13        101.66         97.96         1.46 o                         
  -5   2  13        243.35        243.11         2.70 o                         
  -4   2  13        385.06        392.13         3.42 o                         
  -3   2  13        212.62        212.60         2.56 o                         
  -2   2  13         94.51         92.15         1.75 o                         
  -1   2  13          3.25          3.26         0.78 o                         
   0   2  13         88.65         81.66         2.06 o                         
   1   2  13          5.48          8.22         0.98 o                         
   2   2  13         13.00         13.11         1.28 o                         
   3   2  13         59.40         65.43         2.50 o                         
   4   2  13         81.57         86.93         2.68 o                         
   5   2  13         15.25         16.00         1.57 o                         
 -13   3  13          8.80         10.08         1.54 o                         
 -12   3  13          1.33          1.31         0.93 o                         
 -11   3  13          0.82          1.54         0.88 o                         
 -10   3  13         28.21         27.68         1.51 o                         
  -9   3  13          7.29          6.24         1.10 o                         
  -8   3  13        117.18        102.64         2.39 o                         
  -7   3  13          4.18          2.19         1.25 o                         
  -6   3  13          3.07          3.81         0.60 o                         
  -5   3  13        118.01        120.51         1.75 o                         
  -4   3  13         77.72         77.24         1.67 o                         
  -3   3  13         27.56         21.92         0.97 o                         
  -2   3  13        126.82        128.04         2.18 o                         
  -1   3  13         71.17         67.86         1.73 o                         
   0   3  13         23.02         26.02         1.27 o                         
   1   3  13          7.36         10.05         1.04 o                         
   2   3  13          2.98          1.29         0.95 o                         
   3   3  13          0.14         -0.45         0.98 o                         
   4   3  13         46.23         46.48         2.17 o                         
   5   3  13          0.09          1.83         1.22 o                         
 -12   4  13         46.04         45.05         2.70 o                         
 -11   4  13          0.04         -0.86         0.86 o                         
 -10   4  13         75.75         86.84         2.33 o                         
  -9   4  13         41.81         43.77         1.75 o                         
  -8   4  13         60.51         53.95         1.92 o                         
  -7   4  13        134.72        137.47         3.38 o                         
  -6   4  13          7.10          6.42         0.94 o                         
  -5   4  13         19.23         17.05         1.25 o                         
  -4   4  13        134.29        131.10         3.26 o                         
  -3   4  13         75.72         70.29         1.81 o                         
  -2   4  13        177.94        183.52         2.63 o                         
  -1   4  13        140.15        142.44         2.39 o                         
   0   4  13        112.31        114.14         2.24 o                         
   1   4  13        242.81        257.60         3.49 o                         
   2   4  13          9.76          9.24         1.27 o                         
   3   4  13         15.92         15.56         1.48 o                         
   4   4  13         40.07         38.05         2.02 o                         
 -11   5  13         28.54         34.98         2.33 o                         
 -10   5  13          6.92          8.90         1.57 o                         
  -9   5  13         30.46         30.94         1.59 o                         
  -8   5  13         36.31         32.14         1.62 o                         
  -7   5  13         34.97         30.14         1.56 o                         
  -6   5  13         17.92         18.29         1.20 o                         
  -5   5  13         28.26         34.04         1.74 o                         
  -4   5  13         26.32         27.75         3.20 o                         
  -3   5  13          0.30         -0.78         0.78 o                         
  -2   5  13          3.57          3.53         0.80 o                         
  -1   5  13         49.53         47.91         1.55 o                         
   0   5  13         58.59         65.15         1.79 o                         
   1   5  13          0.16          0.64         0.83 o                         
   2   5  13          8.37          8.67         1.28 o                         
  -8   6  13          4.14          4.22         1.46 o                         
  -7   6  13          3.33          1.50         1.53 o                         
  -6   6  13         15.61         13.50         2.08 o                         
  -5   6  13          5.00          3.67         0.85 o                         
  -4   6  13          7.40          7.33         0.98 o                         
  -3   6  13          0.24         -0.21         0.85 o                         
  -2   6  13         10.67          9.96         1.20 o                         
  -1   6  13         20.60         21.87         1.51 o                         
   0   6  13         28.93         30.41         1.75 o                         
 -13   0  14        245.44        255.99         5.54 o                         
 -12   0  14          0.10         -0.56         0.94 o                         
 -11   0  14        220.99        212.10         4.03 o                         
 -10   0  14        384.20        375.57         5.65 o                         
  -9   0  14        158.51        139.52         3.15 o                         
  -8   0  14        239.86        230.61         4.16 o                         
  -7   0  14        552.26        536.83         6.19 o                         
  -6   0  14          0.45          0.18         0.91 o                         
  -5   0  14         62.90         59.72         2.64 o                         
  -4   0  14        265.40        256.41         3.69 o                         
  -3   0  14         12.25         12.24         1.03 o                         
  -2   0  14         37.40         36.23         2.00 o                         
  -1   0  14        222.64        229.84         7.25 o                         
   0   0  14        300.64        283.75         6.31 o                         
   1   0  14        123.33        124.92         5.88 o                         
   2   0  14         32.59         38.69         7.10 o                         
   3   0  14        136.94        137.29         4.62 o                         
   4   0  14          0.09         -1.11         3.27 o                         
 -13   1  14          2.05          2.91         1.03 o                         
 -12   1  14         66.46         67.59         1.69 o                         
 -11   1  14         46.22         47.98         1.49 o                         
 -10   1  14        125.06        111.94         1.88 o                         
  -9   1  14         38.18         28.75         1.10 o                         
  -8   1  14         59.59         52.44         1.39 o                         
  -7   1  14         30.88         28.28         1.02 o                         
  -6   1  14         51.68         49.40         1.25 o                         
  -5   1  14          0.47          0.99         0.61 o                         
  -4   1  14          9.20         10.11         0.80 o                         
  -3   1  14          3.85          4.08         0.67 o                         
  -2   1  14         32.42         30.43         1.43 o                         
  -1   1  14        113.21        110.87         2.39 o                         
   0   1  14          2.45          3.01         1.00 o                         
   1   1  14        104.38         95.80         2.63 o                         
   2   1  14         13.57         12.61         1.36 o                         
   3   1  14         21.15         15.28         1.49 o                         
   4   1  14          2.67          5.90         1.66 o                         
 -13   2  14          0.39          0.15         1.00 o                         
 -12   2  14         17.52         16.62         1.63 o                         
 -11   2  14         12.11         15.49         1.39 o                         
 -10   2  14         19.23         21.26         1.92 o                         
  -9   2  14          0.30          0.12         0.67 o                         
  -8   2  14        155.71        158.10         2.17 o                         
  -7   2  14         12.31         11.70         0.76 o                         
  -6   2  14         34.32         35.81         1.11 o                         
  -5   2  14        655.15        643.30         6.06 o                         
  -4   2  14        335.68        328.03         4.83 o                         
  -3   2  14         46.62         47.29         1.46 o                         
  -2   2  14        266.40        269.61         3.72 o                         
  -1   2  14          0.49         -0.08         0.75 o                         
   0   2  14          0.02          0.17         0.79 o                         
   1   2  14          5.38          5.90         1.12 o                         
   2   2  14          5.88          5.95         1.54 o                         
   3   2  14         11.67         13.30         1.46 o                         
   4   2  14         84.85        103.89         3.05 o                         
 -12   3  14         54.52         62.68         2.71 o                         
 -11   3  14          3.12          2.53         1.22 o                         
 -10   3  14         17.66         20.50         1.37 o                         
  -9   3  14        158.00        157.03         3.08 o                         
  -8   3  14         18.41         20.08         1.33 o                         
  -7   3  14        164.89        173.62         2.90 o                         
  -6   3  14        543.27        553.42         5.14 o                         
  -5   3  14        481.75        490.98         4.71 o                         
  -4   3  14          4.32          2.12         0.75 o                         
  -3   3  14        120.21        123.02         2.40 o                         
  -2   3  14          0.24         -0.33         0.76 o                         
  -1   3  14        170.03        173.31         2.73 o                         
   0   3  14         58.81         62.38         1.80 o                         
   1   3  14          3.77          3.45         0.98 o                         
   2   3  14         45.63         50.35         2.16 o                         
   3   3  14         22.46         27.23         1.80 o                         
 -11   4  14         43.46         42.99         2.45 o                         
 -10   4  14         26.56         30.11         1.68 o                         
  -9   4  14         24.90         32.25         1.69 o                         
  -8   4  14        124.59        134.60         3.97 o                         
  -7   4  14          0.05         -0.39         0.84 o                         
  -6   4  14         44.10         47.43         1.69 o                         
  -5   4  14         68.97         75.02         2.32 o                         
  -4   4  14          0.01         -0.78         0.78 o                         
  -3   4  14          3.61          3.73         0.91 o                         
  -2   4  14         30.53         28.79         1.41 o                         
  -1   4  14          0.06          0.11         0.82 o                         
   0   4  14          2.73          7.38         0.98 o                         
   1   4  14          9.08          6.13         1.06 o                         
   2   4  14          2.18          2.89         1.17 o                         
 -10   5  14         40.01         39.88         2.43 o                         
  -9   5  14          0.32          1.46         1.32 o                         
  -8   5  14         17.81         16.97         1.77 o                         
  -7   5  14          6.30          5.47         1.07 o                         
  -6   5  14          0.02         -0.16         0.92 o                         
  -5   5  14         87.59         91.43         2.60 o                         
  -4   5  14        162.66        173.65         3.98 o                         
  -3   5  14         52.31         55.11         2.46 o                         
  -2   5  14          3.73          1.64         1.13 o                         
  -1   5  14         49.11         51.25         1.98 o                         
   0   5  14        110.58        115.51         2.83 o                         
   1   5  14          1.09          1.15         1.73 o                         
  -6   6  14          0.27         -1.01         1.47 o                         
  -5   6  14          8.26          8.68         1.97 o                         
  -4   6  14          0.45          3.03         1.45 o                         
  -3   6  14         42.50         41.98         7.98 o                         
 -13   1  15         33.21         38.90         2.69 o                         
 -12   1  15         89.91         86.12         2.43 o                         
 -11   1  15         73.16         66.20         1.71 o                         
 -10   1  15         17.29         19.39         1.07 o                         
  -9   1  15         85.02         82.58         1.70 o                         
  -8   1  15          3.99          2.48         0.68 o                         
  -7   1  15        127.36        130.82         1.94 o                         
  -6   1  15        313.77        317.58         3.13 o                         
  -5   1  15          5.13          3.78         0.72 o                         
  -4   1  15        170.30        166.02         2.50 o                         
  -3   1  15         42.87         42.03         1.69 o                         
  -2   1  15        123.55        123.89         2.57 o                         
  -1   1  15         74.19         79.25         2.41 o                         
   0   1  15          0.17         -0.23         0.97 o                         
   1   1  15         32.63         35.21         1.91 o                         
   2   1  15         58.85         66.86         2.49 o                         
   3   1  15          3.62          3.00         1.23 o                         
 -12   2  15         35.16         37.33         1.85 o                         
 -11   2  15        167.34        181.32         3.44 o                         
 -10   2  15         79.42         90.09         2.46 o                         
  -9   2  15        112.15        118.42         2.44 o                         
  -8   2  15        112.04        116.23         2.25 o                         
  -7   2  15         47.97         45.57         1.38 o                         
  -6   2  15         52.03         47.57         1.35 o                         
  -5   2  15          0.06         -0.23         0.69 o                         
  -4   2  15          4.78          4.97         0.81 o                         
  -3   2  15         98.35         99.93         2.32 o                         
  -2   2  15         43.75         48.04         1.79 o                         
  -1   2  15        121.84        137.50         3.01 o                         
   0   2  15         57.70         65.39         2.32 o                         
   1   2  15          7.18          6.11         1.16 o                         
   2   2  15         53.79         54.97         2.35 o                         
   3   2  15         45.24         45.42         3.20 o                         
 -11   3  15          0.20          1.47         1.25 o                         
 -10   3  15          1.09          0.09         0.90 o                         
  -9   3  15          7.54          7.41         1.13 o                         
  -8   3  15          1.19         -0.83         0.84 o                         
  -7   3  15         10.63          7.26         1.01 o                         
  -6   3  15          0.45          1.48         0.73 o                         
  -5   3  15         10.52         12.00         1.02 o                         
  -4   3  15         11.34         11.67         0.95 o                         
  -3   3  15          8.67          8.49         1.00 o                         
  -2   3  15          2.35          2.15         0.85 o                         
  -1   3  15         60.22         54.85         1.90 o                         
   0   3  15         49.58         50.32         2.17 o                         
   1   3  15          4.72          5.54         1.19 o                         
   2   3  15         12.46         10.74         1.40 o                         
 -10   4  15         30.68         27.12         2.13 o                         
  -9   4  15         44.48         45.27         3.11 o                         
  -8   4  15         84.32         83.47         2.47 o                         
  -7   4  15          0.65          0.17         0.86 o                         
  -6   4  15        161.37        144.27         2.80 o                         
  -5   4  15        100.44        104.82         2.67 o                         
  -4   4  15          7.76          5.80         1.37 o                         
  -3   4  15        121.63        129.91         2.84 o                         
  -2   4  15         65.23         67.11         2.21 o                         
  -1   4  15         59.54         67.05         2.07 o                         
   0   4  15          0.14          0.78         1.06 o                         
  -8   5  15         11.53         14.21         1.71 o                         
  -7   5  15         32.31         26.08         2.07 o                         
  -6   5  15        146.39        146.06         8.25 o                         
  -5   5  15          2.80          1.60         1.12 o                         
  -4   5  15         28.30         27.93         1.98 o                         
  -3   5  15          0.36         -1.13         1.13 o                         
  -2   5  15         36.97         38.89         2.33 o                         
 -12   0  16         10.01         14.08         1.75 o                         
 -11   0  16         48.22         66.11         2.66 o                         
 -10   0  16         25.49         20.03         1.59 o                         
  -9   0  16        130.88        136.74         2.90 o                         
  -8   0  16        139.48        148.20         2.99 o                         
  -7   0  16         10.12         13.77         1.14 o                         
  -6   0  16        204.29        203.30         3.49 o                         
  -5   0  16         13.47         10.30         1.38 o                         
  -4   0  16        123.19        128.71         4.23 o                         
  -3   0  16        186.33        185.42         5.49 o                         
  -2   0  16         10.33         16.34         2.07 o                         
  -1   0  16         89.17         98.45         4.32 o                         
   0   0  16         68.52         71.93         3.56 o                         
   1   0  16          5.01          5.44         1.80 o                         
 -12   1  16          0.06         -0.48         0.97 o                         
 -11   1  16          6.38          6.78         0.95 o                         
 -10   1  16         17.83         16.37         1.17 o                         
  -9   1  16          9.23         10.24         0.94 o                         
  -8   1  16         63.95         65.88         1.74 o                         
  -7   1  16        126.19        133.19         2.00 o                         
  -6   1  16         14.56         14.50         1.04 o                         
  -5   1  16         27.90         27.66         1.26 o                         
  -4   1  16          5.38          4.29         1.05 o                         
  -3   1  16          3.72          3.54         1.08 o                         
  -2   1  16         21.33         22.32         1.57 o                         
  -1   1  16          0.94          1.28         1.25 o                         
   0   1  16          1.13          0.15         1.08 o                         
   1   1  16         38.17         41.95         2.87 o                         
 -11   2  16         40.63         36.12         1.87 o                         
 -10   2  16          0.87          0.92         0.95 o                         
  -9   2  16         21.31         18.81         1.41 o                         
  -8   2  16         85.74         80.80         1.99 o                         
  -7   2  16         69.78         79.80         1.86 o                         
  -6   2  16          1.93          2.35         0.68 o                         
  -5   2  16          2.96          1.90         0.77 o                         
  -4   2  16          0.82          1.01         0.84 o                         
  -3   2  16         22.92         26.86         1.46 o                         
  -2   2  16         79.98         97.80         2.77 o                         
  -1   2  16          0.01         -0.25         1.06 o                         
   0   2  16         34.80         32.09         1.88 o                         
   1   2  16          2.66          3.02         1.20 o                         
 -10   3  16          5.18          7.41         1.47 o                         
  -9   3  16         39.15         37.41         2.13 o                         
  -8   3  16          3.14          3.08         1.05 o                         
  -7   3  16        225.08        226.72         3.52 o                         
  -6   3  16          0.33          0.54         0.78 o                         
  -5   3  16        109.51        116.70         2.77 o                         
  -4   3  16         41.54         42.20         1.92 o                         
  -3   3  16          9.94          9.59         1.10 o                         
  -2   3  16         72.91         81.54         2.30 o                         
  -1   3  16         83.05         91.38         2.74 o                         
   0   3  16         30.43         31.57         1.89 o                         
  -8   4  16         68.96         69.10         2.87 o                         
  -7   4  16        168.63        174.36         3.41 o                         
  -6   4  16        114.68        116.01         2.66 o                         
  -5   4  16        125.06        129.70         3.62 o                         
  -4   4  16          0.02         -1.16         1.16 o                         
  -3   4  16          4.86          2.93         1.02 o                         
  -2   4  16          0.02         -0.13         0.96 o                         
 -10   1  17         96.40        101.90         2.32 o                         
  -9   1  17          0.04         -0.69         0.81 o                         
  -8   1  17        121.34        128.50         2.36 o                         
  -7   1  17         10.32          9.39         0.85 o                         
  -6   1  17         22.17         22.04         1.38 o                         
  -5   1  17         96.11         98.91         2.72 o                         
  -4   1  17         23.81         22.04         1.63 o                         
  -3   1  17         88.24         94.23         2.78 o                         
  -2   1  17        127.43        140.67         4.96 o                         
  -1   1  17          3.06          3.03         1.20 o                         
  -9   2  17         96.64        107.11         2.88 o                         
  -8   2  17          7.18          8.80         1.03 o                         
  -7   2  17          0.35          0.62         0.80 o                         
  -6   2  17          1.59          1.34         0.85 o                         
  -5   2  17          0.49         -0.85         0.85 o                         
  -4   2  17         93.85        103.58         2.51 o                         
  -3   2  17         38.83         40.89         2.06 o                         
  -2   2  17          5.65          5.67         1.24 o                         
  -8   3  17          9.02          5.79         1.17 o                         
  -7   3  17         58.05         56.21         2.01 o                         
  -6   3  17          0.03         -0.88         1.07 o                         
  -5   3  17          8.80          9.44         1.23 o                         
  -4   3  17          7.23          7.44         1.20 o                         
  -3   3  17         11.16         12.43         1.63 o                         
  -8   0  18        180.84        198.58         5.93 o                         
  -7   0  18          2.71          2.26         1.33 o                         
  -6   0  18         20.82         22.87         3.10 o                         
  -5   0  18         95.52        103.49         4.19 o                         
  -4   0  18        120.10        145.28         4.90 o                         
  -7   1  18          0.44         -0.81         0.81 o                         
  -6   1  18         80.74         86.43         2.35 o                         
  -5   1  18          5.28          5.46         1.25 o                         
  -4   1  18         41.62         46.42         2.25 o                         
                                                                                
