# Supplementary material for: Synthesis and characterization of coumarin-derived sulfur analogues using Lawesson’s reagent
Source: Acta Crystallogr C Struct Chem. 2025 Feb 26;81(Pt 3):170–80. doi: 10.1107/S2053229625000956 (PMC11881164; doi:10.1107/S2053229625000956)
Supplement: Supplementary file 4 [file c-81-00170-S3asup4.hkl]

data_S3a                                                                        
_shelx_title ' aq010_a.res in C2/c'                                             
_shelx_refln_list_code          4                                               
_shelx_F_calc_maximum      386.00                                               
_exptl_crystal_F_000      1040.00                                               
_reflns_d_resolution_high  0.7501                                               
                                                                                
loop_                                                                           
 _space_group_symop_operation_xyz                                               
 'x, y, z'                                                                      
 '-x, y, -z+1/2'                                                                
 'x+1/2, y+1/2, z'                                                              
 '-x+1/2, y+1/2, -z+1/2'                                                        
 '-x, -y, -z'                                                                   
 'x, -y, z-1/2'                                                                 
 '-x+1/2, -y+1/2, -z'                                                           
 'x+1/2, -y+1/2, z-1/2'                                                         
                                                                                
_cell_length_a    12.5314                                                       
_cell_length_b     6.7175                                                       
_cell_length_c    27.7746                                                       
_cell_angle_alpha  90.000                                                       
_cell_angle_beta   92.740                                                       
_cell_angle_gamma  90.000                                                       
                                                                                
_shelx_F_squared_multiplier     1.000                                           
                                                                                
loop_                                                                           
 _refln_index_h                                                                 
 _refln_index_k                                                                 
 _refln_index_l                                                                 
 _refln_F_squared_calc                                                          
 _refln_F_squared_meas                                                          
 _refln_F_squared_sigma                                                         
 _refln_observed_status                                                         
   2   0   0       4732.86       4257.30       192.82 o                         
   4   0   0      78519.62      83887.07      1843.53 o                         
   6   0   0       6476.60       6449.42        66.51 o                         
   8   0   0      24801.91      26347.67       211.06 o                         
  10   0   0        408.74        505.21        19.41 o                         
  12   0   0        678.22        763.26        35.03 o                         
  14   0   0        100.30        128.33        22.76 o                         
  16   0   0         12.95         13.08        18.81 o                         
   1   1   0       8407.96       7463.36        57.15 o                         
   3   1   0      44143.16      41092.12      1036.24 o                         
   5   1   0        857.83        812.52        11.86 o                         
   7   1   0       9175.38       9254.61        58.14 o                         
   9   1   0        744.91        710.09        15.52 o                         
  11   1   0       1963.54       1992.13        32.61 o                         
  13   1   0        232.31        207.51        17.11 o                         
  15   1   0        593.37        466.20        28.24 o                         
   0   2   0      67114.15      67991.27      2171.27 o                         
   2   2   0        123.65        118.78         5.47 o                         
   4   2   0       1144.70       1100.81        15.36 o                         
   6   2   0         27.85         -0.79         1.89 o                         
   8   2   0        945.39        928.02        18.31 o                         
  10   2   0       1001.44       1047.77        17.63 o                         
  12   2   0          6.08         19.09         7.18 o                         
  14   2   0       1176.68       1111.20        45.43 o                         
  16   2   0          3.01         29.77        16.79 o                         
   1   3   0       3896.46       3828.85        33.88 o                         
   3   3   0       5936.41       5531.84        47.47 o                         
   5   3   0        184.75        220.49        11.24 o                         
   7   3   0         71.46         87.97         7.67 o                         
   9   3   0       1748.52       1851.36        26.78 o                         
  11   3   0         12.93         17.68         5.39 o                         
  13   3   0         51.09         12.23        12.06 o                         
  15   3   0         58.26         32.15        16.18 o                         
   0   4   0       6888.11       7162.40        91.24 o                         
   2   4   0        695.59        631.96        15.91 o                         
   4   4   0         83.39        139.26         8.65 o                         
   6   4   0        323.57        324.07        13.18 o                         
   8   4   0        328.14        331.89        14.51 o                         
  10   4   0          2.47          0.29         5.21 o                         
  12   4   0         35.98         47.35         8.50 o                         
  14   4   0          2.76         19.46        10.51 o                         
   1   5   0        399.45        379.77        13.56 o                         
   3   5   0       4267.88       4305.63        47.19 o                         
   5   5   0          3.88          2.26         4.95 o                         
   7   5   0          0.33         -1.60         4.63 o                         
   9   5   0        904.75        938.19        24.53 o                         
  11   5   0          0.04         16.93         7.23 o                         
  13   5   0         27.36         -1.06        13.97 o                         
   0   6   0         85.15        144.66        15.48 o                         
   2   6   0        320.26        345.50        15.12 o                         
   4   6   0        342.44        347.70        20.49 o                         
   6   6   0          1.03          7.73         5.97 o                         
   8   6   0         15.90          1.56         7.81 o                         
  10   6   0          1.48          1.64         7.63 o                         
  12   6   0          2.82         10.28        12.96 o                         
   1   7   0        135.20        130.10        11.10 o                         
   3   7   0       2070.50       2095.59        38.25 o                         
   5   7   0          5.26         -2.14         7.30 o                         
   7   7   0         77.20         85.38        14.49 o                         
   9   7   0        301.01        345.93        22.55 o                         
   0   8   0        392.01        638.25        41.41 o                         
   2   8   0         11.69         27.92        12.17 o                         
   4   8   0          0.23          3.63        10.93 o                         
   6   8   0        267.53        241.22        21.06 o                         
 -15   1   1        415.12        346.23        31.35 o                         
 -13   1   1         20.70         19.23         6.41 o                         
 -11   1   1       9212.18       9631.29        78.67 o                         
  -9   1   1        851.12        833.86        17.43 o                         
  -7   1   1      10811.15      11866.68        72.35 o                         
  -5   1   1         47.23         60.13         3.88 o                         
  -1   1   1       1997.87       1905.76        35.46 o                         
   5   1   1       9130.57       8849.28        56.58 o                         
   7   1   1      13176.62      14430.80        82.06 o                         
   9   1   1       6707.75       6748.87        60.16 o                         
  11   1   1       2020.58       2023.50        27.80 o                         
  13   1   1          1.72         -5.46         5.46 o                         
  15   1   1        232.00        201.32        23.52 o                         
 -16   2   1          0.15          9.94        15.35 o                         
 -14   2   1        823.73        779.08        31.06 o                         
 -12   2   1         22.53         11.64         5.55 o                         
 -10   2   1          3.36         21.69         5.02 o                         
  -8   2   1         56.71         53.00         4.96 o                         
  -6   2   1       1623.35       1532.95        21.51 o                         
  -4   2   1       1405.92       1370.57        18.90 o                         
  -2   2   1       9820.00       9251.20        56.84 o                         
   0   2   1      21440.06      19840.92       111.59 o                         
   2   2   1       8484.68       7385.91        85.39 o                         
   4   2   1         30.48         39.68         4.63 o                         
   6   2   1       1463.14       1484.75        20.71 o                         
   8   2   1       1234.96       1102.29        20.74 o                         
  10   2   1        445.38        427.32        11.59 o                         
  12   2   1        285.59        268.16        14.59 o                         
  14   2   1        313.00        298.54        20.91 o                         
  16   2   1         65.23         49.39        18.73 o                         
 -15   3   1          4.60        -18.06        18.06 o                         
 -13   3   1         53.16         48.75        10.21 o                         
 -11   3   1        902.63        888.06        19.65 o                         
  -9   3   1         34.39         36.51         5.13 o                         
  -7   3   1        988.00       1068.84        18.98 o                         
  -5   3   1        177.49        209.76         7.70 o                         
  -3   3   1         14.42         48.34         5.02 o                         
  -1   3   1          0.38          3.75         2.44 o                         
   1   3   1       7886.74       8463.77        58.22 o                         
   3   3   1       1769.14       1751.67        22.39 o                         
   5   3   1         16.85         41.85         5.04 o                         
   7   3   1        214.13        213.99        11.83 o                         
   9   3   1       4393.98       4502.07        49.68 o                         
  11   3   1         90.21         99.98         8.15 o                         
  13   3   1         10.98          5.97         7.71 o                         
  15   3   1         55.66         11.58        13.52 o                         
 -14   4   1        156.73        112.80        18.95 o                         
 -12   4   1        364.44        384.38        19.27 o                         
 -10   4   1         16.96          6.50         5.32 o                         
  -8   4   1         28.43         35.81         6.63 o                         
  -6   4   1        424.07        428.96        15.35 o                         
  -4   4   1       1087.68       1125.73        21.41 o                         
  -2   4   1        298.88        298.49        11.43 o                         
   0   4   1       5536.37       5238.67        49.86 o                         
   2   4   1       1261.64       1258.77        22.59 o                         
   4   4   1       2427.10       2616.27        31.86 o                         
   6   4   1       2559.05       2486.54        35.87 o                         
   8   4   1         38.93         50.49         6.94 o                         
  10   4   1          0.18         -1.09         4.54 o                         
  12   4   1       1546.39       1567.66        34.93 o                         
  14   4   1         30.96         10.29        12.24 o                         
 -13   5   1         63.84         47.83        14.73 o                         
 -11   5   1        301.31        313.70        16.39 o                         
  -9   5   1        284.92        299.77        17.01 o                         
  -7   5   1         65.07         55.88         8.14 o                         
  -5   5   1        216.32        195.29        10.68 o                         
  -3   5   1         20.45         15.67         4.33 o                         
  -1   5   1          5.18         -1.35         3.46 o                         
   1   5   1        114.01         95.23         8.36 o                         
   3   5   1         43.54         55.81         6.53 o                         
   5   5   1        100.45         93.84         9.65 o                         
   7   5   1        779.92        756.71        22.53 o                         
   9   5   1        195.12        183.48        12.74 o                         
  11   5   1         67.13         43.33         9.73 o                         
  13   5   1         10.12          1.90        11.27 o                         
 -12   6   1          9.43         43.04        22.20 o                         
 -10   6   1         24.16         24.67        10.08 o                         
  -8   6   1        326.92        312.33        20.16 o                         
  -6   6   1        504.26        526.15        23.96 o                         
  -4   6   1        510.30        533.10        17.82 o                         
  -2   6   1        570.03        585.11        18.15 o                         
   0   6   1       2640.51       2586.35        37.55 o                         
   2   6   1        600.43        590.03        18.24 o                         
   4   6   1        154.14        148.60        10.71 o                         
   6   6   1       1366.86       1390.22        34.62 o                         
   8   6   1        185.04        189.80        15.44 o                         
  10   6   1         55.01         36.49        10.88 o                         
  12   6   1        159.11        109.94        25.26 o                         
  -9   7   1         18.33         44.08        10.51 o                         
  -7   7   1          0.09          7.23        10.86 o                         
  -5   7   1          4.32         -2.25         7.15 o                         
  -3   7   1        170.50        165.44        13.38 o                         
  -1   7   1        136.24        119.60        11.16 o                         
   1   7   1          5.93          6.89         6.39 o                         
   3   7   1        409.94        488.94        19.66 o                         
   5   7   1          1.77         -7.79         7.79 o                         
   7   7   1         87.88         87.27        13.25 o                         
   9   7   1         54.84         60.19        13.87 o                         
  -6   8   1        223.17        221.35        22.85 o                         
  -4   8   1         30.27         20.06         9.98 o                         
  -2   8   1        305.76        362.45        23.12 o                         
   0   8   1        361.18        397.69        21.53 o                         
   2   8   1        179.15        170.84        14.63 o                         
   4   8   1        434.97        509.84        24.22 o                         
   6   8   1        196.60        154.20        20.70 o                         
 -16   0   2        156.97         68.69        32.87 o                         
 -14   0   2        441.49        559.76        33.84 o                         
 -12   0   2        661.90        660.19        26.14 o                         
 -10   0   2        974.06       1018.80        28.55 o                         
  -8   0   2      14825.47      16406.67       145.89 o                         
  -6   0   2       1642.10       1701.12        29.88 o                         
  -4   0   2     148992.45     134147.59      3607.23 o                         
   4   0   2      27972.53      26564.34       966.84 o                         
   6   0   2       1610.51       1489.07        30.52 o                         
   8   0   2       1780.58       1604.18        44.11 o                         
  10   0   2        343.25        386.11        23.69 o                         
  12   0   2        375.10        333.10        25.80 o                         
  14   0   2        434.65        415.77        34.47 o                         
  16   0   2          3.06          7.72        16.62 o                         
 -15   1   2        394.16        303.32        23.43 o                         
 -13   1   2         65.00         53.73         8.44 o                         
 -11   1   2       3330.30       3313.69        41.21 o                         
  -9   1   2        288.92        319.94        11.75 o                         
  -7   1   2       5903.29       6103.60        49.19 o                         
  -5   1   2       1153.53       1215.38        17.06 o                         
  -3   1   2       5433.38       5231.91        40.81 o                         
  -1   1   2      11241.08      10241.71        74.38 o                         
   1   1   2       1287.00       1110.53        26.15 o                         
   3   1   2       4982.77       4474.82        73.62 o                         
   5   1   2       4522.17       4440.63        33.91 o                         
   7   1   2       2473.47       2511.01        23.67 o                         
   9   1   2          1.80         15.14         3.56 o                         
  11   1   2        121.23        112.90        10.38 o                         
  13   1   2        101.21        111.35        12.98 o                         
  15   1   2        103.66         64.20        14.21 o                         
 -16   2   2          1.43        -14.40        14.40 o                         
 -14   2   2        374.29        254.53        22.24 o                         
 -12   2   2         88.33         83.14        10.04 o                         
 -10   2   2       4386.39       4546.55        41.41 o                         
  -8   2   2         12.04          9.96         3.37 o                         
  -6   2   2        782.04        897.89        15.83 o                         
  -4   2   2       4599.86       4737.28        48.44 o                         
  -2   2   2      21628.57      20958.95       141.66 o                         
   0   2   2      18935.35      18018.33       107.62 o                         
   2   2   2       8925.18       8861.67        55.20 o                         
   4   2   2        531.10        507.45        11.69 o                         
   6   2   2       3883.50       3964.32        36.44 o                         
   8   2   2       3119.02       3123.13        34.09 o                         
  10   2   2         40.00         46.96         5.16 o                         
  12   2   2        104.64         94.23        12.01 o                         
  14   2   2        641.27        637.21        26.75 o                         
  16   2   2         20.65         -3.11        17.16 o                         
 -15   3   2        185.63        152.56        19.34 o                         
 -13   3   2         24.00         23.86         8.98 o                         
 -11   3   2        126.07        117.35         9.53 o                         
  -9   3   2       1031.58       1005.40        20.08 o                         
  -7   3   2        331.68        362.43        11.27 o                         
  -5   3   2        129.58        131.73         7.33 o                         
  -3   3   2       6151.34       6506.27        51.89 o                         
  -1   3   2        686.68        659.32        14.85 o                         
   1   3   2       4151.15       4574.52        41.72 o                         
   3   3   2       4098.81       3897.03        41.07 o                         
   5   3   2      13180.00      13243.90        91.60 o                         
   7   3   2         14.73          9.97         4.76 o                         
   9   3   2        171.09        200.43        11.65 o                         
  11   3   2        487.18        482.86        15.64 o                         
  13   3   2         69.99         52.63        11.79 o                         
  15   3   2         33.78         21.92        17.70 o                         
 -14   4   2         15.99         -3.00        14.80 o                         
 -12   4   2         89.64         87.18        11.41 o                         
 -10   4   2         15.04         13.56         6.71 o                         
  -8   4   2         78.24         82.42         8.25 o                         
  -6   4   2          6.70          6.93         3.99 o                         
  -4   4   2       2085.16       2154.00        32.03 o                         
  -2   4   2       2980.39       2808.20        37.97 o                         
   0   4   2        166.26        116.42         8.38 o                         
   2   4   2       1663.99       1583.73        23.77 o                         
   4   4   2         90.79         73.09         7.50 o                         
   6   4   2         40.29         29.59         5.68 o                         
   8   4   2          9.84          9.33         5.67 o                         
  10   4   2         79.89         59.93         8.00 o                         
  12   4   2         90.26         88.13        13.45 o                         
  14   4   2         38.84         36.47        12.20 o                         
 -13   5   2         10.73         -7.78        11.77 o                         
 -11   5   2        249.26        231.92        15.03 o                         
  -9   5   2        101.43         96.11         9.25 o                         
  -7   5   2         15.28         10.42         5.33 o                         
  -5   5   2        791.31        740.98        20.21 o                         
  -3   5   2       1031.55       1088.22        22.66 o                         
  -1   5   2       1708.38       1600.06        27.63 o                         
   1   5   2        956.16        942.96        21.12 o                         
   3   5   2       1347.42       1245.91        23.56 o                         
   5   5   2       4021.55       3977.40        51.80 o                         
   7   5   2         42.63         27.69         5.47 o                         
   9   5   2        403.71        426.84        22.40 o                         
  11   5   2        234.04        220.69        15.65 o                         
  13   5   2          1.09        -12.57        12.57 o                         
 -12   6   2         83.49         75.84        19.30 o                         
 -10   6   2        137.60        169.27        17.28 o                         
  -8   6   2          0.14         -6.90         6.90 o                         
  -6   6   2         48.45         46.33         8.98 o                         
  -4   6   2        291.50        266.39        14.43 o                         
  -2   6   2         17.71         30.85         5.94 o                         
   0   6   2        350.60        353.19        15.38 o                         
   2   6   2          0.77         -4.22         4.22 o                         
   4   6   2        101.23        108.11        10.51 o                         
   6   6   2         61.53         53.36        10.99 o                         
   8   6   2        149.67        123.11        13.75 o                         
  10   6   2          0.91         -8.70        10.37 o                         
  12   6   2         69.15         82.83        19.53 o                         
  -9   7   2         12.46         23.46         9.17 o                         
  -7   7   2        536.06        523.49        26.52 o                         
  -5   7   2        415.58        390.69        21.29 o                         
  -3   7   2         34.78          7.64         7.30 o                         
  -1   7   2       1166.35       1209.99        28.23 o                         
   1   7   2        150.36        155.22        13.14 o                         
   3   7   2         89.43         52.72         9.18 o                         
   5   7   2        483.23        460.46        25.39 o                         
   7   7   2        125.08        121.96        13.93 o                         
   9   7   2         84.13         55.93        15.84 o                         
  -6   8   2         24.09          5.78        11.20 o                         
  -4   8   2         39.23         37.84        13.21 o                         
  -2   8   2          6.77         -7.88         7.88 o                         
   0   8   2         24.77         32.32         9.06 o                         
   2   8   2        202.33        216.41        17.83 o                         
   4   8   2         20.46         23.25        12.17 o                         
   6   8   2         11.80          1.31        13.49 o                         
 -15   1   3       1948.44       1799.51        49.77 o                         
 -13   1   3        204.13        216.18        14.44 o                         
 -11   1   3         63.95         80.03         9.81 o                         
  -9   1   3       9003.51       9430.64        83.50 o                         
  -7   1   3        467.34        604.36        12.52 o                         
  -5   1   3       1919.09       2041.08        22.24 o                         
  -3   1   3        732.38        778.36        12.35 o                         
  -1   1   3         18.14         35.25         2.52 o                         
   1   1   3       3205.90       3180.10        36.26 o                         
   3   1   3       4331.52       4231.87       104.67 o                         
   5   1   3      21176.37      21942.40       113.38 o                         
   7   1   3          0.38         12.70         4.13 o                         
   9   1   3       1697.65       1658.47        28.84 o                         
  11   1   3       1508.41       1523.05        31.10 o                         
  13   1   3         16.61          3.72         7.19 o                         
  15   1   3         34.39        101.34        25.14 o                         
 -16   2   3          6.26         23.70        20.94 o                         
 -14   2   3         74.66         79.54        13.36 o                         
 -12   2   3        425.45        405.69        17.31 o                         
 -10   2   3          0.21         20.35         3.61 o                         
  -8   2   3        160.59        155.58         8.62 o                         
  -6   2   3      10196.99       9913.32        68.24 o                         
  -4   2   3        570.87        519.65        13.96 o                         
  -2   2   3       1875.43       1731.43        20.29 o                         
   0   2   3         37.15         94.52         5.28 o                         
   2   2   3        228.21        182.93         6.34 o                         
   4   2   3        780.93        674.37        13.41 o                         
   6   2   3        415.07        402.09        10.40 o                         
   8   2   3       2119.64       2097.55        23.95 o                         
  10   2   3        172.58        166.44         8.02 o                         
  12   2   3         62.41         38.84         8.26 o                         
  14   2   3         29.33         19.49        10.84 o                         
  16   2   3         25.23         52.50        24.50 o                         
 -15   3   3        233.68        209.34        20.39 o                         
 -13   3   3         38.88         55.71         9.34 o                         
 -11   3   3          4.30         -4.14         4.14 o                         
  -9   3   3       1194.00       1187.49        23.96 o                         
  -7   3   3          4.36          9.94         3.27 o                         
  -5   3   3        949.67        960.13        19.06 o                         
  -3   3   3       2143.91       2467.72        30.05 o                         
  -1   3   3        125.98        161.75         8.31 o                         
   1   3   3       1002.09       1077.31        17.46 o                         
   3   3   3         10.08         57.71         5.61 o                         
   5   3   3      10965.77      10947.11        83.86 o                         
   7   3   3       1773.76       1773.37        28.16 o                         
   9   3   3          0.78         55.68         6.49 o                         
  11   3   3       1445.32       1518.05        34.72 o                         
  13   3   3          3.51          1.71        10.10 o                         
  15   3   3          2.54         40.57        20.29 o                         
 -14   4   3        166.34        152.61        17.97 o                         
 -12   4   3        516.94        519.73        22.88 o                         
 -10   4   3         81.22         67.80         8.56 o                         
  -8   4   3        108.31         96.95         9.52 o                         
  -6   4   3       2616.61       2605.48        30.42 o                         
  -4   4   3          4.73         12.70         3.65 o                         
  -2   4   3        656.10        574.51        16.57 o                         
   0   4   3       1860.79       2132.92        28.57 o                         
   2   4   3       1655.17       1424.42        21.73 o                         
   4   4   3       1177.64       1240.46        25.10 o                         
   6   4   3        686.47        699.88        18.51 o                         
   8   4   3       6014.19       6071.45        62.79 o                         
  10   4   3         85.03         75.64         8.96 o                         
  12   4   3          6.76         23.10         8.12 o                         
  14   4   3        512.94        652.22        53.79 o                         
 -13   5   3         31.59         36.14        16.44 o                         
 -11   5   3         12.13          3.05         9.17 o                         
  -9   5   3          2.05         19.22         5.98 o                         
  -7   5   3        830.79        806.14        23.70 o                         
  -5   5   3         38.72          8.51         4.82 o                         
  -3   5   3         96.08         98.42         8.36 o                         
  -1   5   3        101.04         67.52         7.38 o                         
   1   5   3        201.67        231.11        12.67 o                         
   3   5   3       1184.49       1169.62        22.88 o                         
   5   5   3        304.18        297.94        15.14 o                         
   7   5   3          1.42          2.49         4.94 o                         
   9   5   3        224.92        247.26        14.40 o                         
  11   5   3         32.39         31.13         8.74 o                         
  13   5   3         16.29         -9.38        14.37 o                         
 -12   6   3        314.78        278.63        26.18 o                         
 -10   6   3          0.16         -7.77         7.77 o                         
  -8   6   3         85.91         69.06         9.84 o                         
  -6   6   3        512.02        543.19        21.85 o                         
  -4   6   3        674.62        723.72        21.48 o                         
  -2   6   3        674.62        585.62        18.95 o                         
   0   6   3        267.44        311.84        15.34 o                         
   2   6   3       2854.79       2654.90        37.95 o                         
   4   6   3         24.45         32.52         6.23 o                         
   6   6   3         57.76         70.75         8.13 o                         
   8   6   3       1152.70       1176.22        29.64 o                         
  10   6   3          5.21          9.83         8.52 o                         
  12   6   3          0.89        -17.34        17.34 o                         
  -9   7   3         74.15         86.86        11.93 o                         
  -7   7   3        159.62        146.25        15.65 o                         
  -5   7   3          8.42         -5.53         7.07 o                         
  -3   7   3         11.96         -3.55         6.72 o                         
  -1   7   3         19.58         35.82         7.01 o                         
   1   7   3        552.33        534.31        19.17 o                         
   3   7   3        321.93        342.53        20.05 o                         
   5   7   3        782.02        767.06        29.73 o                         
   7   7   3         47.19         47.35        10.03 o                         
   9   7   3         50.01         44.67        11.41 o                         
  -6   8   3        209.34        191.96        18.01 o                         
  -4   8   3        468.35        534.02        26.24 o                         
  -2   8   3          3.24         -6.29         8.78 o                         
   0   8   3        703.59        750.90        27.43 o                         
   2   8   3        385.43        372.57        22.51 o                         
   4   8   3         64.08         15.42        11.78 o                         
   6   8   3         16.78         10.52        12.48 o                         
 -16   0   4          4.30          1.64        32.18 o                         
 -14   0   4        314.97        340.99        27.87 o                         
 -12   0   4       2463.16       2539.98        60.66 o                         
 -10   0   4       1524.81       1456.05        35.62 o                         
  -8   0   4       1809.07       2059.12        41.23 o                         
  -6   0   4      24120.19      25167.49       179.45 o                         
  -4   0   4       7243.26       8041.08        80.06 o                         
  -2   0   4        267.59        247.71         8.71 o                         
   0   0   4       2527.29       1626.08        51.80 o                         
   2   0   4       2482.39       2601.10       146.40 o                         
   4   0   4        132.61         95.65         6.75 o                         
   6   0   4          2.81         14.89         4.00 o                         
   8   0   4        617.00        620.09        23.25 o                         
  10   0   4       2208.30       2299.03        59.28 o                         
  12   0   4        142.26        148.73        19.07 o                         
  14   0   4        507.39        510.78        34.20 o                         
  16   0   4          7.53         26.35        44.27 o                         
 -15   1   4        488.77        419.25        28.80 o                         
 -13   1   4        196.40        170.83        13.77 o                         
 -11   1   4        413.34        415.67        16.06 o                         
  -9   1   4        432.68        496.49        15.59 o                         
  -7   1   4       1660.62       1620.93        21.47 o                         
  -5   1   4         15.09         15.12         2.35 o                         
  -3   1   4        316.97        307.07         7.19 o                         
  -1   1   4       3462.58       3067.59        59.41 o                         
   1   1   4       1885.56       1717.71        22.09 o                         
   3   1   4          0.03          1.46         1.20 o                         
   5   1   4         31.88         41.70         3.11 o                         
   7   1   4          2.65          2.98         1.60 o                         
   9   1   4        252.50        246.66         7.67 o                         
  11   1   4         98.55         88.46         9.05 o                         
  13   1   4         57.04         46.93         9.86 o                         
  15   1   4          6.72          8.13        13.00 o                         
 -16   2   4         28.29         37.78        16.80 o                         
 -14   2   4       1295.48       1257.54        40.18 o                         
 -12   2   4        167.81        144.36        11.41 o                         
 -10   2   4          0.23          9.36         3.96 o                         
  -8   2   4        355.50        356.69        10.95 o                         
  -6   2   4      13671.86      14133.62        98.89 o                         
  -4   2   4        766.01        749.04        15.34 o                         
  -2   2   4         16.30         64.49         4.53 o                         
   0   2   4      15810.65      15420.38        94.99 o                         
   2   2   4       3843.39       3650.58        33.49 o                         
   4   2   4        208.48        203.68         9.42 o                         
   6   2   4          7.69          3.99         2.03 o                         
   8   2   4        607.59        611.81        13.65 o                         
  10   2   4        825.04        863.66        15.66 o                         
  12   2   4          4.88         -0.09         4.87 o                         
  14   2   4        488.87        513.20        25.85 o                         
  16   2   4          9.32        -20.19        22.51 o                         
 -15   3   4         22.35        -15.78        15.78 o                         
 -13   3   4        201.51        169.28        15.51 o                         
 -11   3   4        430.68        463.15        17.02 o                         
  -9   3   4       1914.24       1830.96        28.12 o                         
  -7   3   4         17.52         36.29         4.70 o                         
  -5   3   4       1079.83       1149.63        23.14 o                         
  -3   3   4       8827.36       9165.24        67.11 o                         
  -1   3   4        354.96        323.84        10.04 o                         
   1   3   4       2887.38       3037.59        31.87 o                         
   3   3   4       1170.11       1113.59        16.95 o                         
   5   3   4        522.13        523.21        14.37 o                         
   7   3   4        165.18        189.30        10.65 o                         
   9   3   4        449.78        453.98        14.26 o                         
  11   3   4        468.58        457.78        13.57 o                         
  13   3   4         49.36         81.68        11.32 o                         
  15   3   4         75.43         65.38        20.60 o                         
 -14   4   4         23.74         22.04        11.63 o                         
 -12   4   4         39.83         45.16         8.90 o                         
 -10   4   4          6.31          3.98         5.27 o                         
  -8   4   4          0.00         -2.92         2.92 o                         
  -6   4   4        769.30        783.68        18.90 o                         
  -4   4   4        636.98        597.37        17.05 o                         
  -2   4   4         44.56         42.93         5.62 o                         
   0   4   4       2633.96       2373.74        34.56 o                         
   2   4   4       2435.56       2433.35        29.86 o                         
   4   4   4        365.77        446.81        15.83 o                         
   6   4   4        119.85        110.68         8.92 o                         
   8   4   4        372.15        411.23        15.66 o                         
  10   4   4        273.81        275.98        15.38 o                         
  12   4   4        963.21        960.55        34.13 o                         
  14   4   4         66.35         91.62        16.56 o                         
 -13   5   4          1.76        -12.00        12.00 o                         
 -11   5   4        149.73        157.27        12.67 o                         
  -9   5   4       2305.48       2339.65        41.40 o                         
  -7   5   4          2.70         -4.94         4.94 o                         
  -5   5   4         76.53        114.55        10.57 o                         
  -3   5   4       3284.91       3165.23        41.77 o                         
  -1   5   4        104.67        128.67         9.56 o                         
   1   5   4         20.22         12.16         4.74 o                         
   3   5   4       1730.04       1752.07        30.61 o                         
   5   5   4       2918.66       2744.03        41.66 o                         
   7   5   4        142.84        138.52        11.26 o                         
   9   5   4        321.86        312.41        15.48 o                         
  11   5   4        608.05        589.00        21.52 o                         
  13   5   4        255.58        196.74        25.09 o                         
 -12   6   4         11.29         58.19        15.10 o                         
 -10   6   4         34.58         20.93         9.49 o                         
  -8   6   4        122.01        128.77        12.89 o                         
  -6   6   4        438.28        479.10        16.68 o                         
  -4   6   4         15.30         24.09         6.00 o                         
  -2   6   4         43.35         55.69         7.32 o                         
   0   6   4         43.67         42.34         7.16 o                         
   2   6   4        335.91        306.67        14.15 o                         
   4   6   4        132.66        114.27        11.15 o                         
   6   6   4         14.23          9.46         5.89 o                         
   8   6   4        226.83        308.95        18.12 o                         
  10   6   4        150.27        130.19        17.43 o                         
  12   6   4         97.67         92.21        20.45 o                         
  -9   7   4        528.85        464.57        26.75 o                         
  -7   7   4         26.91         22.28         9.05 o                         
  -5   7   4         91.76         68.33        10.86 o                         
  -3   7   4        410.18        393.12        19.60 o                         
  -1   7   4        133.77        140.51        11.75 o                         
   1   7   4         35.18          4.95         7.32 o                         
   3   7   4        695.83        752.24        26.00 o                         
   5   7   4        855.12        834.98        26.64 o                         
   7   7   4        232.36        228.00        17.88 o                         
   9   7   4        401.74        362.03        31.18 o                         
  -6   8   4        301.34        275.13        25.82 o                         
  -4   8   4         26.60         41.78        12.72 o                         
  -2   8   4          7.21         -4.94         7.98 o                         
   0   8   4        157.03        228.12        18.58 o                         
   2   8   4         70.18         70.53        11.93 o                         
   4   8   4         96.54        133.23        18.71 o                         
   6   8   4          3.38        -13.59        13.59 o                         
 -15   1   5         41.87         23.82        17.23 o                         
 -13   1   5        975.43        984.14        27.45 o                         
 -11   1   5        291.46        303.54        15.83 o                         
  -9   1   5       6341.21       6298.16        50.87 o                         
  -7   1   5       3097.84       3139.23        29.94 o                         
  -5   1   5        807.75        909.28        13.84 o                         
  -3   1   5        727.32        737.86        11.93 o                         
  -1   1   5      43755.08      44381.48       971.20 o                         
   1   1   5        387.45        407.36         7.95 o                         
   3   1   5       7308.72       7053.24        80.71 o                         
   5   1   5       1579.36       1901.38        23.40 o                         
   7   1   5        533.53        568.88        10.92 o                         
   9   1   5        536.07        543.03        13.21 o                         
  11   1   5        623.47        639.89        20.24 o                         
  13   1   5        299.73        357.02        19.24 o                         
  15   1   5         53.15         41.52        10.73 o                         
 -16   2   5          5.13          3.73        16.99 o                         
 -14   2   5        105.74        103.92        11.68 o                         
 -12   2   5        326.87        344.69        16.50 o                         
 -10   2   5       2417.43       2337.95        31.72 o                         
  -8   2   5        128.25        121.49         7.90 o                         
  -6   2   5        482.40        386.23        11.22 o                         
  -4   2   5       5105.90       4941.28        45.80 o                         
  -2   2   5       2814.61       2836.44        27.53 o                         
   0   2   5        271.01        283.23         8.33 o                         
   2   2   5       1196.59       1121.04        14.39 o                         
   4   2   5         16.03         12.30         2.58 o                         
   6   2   5         69.08         72.05         5.32 o                         
   8   2   5        401.06        397.28        11.97 o                         
  10   2   5         52.83         48.07         5.89 o                         
  12   2   5          5.11         -5.85         5.85 o                         
  14   2   5        109.57        126.03        14.51 o                         
  16   2   5         78.78         67.43        24.10 o                         
 -15   3   5         13.72         13.76        15.15 o                         
 -13   3   5        111.55        122.19        11.87 o                         
 -11   3   5         33.68         36.65         5.54 o                         
  -9   3   5       2505.37       2578.57        41.26 o                         
  -7   3   5         15.01         21.94         4.41 o                         
  -5   3   5         98.04        120.28         8.55 o                         
  -3   3   5       3680.57       3766.67        40.24 o                         
  -1   3   5       1619.21       1602.96        22.10 o                         
   1   3   5       3796.55       3646.17        34.82 o                         
   3   3   5       4910.31       4762.03        43.07 o                         
   5   3   5         97.30        109.29         8.12 o                         
   7   3   5       1131.91       1108.58        22.71 o                         
   9   3   5        346.12        345.61        12.71 o                         
  11   3   5        443.39        438.65        12.17 o                         
  13   3   5          7.45          9.45         9.39 o                         
  15   3   5         73.63         98.67        21.14 o                         
 -14   4   5          3.86          6.46        13.42 o                         
 -12   4   5        149.27        142.03        13.96 o                         
 -10   4   5        743.83        749.59        19.12 o                         
  -8   4   5         28.89         26.72         5.13 o                         
  -6   4   5       4209.10       4060.59        44.70 o                         
  -4   4   5       1068.71       1040.81        22.47 o                         
  -2   4   5          0.33         10.98         3.60 o                         
   0   4   5       5295.54       5515.19        60.40 o                         
   2   4   5        657.22        620.84        14.89 o                         
   4   4   5        492.61        482.01        15.65 o                         
   6   4   5        937.80       1011.97        22.40 o                         
   8   4   5        919.74        937.79        22.81 o                         
  10   4   5        341.51        354.80        14.38 o                         
  12   4   5        297.74        383.61        29.56 o                         
  14   4   5        116.35        102.74        17.78 o                         
 -13   5   5         45.27         28.61        14.34 o                         
 -11   5   5         74.17         90.61        12.16 o                         
  -9   5   5        488.54        526.13        19.51 o                         
  -7   5   5        103.05        104.91         8.38 o                         
  -5   5   5        490.04        451.00        17.78 o                         
  -3   5   5         84.06         64.86         7.43 o                         
  -1   5   5        149.32        128.02         9.90 o                         
   1   5   5       1621.91       1533.96        28.57 o                         
   3   5   5          0.48         -3.23         3.23 o                         
   5   5   5       1055.93       1113.70        26.65 o                         
   7   5   5         90.64         95.02         9.54 o                         
   9   5   5         16.50         13.68         6.22 o                         
  11   5   5         43.71         53.30         8.86 o                         
  13   5   5        247.11        212.25        28.93 o                         
 -12   6   5        127.11        149.45        24.21 o                         
 -10   6   5         13.79         -3.81         8.79 o                         
  -8   6   5         42.95         46.15         9.57 o                         
  -6   6   5       4749.96       4631.21        57.06 o                         
  -4   6   5        408.42        409.09        18.20 o                         
  -2   6   5       2824.64       2574.92        39.69 o                         
   0   6   5       2204.76       2061.30        34.96 o                         
   2   6   5       1671.52       1557.43        28.81 o                         
   4   6   5        664.57        573.53        20.73 o                         
   6   6   5         78.91         88.25        10.67 o                         
   8   6   5         32.91         42.31         8.36 o                         
  10   6   5        136.95        109.31        18.78 o                         
  12   6   5         33.28         54.11        26.53 o                         
  -9   7   5         49.91         74.38        13.93 o                         
  -7   7   5         28.87         38.14        11.06 o                         
  -5   7   5         33.23         32.90         9.09 o                         
  -3   7   5       1065.46        969.30        26.89 o                         
  -1   7   5          6.58         -6.59         6.59 o                         
   1   7   5        365.68        343.41        17.76 o                         
   3   7   5       1057.82       1110.32        32.71 o                         
   5   7   5        112.51        122.95        13.22 o                         
   7   7   5        433.59        428.34        25.57 o                         
   9   7   5        203.55        136.85        22.75 o                         
  -6   8   5         81.61         63.70        15.51 o                         
  -4   8   5        203.03         98.69        15.77 o                         
  -2   8   5        216.22        251.79        19.64 o                         
   0   8   5          9.80         18.36        10.17 o                         
   2   8   5          7.68        -10.30        10.30 o                         
   4   8   5         60.20         44.76        14.33 o                         
   6   8   5         52.68         92.57        15.18 o                         
 -16   0   6         12.97        -20.44        20.44 o                         
 -14   0   6          0.17         11.92        18.78 o                         
 -12   0   6         46.25        126.71        18.91 o                         
 -10   0   6       1120.51       1105.64        31.75 o                         
  -8   0   6         10.62         12.49         4.07 o                         
  -6   0   6       6047.21       5963.69        62.99 o                         
  -4   0   6      41949.12      42840.03       818.30 o                         
  -2   0   6       6218.04       5978.04       261.07 o                         
   0   0   6       4420.81       4611.51        49.96 o                         
   2   0   6      31689.79      32217.70       479.58 o                         
   4   0   6       5513.62       6198.84       100.65 o                         
   6   0   6        144.81        312.29        11.07 o                         
   8   0   6        327.62        264.64        12.50 o                         
  10   0   6        348.37        363.30        20.65 o                         
  12   0   6          1.02         19.92         7.64 o                         
  14   0   6         16.53         10.87        11.17 o                         
  16   0   6         45.69         37.39        59.70 o                         
 -15   1   6         25.35          1.95        11.17 o                         
 -13   1   6          9.35          5.77         9.22 o                         
 -11   1   6         15.48          9.98         5.52 o                         
  -9   1   6        327.49        348.70        10.99 o                         
  -7   1   6        952.86        895.66        15.67 o                         
  -5   1   6         24.40         13.39         2.54 o                         
  -3   1   6        206.08        188.80         5.83 o                         
  -1   1   6      10395.85       9758.22        59.43 o                         
   1   1   6        176.47        118.61         5.30 o                         
   3   1   6         99.35         73.61         3.56 o                         
   5   1   6         71.67         80.43         6.30 o                         
   7   1   6        311.17        319.13         9.45 o                         
   9   1   6        136.62        137.42         7.46 o                         
  11   1   6         21.66         23.00         5.59 o                         
  13   1   6         25.50         -2.96         6.58 o                         
  15   1   6          0.06          9.79        13.07 o                         
 -16   2   6          7.26         27.47        21.04 o                         
 -14   2   6          7.95         -7.07         9.10 o                         
 -12   2   6        101.10         91.01        10.48 o                         
 -10   2   6        652.27        663.36        16.09 o                         
  -8   2   6          9.03          4.68         3.78 o                         
  -6   2   6       2185.45       2142.10        27.32 o                         
  -4   2   6      16522.70      16421.63       104.88 o                         
  -2   2   6       3511.95       3294.18        29.83 o                         
   0   2   6      11372.15      11360.26        72.55 o                         
   2   2   6       4749.68       4608.74        38.94 o                         
   4   2   6         11.04         10.16         2.29 o                         
   6   2   6        450.91        448.89        10.20 o                         
   8   2   6       1309.01       1341.71        23.47 o                         
  10   2   6       1109.52       1174.99        21.63 o                         
  12   2   6          0.11          0.37         4.57 o                         
  14   2   6         25.58         35.62        11.70 o                         
 -15   3   6          0.85          4.11        13.00 o                         
 -13   3   6         16.37          3.17        10.22 o                         
 -11   3   6        196.41        214.40        12.95 o                         
  -9   3   6        818.20        841.32        19.28 o                         
  -7   3   6       2476.79       2462.35        34.46 o                         
  -5   3   6        301.38        296.06        13.08 o                         
  -3   3   6       1004.99        912.89        19.81 o                         
  -1   3   6      10921.17      10618.13        73.43 o                         
   1   3   6         88.00         96.02         7.19 o                         
   3   3   6       2804.91       2797.34        29.64 o                         
   5   3   6       1085.48       1039.24        20.09 o                         
   7   3   6          0.87         -0.51         3.33 o                         
   9   3   6          4.09         -0.13         3.91 o                         
  11   3   6         55.94         44.61         7.67 o                         
  13   3   6         92.26        104.87        17.56 o                         
  15   3   6        150.42        127.19        21.38 o                         
 -14   4   6          5.35          5.58        12.42 o                         
 -12   4   6          9.46         -3.40         7.22 o                         
 -10   4   6         64.38         58.72         7.80 o                         
  -8   4   6          4.82          4.67         3.86 o                         
  -6   4   6         74.49         87.54         8.34 o                         
  -4   4   6       1425.99       1369.83        25.11 o                         
  -2   4   6       2680.79       2574.95        34.50 o                         
   0   4   6       3655.19       3772.80        40.72 o                         
   2   4   6        229.22        220.70        12.18 o                         
   4   4   6       1684.58       1678.51        27.94 o                         
   6   4   6          3.21          1.68         4.03 o                         
   8   4   6       3238.88       3278.24        42.31 o                         
  10   4   6        325.63        331.58        15.03 o                         
  12   4   6        686.04        732.97        40.17 o                         
  14   4   6         91.15        105.14        19.11 o                         
 -13   5   6        294.45        233.45        24.94 o                         
 -11   5   6         76.32         67.83         9.49 o                         
  -9   5   6        168.08        211.56        14.79 o                         
  -7   5   6        947.09        919.01        21.94 o                         
  -5   5   6         11.27          9.20         4.56 o                         
  -3   5   6       3437.64       3531.20        43.40 o                         
  -1   5   6       6089.51       6064.50        62.81 o                         
   1   5   6       4265.76       4298.33        50.36 o                         
   3   5   6       1149.64       1201.74        25.17 o                         
   5   5   6       6098.29       6089.40        64.58 o                         
   7   5   6        285.60        250.42        14.04 o                         
   9   5   6        636.21        612.96        21.70 o                         
  11   5   6         35.79         56.43        11.90 o                         
  13   5   6         11.48         41.37        22.65 o                         
 -12   6   6         54.27          7.85        18.77 o                         
 -10   6   6          3.28          8.35        10.40 o                         
  -8   6   6        223.22        197.42        17.59 o                         
  -6   6   6        424.21        603.85        20.85 o                         
  -4   6   6        271.38        312.55        22.75 o                         
  -2   6   6         69.48         43.74         7.53 o                         
   0   6   6        268.20        243.64        13.67 o                         
   2   6   6       1323.67       1463.60        30.51 o                         
   4   6   6         52.80         47.66         8.01 o                         
   6   6   6          1.28          5.50         5.94 o                         
   8   6   6        153.37        166.49        13.66 o                         
  10   6   6         19.80         40.83        12.14 o                         
  -9   7   6         39.45          5.86        10.92 o                         
  -7   7   6        219.91        233.89        16.24 o                         
  -5   7   6          1.82         -5.94         7.24 o                         
  -3   7   6        770.46        680.84        22.37 o                         
  -1   7   6        413.15        445.82        20.72 o                         
   1   7   6       1033.84        976.19        25.36 o                         
   3   7   6        173.12        164.26        14.68 o                         
   5   7   6       1199.43       1193.79        32.44 o                         
   7   7   6        155.76        186.21        16.44 o                         
   9   7   6          3.12        -17.43        17.43 o                         
  -6   8   6        131.54        113.13        18.63 o                         
  -4   8   6       1073.10       1187.82        40.51 o                         
  -2   8   6         23.55         16.05        11.50 o                         
   0   8   6        254.87        332.33        20.75 o                         
   2   8   6        304.30        344.10        26.36 o                         
   4   8   6         34.18         64.73        16.28 o                         
   6   8   6        145.64        166.68        18.20 o                         
 -15   1   7        447.48        475.13        29.38 o                         
 -13   1   7        238.68        270.71        15.59 o                         
 -11   1   7        169.89        161.70        13.07 o                         
  -9   1   7         45.48         47.86         5.06 o                         
  -7   1   7       1198.25       1112.68        19.07 o                         
  -5   1   7       1299.51       1396.01        19.32 o                         
  -3   1   7        530.34        543.36        11.30 o                         
  -1   1   7      47611.62      50204.71      1258.19 o                         
   1   1   7       1078.97       1057.50        15.14 o                         
   3   1   7         14.99         28.98         3.69 o                         
   5   1   7      10694.51      10509.47        80.92 o                         
   7   1   7        216.43        194.57         7.66 o                         
   9   1   7        723.54        744.63        15.92 o                         
  11   1   7         35.12         18.58         6.02 o                         
  13   1   7        282.43        308.26        17.82 o                         
  15   1   7          0.08        -13.88        16.37 o                         
 -16   2   7          1.71         35.21        23.24 o                         
 -14   2   7          6.77          2.36        13.29 o                         
 -12   2   7        167.86        170.10        12.53 o                         
 -10   2   7          0.14         -3.25         3.33 o                         
  -8   2   7          0.32         -0.91         2.39 o                         
  -6   2   7        252.37        245.84        10.15 o                         
  -4   2   7       3438.24       3288.68        34.69 o                         
  -2   2   7       1411.91       1305.93        17.57 o                         
   0   2   7        471.48        467.70        11.35 o                         
   2   2   7       3224.07       3032.86        28.62 o                         
   4   2   7        607.95        541.37        11.00 o                         
   6   2   7       1229.90       1229.82        17.27 o                         
   8   2   7        521.08        505.44        14.54 o                         
  10   2   7        167.55        196.43        10.07 o                         
  12   2   7          0.25         -3.55         3.55 o                         
  14   2   7         22.38          3.29        11.53 o                         
 -15   3   7         48.56         47.41        17.12 o                         
 -13   3   7        201.38        209.84        18.92 o                         
 -11   3   7        178.01        186.46        13.05 o                         
  -9   3   7         78.07         75.54         7.23 o                         
  -7   3   7       1828.51       1854.98        27.08 o                         
  -5   3   7         74.71         65.26         6.19 o                         
  -3   3   7        139.94        152.41         9.55 o                         
  -1   3   7       9792.30       9527.50        66.19 o                         
   1   3   7        965.46       1026.96        18.20 o                         
   3   3   7       1045.76       1056.76        17.35 o                         
   5   3   7       4454.13       4344.62        45.70 o                         
   7   3   7        325.10        352.17        12.38 o                         
   9   3   7        285.82        253.20        10.48 o                         
  11   3   7        405.65        424.77        18.00 o                         
  13   3   7         72.23         52.00        13.32 o                         
  15   3   7        292.86        282.27        32.66 o                         
 -14   4   7         20.87         38.13        19.71 o                         
 -12   4   7          8.08         12.08         8.79 o                         
 -10   4   7        334.44        348.77        16.40 o                         
  -8   4   7         80.73         69.85         7.74 o                         
  -6   4   7          0.87          3.05         3.87 o                         
  -4   4   7       5155.14       5113.63        53.28 o                         
  -2   4   7        349.03        347.31        11.86 o                         
   0   4   7       1214.84       1199.72        22.96 o                         
   2   4   7       7341.86       7339.23        64.78 o                         
   4   4   7        608.72        650.91        17.50 o                         
   6   4   7        287.28        303.46        13.17 o                         
   8   4   7       5056.03       5229.65        57.89 o                         
  10   4   7        147.21        145.60        10.64 o                         
  12   4   7        939.08        898.10        39.55 o                         
  14   4   7        146.83         96.92        17.98 o                         
 -13   5   7        338.68        337.92        34.71 o                         
 -11   5   7        184.52        161.95        14.83 o                         
  -9   5   7         64.97         60.76         7.05 o                         
  -7   5   7       1448.15       1394.40        27.70 o                         
  -5   5   7          7.63          9.26         5.35 o                         
  -3   5   7       2402.98       2320.87        35.76 o                         
  -1   5   7         10.54         25.50         5.05 o                         
   1   5   7       3698.93       3514.30        44.46 o                         
   3   5   7       1668.84       1622.52        31.35 o                         
   5   5   7        699.75        704.79        21.07 o                         
   7   5   7         23.96         33.24         6.62 o                         
   9   5   7       1563.90       1603.34        32.64 o                         
  11   5   7        115.98         82.09        13.64 o                         
  13   5   7        139.06         92.61        35.14 o                         
 -12   6   7          0.66         36.68        17.04 o                         
 -10   6   7       2347.67       2405.86        55.27 o                         
  -8   6   7        135.58        108.21        13.75 o                         
  -6   6   7       2384.26       2297.98        40.60 o                         
  -4   6   7       3993.56       3839.17        57.38 o                         
  -2   6   7       2181.77       2045.69        36.85 o                         
   0   6   7        284.00        234.80        13.90 o                         
   2   6   7        652.81        663.45        21.01 o                         
   4   6   7         56.69         30.08         6.80 o                         
   6   6   7        108.37         93.52        12.54 o                         
   8   6   7        483.24        558.15        22.12 o                         
  10   6   7          1.21         16.45        18.29 o                         
  -9   7   7        160.09        109.75        15.74 o                         
  -7   7   7         48.25         31.79        11.39 o                         
  -5   7   7         58.57         58.01        12.49 o                         
  -3   7   7         24.98         21.41         7.14 o                         
  -1   7   7       1306.51       1314.66        29.62 o                         
   1   7   7          0.91          5.34         6.43 o                         
   3   7   7          6.74          0.93         7.09 o                         
   5   7   7         24.60         35.47         9.61 o                         
   7   7   7        830.74        887.38        40.20 o                         
   9   7   7        112.64         91.65        22.35 o                         
  -6   8   7          0.98        -16.45        20.54 o                         
  -4   8   7        277.59        239.28        25.44 o                         
  -2   8   7         32.74         53.94        12.25 o                         
   0   8   7         37.46         35.50        10.11 o                         
   2   8   7        279.16        297.57        23.03 o                         
   4   8   7        422.04        385.22        29.90 o                         
   6   8   7         24.59          2.84        13.97 o                         
 -16   0   8         80.09         88.57        41.10 o                         
 -14   0   8        118.45        132.74        24.96 o                         
 -12   0   8        523.12        531.42        32.71 o                         
 -10   0   8        330.53        382.36        21.17 o                         
  -8   0   8        672.64        781.15        24.07 o                         
  -6   0   8       1715.91       1921.42        34.70 o                         
  -4   0   8       9399.41       9572.98        84.28 o                         
  -2   0   8         17.32         28.03         4.25 o                         
   0   0   8       1875.02       1749.90        39.79 o                         
   2   0   8      31493.63      30666.53       877.96 o                         
   4   0   8       4590.51       5082.85        81.64 o                         
   6   0   8        687.58        840.29        24.74 o                         
   8   0   8       3759.68       3571.45        55.97 o                         
  10   0   8       2118.04       2173.70        42.30 o                         
  12   0   8          0.36         -3.92         9.87 o                         
  14   0   8          2.49         -1.10        14.49 o                         
  16   0   8        214.64        110.00        52.32 o                         
 -15   1   8        105.34         86.52        12.61 o                         
 -13   1   8          9.67         23.77         8.58 o                         
 -11   1   8          1.81         -4.96         4.96 o                         
  -9   1   8         26.90         19.87         3.61 o                         
  -7   1   8        304.46        302.82         8.74 o                         
  -5   1   8         91.09         94.86         6.10 o                         
  -3   1   8         50.29         42.29         3.87 o                         
  -1   1   8       4890.66       4613.58        41.56 o                         
   1   1   8          0.23          2.30         1.22 o                         
   3   1   8         39.78         27.07         3.36 o                         
   5   1   8        158.29        142.95         7.43 o                         
   7   1   8        822.03        824.08        14.69 o                         
   9   1   8        202.04        199.93         9.34 o                         
  11   1   8          6.69         -4.20         4.20 o                         
  13   1   8        145.55        134.13        13.21 o                         
  15   1   8         51.72         36.04        18.80 o                         
 -16   2   8         34.54         39.39        18.90 o                         
 -14   2   8        137.03        120.21        15.04 o                         
 -12   2   8        149.17        173.43         9.74 o                         
 -10   2   8         50.41         40.38         5.40 o                         
  -8   2   8        462.62        414.88        12.09 o                         
  -6   2   8       1499.63       1512.14        24.76 o                         
  -4   2   8       8840.67       8654.38        65.82 o                         
  -2   2   8        463.00        552.02        12.38 o                         
   0   2   8         26.06         22.06         2.08 o                         
   2   2   8      22978.40      23448.02       136.54 o                         
   4   2   8       3062.99       3067.32        32.25 o                         
   6   2   8       1906.70       2088.46        21.95 o                         
   8   2   8       1742.58       1724.39        26.78 o                         
  10   2   8       1927.29       1938.94        28.22 o                         
  12   2   8        132.25        118.35         8.31 o                         
  14   2   8         58.25         66.60        18.50 o                         
 -15   3   8        164.23        106.01        21.53 o                         
 -13   3   8        127.89        109.74        13.85 o                         
 -11   3   8        216.45        243.22        13.10 o                         
  -9   3   8          0.16          9.96         5.77 o                         
  -7   3   8         93.82        102.72         7.92 o                         
  -5   3   8         44.13         61.95         6.81 o                         
  -3   3   8        859.63        880.53        19.02 o                         
  -1   3   8      15963.35      15952.31       106.82 o                         
   1   3   8       1053.33        918.92        16.84 o                         
   3   3   8         44.27         57.52         4.79 o                         
   5   3   8       2726.57       2609.72        26.48 o                         
   7   3   8       1578.53       1658.78        25.11 o                         
   9   3   8          0.16         -5.17         5.17 o                         
  11   3   8        868.67        840.82        23.21 o                         
  13   3   8         85.59         61.08        11.35 o                         
  15   3   8         77.63         68.69        23.45 o                         
 -14   4   8          6.53        -12.43        12.43 o                         
 -12   4   8         85.82         73.72        11.24 o                         
 -10   4   8          7.63          6.99         4.17 o                         
  -8   4   8       1000.72        993.26        21.78 o                         
  -6   4   8        551.12        515.17        16.47 o                         
  -4   4   8       1259.21       1181.78        24.39 o                         
  -2   4   8          4.32         11.17         3.48 o                         
   0   4   8        850.37        725.24        17.04 o                         
   2   4   8       1231.89       1176.93        22.71 o                         
   4   4   8       2040.75       1928.80        27.55 o                         
   6   4   8        827.42        833.46        19.86 o                         
   8   4   8        451.05        465.76        17.72 o                         
  10   4   8        754.55        797.61        18.80 o                         
  12   4   8        139.71        143.40        17.39 o                         
  14   4   8          0.55        -15.51        30.51 o                         
 -13   5   8         87.61         84.59        18.50 o                         
 -11   5   8         73.38         69.57        11.06 o                         
  -9   5   8        129.24        118.79         9.60 o                         
  -7   5   8       1226.32       1355.72        27.89 o                         
  -5   5   8        279.52        283.77        15.47 o                         
  -3   5   8       4803.98       4823.30        55.08 o                         
  -1   5   8       4839.72       4768.04        51.40 o                         
   1   5   8       6969.21       6632.79        67.27 o                         
   3   5   8        306.66        304.67        14.40 o                         
   5   5   8          3.84         11.92         6.92 o                         
   7   5   8       1186.09       1255.36        27.32 o                         
   9   5   8        271.53        309.11        21.14 o                         
  11   5   8        227.66        245.97        19.12 o                         
  13   5   8         85.76         18.42        15.28 o                         
 -12   6   8        105.61        109.54        17.73 o                         
 -10   6   8        451.63        607.67        25.99 o                         
  -8   6   8         62.87         47.58        10.74 o                         
  -6   6   8        706.34        736.66        22.28 o                         
  -4   6   8         47.07         40.74         6.98 o                         
  -2   6   8       2508.50       2642.75        41.65 o                         
   0   6   8          0.72         -5.09         5.09 o                         
   2   6   8        525.81        503.81        18.94 o                         
   4   6   8        135.59        139.73        12.35 o                         
   6   6   8        667.61        719.15        21.81 o                         
   8   6   8         58.74         76.04         9.88 o                         
  10   6   8        120.31         53.76        13.16 o                         
  -9   7   8         51.70         31.76        12.75 o                         
  -7   7   8        168.78        178.14        16.10 o                         
  -5   7   8         65.06         38.21         9.41 o                         
  -3   7   8        374.56        383.35        20.68 o                         
  -1   7   8       1471.73       1411.59        29.98 o                         
   1   7   8        443.84        412.64        18.28 o                         
   3   7   8        436.81        417.89        22.70 o                         
   5   7   8        451.79        411.34        25.37 o                         
   7   7   8         28.61         42.54        14.07 o                         
   9   7   8         27.60         17.03        23.93 o                         
  -6   8   8        193.32        171.11        23.43 o                         
  -4   8   8        115.15        121.87        16.35 o                         
  -2   8   8        461.72        460.54        35.94 o                         
   0   8   8         52.39         75.82        19.36 o                         
   2   8   8         74.69         77.01        14.26 o                         
   4   8   8          0.63         12.29        13.15 o                         
   6   8   8          6.24         31.35        14.77 o                         
 -15   1   9        471.12        543.46        33.66 o                         
 -13   1   9        398.46        436.54        20.36 o                         
 -11   1   9        132.53        127.41         7.50 o                         
  -9   1   9       1611.15       1561.29        23.59 o                         
  -7   1   9        401.40        456.00        11.22 o                         
  -5   1   9        279.51        246.83         8.69 o                         
  -3   1   9        379.69        391.94         9.17 o                         
  -1   1   9       1053.20       1051.52        14.73 o                         
   1   1   9       6152.83       5751.17        61.43 o                         
   3   1   9        838.70        934.79        23.38 o                         
   5   1   9      11937.83      12495.26        97.32 o                         
   7   1   9       3128.94       3090.44        31.25 o                         
   9   1   9        855.10        877.48        17.88 o                         
  11   1   9       1201.94       1163.15        22.77 o                         
  13   1   9       1141.19       1164.81        31.85 o                         
  15   1   9         12.36         34.33        12.68 o                         
 -14   2   9         36.86         17.48        12.11 o                         
 -12   2   9        328.20        309.90        13.17 o                         
 -10   2   9        673.40        719.47        18.55 o                         
  -8   2   9         10.39         -1.29         2.40 o                         
  -6   2   9         24.76         18.38         4.01 o                         
  -4   2   9         26.45         45.25         5.59 o                         
  -2   2   9       1552.58       1751.23        22.45 o                         
   0   2   9        293.00        287.70         9.12 o                         
   2   2   9      13057.44      13426.70        85.90 o                         
   4   2   9        526.61        470.05        11.09 o                         
   6   2   9       3332.36       3563.56        42.95 o                         
   8   2   9       2592.08       2587.03        35.96 o                         
  10   2   9       2330.25       2299.43        31.90 o                         
  12   2   9         72.22         59.55         7.50 o                         
  14   2   9         63.58         89.14        33.50 o                         
 -15   3   9         70.73         79.89        17.52 o                         
 -13   3   9         19.17         15.89        12.04 o                         
 -11   3   9          3.42          2.40         4.87 o                         
  -9   3   9       2436.08       2502.71        36.85 o                         
  -7   3   9         78.23         74.71         6.75 o                         
  -5   3   9       3150.67       3367.81        39.47 o                         
  -3   3   9        406.48        423.57        12.17 o                         
  -1   3   9       3604.91       4013.75        40.03 o                         
   1   3   9       9793.16       9623.04        72.33 o                         
   3   3   9        148.14        117.57         6.59 o                         
   5   3   9        543.93        548.00        11.81 o                         
   7   3   9        727.20        719.42        17.48 o                         
   9   3   9         11.09          7.91         4.86 o                         
  11   3   9          1.45         11.50         6.22 o                         
  13   3   9         73.60         83.01        14.15 o                         
 -14   4   9         51.90         44.25        20.66 o                         
 -12   4   9        757.11        741.66        28.27 o                         
 -10   4   9        436.20        416.00        15.93 o                         
  -8   4   9         30.38         43.05         5.78 o                         
  -6   4   9       1086.91       1069.12        23.82 o                         
  -4   4   9        188.37        210.19        11.05 o                         
  -2   4   9        940.23        910.08        19.31 o                         
   0   4   9       2189.31       2081.18        32.92 o                         
   2   4   9       2042.45       2069.86        33.13 o                         
   4   4   9       8331.17       8041.17        69.18 o                         
   6   4   9        441.20        433.74        14.17 o                         
   8   4   9          0.17         -4.30         4.30 o                         
  10   4   9       1556.54       1592.86        29.96 o                         
  12   4   9        359.96        364.12        22.03 o                         
  14   4   9         17.08         21.67        14.64 o                         
 -13   5   9         30.78         44.70        24.88 o                         
 -11   5   9        656.18        657.40        23.83 o                         
  -9   5   9        305.80        290.19        15.15 o                         
  -7   5   9        197.66        253.72        14.86 o                         
  -5   5   9        768.43        738.18        21.68 o                         
  -3   5   9       2437.67       2441.20        38.78 o                         
  -1   5   9       3139.72       3148.79        40.83 o                         
   1   5   9         73.70         83.79         8.47 o                         
   3   5   9         12.38          8.03         5.17 o                         
   5   5   9       1431.07       1448.00        30.13 o                         
   7   5   9        661.06        696.11        20.37 o                         
   9   5   9        290.10        376.88        17.08 o                         
  11   5   9         21.96         22.69        17.03 o                         
  13   5   9         79.88         22.30        23.10 o                         
 -10   6   9       1630.42       1614.00        38.14 o                         
  -8   6   9        732.98        743.82        26.59 o                         
  -6   6   9        178.82        166.82        12.24 o                         
  -4   6   9        310.42        290.47        16.78 o                         
  -2   6   9         16.88         31.15         7.17 o                         
   0   6   9         56.87         57.29         8.45 o                         
   2   6   9       1011.63        942.93        25.55 o                         
   4   6   9        909.59        906.80        26.86 o                         
   6   6   9        157.13        201.21        16.50 o                         
   8   6   9        161.87        189.03        17.49 o                         
  10   6   9        213.93        178.67        20.05 o                         
  -9   7   9        281.36        351.48        25.23 o                         
  -7   7   9        338.76        289.71        20.42 o                         
  -5   7   9         35.43         20.70         8.08 o                         
  -3   7   9         65.06         49.86         9.36 o                         
  -1   7   9        362.81        387.38        17.40 o                         
   1   7   9         31.84         39.50         6.75 o                         
   3   7   9        219.47        212.83        16.69 o                         
   5   7   9          0.11         -7.59         9.63 o                         
   7   7   9        124.35        128.92        15.38 o                         
   9   7   9          1.14        -17.14        17.14 o                         
  -6   8   9        323.61        373.15        28.39 o                         
  -4   8   9         25.11         18.43        10.18 o                         
  -2   8   9        479.87        575.05        31.23 o                         
   0   8   9        584.28        591.56        31.41 o                         
   2   8   9         53.64         45.07        12.53 o                         
   4   8   9        415.02        338.50        29.31 o                         
   6   8   9        128.64        125.37        33.50 o                         
 -16   0  10         66.08        171.71        44.27 o                         
 -14   0  10        456.04        425.03        45.86 o                         
 -12   0  10        546.61        580.70        28.25 o                         
 -10   0  10       3070.23       3134.69        56.20 o                         
  -8   0  10         63.70        101.12         9.65 o                         
  -6   0  10       6071.29       6490.15        70.48 o                         
  -4   0  10       4255.26       4525.46        53.64 o                         
  -2   0  10       2753.23       2671.87        38.70 o                         
   0   0  10       2377.12       2281.32        30.59 o                         
   2   0  10         82.07         92.62         6.21 o                         
   4   0  10       8040.96       8142.09       100.50 o                         
   6   0  10        167.13        219.65        16.05 o                         
   8   0  10         95.76         93.00        10.29 o                         
  10   0  10       2872.52       2768.46        52.18 o                         
  12   0  10         80.45         48.12        12.76 o                         
  14   0  10        267.28        263.73        46.53 o                         
 -15   1  10          5.53         -3.06        12.02 o                         
 -13   1  10         11.99          5.32         9.43 o                         
 -11   1  10        210.96        213.83        11.51 o                         
  -9   1  10        475.33        480.01        13.65 o                         
  -7   1  10        179.44        169.61         8.30 o                         
  -5   1  10        772.31        813.33        16.82 o                         
  -3   1  10       2242.57       2231.78        23.77 o                         
  -1   1  10       1306.45       1264.89        15.57 o                         
   1   1  10        107.55         90.99         4.16 o                         
   3   1  10       1904.09       2021.55        25.56 o                         
   5   1  10        190.23        228.23         9.02 o                         
   7   1  10          7.78          2.75         4.26 o                         
   9   1  10        206.87        180.14         9.96 o                         
  11   1  10        544.77        526.09        16.73 o                         
  13   1  10        264.52        223.90        20.27 o                         
  15   1  10         82.60         22.75        14.67 o                         
 -14   2  10        100.57         87.04        13.66 o                         
 -12   2  10         27.24         29.51         5.64 o                         
 -10   2  10       2254.27       2261.33        32.55 o                         
  -8   2  10          5.08          1.38         3.15 o                         
  -6   2  10       2657.35       2833.43        36.87 o                         
  -4   2  10        519.61        513.25        13.49 o                         
  -2   2  10       4182.24       4293.25        40.61 o                         
   0   2  10       3715.01       3956.59        37.80 o                         
   2   2  10        138.13        243.47         8.31 o                         
   4   2  10       4372.70       4504.54        39.79 o                         
   6   2  10        467.55        517.35        16.64 o                         
   8   2  10        130.15        163.08        10.67 o                         
  10   2  10       2508.91       2523.76        35.78 o                         
  12   2  10          1.06         -6.70         6.70 o                         
  14   2  10          0.02         12.23        15.62 o                         
 -15   3  10         93.29         78.08        26.40 o                         
 -13   3  10         68.83         74.39        13.51 o                         
 -11   3  10        320.62        343.27        15.61 o                         
  -9   3  10       1703.84       1708.26        28.68 o                         
  -7   3  10       1765.37       1677.51        27.88 o                         
  -5   3  10       1298.97       1468.23        25.05 o                         
  -3   3  10       2953.89       3153.06        36.21 o                         
  -1   3  10       1439.12       1574.57        23.29 o                         
   1   3  10       1536.76       1494.33        20.81 o                         
   3   3  10        305.72        377.64        11.66 o                         
   5   3  10         26.59         18.68         3.22 o                         
   7   3  10       2489.50       2397.42        28.41 o                         
   9   3  10        196.37        161.23        12.05 o                         
  11   3  10        209.22        182.41        13.36 o                         
  13   3  10        809.61        881.65        42.61 o                         
 -14   4  10          1.68          9.66        20.02 o                         
 -12   4  10        381.34        354.51        20.42 o                         
 -10   4  10        385.28        412.79        16.44 o                         
  -8   4  10          9.01          0.41         4.24 o                         
  -6   4  10          9.67          3.17         4.54 o                         
  -4   4  10         56.92         36.78         5.57 o                         
  -2   4  10       1183.64       1092.65        21.36 o                         
   0   4  10         67.10         68.93         6.83 o                         
   2   4  10         81.80         87.33         7.30 o                         
   4   4  10         40.55         56.56         5.91 o                         
   6   4  10        584.72        577.49        15.97 o                         
   8   4  10         14.86         13.47         5.17 o                         
  10   4  10        178.19        203.78        16.34 o                         
  12   4  10        156.89        127.45        18.61 o                         
  14   4  10         11.18        -13.43        13.43 o                         
 -13   5  10        239.75        199.74        28.86 o                         
 -11   5  10          4.54         16.91        11.66 o                         
  -9   5  10        241.50        250.21        13.67 o                         
  -7   5  10       3684.66       3669.91        57.09 o                         
  -5   5  10        273.54        299.35        15.04 o                         
  -3   5  10        112.60         97.99         9.63 o                         
  -1   5  10        672.60        709.11        19.89 o                         
   1   5  10          1.95          3.89         3.97 o                         
   3   5  10        102.50        102.64        10.54 o                         
   5   5  10        252.49        245.67        14.32 o                         
   7   5  10       1131.50       1086.37        26.25 o                         
   9   5  10         90.77         79.48         9.34 o                         
  11   5  10        149.35        144.73        18.91 o                         
 -10   6  10        681.57        780.56        41.00 o                         
  -8   6  10          5.41         -2.03         6.70 o                         
  -6   6  10        559.23        576.64        20.12 o                         
  -4   6  10        364.07        381.67        18.86 o                         
  -2   6  10       1858.09       1906.91        40.32 o                         
   0   6  10        521.34        523.23        18.76 o                         
   2   6  10        219.35        217.12        14.57 o                         
   4   6  10          0.43         -3.71         7.28 o                         
   6   6  10        144.78        131.67        12.53 o                         
   8   6  10        465.39        525.37        24.08 o                         
  10   6  10         38.53         19.93        14.75 o                         
  -9   7  10        375.94        309.56        41.51 o                         
  -7   7  10        154.21        145.70        16.80 o                         
  -5   7  10        593.68        568.87        23.57 o                         
  -3   7  10         91.26         79.90        10.92 o                         
  -1   7  10        344.58        312.90        19.39 o                         
   1   7  10        950.26        896.87        25.71 o                         
   3   7  10        128.14        158.10        16.30 o                         
   5   7  10         77.81        112.46        14.40 o                         
   7   7  10        758.09        826.72        46.12 o                         
   9   7  10          5.46          7.30        24.36 o                         
  -6   8  10          4.24         25.33        13.25 o                         
  -4   8  10         93.92         70.77        15.77 o                         
  -2   8  10          6.23         12.58        11.55 o                         
   0   8  10          4.59         -7.59        12.10 o                         
   2   8  10          9.91         20.15        11.64 o                         
   4   8  10        110.30        115.24        22.36 o                         
 -15   1  11          0.08         -0.05        15.48 o                         
 -13   1  11        908.38        899.29        29.03 o                         
 -11   1  11        332.47        333.03        12.55 o                         
  -9   1  11       1412.50       1424.49        24.07 o                         
  -7   1  11       4205.45       3989.89        39.22 o                         
  -5   1  11        436.95        508.40        12.85 o                         
  -3   1  11        455.87        575.14        12.64 o                         
  -1   1  11      20585.64      21025.31       130.07 o                         
   1   1  11       2178.14       2313.27        25.22 o                         
   3   1  11       1748.59       1877.86        24.14 o                         
   5   1  11       4938.05       5186.70        48.31 o                         
   7   1  11       2918.09       3129.35        36.78 o                         
   9   1  11        539.45        616.33        17.31 o                         
  11   1  11         65.27         46.86        10.01 o                         
  13   1  11         30.46         21.76         9.81 o                         
  15   1  11        163.56        273.05        34.87 o                         
 -14   2  11         84.91         64.95        12.93 o                         
 -12   2  11          1.83         -4.48         4.48 o                         
 -10   2  11        540.77        531.31        15.30 o                         
  -8   2  11        670.05        708.15        16.88 o                         
  -6   2  11       2708.82       2799.01        36.54 o                         
  -4   2  11        708.78        521.45        13.62 o                         
  -2   2  11       1408.96       1635.07        22.95 o                         
   0   2  11       1725.98       1903.04        24.11 o                         
   2   2  11      13232.39      13706.09        93.87 o                         
   4   2  11       5602.09       5937.67        45.61 o                         
   6   2  11       2552.94       2577.47        42.13 o                         
   8   2  11        643.14        627.98        20.00 o                         
  10   2  11         92.82        103.82         8.60 o                         
  12   2  11        657.62        640.63        21.16 o                         
  14   2  11        161.98        120.47        26.64 o                         
 -15   3  11         86.03        -12.00        33.81 o                         
 -13   3  11       1265.99       1329.58        37.60 o                         
 -11   3  11        131.61        116.00        10.63 o                         
  -9   3  11        114.33        145.46        10.52 o                         
  -7   3  11       2166.51       2323.51        33.17 o                         
  -5   3  11       3720.15       3993.63        44.10 o                         
  -3   3  11       2334.91       2451.98        33.14 o                         
  -1   3  11        831.68        775.60        14.69 o                         
   1   3  11         18.13         50.19         5.87 o                         
   3   3  11          7.69         15.30         3.07 o                         
   5   3  11          4.96         -2.74         2.75 o                         
   7   3  11        475.53        483.36        11.80 o                         
   9   3  11        196.51        189.66        12.67 o                         
  11   3  11        224.18        199.08        10.89 o                         
  13   3  11        274.82        310.25        26.34 o                         
 -14   4  11          0.64         13.34        16.14 o                         
 -12   4  11          9.67         17.89         9.75 o                         
 -10   4  11       2295.98       2364.95        36.60 o                         
  -8   4  11        626.40        632.82        18.09 o                         
  -6   4  11         39.66         26.09         5.99 o                         
  -4   4  11       2644.74       2517.05        35.93 o                         
  -2   4  11        747.67        744.46        16.84 o                         
   0   4  11          4.68          0.72         2.97 o                         
   2   4  11       1048.57       1047.71        20.50 o                         
   4   4  11        701.47        666.26        16.04 o                         
   6   4  11          0.21         -3.18         3.18 o                         
   8   4  11         10.51         23.64         4.59 o                         
  10   4  11        515.61        567.59        21.24 o                         
  12   4  11         37.44         40.07        16.43 o                         
 -13   5  11         91.80         69.31        24.91 o                         
 -11   5  11         48.95         57.06        13.06 o                         
  -9   5  11          6.76          7.88         7.44 o                         
  -7   5  11        264.43        291.16        15.57 o                         
  -5   5  11         97.83         79.16         9.44 o                         
  -3   5  11        153.66        142.05        10.66 o                         
  -1   5  11        311.71        297.90        14.12 o                         
   1   5  11       1382.21       1422.70        27.24 o                         
   3   5  11         41.09         36.56         6.64 o                         
   5   5  11        586.14        567.42        18.75 o                         
   7   5  11         49.85         56.63         7.94 o                         
   9   5  11        100.29        113.63        10.49 o                         
  11   5  11         60.03         38.37        13.89 o                         
 -10   6  11         89.28        106.57        13.98 o                         
  -8   6  11        134.29        131.77        13.88 o                         
  -6   6  11        205.40        211.80        13.86 o                         
  -4   6  11       1249.90       1223.45        28.14 o                         
  -2   6  11        146.10        166.35        13.18 o                         
   0   6  11         20.62         10.33         6.19 o                         
   2   6  11       1009.57       1060.84        25.87 o                         
   4   6  11        423.74        400.52        15.65 o                         
   6   6  11         64.96         58.65         9.46 o                         
   8   6  11        149.27        162.06        18.86 o                         
  10   6  11        132.59        164.21        23.10 o                         
  -9   7  11         38.63         74.75        37.79 o                         
  -7   7  11         67.55         60.99        17.41 o                         
  -5   7  11          0.16         -7.59         8.60 o                         
  -3   7  11        513.88        527.46        23.10 o                         
  -1   7  11         13.58          3.18         9.01 o                         
   1   7  11         30.67         30.42         9.46 o                         
   3   7  11          8.94         29.79         9.19 o                         
   5   7  11          5.19         20.76        12.48 o                         
   7   7  11         89.67         39.30        19.65 o                         
  -4   8  11        757.19        813.83        39.01 o                         
  -2   8  11        140.56        209.81        19.11 o                         
   0   8  11        126.48        140.74        18.59 o                         
   2   8  11        287.50        338.95        22.01 o                         
   4   8  11         62.38         91.86        20.38 o                         
 -16   0  12        288.50        224.03        72.44 o                         
 -14   0  12          0.64         26.91        16.22 o                         
 -12   0  12        976.32       1006.02        40.05 o                         
 -10   0  12       4736.52       4910.53        69.67 o                         
  -8   0  12       8654.18       9025.81        96.61 o                         
  -6   0  12        979.07       1050.03        27.35 o                         
  -4   0  12       5921.48       5436.20       135.31 o                         
  -2   0  12       8410.84       9131.90        91.16 o                         
   0   0  12       1561.18       1708.46        26.63 o                         
   2   0  12       4714.14       4542.51        57.69 o                         
   4   0  12        376.98        322.21        16.22 o                         
   6   0  12       1276.77       1288.66        43.17 o                         
   8   0  12        971.89        932.72        25.19 o                         
  10   0  12        115.34        125.98        14.88 o                         
  12   0  12        961.25        988.35        30.78 o                         
  14   0  12         35.85          1.30        30.05 o                         
 -15   1  12         11.89        -12.51        12.51 o                         
 -13   1  12        236.25        235.68        17.09 o                         
 -11   1  12         48.49         37.60         6.26 o                         
  -9   1  12        516.87        506.88        15.43 o                         
  -7   1  12       1691.17       1631.99        26.61 o                         
  -5   1  12       2956.63       3074.57        33.03 o                         
  -3   1  12        299.79        367.47         9.76 o                         
  -1   1  12        458.49        589.59        10.62 o                         
   1   1  12       3225.78       3243.57        31.76 o                         
   3   1  12        744.76        825.01        15.06 o                         
   5   1  12         67.59         52.39         5.58 o                         
   7   1  12        528.98        564.66        14.62 o                         
   9   1  12         54.20         51.33         6.05 o                         
  11   1  12        114.70        116.69         9.62 o                         
  13   1  12          1.51         -8.84         8.84 o                         
  15   1  12         78.54        173.60        43.45 o                         
 -14   2  12         25.30         54.91        17.78 o                         
 -12   2  12          3.39          8.15         6.64 o                         
 -10   2  12       1765.92       1784.56        28.29 o                         
  -8   2  12       1181.17       1193.53        22.81 o                         
  -6   2  12        223.41        221.26        10.40 o                         
  -4   2  12       8421.27       8480.16        68.06 o                         
  -2   2  12       1134.28       1226.81        20.45 o                         
   0   2  12        532.51        617.64        13.50 o                         
   2   2  12       2140.38       2083.44        29.41 o                         
   4   2  12        120.17        132.59         5.71 o                         
   6   2  12       2010.53       2128.95        39.63 o                         
   8   2  12       1478.53       1400.05        25.17 o                         
  10   2  12          0.05          2.05         3.99 o                         
  12   2  12        674.80        686.75        23.46 o                         
  14   2  12          4.08          4.99        12.45 o                         
 -15   3  12         33.58        -25.03        43.84 o                         
 -13   3  12        278.20        242.89        18.58 o                         
 -11   3  12          4.68          4.25         5.07 o                         
  -9   3  12        148.51        125.08         9.97 o                         
  -7   3  12       6096.04       6052.34        59.32 o                         
  -5   3  12       2981.98       3062.91        40.86 o                         
  -3   3  12        350.50        353.57        12.89 o                         
  -1   3  12       1955.70       1587.07        22.21 o                         
   1   3  12       4273.82       4385.02        46.70 o                         
   3   3  12         62.46         45.37         5.67 o                         
   5   3  12        909.50        920.31        17.82 o                         
   7   3  12        344.89        333.01        15.49 o                         
   9   3  12        241.64        234.22        13.57 o                         
  11   3  12        124.33        106.79        11.27 o                         
  13   3  12          7.87         50.58        12.08 o                         
 -14   4  12        135.64         57.78        54.88 o                         
 -12   4  12         68.24         43.27        10.30 o                         
 -10   4  12         16.73         15.34         6.08 o                         
  -8   4  12        215.35        206.59        13.67 o                         
  -6   4  12        231.06        214.01        12.69 o                         
  -4   4  12        392.22        400.27        15.69 o                         
  -2   4  12         74.02         97.32         7.38 o                         
   0   4  12       1289.33       1309.80        21.15 o                         
   2   4  12         79.28         66.60         6.34 o                         
   4   4  12        160.43        179.14        10.55 o                         
   6   4  12        323.31        308.23        13.09 o                         
   8   4  12       1364.13       1421.22        28.05 o                         
  10   4  12         31.25         17.72        10.77 o                         
  12   4  12        160.76        119.89        20.49 o                         
 -11   5  12        368.22        356.29        22.05 o                         
  -9   5  12          0.43         -5.99         5.99 o                         
  -7   5  12       1052.54       1025.77        25.43 o                         
  -5   5  12       1122.07       1123.87        29.37 o                         
  -3   5  12         22.10         12.65         4.52 o                         
  -1   5  12       1089.58       1150.79        23.88 o                         
   1   5  12        883.47        954.86        24.76 o                         
   3   5  12          4.16          3.55         3.48 o                         
   5   5  12        307.18        348.55        16.04 o                         
   7   5  12        531.52        542.42        18.12 o                         
   9   5  12         25.62         28.82         8.85 o                         
  11   5  12        267.14        236.89        32.16 o                         
 -10   6  12         13.05         45.43        16.98 o                         
  -8   6  12         37.01         18.22         9.83 o                         
  -6   6  12        499.71        549.37        21.23 o                         
  -4   6  12         57.17         50.87         8.76 o                         
  -2   6  12        578.74        660.90        20.23 o                         
   0   6  12          6.89          2.92         6.15 o                         
   2   6  12         54.88         60.25         8.14 o                         
   4   6  12         11.05          2.96         6.28 o                         
   6   6  12        894.04        922.80        32.84 o                         
   8   6  12        436.78        457.64        26.27 o                         
  10   6  12        222.23        247.69        35.43 o                         
  -9   7  12         46.52         72.51        25.34 o                         
  -7   7  12        367.42        336.45        23.29 o                         
  -5   7  12        112.94         90.28        11.89 o                         
  -3   7  12        245.02        217.79        18.87 o                         
  -1   7  12       1037.38       1067.61        33.09 o                         
   1   7  12         92.12         73.79        10.31 o                         
   3   7  12        568.16        573.45        28.81 o                         
   5   7  12        312.97        351.08        22.92 o                         
   7   7  12          0.30        -12.28        14.87 o                         
  -4   8  12         40.82         28.65        19.20 o                         
  -2   8  12        428.85        408.19        32.79 o                         
   0   8  12         33.53         -4.68        10.87 o                         
   2   8  12        119.06        137.33        17.95 o                         
   4   8  12         23.71         18.82        14.19 o                         
 -15   1  13          0.88        -10.46        10.46 o                         
 -13   1  13        163.62        187.65        19.15 o                         
 -11   1  13          9.00         -4.47         4.47 o                         
  -9   1  13        478.69        472.45        15.23 o                         
  -7   1  13       4606.38       4541.16        48.58 o                         
  -5   1  13      19186.92      20222.39       137.34 o                         
  -3   1  13       2694.42       2993.41        33.53 o                         
  -1   1  13        149.02        317.71         9.37 o                         
   1   1  13      41415.91      43761.84       267.97 o                         
   3   1  13          0.13          2.38         2.16 o                         
   5   1  13        303.78        238.53        10.57 o                         
   7   1  13          0.96         -1.32         3.48 o                         
   9   1  13        284.44        235.24        10.32 o                         
  11   1  13          0.12         -4.24         4.52 o                         
  13   1  13          5.39         -3.02         8.04 o                         
  15   1  13        155.63        153.73        29.98 o                         
 -14   2  13          7.35         23.89        16.92 o                         
 -12   2  13         97.73         69.37         9.92 o                         
 -10   2  13        205.01        224.03        14.33 o                         
  -8   2  13        476.54        435.10        15.09 o                         
  -6   2  13        167.91        161.72         9.80 o                         
  -4   2  13       1539.16       1570.59        24.75 o                         
  -2   2  13      14994.57      15064.56       103.84 o                         
   0   2  13       2400.59       2660.84        29.75 o                         
   2   2  13         52.29         92.45         6.61 o                         
   4   2  13       5218.08       5197.18        49.70 o                         
   6   2  13       1650.75       1741.19        34.37 o                         
   8   2  13        834.27        843.58        23.02 o                         
  10   2  13         60.24         50.94         6.35 o                         
  12   2  13         30.17         14.36         6.58 o                         
  14   2  13         73.23         49.13        15.51 o                         
 -13   3  13         36.23         19.93         9.88 o                         
 -11   3  13          0.10         -5.93         5.93 o                         
  -9   3  13        675.06        671.33        18.77 o                         
  -7   3  13        759.56        754.89        22.71 o                         
  -5   3  13        455.83        463.03        15.07 o                         
  -3   3  13        524.05        458.18        14.07 o                         
  -1   3  13       1795.50       1823.07        22.48 o                         
   1   3  13       4599.13       4520.26        46.25 o                         
   3   3  13       1179.82       1229.34        24.07 o                         
   5   3  13       1545.27       1596.89        24.38 o                         
   7   3  13         49.53         50.34         9.02 o                         
   9   3  13         98.00         99.95        10.78 o                         
  11   3  13        115.81        109.71        11.21 o                         
  13   3  13        180.26        160.63        23.05 o                         
 -14   4  13        134.58        119.46        24.42 o                         
 -12   4  13         14.93         -5.37        10.42 o                         
 -10   4  13          2.18         -2.05         5.16 o                         
  -8   4  13         80.20         83.62         8.52 o                         
  -6   4  13        651.57        705.58        20.43 o                         
  -4   4  13       3391.13       3229.71        49.41 o                         
  -2   4  13       1907.35       1829.20        26.92 o                         
   0   4  13       1658.22       1593.37        22.08 o                         
   2   4  13       5911.72       6042.79        65.20 o                         
   4   4  13       3188.61       3172.61        37.52 o                         
   6   4  13        743.78        710.58        14.68 o                         
   8   4  13         48.86         74.64         8.54 o                         
  10   4  13        570.83        602.23        23.32 o                         
  12   4  13         52.21         52.65        15.93 o                         
 -11   5  13          1.31         32.47        11.06 o                         
  -9   5  13          1.70         -6.41         6.41 o                         
  -7   5  13         21.13         32.25         6.27 o                         
  -5   5  13        617.89        621.13        20.15 o                         
  -3   5  13       1046.54       1062.11        25.78 o                         
  -1   5  13       1006.52        975.06        20.77 o                         
   1   5  13       1195.91       1143.77        23.52 o                         
   3   5  13        157.17        145.49        10.61 o                         
   5   5  13        359.48        395.56        14.59 o                         
   7   5  13       1061.34       1051.25        26.22 o                         
   9   5  13        485.32        477.75        31.01 o                         
  11   5  13        292.83        265.10        34.42 o                         
 -10   6  13         78.57         78.29        13.45 o                         
  -8   6  13        743.07        805.85        29.44 o                         
  -6   6  13         29.40         10.17         9.16 o                         
  -4   6  13        180.79        196.96        13.19 o                         
  -2   6  13       1515.18       1500.18        28.55 o                         
   0   6  13        147.36        160.56        11.91 o                         
   2   6  13        424.33        458.73        18.15 o                         
   4   6  13        868.64        885.99        24.83 o                         
   6   6  13         29.99         29.33        10.30 o                         
   8   6  13         27.81          3.77        11.74 o                         
  10   6  13          8.26         46.59        35.63 o                         
  -7   7  13         40.84         24.91        13.03 o                         
  -5   7  13          0.23          3.11         8.48 o                         
  -3   7  13        174.44        151.06        15.01 o                         
  -1   7  13        223.13        221.78        18.95 o                         
   1   7  13          4.42          1.28         8.23 o                         
   3   7  13         37.89         61.88        14.28 o                         
   5   7  13         60.60         81.23        15.84 o                         
   7   7  13         16.05         30.51        16.35 o                         
  -4   8  13         24.36         49.52        26.20 o                         
  -2   8  13        306.81        276.29        30.93 o                         
   0   8  13        240.51        216.66        21.32 o                         
   2   8  13          8.88        -12.35        12.35 o                         
   4   8  13        451.38        665.01        45.94 o                         
 -14   0  14        278.77        322.37        26.76 o                         
 -12   0  14        468.86        492.52        22.13 o                         
 -10   0  14       2509.41       2469.34        51.38 o                         
  -8   0  14        144.67        120.76        12.20 o                         
  -6   0  14        819.68        958.35        24.28 o                         
  -4   0  14       3203.18       3330.47        44.37 o                         
  -2   0  14       9618.02       9054.91        97.54 o                         
   0   0  14         30.17         24.54         4.20 o                         
   2   0  14        578.05        674.35        19.31 o                         
   4   0  14       8541.65       8346.07        99.90 o                         
   6   0  14       1778.17       1888.72        49.15 o                         
   8   0  14        183.32        191.83         9.16 o                         
  10   0  14       1100.01        966.29        29.08 o                         
  12   0  14        153.22        133.45        18.20 o                         
  14   0  14         81.45         78.06        18.29 o                         
 -15   1  14          0.30         -4.39        28.54 o                         
 -13   1  14        286.78        246.43        20.53 o                         
 -11   1  14         41.48         47.05         6.72 o                         
  -9   1  14        142.85        156.37        10.57 o                         
  -7   1  14        463.25        501.84        14.52 o                         
  -5   1  14          2.16         18.08         3.48 o                         
  -3   1  14       2486.93       2564.62        29.02 o                         
  -1   1  14        489.33        517.27        11.88 o                         
   1   1  14         79.82         49.33         3.94 o                         
   3   1  14         10.36          4.00         2.21 o                         
   5   1  14        201.30        184.33         8.97 o                         
   7   1  14        284.80        285.08        12.23 o                         
   9   1  14          8.99         -2.87         4.20 o                         
  11   1  14          7.09         -3.10         6.24 o                         
  13   1  14          3.80          9.80         9.37 o                         
  15   1  14          5.37         -8.40        14.98 o                         
 -14   2  14        162.50        119.32        15.58 o                         
 -12   2  14         53.26         35.25         8.18 o                         
 -10   2  14        698.20        645.88        19.82 o                         
  -8   2  14       1526.34       1615.17        30.06 o                         
  -6   2  14         28.10         29.78         4.54 o                         
  -4   2  14       1825.09       1827.03        24.25 o                         
  -2   2  14       6127.20       5890.22        52.23 o                         
   0   2  14        246.11        293.43         9.51 o                         
   2   2  14          1.75          6.47         2.59 o                         
   4   2  14      10978.11      11226.22        83.75 o                         
   6   2  14        302.33        319.56        16.31 o                         
   8   2  14        869.93        943.32        26.21 o                         
  10   2  14        930.49        924.42        33.94 o                         
  12   2  14          5.10          9.22        10.37 o                         
  14   2  14         17.58         19.13        21.96 o                         
 -13   3  14         12.92          0.88         9.04 o                         
 -11   3  14        731.48        754.63        30.61 o                         
  -9   3  14        506.52        516.42        16.92 o                         
  -7   3  14        810.85        866.21        20.73 o                         
  -5   3  14       3999.69       4004.20        47.38 o                         
  -3   3  14       1383.69       1398.85        25.03 o                         
  -1   3  14         11.65         41.87         5.09 o                         
   1   3  14       4624.34       4670.98        49.73 o                         
   3   3  14        216.93        199.42        11.02 o                         
   5   3  14        127.85        125.87         7.49 o                         
   7   3  14       1823.41       1859.50        32.55 o                         
   9   3  14         15.73         15.94         5.55 o                         
  11   3  14         54.01         65.36         8.85 o                         
  13   3  14         11.81         55.00        22.64 o                         
 -12   4  14        195.45        144.85        27.76 o                         
 -10   4  14        426.89        412.55        20.07 o                         
  -8   4  14         39.59         36.87         6.75 o                         
  -6   4  14        158.56        156.69        12.05 o                         
  -4   4  14       2643.20       2661.50        44.36 o                         
  -2   4  14        540.16        564.15        15.07 o                         
   0   4  14       1002.59       1065.40        22.03 o                         
   2   4  14        501.88        511.07        17.20 o                         
   4   4  14       3167.61       3258.07        43.55 o                         
   6   4  14        826.25        895.75        21.08 o                         
   8   4  14        346.18        348.12        23.64 o                         
  10   4  14        497.63        516.76        22.45 o                         
  12   4  14          2.90         -4.83        11.83 o                         
 -11   5  14         70.86         79.86        18.58 o                         
  -9   5  14         49.67         31.44         8.46 o                         
  -7   5  14         36.00         22.04         8.03 o                         
  -5   5  14       1290.85       1303.00        29.90 o                         
  -3   5  14        450.67        478.48        16.18 o                         
  -1   5  14        311.83        299.66        11.25 o                         
   1   5  14       1204.02       1212.12        28.03 o                         
   3   5  14        307.32        314.08        14.86 o                         
   5   5  14       1575.44       1569.11        28.53 o                         
   7   5  14       2236.07       2398.54        37.28 o                         
   9   5  14        980.91        918.83        29.47 o                         
  11   5  14        102.96         97.90        30.50 o                         
 -10   6  14         99.02         84.53        18.69 o                         
  -8   6  14         66.91         87.52        14.82 o                         
  -6   6  14          9.10          3.02         7.86 o                         
  -4   6  14        139.58        119.08        10.97 o                         
  -2   6  14        375.77        379.38        16.44 o                         
   0   6  14         25.13         10.95         5.96 o                         
   2   6  14        576.51        628.14        26.00 o                         
   4   6  14        233.94        188.46        15.81 o                         
   6   6  14          0.39         12.88         8.41 o                         
   8   6  14        410.49        407.67        35.42 o                         
  10   6  14         36.18         46.75        26.68 o                         
  -7   7  14         22.38         -2.67        11.48 o                         
  -5   7  14        925.25        938.37        33.23 o                         
  -3   7  14         11.75         11.85         8.18 o                         
  -1   7  14        153.09        134.35        19.66 o                         
   1   7  14        657.89        699.97        29.71 o                         
   3   7  14          3.88          1.99        12.25 o                         
   5   7  14         11.50         12.28        14.91 o                         
   7   7  14        386.34        501.16        32.96 o                         
  -4   8  14         19.50         -9.74        41.24 o                         
  -2   8  14        384.26        390.95        41.08 o                         
   0   8  14          8.06        -15.83        15.83 o                         
   2   8  14         19.82         33.79        24.73 o                         
 -15   1  15        448.96        488.11        57.61 o                         
 -13   1  15        419.94        485.27        34.79 o                         
 -11   1  15         94.08         86.97         9.04 o                         
  -9   1  15          0.58         -4.23         4.23 o                         
  -7   1  15       2403.94       2558.24        34.87 o                         
  -5   1  15         78.63         70.49         6.17 o                         
  -3   1  15       7114.32       7583.56        58.42 o                         
  -1   1  15       1449.06       1537.68        19.77 o                         
   1   1  15      10670.11      10233.35        65.34 o                         
   3   1  15        506.56        416.16        11.46 o                         
   5   1  15        189.81        213.87         9.96 o                         
   7   1  15       1681.84       1776.62        30.27 o                         
   9   1  15        828.97        837.73        22.71 o                         
  11   1  15          1.49         -4.35         4.35 o                         
  13   1  15         57.93         42.56        20.89 o                         
 -14   2  15        280.78        220.04        20.12 o                         
 -12   2  15          3.12         -6.54         6.54 o                         
 -10   2  15         76.77         61.79         8.28 o                         
  -8   2  15        157.33        144.42        10.13 o                         
  -6   2  15        140.47        158.33        10.03 o                         
  -4   2  15        848.45        879.13        16.44 o                         
  -2   2  15       1173.92       1030.28        19.02 o                         
   0   2  15        733.98        664.58        14.65 o                         
   2   2  15        811.89        972.70        19.68 o                         
   4   2  15        237.10        209.40         9.61 o                         
   6   2  15        603.61        575.99        16.28 o                         
   8   2  15          8.60          5.30         5.62 o                         
  10   2  15        418.43        440.58        16.21 o                         
  12   2  15          0.03         -0.67        17.88 o                         
  14   2  15          7.44         19.27        15.30 o                         
 -13   3  15        158.92        127.91        19.37 o                         
 -11   3  15        646.25        644.88        19.48 o                         
  -9   3  15       1001.00        953.88        23.68 o                         
  -7   3  15       1498.17       1538.07        29.28 o                         
  -5   3  15       3374.13       3479.40        43.43 o                         
  -3   3  15       3016.78       3007.16        38.76 o                         
  -1   3  15       5493.13       5476.56        54.89 o                         
   1   3  15       4165.48       4210.72        49.81 o                         
   3   3  15        349.67        285.29        12.99 o                         
   5   3  15          7.07          2.41         3.14 o                         
   7   3  15        394.40        437.92        15.63 o                         
   9   3  15        399.51        403.76        16.41 o                         
  11   3  15        133.77        151.15        16.09 o                         
  13   3  15         13.51         34.83        15.70 o                         
 -12   4  15        558.93        562.40        28.89 o                         
 -10   4  15         12.51         18.19         6.77 o                         
  -8   4  15        626.08        658.43        20.99 o                         
  -6   4  15        838.36        836.19        23.39 o                         
  -4   4  15       3386.67       3465.21        52.29 o                         
  -2   4  15      11657.66      11403.59        84.94 o                         
   0   4  15       1798.09       1691.12        27.90 o                         
   2   4  15       2364.52       2335.82        37.21 o                         
   4   4  15        905.22        942.02        22.60 o                         
   6   4  15       3980.52       3966.72        40.96 o                         
   8   4  15         37.17         22.60         7.96 o                         
  10   4  15         68.70         99.22        15.41 o                         
  12   4  15          7.49         27.68        32.34 o                         
 -11   5  15        115.95        121.07        15.78 o                         
  -9   5  15        131.90        116.43        14.28 o                         
  -7   5  15        147.52        149.28        12.88 o                         
  -5   5  15        109.56        100.01         9.87 o                         
  -3   5  15       1917.92       1846.62        31.09 o                         
  -1   5  15          0.65          1.91         4.60 o                         
   1   5  15        371.93        376.30        16.35 o                         
   3   5  15        935.79        967.44        25.47 o                         
   5   5  15       1072.00       1015.59        29.56 o                         
   7   5  15         89.11         93.22        10.06 o                         
   9   5  15        481.86        590.66        30.37 o                         
  11   5  15        119.28        111.48        34.44 o                         
 -10   6  15         32.08         -8.88        27.63 o                         
  -8   6  15          5.10         25.06        12.14 o                         
  -6   6  15          0.46         -1.46         7.34 o                         
  -4   6  15         90.50         84.93         9.61 o                         
  -2   6  15       1713.98       1745.67        29.22 o                         
   0   6  15        172.36        160.85        10.23 o                         
   2   6  15        178.85        184.76        14.19 o                         
   4   6  15        399.23        438.51        21.10 o                         
   6   6  15         80.30         69.89        19.57 o                         
   8   6  15         59.68         54.54        13.09 o                         
  10   6  15        525.62        487.04        71.16 o                         
  -7   7  15         22.15         14.18        14.56 o                         
  -5   7  15          4.24          0.22         9.41 o                         
  -3   7  15        279.25        276.54        22.70 o                         
  -1   7  15        430.48        507.50        37.06 o                         
   1   7  15        250.72        223.03        23.25 o                         
   3   7  15         62.05        110.42        18.25 o                         
   5   7  15         25.23         12.24        13.78 o                         
   7   7  15        694.04        724.43        48.62 o                         
  -2   8  15        254.27        264.68        46.44 o                         
   0   8  15        521.07        529.71        59.56 o                         
   2   8  15        528.84        846.28        74.20 o                         
 -14   0  16       1697.23       1700.87        59.95 o                         
 -12   0  16        264.63        272.25        24.99 o                         
 -10   0  16        369.04        375.71        22.15 o                         
  -8   0  16        853.05        829.14        28.18 o                         
  -6   0  16         66.56         84.05        10.33 o                         
  -4   0  16       1128.89       1124.50        29.89 o                         
  -2   0  16       1315.25       1322.88        29.84 o                         
   0   0  16         82.34        140.10         8.02 o                         
   2   0  16        448.64        549.14        19.81 o                         
   4   0  16       2192.82       2207.25        42.23 o                         
   6   0  16       5487.77       5467.10        62.53 o                         
   8   0  16       2117.22       2065.49        38.65 o                         
  10   0  16       2077.29       1951.95        65.03 o                         
  12   0  16        371.65        435.03        31.56 o                         
  14   0  16          0.25         44.40        17.13 o                         
 -15   1  16         12.24          6.11        37.56 o                         
 -13   1  16          5.20         13.38         9.83 o                         
 -11   1  16        388.27        391.50        17.45 o                         
  -9   1  16        154.72        153.19        10.44 o                         
  -7   1  16         68.35         53.36         5.99 o                         
  -5   1  16         56.57         37.91         4.64 o                         
  -3   1  16        504.82        530.43        13.08 o                         
  -1   1  16         23.65         32.05         3.58 o                         
   1   1  16        616.96        533.20        10.66 o                         
   3   1  16          3.95          0.58         2.16 o                         
   5   1  16         25.64         20.68         4.28 o                         
   7   1  16        842.78        865.28        21.17 o                         
   9   1  16         21.52         16.94         5.96 o                         
  11   1  16         42.46         33.29         8.68 o                         
  13   1  16         38.89          2.09        12.80 o                         
 -14   2  16        746.27        817.16        40.05 o                         
 -12   2  16         93.46         67.40        11.15 o                         
 -10   2  16        688.60        698.07        21.75 o                         
  -8   2  16        347.58        345.85        12.71 o                         
  -6   2  16         86.40         88.78         7.28 o                         
  -4   2  16       1781.51       1823.05        25.92 o                         
  -2   2  16        459.08        433.59        12.37 o                         
   0   2  16       2047.78       1909.98        29.98 o                         
   2   2  16         51.36         48.85         4.83 o                         
   4   2  16          7.83          5.39         3.27 o                         
   6   2  16       4858.64       4928.79        51.26 o                         
   8   2  16        588.91        529.54        18.01 o                         
  10   2  16        602.93        579.93        21.48 o                         
  12   2  16        117.26        118.14        18.91 o                         
  14   2  16          4.71         -6.03        16.14 o                         
 -13   3  16       1348.89       1357.36        57.25 o                         
 -11   3  16       1294.48       1287.85        27.76 o                         
  -9   3  16        325.80        318.71        15.21 o                         
  -7   3  16        261.78        280.87        13.76 o                         
  -5   3  16       1386.80       1368.57        25.89 o                         
  -3   3  16         29.49         29.91         5.00 o                         
  -1   3  16          0.18          8.89         3.67 o                         
   1   3  16        532.86        523.73        16.60 o                         
   3   3  16       1031.52        916.86        22.10 o                         
   5   3  16        107.58         79.74         5.45 o                         
   7   3  16       1040.07        995.80        23.78 o                         
   9   3  16        426.16        416.06        16.17 o                         
  11   3  16          4.75          1.83         9.89 o                         
  13   3  16         34.24         30.76        23.49 o                         
 -12   4  16          2.93         -2.55         8.25 o                         
 -10   4  16        124.07        120.97        11.32 o                         
  -8   4  16        495.50        552.27        20.22 o                         
  -6   4  16        740.84        739.80        23.34 o                         
  -4   4  16        775.33        802.52        23.12 o                         
  -2   4  16       2345.07       2296.40        32.21 o                         
   0   4  16       1554.51       1520.96        26.46 o                         
   2   4  16       2147.89       2166.59        37.96 o                         
   4   4  16        100.31        102.68         9.28 o                         
   6   4  16       2271.52       2225.73        28.49 o                         
   8   4  16        210.72        236.41        14.87 o                         
  10   4  16          1.80         -0.53        14.20 o                         
  12   4  16         10.94         -9.74        19.78 o                         
 -11   5  16        227.94        186.68        18.94 o                         
  -9   5  16          1.41          4.13         8.37 o                         
  -7   5  16        244.09        239.22        17.71 o                         
  -5   5  16          0.58         -1.70         5.80 o                         
  -3   5  16          0.22         -3.93         3.93 o                         
  -1   5  16       1376.89       1389.25        28.33 o                         
   1   5  16       2609.47       2504.21        39.86 o                         
   3   5  16       2595.55       2600.99        43.33 o                         
   5   5  16       2339.14       2448.26        41.46 o                         
   7   5  16        148.34        144.40        14.96 o                         
   9   5  16       1786.17       1815.97        51.64 o                         
  11   5  16          1.05        -19.98        19.98 o                         
 -10   6  16         51.62         -8.74        22.38 o                         
  -8   6  16         25.88         11.37        10.82 o                         
  -6   6  16          6.52         20.97         8.22 o                         
  -4   6  16        316.00        342.86        17.19 o                         
  -2   6  16         19.58         21.58         5.98 o                         
   0   6  16          7.74          2.74         5.93 o                         
   2   6  16          0.15         -0.95         7.29 o                         
   4   6  16        146.45        158.04        14.21 o                         
   6   6  16          8.28         17.42        10.08 o                         
   8   6  16          1.02        -26.32        26.32 o                         
  -7   7  16         29.24          0.34        14.61 o                         
  -5   7  16        118.08         82.51        14.31 o                         
  -3   7  16         95.25         69.19        11.91 o                         
  -1   7  16         48.22         60.47        12.06 o                         
   1   7  16        360.78        390.54        21.50 o                         
   3   7  16        255.80        266.16        23.74 o                         
   5   7  16        472.33        491.31        34.64 o                         
   7   7  16         31.63         28.57        23.89 o                         
  -2   8  16          4.81          3.43        26.55 o                         
   0   8  16        124.30         75.38        37.67 o                         
 -15   1  17         37.86         15.73        41.65 o                         
 -13   1  17        434.82        379.70        26.67 o                         
 -11   1  17        897.03        958.69        23.78 o                         
  -9   1  17        616.98        618.61        20.19 o                         
  -7   1  17        769.48        736.45        19.69 o                         
  -5   1  17       4381.33       4290.97        46.85 o                         
  -3   1  17       1587.31       1589.74        24.72 o                         
  -1   1  17       1667.65       1706.01        26.45 o                         
   1   1  17        505.48        479.35        12.30 o                         
   3   1  17       2246.70       2151.68        33.41 o                         
   5   1  17          6.94          6.22         3.39 o                         
   7   1  17        378.25        428.70        15.35 o                         
   9   1  17        667.33        729.81        22.58 o                         
  11   1  17         49.38         45.34         9.09 o                         
  13   1  17          1.05         -9.53        11.20 o                         
 -14   2  17          4.12         37.28        17.06 o                         
 -12   2  17        533.18        510.57        31.97 o                         
 -10   2  17        313.00        301.68        17.96 o                         
  -8   2  17        636.01        642.17        17.10 o                         
  -6   2  17         60.22         55.79         6.31 o                         
  -4   2  17       1242.95       1232.48        21.80 o                         
  -2   2  17         10.79          2.77         2.78 o                         
   0   2  17          6.12         20.84         4.12 o                         
   2   2  17          6.71          5.40         3.52 o                         
   4   2  17          2.32          2.71         3.69 o                         
   6   2  17        869.59        829.81        20.32 o                         
   8   2  17          5.87         -4.83         4.83 o                         
  10   2  17        213.61        189.45        13.26 o                         
  12   2  17         39.80         44.73        17.09 o                         
 -13   3  17       1099.58       1136.01        40.15 o                         
 -11   3  17        675.13        757.34        21.52 o                         
  -9   3  17        517.62        508.69        17.89 o                         
  -7   3  17          2.94         -4.06         4.06 o                         
  -5   3  17       4498.22       4515.91        51.08 o                         
  -3   3  17       1756.42       1732.39        30.18 o                         
  -1   3  17        218.35        274.93        11.73 o                         
   1   3  17        320.54        311.71        12.23 o                         
   3   3  17       1418.70       1403.49        27.01 o                         
   5   3  17         14.55          2.94         4.63 o                         
   7   3  17        151.50        146.31        11.45 o                         
   9   3  17        279.70        285.94        13.10 o                         
  11   3  17        183.12        205.17        16.72 o                         
  13   3  17         38.43          7.71        39.14 o                         
 -12   4  17          1.35        -13.30        13.30 o                         
 -10   4  17       1250.53       1223.95        31.25 o                         
  -8   4  17       2511.88       2516.07        41.02 o                         
  -6   4  17       1093.03       1017.96        26.65 o                         
  -4   4  17        660.69        659.82        20.90 o                         
  -2   4  17       2703.84       2779.81        43.13 o                         
   0   4  17        382.92        369.47        14.00 o                         
   2   4  17        269.29        262.53        14.07 o                         
   4   4  17        294.99        278.44        15.39 o                         
   6   4  17       1115.57       1082.24        21.47 o                         
   8   4  17          5.37         -5.72         6.84 o                         
  10   4  17         43.27         41.09        16.61 o                         
  12   4  17         92.59         -6.27        49.76 o                         
 -11   5  17         19.90          0.47        19.15 o                         
  -9   5  17         14.68         24.25         9.22 o                         
  -7   5  17        281.62        245.19        16.73 o                         
  -5   5  17         42.26         60.95         9.16 o                         
  -3   5  17        184.77        233.51        13.92 o                         
  -1   5  17        193.37        177.51        12.89 o                         
   1   5  17        366.32        377.49        16.47 o                         
   3   5  17        111.13        129.98        12.03 o                         
   5   5  17        190.77        201.16        13.46 o                         
   7   5  17         71.97         86.29        12.83 o                         
   9   5  17        144.66        235.08        24.35 o                         
  11   5  17          0.76        -21.58        21.58 o                         
 -10   6  17        281.37        299.79        67.74 o                         
  -8   6  17         94.09         61.72        13.11 o                         
  -6   6  17        294.14        272.34        21.96 o                         
  -4   6  17        647.75        676.69        24.98 o                         
  -2   6  17        409.26        458.58        19.56 o                         
   0   6  17        712.42        735.49        22.93 o                         
   2   6  17         80.64        115.72        11.69 o                         
   4   6  17          8.57          4.40         9.50 o                         
   6   6  17       1106.86       1067.28        40.09 o                         
   8   6  17        238.07        226.72        36.60 o                         
  -7   7  17        178.01        170.95        21.88 o                         
  -5   7  17        182.21        186.33        17.93 o                         
  -3   7  17        113.58        130.97        15.96 o                         
  -1   7  17        565.56        652.59        25.50 o                         
   1   7  17          2.91         30.33        14.37 o                         
   3   7  17        876.65        998.06        43.37 o                         
   5   7  17        184.98        170.62        24.05 o                         
 -14   0  18        347.23        284.17        33.22 o                         
 -12   0  18        376.84        412.66        29.42 o                         
 -10   0  18         17.27          9.88        11.50 o                         
  -8   0  18       3557.11       3547.38        65.01 o                         
  -6   0  18       1049.21       1186.44        32.10 o                         
  -4   0  18       4616.61       4885.73       106.30 o                         
  -2   0  18        242.32        181.83        11.23 o                         
   0   0  18        523.71        668.70        26.91 o                         
   2   0  18         74.77         98.27        14.50 o                         
   4   0  18       3874.21       3768.54        65.24 o                         
   6   0  18       3609.40       3526.57        58.25 o                         
   8   0  18        163.96        132.94         9.12 o                         
  10   0  18         24.27         23.30         8.94 o                         
  12   0  18        879.77        949.52        51.95 o                         
  14   0  18          2.05         43.93        20.25 o                         
 -13   1  18          7.02          1.54         8.86 o                         
 -11   1  18         12.67          0.17         6.22 o                         
  -9   1  18        115.38         92.88         9.18 o                         
  -7   1  18        328.43        327.30        14.19 o                         
  -5   1  18        149.94        130.97         9.43 o                         
  -3   1  18        233.10        266.70         9.42 o                         
  -1   1  18        204.79        178.25         8.70 o                         
   1   1  18         33.72         35.02         4.55 o                         
   3   1  18        210.62        202.61        10.78 o                         
   5   1  18        508.78        472.38        14.44 o                         
   7   1  18          5.54          0.73         4.20 o                         
   9   1  18        248.32        223.08        12.64 o                         
  11   1  18          0.68         -3.85         6.05 o                         
  13   1  18          5.49         -4.52        19.20 o                         
 -14   2  18        386.51        325.50        32.08 o                         
 -12   2  18        251.19        290.34        19.96 o                         
 -10   2  18          2.83         -5.30         5.30 o                         
  -8   2  18       2949.11       2891.73        37.74 o                         
  -6   2  18        274.82        298.61        12.09 o                         
  -4   2  18        430.93        418.20        13.02 o                         
  -2   2  18        803.87        830.00        15.89 o                         
   0   2  18        587.34        588.43        15.82 o                         
   2   2  18        466.49        466.12        13.92 o                         
   4   2  18       2503.73       2554.29        31.86 o                         
   6   2  18       2148.52       2199.86        31.47 o                         
   8   2  18          1.67         -0.39         8.43 o                         
  10   2  18         62.06         56.75         9.41 o                         
  12   2  18        279.96        356.39        30.35 o                         
 -13   3  18        148.31        111.01        16.88 o                         
 -11   3  18        574.17        573.31        19.33 o                         
  -9   3  18       1036.50       1042.63        26.41 o                         
  -7   3  18        171.07        150.29        10.59 o                         
  -5   3  18        907.52        910.21        21.52 o                         
  -3   3  18       1203.35       1228.41        24.31 o                         
  -1   3  18        250.54        279.26        12.01 o                         
   1   3  18        710.41        734.68        19.96 o                         
   3   3  18        688.85        620.06        17.86 o                         
   5   3  18        440.88        415.32        14.89 o                         
   7   3  18         89.77         65.83        10.16 o                         
   9   3  18        756.03        769.12        21.89 o                         
  11   3  18        201.62        183.41        18.21 o                         
  13   3  18        104.49        129.74        26.47 o                         
 -12   4  18         23.89         25.31        18.92 o                         
 -10   4  18        272.03        302.08        17.04 o                         
  -8   4  18        767.26        864.02        24.07 o                         
  -6   4  18        814.14        809.07        22.68 o                         
  -4   4  18        133.81        134.94        11.34 o                         
  -2   4  18       1126.29       1123.70        26.94 o                         
   0   4  18         40.01         28.81         5.44 o                         
   2   4  18       1266.20       1171.22        26.00 o                         
   4   4  18        560.53        587.32        18.02 o                         
   6   4  18        126.64        131.26         9.06 o                         
   8   4  18          1.24         -8.18         8.18 o                         
  10   4  18         20.13         10.31        18.74 o                         
  12   4  18         27.27         22.86        30.98 o                         
 -11   5  18        799.93        760.60        49.70 o                         
  -9   5  18         28.62          9.03        11.19 o                         
  -7   5  18         32.93         37.48         7.92 o                         
  -5   5  18       2539.58       2508.57        43.71 o                         
  -3   5  18          3.12          3.22         6.32 o                         
  -1   5  18        133.69        119.80        11.09 o                         
   1   5  18       2270.49       2504.35        42.84 o                         
   3   5  18        182.90        197.61        13.20 o                         
   5   5  18         73.93         66.95         8.82 o                         
   7   5  18         69.50         83.52        12.40 o                         
   9   5  18        156.38        179.26        35.43 o                         
  -8   6  18        408.22        562.85        39.16 o                         
  -6   6  18         68.79        104.86        11.48 o                         
  -4   6  18         38.00         28.76         8.63 o                         
  -2   6  18        128.84        148.58        15.66 o                         
   0   6  18        186.40        245.06        16.21 o                         
   2   6  18         29.52         47.12        10.25 o                         
   4   6  18         86.68        111.40        15.76 o                         
   6   6  18          7.62          5.20        18.85 o                         
   8   6  18         10.92         48.79        24.86 o                         
  -5   7  18        169.09        143.36        23.05 o                         
  -3   7  18        182.38        199.83        16.92 o                         
  -1   7  18         15.43         10.76         7.74 o                         
   1   7  18        784.44        920.91        36.55 o                         
   3   7  18        318.37        311.62        23.60 o                         
   5   7  18        116.19        142.38        22.73 o                         
 -13   1  19         75.59        103.15        14.26 o                         
 -11   1  19        705.79        748.33        22.04 o                         
  -9   1  19        651.90        711.75        21.15 o                         
  -7   1  19         41.32         45.22         6.17 o                         
  -5   1  19       4702.45       4610.72        48.22 o                         
  -3   1  19       4048.09       4152.98        40.89 o                         
  -1   1  19        128.11        109.37         7.55 o                         
   1   1  19       6540.64       6818.52        63.38 o                         
   3   1  19         50.30         58.03         8.72 o                         
   5   1  19          0.84          2.12         3.47 o                         
   7   1  19        135.43        136.50        10.59 o                         
   9   1  19        311.39        314.10        15.50 o                         
  11   1  19        509.82        517.07        22.79 o                         
  13   1  19          1.07         11.04        12.04 o                         
 -14   2  19          1.30         52.96        30.66 o                         
 -12   2  19         22.26         41.37        11.54 o                         
 -10   2  19         22.09          5.00         6.64 o                         
  -8   2  19        601.35        553.13        16.50 o                         
  -6   2  19         66.16         67.43         6.94 o                         
  -4   2  19        513.28        502.84        14.19 o                         
  -2   2  19       2004.18       1836.20        24.26 o                         
   0   2  19        701.48        673.67        16.33 o                         
   2   2  19         57.23         31.68         5.39 o                         
   4   2  19        539.74        529.05        14.07 o                         
   6   2  19         18.83          7.09         5.28 o                         
   8   2  19         37.41         28.21         5.93 o                         
  10   2  19         62.11         52.44         9.20 o                         
  12   2  19        217.12        243.68        28.41 o                         
 -13   3  19         19.01         -0.69        14.60 o                         
 -11   3  19        179.71        205.61        15.04 o                         
  -9   3  19        656.60        711.55        20.15 o                         
  -7   3  19        262.17        271.34        17.77 o                         
  -5   3  19       2106.73       2107.13        32.45 o                         
  -3   3  19       1036.67       1000.48        21.69 o                         
  -1   3  19       1556.74       1483.21        27.21 o                         
   1   3  19       1572.88       1557.72        31.76 o                         
   3   3  19        670.14        669.33        18.46 o                         
   5   3  19        247.91        231.16        11.83 o                         
   7   3  19        152.16        126.48        10.67 o                         
   9   3  19        370.42        380.65        18.29 o                         
  11   3  19         30.77         21.51        18.62 o                         
 -12   4  19         70.00         76.06        20.40 o                         
 -10   4  19         63.25         49.20         8.79 o                         
  -8   4  19       1707.21       1730.42        34.65 o                         
  -6   4  19        781.20        834.71        23.61 o                         
  -4   4  19        129.87        105.51        10.01 o                         
  -2   4  19       2369.20       2316.34        39.37 o                         
   0   4  19       3110.91       2981.70        37.77 o                         
   2   4  19        759.49        648.29        19.20 o                         
   4   4  19        162.86        199.04        12.59 o                         
   6   4  19        274.76        254.89        17.63 o                         
   8   4  19         12.49          1.27         9.00 o                         
  10   4  19         20.71          8.28        16.29 o                         
 -11   5  19          4.44         -9.20        21.86 o                         
  -9   5  19         63.40         44.82        15.07 o                         
  -7   5  19         15.23         29.17        10.03 o                         
  -5   5  19         60.58         69.97        10.58 o                         
  -3   5  19        314.25        304.65        17.49 o                         
  -1   5  19         98.98        119.82        10.31 o                         
   1   5  19        216.42        231.98        14.15 o                         
   3   5  19         47.04         55.96         8.77 o                         
   5   5  19        182.47        196.59        13.28 o                         
   7   5  19         23.50         32.07        13.28 o                         
   9   5  19         44.11        -12.94        15.65 o                         
  -8   6  19        895.37        959.89        45.29 o                         
  -6   6  19        139.63        152.26        17.05 o                         
  -4   6  19        188.13        194.08        17.38 o                         
  -2   6  19       1185.11       1256.55        31.15 o                         
   0   6  19        326.80        360.57        17.22 o                         
   2   6  19        442.38        443.95        21.66 o                         
   4   6  19        523.98        659.03        28.70 o                         
   6   6  19         24.66         27.45        16.54 o                         
   8   6  19        180.15        235.62        39.75 o                         
  -5   7  19        283.73        241.30        27.86 o                         
  -3   7  19         45.52         36.29        12.41 o                         
  -1   7  19         94.32         69.07        12.44 o                         
   1   7  19        247.87        362.24        31.97 o                         
   3   7  19        203.07        221.62        26.62 o                         
   5   7  19         29.80         62.78        22.10 o                         
 -14   0  20        126.55         71.14        25.28 o                         
 -12   0  20        164.55        169.38        28.14 o                         
 -10   0  20        100.12         64.92        13.38 o                         
  -8   0  20       1717.99       1699.33        43.82 o                         
  -6   0  20        878.39        894.88        30.45 o                         
  -4   0  20        373.41        379.04        19.16 o                         
  -2   0  20        483.88        476.53        18.31 o                         
   0   0  20       7534.73       7386.39        98.44 o                         
   2   0  20         82.65         56.26        12.16 o                         
   4   0  20       4365.67       4346.69        73.51 o                         
   6   0  20        129.98        119.69        12.31 o                         
   8   0  20       1558.00       1605.43        36.51 o                         
  10   0  20       3095.48       3071.01        76.28 o                         
  12   0  20        349.70        438.06        37.69 o                         
 -13   1  20         43.52         47.43        13.98 o                         
 -11   1  20          4.24         -3.51         6.70 o                         
  -9   1  20         65.72         67.57         7.98 o                         
  -7   1  20         82.54         76.60         7.91 o                         
  -5   1  20          0.51          0.97         3.00 o                         
  -3   1  20         17.32          9.86         3.48 o                         
  -1   1  20        175.78        155.52         8.66 o                         
   1   1  20       2508.73       2564.71        37.08 o                         
   3   1  20        135.93        143.37        10.39 o                         
   5   1  20        143.58        141.67         9.49 o                         
   7   1  20        568.74        535.57        14.89 o                         
   9   1  20         52.14         44.59         7.10 o                         
  11   1  20        319.62        322.67        19.27 o                         
  13   1  20         79.65         95.25        18.34 o                         
 -12   2  20        184.19        196.99        22.35 o                         
 -10   2  20        211.31        167.71        16.43 o                         
  -8   2  20        918.88        982.50        21.46 o                         
  -6   2  20       1550.15       1637.25        28.02 o                         
  -4   2  20         10.33          7.93         3.53 o                         
  -2   2  20          3.84          1.40         3.53 o                         
   0   2  20       7296.05       7622.73        71.14 o                         
   2   2  20         38.65         31.75         5.96 o                         
   4   2  20        369.20        336.19        13.40 o                         
   6   2  20        385.42        393.31        14.01 o                         
   8   2  20        195.67        193.64        12.45 o                         
  10   2  20        124.98         97.84        11.73 o                         
  12   2  20         61.79         88.85        22.36 o                         
 -13   3  20        101.61         70.86        19.81 o                         
 -11   3  20         11.63          9.92        11.04 o                         
  -9   3  20        323.76        339.37        16.50 o                         
  -7   3  20         28.08         14.69         6.44 o                         
  -5   3  20        147.57        137.82        11.52 o                         
  -3   3  20       2046.42       2027.11        32.71 o                         
  -1   3  20         54.81         43.02         6.58 o                         
   1   3  20       2823.62       2738.50        41.19 o                         
   3   3  20       1242.21       1265.18        22.36 o                         
   5   3  20        141.74        127.89        11.90 o                         
   7   3  20          8.31          0.57         5.31 o                         
   9   3  20        591.05        588.47        23.03 o                         
  11   3  20          1.02          1.45        20.91 o                         
 -12   4  20        270.98        257.43        58.46 o                         
 -10   4  20        161.83        159.05        13.41 o                         
  -8   4  20          6.42         15.73         7.73 o                         
  -6   4  20        538.49        549.95        18.70 o                         
  -4   4  20        169.92        154.21        11.39 o                         
  -2   4  20        256.90        211.80        16.47 o                         
   0   4  20        231.26        233.93        12.74 o                         
   2   4  20         19.48         25.15         6.22 o                         
   4   4  20        209.63        172.02        14.12 o                         
   6   4  20          8.71         11.92         7.35 o                         
   8   4  20        338.82        319.62        26.82 o                         
  10   4  20        123.38        130.57        15.52 o                         
  -9   5  20        762.54        807.74        34.61 o                         
  -7   5  20         34.10          7.05         9.44 o                         
  -5   5  20          4.90         -6.05         7.19 o                         
  -3   5  20       1452.91       1527.98        34.05 o                         
  -1   5  20          4.17          7.41         5.60 o                         
   1   5  20        993.65        962.73        25.89 o                         
   3   5  20        577.15        637.09        21.25 o                         
   5   5  20        154.69        120.45        13.36 o                         
   7   5  20         54.05         83.26        19.75 o                         
   9   5  20        238.73        240.39        35.43 o                         
  -8   6  20        114.80        142.63        23.34 o                         
  -6   6  20         13.83         32.08        16.28 o                         
  -4   6  20         39.31         22.95        12.85 o                         
  -2   6  20         91.30         70.51        10.63 o                         
   0   6  20         10.24         25.24         7.31 o                         
   2   6  20         35.02         35.74         8.24 o                         
   4   6  20         18.69         56.58        12.22 o                         
   6   6  20          9.71         24.56        12.89 o                         
   8   6  20         35.68         89.10        23.80 o                         
  -5   7  20        126.88        111.53        24.38 o                         
  -3   7  20        481.42        502.43        39.87 o                         
  -1   7  20        159.93        124.55        18.91 o                         
   1   7  20         51.28         27.47        11.89 o                         
   3   7  20        260.46        240.29        36.64 o                         
 -13   1  21         72.69         55.74        13.44 o                         
 -11   1  21         33.47         26.18         6.61 o                         
  -9   1  21          1.17         -4.21         4.21 o                         
  -7   1  21         49.21         50.10         6.88 o                         
  -5   1  21        280.97        312.88        12.63 o                         
  -3   1  21      12673.76      12643.57        92.81 o                         
  -1   1  21       4616.56       4868.96        47.79 o                         
   1   1  21         65.11         92.77         7.63 o                         
   3   1  21       8875.00       9091.83       113.79 o                         
   5   1  21       3073.72       3063.78        40.58 o                         
   7   1  21       1751.69       1939.58        31.18 o                         
   9   1  21         68.81         71.96         8.45 o                         
  11   1  21         37.86         20.66        12.15 o                         
  13   1  21        547.74        575.83        54.41 o                         
 -12   2  21        312.80        272.08        22.28 o                         
 -10   2  21        694.00        688.91        21.61 o                         
  -8   2  21        469.12        497.77        17.53 o                         
  -6   2  21       1219.62       1241.46        23.60 o                         
  -4   2  21        725.34        693.73        16.86 o                         
  -2   2  21         40.83         24.88         4.82 o                         
   0   2  21       4175.28       3917.22        44.98 o                         
   2   2  21         32.70         13.13         5.79 o                         
   4   2  21         17.73         15.92         7.66 o                         
   6   2  21        985.62        987.75        20.25 o                         
   8   2  21         12.88          0.26         5.90 o                         
  10   2  21          5.49         -8.72         8.72 o                         
  12   2  21        106.08        106.27        28.55 o                         
 -13   3  21          6.96         25.49        44.27 o                         
 -11   3  21        175.82        165.94        15.41 o                         
  -9   3  21        195.57        229.69        13.27 o                         
  -7   3  21        124.42        121.49        10.70 o                         
  -5   3  21        312.93        291.48        16.15 o                         
  -3   3  21       3165.02       3052.17        45.47 o                         
  -1   3  21          3.81         -3.50         3.50 o                         
   1   3  21         78.49         65.69         8.03 o                         
   3   3  21        302.11        325.26        13.09 o                         
   5   3  21       1312.13       1092.41        30.72 o                         
   7   3  21         86.01         71.10         8.89 o                         
   9   3  21          5.29          4.86        13.58 o                         
  11   3  21          0.00         -4.19        11.96 o                         
 -10   4  21        319.45        275.17        25.79 o                         
  -8   4  21        202.34        203.25        15.97 o                         
  -6   4  21       2016.47       2025.07        40.67 o                         
  -4   4  21        255.91        236.26        14.01 o                         
  -2   4  21        746.66        657.69        21.37 o                         
   0   4  21       1684.17       1690.36        33.22 o                         
   2   4  21       1135.99        998.05        24.11 o                         
   4   4  21        121.02        144.70        10.88 o                         
   6   4  21        183.36        231.73        16.00 o                         
   8   4  21          0.25         11.37        12.54 o                         
  10   4  21         45.73         37.87        16.70 o                         
  -9   5  21          0.56         12.98        11.07 o                         
  -7   5  21         45.49         21.10         9.76 o                         
  -5   5  21        107.68         84.98        11.52 o                         
  -3   5  21        382.25        400.98        20.05 o                         
  -1   5  21        364.54        348.75        18.61 o                         
   1   5  21         60.39         43.12         8.70 o                         
   3   5  21        116.55         95.62        11.08 o                         
   5   5  21          3.00         -8.75         8.75 o                         
   7   5  21         99.70        101.37        23.91 o                         
   9   5  21         17.24         84.95        24.40 o                         
  -8   6  21          2.44         27.26        42.43 o                         
  -6   6  21        757.79        793.57        33.56 o                         
  -4   6  21          3.22         -2.96         9.59 o                         
  -2   6  21         56.23         43.26        10.33 o                         
   0   6  21       1299.71       1333.51        36.41 o                         
   2   6  21          2.87         22.11        13.90 o                         
   4   6  21          3.38         16.49        12.54 o                         
   6   6  21        414.96        413.83        37.62 o                         
  -3   7  21         38.18         62.90        27.00 o                         
  -1   7  21         77.50        105.92        20.70 o                         
   1   7  21         15.83        -14.35        18.69 o                         
   3   7  21         19.19        146.74        26.37 o                         
 -12   0  22          3.21          1.34        19.60 o                         
 -10   0  22        333.15        247.75        24.73 o                         
  -8   0  22        732.77        722.39        29.33 o                         
  -6   0  22          6.05          0.63         6.31 o                         
  -4   0  22         74.13         61.40         9.43 o                         
  -2   0  22        313.61        301.06        15.60 o                         
   0   0  22       6274.91       6342.13       104.99 o                         
   2   0  22       1038.50       1109.25        42.40 o                         
   4   0  22       2583.30       2535.96        55.23 o                         
   6   0  22      18796.72      19715.18       221.39 o                         
   8   0  22        914.70        971.49        38.39 o                         
  10   0  22       3565.50       3712.66        95.25 o                         
  12   0  22         16.09         29.51        19.85 o                         
 -13   1  22          0.04         18.25        13.97 o                         
 -11   1  22          2.27          5.83         7.80 o                         
  -9   1  22        323.26        299.19        15.42 o                         
  -7   1  22        504.54        491.88        16.78 o                         
  -5   1  22        204.15        247.66        12.07 o                         
  -3   1  22       2212.06       2174.36        30.13 o                         
  -1   1  22       1929.98       1957.84        29.53 o                         
   1   1  22        525.82        441.49        14.01 o                         
   3   1  22       3537.35       3448.28        51.61 o                         
   5   1  22        353.71        341.52        10.54 o                         
   7   1  22       1396.86       1335.46        26.03 o                         
   9   1  22        366.03        353.29        19.77 o                         
  11   1  22        360.49        366.49        25.94 o                         
 -12   2  22        208.16        169.12        16.70 o                         
 -10   2  22         37.56         16.00         8.19 o                         
  -8   2  22       1865.07       1957.52        33.73 o                         
  -6   2  22        192.26        176.06        10.66 o                         
  -4   2  22       2873.67       2895.57        37.43 o                         
  -2   2  22         53.83         30.15         6.30 o                         
   0   2  22         14.07         22.46         4.70 o                         
   2   2  22        181.39        160.43         9.42 o                         
   4   2  22          2.65         -0.94         4.45 o                         
   6   2  22       2752.24       2761.70        39.39 o                         
   8   2  22          0.34          0.27         5.27 o                         
  10   2  22         10.39         14.36         8.57 o                         
  12   2  22          1.23         37.53        50.58 o                         
 -11   3  22        537.53        596.64        46.30 o                         
  -9   3  22        462.93        487.49        25.40 o                         
  -7   3  22         15.21          9.29         6.98 o                         
  -5   3  22        284.09        270.18        14.39 o                         
  -3   3  22       1308.73       1248.06        28.29 o                         
  -1   3  22         13.48         -4.13         4.13 o                         
   1   3  22        137.41        116.85         9.98 o                         
   3   3  22        599.99        603.60        20.34 o                         
   5   3  22       1213.10       1168.00        29.29 o                         
   7   3  22          1.12         -5.59         5.62 o                         
   9   3  22        165.42        160.94        18.86 o                         
  11   3  22         24.59         67.60        33.88 o                         
 -10   4  22         65.95         77.51        15.38 o                         
  -8   4  22          0.09          0.85         7.47 o                         
  -6   4  22         20.04         14.12         7.75 o                         
  -4   4  22        154.84        198.26        11.90 o                         
  -2   4  22         30.29          0.35         5.30 o                         
   0   4  22        142.56        126.23        11.07 o                         
   2   4  22          3.78          7.22         5.62 o                         
   4   4  22        237.25        237.68        12.00 o                         
   6   4  22        643.11        611.91        24.80 o                         
   8   4  22          3.60         -9.16        11.51 o                         
  10   4  22         40.52         87.86        25.77 o                         
  -9   5  22        182.14        108.89        23.50 o                         
  -7   5  22          1.96         -1.83        11.17 o                         
  -5   5  22         89.67         94.95        12.55 o                         
  -3   5  22       1051.24        974.97        26.99 o                         
  -1   5  22         15.65         11.61         7.51 o                         
   1   5  22        211.60        176.26        15.24 o                         
   3   5  22        810.55        832.59        26.25 o                         
   5   5  22        448.52        382.05        26.82 o                         
   7   5  22         42.25         79.08        25.09 o                         
   9   5  22        154.62        217.66        28.90 o                         
  -6   6  22          1.57          0.72        11.63 o                         
  -4   6  22         60.03         29.73        10.70 o                         
  -2   6  22         15.85         35.33        10.15 o                         
   0   6  22         28.32         42.95         8.93 o                         
   2   6  22          3.63         17.15        10.08 o                         
   4   6  22         82.24         38.06        15.19 o                         
   6   6  22         22.98          0.95        19.14 o                         
  -3   7  22        247.23        216.69        25.51 o                         
  -1   7  22         35.52          4.30        34.05 o                         
   1   7  22        199.45        327.49        37.71 o                         
 -13   1  23        738.70        780.88        55.20 o                         
 -11   1  23        262.23        331.78        22.07 o                         
  -9   1  23          1.13         -0.26         5.76 o                         
  -7   1  23        169.79        200.48        11.41 o                         
  -5   1  23      11254.32      11543.08        90.80 o                         
  -3   1  23        450.09        450.93        12.62 o                         
  -1   1  23       4878.76       4874.22        51.11 o                         
   1   1  23         63.00         72.98         6.70 o                         
   3   1  23       1155.38       1145.22        25.81 o                         
   5   1  23       1587.13       1613.37        30.89 o                         
   7   1  23         90.07         87.32         9.37 o                         
   9   1  23        779.99        786.33        26.24 o                         
  11   1  23         92.00         86.77        17.84 o                         
 -12   2  23        129.08        117.71        16.85 o                         
 -10   2  23          5.15         11.53         9.67 o                         
  -8   2  23       2416.45       2535.63        39.49 o                         
  -6   2  23        339.22        356.12        14.37 o                         
  -4   2  23        586.22        654.20        17.82 o                         
  -2   2  23        348.49        321.69        12.72 o                         
   0   2  23          0.07         -3.05         4.51 o                         
   2   2  23        655.74        565.94        14.58 o                         
   4   2  23        404.44        373.98        15.30 o                         
   6   2  23        159.79        166.05         9.09 o                         
   8   2  23        692.25        718.12        22.38 o                         
  10   2  23          0.23         -5.99        13.00 o                         
  12   2  23          3.50         35.17        39.59 o                         
 -11   3  23         73.44         31.06        12.32 o                         
  -9   3  23        132.82        130.48        11.33 o                         
  -7   3  23         16.67          8.15         5.93 o                         
  -5   3  23        821.19        768.30        23.38 o                         
  -3   3  23        180.64        189.78        14.49 o                         
  -1   3  23        356.65        317.53        15.03 o                         
   1   3  23          0.23         -2.60         4.82 o                         
   3   3  23         16.10         14.29         6.65 o                         
   5   3  23        196.92        214.48        17.91 o                         
   7   3  23         37.58         33.27         8.07 o                         
   9   3  23         85.46         75.69        18.20 o                         
  11   3  23          0.87         -3.71        33.21 o                         
 -10   4  23          1.37         -3.86         9.27 o                         
  -8   4  23        291.92        304.95        24.72 o                         
  -6   4  23        726.28        721.08        25.94 o                         
  -4   4  23          0.48         -5.45         5.45 o                         
  -2   4  23         11.06         15.37         6.18 o                         
   0   4  23        202.55        203.69        13.97 o                         
   2   4  23        211.20        210.87        13.75 o                         
   4   4  23        258.49        268.23        15.21 o                         
   6   4  23        339.03        317.25        23.63 o                         
   8   4  23        331.19        347.78        28.99 o                         
  10   4  23          2.16         30.93        18.09 o                         
  -9   5  23        203.79        190.85        26.63 o                         
  -7   5  23        262.59        347.04        39.07 o                         
  -5   5  23        279.08        236.54        18.62 o                         
  -3   5  23         41.88         43.51        10.94 o                         
  -1   5  23        448.32        445.91        21.11 o                         
   1   5  23         86.83         84.16        11.17 o                         
   3   5  23         25.37         18.54        10.39 o                         
   5   5  23         75.70         92.44        13.61 o                         
   7   5  23          0.01         31.15        17.34 o                         
  -6   6  23         17.23          9.40        13.60 o                         
  -4   6  23        244.60        231.76        19.77 o                         
  -2   6  23        323.79        336.28        22.28 o                         
   0   6  23         37.83         46.65         9.02 o                         
   2   6  23        522.80        547.21        29.52 o                         
   4   6  23        197.56        200.89        24.78 o                         
   6   6  23         52.46          6.84        23.60 o                         
  -1   7  23         12.45          2.33        23.60 o                         
 -12   0  24       1110.17       1238.12        55.34 o                         
 -10   0  24          6.46          3.52        10.37 o                         
  -8   0  24        712.43        720.15        31.07 o                         
  -6   0  24        989.82       1067.89        43.86 o                         
  -4   0  24         15.86         -0.17         6.02 o                         
  -2   0  24       2016.73       1937.89        40.00 o                         
   0   0  24       2736.24       2888.60        61.88 o                         
   2   0  24      11079.50      10985.02       164.48 o                         
   4   0  24        398.59        302.94        25.78 o                         
   6   0  24       1716.56       1719.08        45.04 o                         
   8   0  24        484.54        474.60        49.57 o                         
  10   0  24       1409.17       1596.00        66.89 o                         
  12   0  24          2.91        -25.49        25.49 o                         
 -13   1  24         99.40        109.85        32.15 o                         
 -11   1  24        416.73        380.29        29.56 o                         
  -9   1  24          9.76          0.29         6.65 o                         
  -7   1  24        472.51        455.67        16.66 o                         
  -5   1  24       2102.63       2153.10        34.97 o                         
  -3   1  24       1128.23       1100.43        19.56 o                         
  -1   1  24       1554.56       1528.46        26.39 o                         
   1   1  24        126.20        105.71         7.73 o                         
   3   1  24       1714.79       1677.09        37.51 o                         
   5   1  24        213.99        209.23        15.38 o                         
   7   1  24        260.32        259.03        13.91 o                         
   9   1  24         51.80         30.63        10.59 o                         
  11   1  24          5.83         33.26        16.94 o                         
 -12   2  24       2135.76       2430.49       122.76 o                         
 -10   2  24        206.88        202.20        16.14 o                         
  -8   2  24        434.78        474.26        17.17 o                         
  -6   2  24        303.39        322.25        14.28 o                         
  -4   2  24       2739.17       2663.25        37.82 o                         
  -2   2  24         93.45         80.59         7.97 o                         
   0   2  24        137.15        106.23         8.84 o                         
   2   2  24       1614.00       1531.65        22.69 o                         
   4   2  24       2291.13       2123.47        32.56 o                         
   6   2  24        119.66         92.13        12.17 o                         
   8   2  24        931.77        929.73        40.42 o                         
  10   2  24          9.21         28.63        16.58 o                         
 -11   3  24          3.28         12.33        16.80 o                         
  -9   3  24        609.18        626.15        32.56 o                         
  -7   3  24        143.70        126.74        11.86 o                         
  -5   3  24        533.88        517.68        20.31 o                         
  -3   3  24        301.59        342.49        17.31 o                         
  -1   3  24        105.69         76.74         9.55 o                         
   1   3  24         22.83         28.93         5.93 o                         
   3   3  24         44.09         13.86         5.69 o                         
   5   3  24        521.91        508.57        22.55 o                         
   7   3  24        609.10        522.90        25.17 o                         
   9   3  24         57.01         48.09        15.97 o                         
 -10   4  24          2.94        -16.83        16.83 o                         
  -8   4  24          5.26         10.89        10.47 o                         
  -6   4  24          6.91         -2.30         8.81 o                         
  -4   4  24         24.45         14.91         8.11 o                         
  -2   4  24          2.39         -6.98         6.98 o                         
   0   4  24        139.16        143.82        12.70 o                         
   2   4  24        677.47        659.01        20.98 o                         
   4   4  24        124.28        116.00        13.36 o                         
   6   4  24          5.47         -4.15        14.28 o                         
   8   4  24         96.05         81.82        13.63 o                         
  -9   5  24        305.11        343.29        44.42 o                         
  -7   5  24          1.46          9.00        10.83 o                         
  -5   5  24        378.48        332.36        25.48 o                         
  -3   5  24        183.91        201.87        17.52 o                         
  -1   5  24         75.40         98.78         9.82 o                         
   1   5  24        163.39        227.03        19.53 o                         
   3   5  24          8.48          7.90         8.89 o                         
   5   5  24        732.97        822.82        55.85 o                         
   7   5  24        135.12        166.84        22.83 o                         
  -6   6  24          8.63          0.36        12.79 o                         
  -4   6  24        141.88        105.25        21.74 o                         
  -2   6  24        167.36        139.70        17.86 o                         
   0   6  24        168.30        190.28        16.96 o                         
   2   6  24         34.18         23.84        16.73 o                         
   4   6  24         52.13         70.39        16.31 o                         
 -11   1  25        127.82        148.66        16.37 o                         
  -9   1  25       4421.86       4564.66        61.67 o                         
  -7   1  25         32.92         20.62         6.51 o                         
  -5   1  25         41.56         54.89         6.67 o                         
  -3   1  25       3614.43       3641.88        37.59 o                         
  -1   1  25       1181.78       1120.41        22.38 o                         
   1   1  25         61.75         44.21         5.75 o                         
   3   1  25        255.79        270.52        17.19 o                         
   5   1  25        144.99        143.40        11.25 o                         
   7   1  25         26.90         33.73        11.07 o                         
   9   1  25        247.53        194.10        19.59 o                         
  11   1  25        240.44        246.11        37.39 o                         
 -12   2  25        666.79        708.33        50.50 o                         
 -10   2  25         96.34         92.08        12.45 o                         
  -8   2  25         14.93          5.64         8.48 o                         
  -6   2  25        712.65        665.59        20.98 o                         
  -4   2  25        345.18        395.81        16.05 o                         
  -2   2  25          0.31         -3.74         3.74 o                         
   0   2  25       1471.18       1366.23        26.33 o                         
   2   2  25          0.17          2.72         5.01 o                         
   4   2  25        106.14         80.90         8.22 o                         
   6   2  25          5.18        -13.03        13.03 o                         
   8   2  25         17.71         -1.89         9.49 o                         
  10   2  25          4.69          7.72        13.84 o                         
 -11   3  25        173.43        139.59        40.68 o                         
  -9   3  25        575.92        619.52        30.65 o                         
  -7   3  25         68.81         50.78         8.73 o                         
  -5   3  25         53.61         51.25         8.34 o                         
  -3   3  25        771.78        840.97        21.72 o                         
  -1   3  25         16.51         37.28         7.24 o                         
   1   3  25         13.13         11.64         5.31 o                         
   3   3  25         53.12         57.24        11.23 o                         
   5   3  25         70.86         84.08        14.66 o                         
   7   3  25          2.91         -5.51         8.65 o                         
   9   3  25        127.26        141.92        35.39 o                         
 -10   4  25         61.08          3.89        30.70 o                         
  -8   4  25        161.78        150.53        15.20 o                         
  -6   4  25        814.95        889.25        30.18 o                         
  -4   4  25        100.86         81.04        10.87 o                         
  -2   4  25         36.00         31.03         7.90 o                         
   0   4  25       1053.31       1084.89        27.65 o                         
   2   4  25         17.54         31.02         8.44 o                         
   4   4  25         29.57         48.15        15.40 o                         
   6   4  25          0.77          6.52        11.92 o                         
   8   4  25        201.14        169.43        30.70 o                         
  -7   5  25         11.53         -6.47        12.32 o                         
  -5   5  25         13.03          2.55        10.50 o                         
  -3   5  25         37.87         40.53        10.23 o                         
  -1   5  25        406.16        421.42        24.14 o                         
   1   5  25          7.32         32.84        11.19 o                         
   3   5  25         73.64         52.33        19.17 o                         
   5   5  25          4.63          3.01        13.15 o                         
   7   5  25        342.93        562.87        55.99 o                         
  -4   6  25          4.09         30.47        15.40 o                         
  -2   6  25          4.55         -8.60         9.81 o                         
   0   6  25        351.68        383.55        30.09 o                         
   2   6  25        100.64         82.26        36.90 o                         
   4   6  25          1.79          6.18        21.80 o                         
 -12   0  26        358.11        324.78        44.53 o                         
 -10   0  26        450.90        561.99        74.55 o                         
  -8   0  26          4.59         -7.64         8.06 o                         
  -6   0  26        851.14        852.53        37.20 o                         
  -4   0  26       5088.50       5399.11        83.46 o                         
  -2   0  26       1077.22       1044.47        37.08 o                         
   0   0  26       1790.66       1789.22        45.21 o                         
   2   0  26       1139.51       1185.81        44.69 o                         
   4   0  26        138.25        128.28        30.18 o                         
   6   0  26          1.75         -7.04         7.04 o                         
   8   0  26         41.80         20.84        12.13 o                         
  10   0  26          2.10         13.94        15.63 o                         
 -11   1  26        350.48        299.31        25.27 o                         
  -9   1  26        418.28        444.34        22.14 o                         
  -7   1  26        748.02        739.76        22.90 o                         
  -5   1  26        262.06        234.45        14.02 o                         
  -3   1  26         37.48         11.53         6.13 o                         
  -1   1  26       1316.39       1268.12        25.33 o                         
   1   1  26         40.31         19.46         7.39 o                         
   3   1  26          4.67         -8.51         8.51 o                         
   5   1  26          4.23          3.42         7.36 o                         
   7   1  26         33.77          3.25        10.46 o                         
   9   1  26          6.14         -8.87        15.10 o                         
  11   1  26          1.53         13.41        32.20 o                         
 -10   2  26         35.44         44.40        11.75 o                         
  -8   2  26        823.70        773.23        24.91 o                         
  -6   2  26        456.51        484.42        17.00 o                         
  -4   2  26        300.90        369.09        14.13 o                         
  -2   2  26        160.11        175.52        15.70 o                         
   0   2  26       3476.56       3352.01        41.70 o                         
   2   2  26          0.20         10.38         6.19 o                         
   4   2  26        134.47        128.01        13.01 o                         
   6   2  26        536.87        522.54        24.47 o                         
   8   2  26          1.28          0.42        14.58 o                         
  10   2  26        105.13        103.10        21.05 o                         
 -11   3  26          2.36         11.31        26.33 o                         
  -9   3  26        173.84        173.89        18.36 o                         
  -7   3  26        172.14        189.77        16.41 o                         
  -5   3  26        204.69        188.62        15.38 o                         
  -3   3  26        638.66        619.42        19.81 o                         
  -1   3  26        220.08        261.48        13.57 o                         
   1   3  26          5.85         -4.44         5.28 o                         
   3   3  26       1468.10       1395.07        32.71 o                         
   5   3  26          0.61         -8.93         8.93 o                         
   7   3  26        104.02        105.06        15.91 o                         
   9   3  26         11.48          0.36        18.39 o                         
  -8   4  26          9.47          0.38        16.53 o                         
  -6   4  26        112.17        121.03        14.24 o                         
  -4   4  26        272.49        247.42        19.60 o                         
  -2   4  26        242.00        267.83        17.61 o                         
   0   4  26        140.84        161.87        15.48 o                         
   2   4  26          0.28         -9.19         9.19 o                         
   4   4  26         71.00         79.41        13.19 o                         
   6   4  26        129.22        157.72        16.84 o                         
   8   4  26         28.69          9.54        28.69 o                         
  -7   5  26         16.77        -11.61        11.61 o                         
  -5   5  26          3.41        -10.44        10.44 o                         
  -3   5  26       1325.74       1548.99        41.58 o                         
  -1   5  26        164.61        164.99        17.43 o                         
   1   5  26        326.68        286.63        27.45 o                         
   3   5  26        706.33        799.42        36.00 o                         
   5   5  26         28.65         96.26        24.99 o                         
  -4   6  26        157.57         94.67        17.16 o                         
  -2   6  26         51.48         29.31        14.77 o                         
   0   6  26        316.61        425.57        39.90 o                         
   2   6  26          0.01          4.25        15.68 o                         
 -11   1  27        234.46        190.05        31.52 o                         
  -9   1  27         38.42         58.88         8.76 o                         
  -7   1  27       1189.63       1227.52        27.72 o                         
  -5   1  27         61.05         57.02         7.33 o                         
  -3   1  27        623.61        696.39        20.57 o                         
  -1   1  27       2485.80       2442.95        38.06 o                         
   1   1  27          2.01         -5.46         5.46 o                         
   3   1  27          4.14         -5.55         5.55 o                         
   5   1  27       1207.41       1222.75        29.31 o                         
   7   1  27          0.05        -10.59        10.59 o                         
   9   1  27         44.08         30.65        13.15 o                         
 -10   2  27          8.95        -10.96        10.96 o                         
  -8   2  27         65.40         52.77        10.75 o                         
  -6   2  27         11.48          9.94         5.95 o                         
  -4   2  27       1657.32       1484.78        26.96 o                         
  -2   2  27          6.18          2.25         4.80 o                         
   0   2  27          0.25         11.80         6.63 o                         
   2   2  27        330.32        288.62        17.32 o                         
   4   2  27        392.37        366.85        20.48 o                         
   6   2  27          4.99         -4.82        11.75 o                         
   8   2  27          2.91         10.28        13.42 o                         
  10   2  27          5.53         17.99        12.15 o                         
  -9   3  27         61.27         31.25        13.54 o                         
  -7   3  27        186.79        136.16        14.66 o                         
  -5   3  27        112.71        138.42        16.47 o                         
  -3   3  27        845.85        925.62        27.31 o                         
  -1   3  27        319.97        398.77        16.82 o                         
   1   3  27         90.51         78.86         9.18 o                         
   3   3  27         46.17         25.35         8.47 o                         
   5   3  27        569.51        576.84        42.84 o                         
   7   3  27        321.95        254.21        30.79 o                         
   9   3  27         49.93         -7.20        36.60 o                         
  -8   4  27         39.88         16.87        18.12 o                         
  -6   4  27         18.01          1.10         9.96 o                         
  -4   4  27       1028.97       1063.61        46.76 o                         
  -2   4  27          2.83          0.54         7.93 o                         
   0   4  27        512.76        585.15        33.21 o                         
   2   4  27        292.49        340.90        20.40 o                         
   4   4  27         20.81         33.50         9.23 o                         
   6   4  27        172.06        123.66        19.64 o                         
   8   4  27        144.71        141.16        24.36 o                         
  -7   5  27          5.05         32.75        32.68 o                         
  -5   5  27        152.43        151.10        16.16 o                         
  -3   5  27        338.25        337.92        25.41 o                         
  -1   5  27          0.97         -5.18        14.78 o                         
   1   5  27        131.31        135.34        19.32 o                         
   3   5  27         82.84         79.19        16.67 o                         
   5   5  27        337.47        297.83        39.25 o                         
  -2   6  27         89.49         81.42        18.51 o                         
   0   6  27        570.10        527.10        80.34 o                         
 -10   0  28         31.12        -10.54        14.64 o                         
  -8   0  28         71.17         62.48        13.37 o                         
  -6   0  28        231.62        217.03        22.53 o                         
  -4   0  28       1456.52       1579.62        42.20 o                         
  -2   0  28          7.25         14.14         8.24 o                         
   0   0  28        187.05        199.67        12.70 o                         
   2   0  28       2454.93       2641.73        73.05 o                         
   4   0  28          0.04         -7.69         7.69 o                         
   6   0  28         19.09         16.47        13.53 o                         
   8   0  28        533.81        520.89        41.57 o                         
  10   0  28         85.42         65.94        76.46 o                         
 -11   1  28         25.43          8.54        15.99 o                         
  -9   1  28         32.50         11.37        10.03 o                         
  -7   1  28         63.72         54.54         9.54 o                         
  -5   1  28          1.18          3.35         4.92 o                         
  -3   1  28         47.49         32.73         7.33 o                         
  -1   1  28        269.86        288.22        13.00 o                         
   1   1  28         15.15          4.74         7.80 o                         
   3   1  28          1.46         -7.72         7.72 o                         
   5   1  28        139.86        118.00        11.78 o                         
   7   1  28         43.23         79.21        14.25 o                         
   9   1  28          3.11         -5.18        12.06 o                         
 -10   2  28         28.33          3.47        13.80 o                         
  -8   2  28          1.82         -9.88         9.88 o                         
  -6   2  28        187.12        208.97        15.93 o                         
  -4   2  28       1475.26       1516.22        30.93 o                         
  -2   2  28          0.21         -4.76         4.76 o                         
   0   2  28          0.07          2.48         7.16 o                         
   2   2  28       1593.68       1571.46        44.56 o                         
   4   2  28          0.04          0.56         8.80 o                         
   6   2  28          4.60          7.32        10.00 o                         
   8   2  28        104.36         83.48        17.85 o                         
  -9   3  28          0.62        -11.19        11.19 o                         
  -7   3  28         42.54         54.01        11.38 o                         
  -5   3  28         80.62         59.28        15.29 o                         
  -3   3  28          3.63         33.80         6.88 o                         
  -1   3  28       1614.75       1558.94        34.64 o                         
   1   3  28          6.38          9.44        11.59 o                         
   3   3  28          0.04         -4.62         9.36 o                         
   5   3  28        269.16        281.73        30.99 o                         
   7   3  28         50.00        100.55        18.10 o                         
  -8   4  28         38.85         45.10        19.96 o                         
  -6   4  28        100.93         98.66        13.71 o                         
  -4   4  28        226.81        219.25        19.11 o                         
  -2   4  28         34.55         55.71        11.22 o                         
   0   4  28         83.36         83.60        14.26 o                         
   2   4  28        365.60        298.72        22.17 o                         
   4   4  28         57.40         38.99        11.28 o                         
   6   4  28         25.17          4.04        19.58 o                         
  -5   5  28         48.34         57.52        25.48 o                         
  -3   5  28        240.10        245.37        21.26 o                         
  -1   5  28       1210.93       1190.22        43.92 o                         
   1   5  28         32.46         69.37        14.42 o                         
   5   5  28        243.85        217.52        36.66 o                         
  -9   1  29        537.94        487.41        30.12 o                         
  -7   1  29         78.97         85.00        12.00 o                         
  -5   1  29          7.28         -3.72         6.65 o                         
  -3   1  29        166.54        174.56        13.98 o                         
  -1   1  29        453.06        526.41        17.61 o                         
   1   1  29        404.35        351.25        19.29 o                         
   3   1  29        138.11        150.45        14.91 o                         
   5   1  29        932.64        950.30        35.89 o                         
   7   1  29        161.26        168.76        26.24 o                         
   9   1  29        134.69        104.39        25.83 o                         
 -10   2  29         65.78         70.21        16.79 o                         
  -8   2  29         19.27         12.90         9.31 o                         
  -6   2  29        193.50        187.47        17.64 o                         
  -4   2  29          0.69          3.28         7.11 o                         
  -2   2  29         29.98         36.23         6.99 o                         
   0   2  29         36.64         28.08         8.86 o                         
   2   2  29        261.05        261.66        22.47 o                         
   4   2  29        101.28        110.88        12.96 o                         
   6   2  29         97.17         61.65        22.40 o                         
   8   2  29        151.19        118.34        24.90 o                         
  -9   3  29        105.06         86.72        25.22 o                         
  -7   3  29        282.15        250.22        29.58 o                         
  -5   3  29          7.96          2.68         9.64 o                         
  -3   3  29         72.44         86.35        13.35 o                         
  -1   3  29        327.82        370.56        27.94 o                         
   1   3  29        188.12        207.21        21.65 o                         
   3   3  29        341.29        320.47        30.52 o                         
   5   3  29        384.38        477.91        65.83 o                         
   7   3  29        194.23        330.08        43.57 o                         
  -6   4  29        100.47         60.62        16.45 o                         
  -4   4  29        253.56        221.58        21.75 o                         
  -2   4  29         37.08         48.23        10.73 o                         
   0   4  29        113.58        125.69        15.79 o                         
   2   4  29        605.86        561.96        29.20 o                         
   4   4  29        304.87        271.36        35.26 o                         
   6   4  29        121.56         95.92        21.00 o                         
  -5   5  29          5.36         15.04        23.45 o                         
  -3   5  29         23.13        -14.10        14.10 o                         
  -1   5  29         80.49        112.38        18.90 o                         
   1   5  29        168.01        150.86        20.66 o                         
   3   5  29        436.34        471.98        41.15 o                         
 -10   0  30        348.93        359.24        44.06 o                         
  -8   0  30          2.08         -7.89        18.36 o                         
  -6   0  30        868.16        841.08        56.54 o                         
  -4   0  30         55.88         54.72        21.75 o                         
  -2   0  30        317.12        407.35        30.46 o                         
   0   0  30        578.00        542.88        34.36 o                         
   2   0  30         72.26         49.67        13.25 o                         
   4   0  30        592.37        559.78        33.68 o                         
   6   0  30         32.23         42.42        26.16 o                         
   8   0  30        104.64        101.05        34.49 o                         
  -9   1  30        106.57         92.37        20.37 o                         
  -7   1  30         12.68          3.72        13.06 o                         
  -5   1  30         11.63         -3.15         7.25 o                         
  -3   1  30         97.37         92.52        11.00 o                         
  -1   1  30         25.42         11.59         6.19 o                         
   1   1  30         16.51          1.81         7.32 o                         
   3   1  30          0.01         -5.78         5.78 o                         
   5   1  30         34.67         21.47        15.54 o                         
   7   1  30         15.27         30.27        14.76 o                         
  -8   2  30          4.37          3.49        10.36 o                         
  -6   2  30        298.02        333.39        26.80 o                         
  -4   2  30         14.72          5.20         8.56 o                         
  -2   2  30        309.49        368.84        25.02 o                         
   0   2  30        459.74        496.07        30.10 o                         
   2   2  30        167.98        171.28        19.29 o                         
   4   2  30        180.90        206.62        21.21 o                         
   6   2  30         48.90         64.50        29.06 o                         
   8   2  30        118.68        112.47        27.87 o                         
  -7   3  30        105.44         60.14        14.13 o                         
  -5   3  30          4.62         11.21         9.33 o                         
  -3   3  30        203.81        219.88        17.44 o                         
  -1   3  30         40.21         26.06         9.90 o                         
   1   3  30          3.73         -8.21         8.21 o                         
   3   3  30        214.36        208.69        18.54 o                         
   5   3  30        391.01        438.54        36.18 o                         
   7   3  30        246.58        255.20        42.84 o                         
  -6   4  30         30.38         60.87        22.97 o                         
  -4   4  30        176.24        166.54        20.85 o                         
  -2   4  30        819.78        810.41        39.92 o                         
   0   4  30         39.21         17.30        17.45 o                         
   2   4  30          0.01         -6.62        11.82 o                         
   4   4  30          1.25          2.93        14.91 o                         
  -3   5  30        117.88         97.25        20.44 o                         
  -1   5  30         10.93         26.89        19.73 o                         
   1   5  30        134.07        157.23        29.64 o                         
  -9   1  31        309.69        303.72        24.30 o                         
  -7   1  31        455.84        406.69        37.32 o                         
  -5   1  31         45.06         48.45        12.00 o                         
  -3   1  31        301.86        356.51        27.15 o                         
  -1   1  31        205.31        192.16        21.09 o                         
   1   1  31        272.78        242.66        22.95 o                         
   3   1  31        134.99        131.60        20.03 o                         
   5   1  31         90.09         39.83        17.23 o                         
   7   1  31        656.70        766.30        48.80 o                         
  -8   2  31         35.02         20.33        16.03 o                         
  -6   2  31        289.84        245.63        23.81 o                         
  -4   2  31         75.61         83.39        12.56 o                         
  -2   2  31          3.41         24.36         8.41 o                         
   0   2  31         12.23         -2.19         9.96 o                         
   2   2  31        142.63        128.85        16.03 o                         
   4   2  31         57.50         53.07        16.80 o                         
   6   2  31         54.61         86.39        17.32 o                         
  -7   3  31         32.58         29.69        14.23 o                         
  -5   3  31          0.28         -0.20        14.17 o                         
  -3   3  31        221.60        222.91        23.14 o                         
  -1   3  31         35.66         25.98         8.84 o                         
   1   3  31        522.30        570.77        34.31 o                         
   3   3  31          8.78          3.40        10.35 o                         
   5   3  31        430.38        576.40        46.99 o                         
  -4   4  31        162.46        144.07        18.08 o                         
  -2   4  31         24.06         47.00        13.99 o                         
   0   4  31         50.11         73.92        13.57 o                         
   2   4  31        133.17        129.11        19.27 o                         
   4   4  31        327.22        318.95        32.93 o                         
  -8   0  32        164.90        143.55        48.02 o                         
  -6   0  32         71.12         61.44        20.76 o                         
  -4   0  32       1326.66       1440.20        80.78 o                         
  -2   0  32          5.51         25.35        15.43 o                         
   0   0  32         15.60         25.08        13.10 o                         
   2   0  32        885.43        958.94        59.78 o                         
   4   0  32        154.99        109.36        27.97 o                         
   6   0  32          0.90         72.44        30.85 o                         
  -7   1  32         28.93          0.51        13.33 o                         
  -5   1  32         45.28         35.00        10.54 o                         
  -3   1  32         59.00         38.35        13.62 o                         
  -1   1  32         70.57         67.92        17.39 o                         
   1   1  32         45.39         50.19        14.15 o                         
   3   1  32         17.13         13.71        10.38 o                         
   5   1  32         81.93         76.33        24.38 o                         
   7   1  32          0.17         17.92        25.50 o                         
  -8   2  32         28.03         40.67        32.37 o                         
  -6   2  32          5.28        -11.10        11.10 o                         
  -4   2  32       1106.50       1124.38        38.09 o                         
  -2   2  32         10.73         26.06        10.39 o                         
   0   2  32          2.98         -1.34        14.71 o                         
   2   2  32        230.51        269.93        22.57 o                         
   4   2  32        118.46         76.68        28.28 o                         
   6   2  32         11.80         -5.37        15.93 o                         
  -5   3  32         37.40         32.77        15.30 o                         
  -3   3  32        196.63        181.24        19.59 o                         
  -1   3  32        537.73        582.41        29.65 o                         
   1   3  32        172.75        142.23        24.50 o                         
   3   3  32         26.51         -4.89        17.49 o                         
   5   3  32        278.88        284.59        59.78 o                         
  -4   4  32        201.55        130.51        27.14 o                         
  -2   4  32         43.18         45.68        13.79 o                         
   0   4  32          1.42         10.20        13.05 o                         
   2   4  32         31.73         31.86        21.10 o                         
  -7   1  33        337.38        234.60        28.28 o                         
  -5   1  33        388.84        320.80        27.23 o                         
  -3   1  33         16.31         38.27        13.68 o                         
  -1   1  33        430.95        415.03        27.88 o                         
   1   1  33        128.48         78.90        17.11 o                         
   3   1  33         30.90         27.46        23.62 o                         
   5   1  33        685.69        859.28        61.17 o                         
  -6   2  33          0.04         -4.18        14.44 o                         
  -4   2  33         55.48         45.91        13.60 o                         
  -2   2  33        324.76        281.09        26.60 o                         
   0   2  33          7.80         26.49        13.48 o                         
   2   2  33        177.99        166.13        32.34 o                         
   4   2  33         89.61         60.11        26.94 o                         
  -5   3  33          4.79         11.87        22.18 o                         
  -3   3  33         62.25         84.02        15.52 o                         
  -1   3  33        156.53        158.70        24.80 o                         
   1   3  33        409.14        414.90        33.10 o                         
   3   3  33        223.87        356.86        41.28 o                         
  -2   4  33        440.76        281.71        60.37 o                         
   0   4  33         72.40         49.57        17.01 o                         
  -6   0  34        668.94        753.22        65.89 o                         
  -4   0  34        192.34        205.66        36.96 o                         
  -2   0  34       3397.86       3559.34       186.47 o                         
   0   0  34        272.76        205.25        36.67 o                         
   2   0  34         17.88         28.68        19.85 o                         
   4   0  34        345.14        411.83        79.15 o                         
  -7   1  34         30.42         -9.15        16.86 o                         
  -5   1  34        157.08         99.74        17.61 o                         
  -3   1  34        142.75        123.00        20.58 o                         
  -1   1  34          6.54         33.01        10.64 o                         
   1   1  34        300.87        261.07        39.40 o                         
   3   1  34         12.30         14.65        22.11 o                         
   5   1  34        113.31        125.43        34.40 o                         
  -6   2  34         45.26         -2.83        20.92 o                         
  -4   2  34        171.01        160.55        20.78 o                         
  -2   2  34        744.46        728.43        35.11 o                         
   0   2  34        173.86        156.71        22.16 o                         
   2   2  34        110.85        103.80        21.62 o                         
   4   2  34        133.14        152.09        69.36 o                         
  -3   3  34        213.91        240.83        24.21 o                         
  -1   3  34        338.34        314.99        28.03 o                         
   1   3  34        457.77        469.84        28.20 o                         
  -5   1  35         26.45         41.92        28.17 o                         
  -3   1  35         36.75         38.30        14.86 o                         
  -1   1  35         57.13         37.78        19.75 o                         
   1   1  35       1399.18       1557.29        60.76 o                         
   3   1  35         64.68        140.02        28.83 o                         
  -4   2  35         32.71         44.48        21.68 o                         
  -2   2  35        308.01        246.36        34.70 o                         
   0   2  35         23.09        -10.44        13.17 o                         
   2   2  35          0.04          5.51        23.12 o                         
  -4   0  36       1146.44       1205.66       132.81 o                         
  -2   0  36          1.17        -30.85        30.85 o                         
   0   0  36        225.51        236.10        61.71 o                         
   2   0  36        112.71        150.25        41.59 o                         
  -3   1  36         28.00         38.39        21.16 o                         
  -1   1  36          0.10         32.59        17.23 o                         
   1   1  36         37.62         65.77        16.63 o                         
   0   2  36        104.48         64.13        18.86 o                         
                                                                                
