# Supplementary material for: Synthesis and characterization of coumarin-derived sulfur analogues using Lawesson’s reagent
Source: Acta Crystallogr C Struct Chem. 2025 Feb 26;81(Pt 3):170–80. doi: 10.1107/S2053229625000956 (PMC11881164; doi:10.1107/S2053229625000956)
Supplement: Supplementary file 5 [file c-81-00170-S1bsup5.hkl]

data_S1b                                                                        
_shelx_title ' na026_a.res in P2(1)/n'                                          
_shelx_refln_list_code          4                                               
_shelx_F_calc_maximum       96.41                                               
_exptl_crystal_F_000       520.00                                               
_reflns_d_resolution_high  0.7496                                               
                                                                                
loop_                                                                           
 _space_group_symop_operation_xyz                                               
 'x, y, z'                                                                      
 '-x+1/2, y+1/2, -z+1/2'                                                        
 '-x, -y, -z'                                                                   
 'x-1/2, -y-1/2, z-1/2'                                                         
                                                                                
_cell_length_a     6.8708                                                       
_cell_length_b    10.6766                                                       
_cell_length_c    15.7872                                                       
_cell_angle_alpha  90.000                                                       
_cell_angle_beta  100.253                                                       
_cell_angle_gamma  90.000                                                       
                                                                                
_shelx_F_squared_multiplier     1.000                                           
                                                                                
loop_                                                                           
 _refln_index_h                                                                 
 _refln_index_k                                                                 
 _refln_index_l                                                                 
 _refln_F_squared_calc                                                          
 _refln_F_squared_meas                                                          
 _refln_F_squared_sigma                                                         
 _refln_observed_status                                                         
   4   0   0       4271.07       4614.39        38.42 o                         
   6   0   0        177.70        174.66         2.84 o                         
   8   0   0         84.17         84.72         2.82 o                         
   1   1   0        857.74        825.31         4.33 o                         
   2   1   0       7507.54       7134.66        67.08 o                         
   3   1   0       2000.37       1973.09        12.57 o                         
   4   1   0       2571.55       2611.12        16.07 o                         
   5   1   0         68.18         75.93         0.74 o                         
   6   1   0        362.60        361.26         2.69 o                         
   7   1   0          3.84          3.83         0.87 o                         
   8   1   0         20.03         13.74         1.00 o                         
   0   2   0       3856.61       3190.40        88.42 o                         
   1   2   0       2437.31       2325.99        17.99 o                         
   2   2   0         43.22         34.33         0.34 o                         
   3   2   0          0.25          0.01         0.15 o                         
   4   2   0        621.14        629.15         4.17 o                         
   5   2   0        373.80        345.23         2.28 o                         
   6   2   0          0.60         -0.34         0.34 o                         
   7   2   0         41.61         39.12         1.26 o                         
   8   2   0          1.68         -0.18         1.02 o                         
   1   3   0       1303.44       1307.04         8.25 o                         
   2   3   0        138.25        131.30         0.79 o                         
   3   3   0        296.85        275.91         1.80 o                         
   4   3   0         31.59         25.31         0.37 o                         
   5   3   0         45.35         40.64         0.58 o                         
   6   3   0         13.61         11.10         0.43 o                         
   7   3   0         36.42         39.72         1.14 o                         
   8   3   0         22.60         25.31         1.59 o                         
   0   4   0       3105.12       2876.33        74.82 o                         
   1   4   0        107.65         92.90         0.79 o                         
   2   4   0        430.18        423.82         2.83 o                         
   3   4   0          2.50          2.73         0.13 o                         
   4   4   0        120.57        112.34         1.01 o                         
   5   4   0         20.25         19.98         0.45 o                         
   6   4   0        107.81        109.81         1.43 o                         
   7   4   0          7.26          5.82         0.61 o                         
   8   4   0          4.14          3.77         0.95 o                         
   1   5   0          0.91          0.71         0.14 o                         
   2   5   0        567.27        582.00         4.12 o                         
   3   5   0        263.37        270.03         1.92 o                         
   4   5   0        348.54        334.37         2.65 o                         
   5   5   0          0.67         -0.20         0.24 o                         
   6   5   0          3.53          3.47         0.38 o                         
   7   5   0          4.26          3.97         0.55 o                         
   8   5   0         10.16          8.54         1.02 o                         
   0   6   0         53.42         49.96         1.58 o                         
   1   6   0       2398.48       2405.03        20.25 o                         
   2   6   0        144.30        160.82         1.26 o                         
   3   6   0         61.84         65.66         0.87 o                         
   4   6   0        161.81        167.10         1.43 o                         
   5   6   0         97.35        101.73         1.10 o                         
   6   6   0         14.66         14.69         0.58 o                         
   7   6   0         90.73         98.05         2.04 o                         
   8   6   0         15.09         15.90         1.51 o                         
   1   7   0       1195.36       1260.70        11.61 o                         
   2   7   0        353.39        346.47         2.82 o                         
   3   7   0        850.95        875.52         6.85 o                         
   4   7   0        764.81        779.24         5.93 o                         
   5   7   0        694.47        725.37         5.83 o                         
   6   7   0        552.01        552.10         6.06 o                         
   7   7   0         25.23         22.52         1.28 o                         
   0   8   0       1461.04       1403.16        19.94 o                         
   1   8   0       1076.76       1065.30         9.20 o                         
   2   8   0        368.49        345.05         2.54 o                         
   3   8   0        305.85        301.15         2.71 o                         
   4   8   0        982.32       1003.47         8.00 o                         
   5   8   0         56.94         60.65         1.11 o                         
   6   8   0         57.15         65.75         1.38 o                         
   7   8   0         10.25         10.81         1.07 o                         
   1   9   0         76.85         76.04         0.74 o                         
   2   9   0        337.76        323.92         2.85 o                         
   3   9   0         37.17         39.09         0.73 o                         
   4   9   0        292.09        292.27         2.63 o                         
   5   9   0          2.29          0.77         0.55 o                         
   6   9   0         17.61         14.75         0.83 o                         
   0  10   0        414.96        409.53         5.22 o                         
   1  10   0        154.41        145.73         1.42 o                         
   2  10   0         26.20         26.11         0.66 o                         
   3  10   0          3.52          1.58         0.34 o                         
   4  10   0         11.76         10.96         0.56 o                         
   5  10   0          0.23         -0.55         0.55 o                         
   6  10   0         12.68         11.16         1.05 o                         
   1  11   0         22.89         23.14         0.49 o                         
   2  11   0          0.84         -0.09         0.27 o                         
   3  11   0        154.07        152.64         1.66 o                         
   4  11   0          8.30          6.82         0.58 o                         
   5  11   0         11.65         10.75         0.73 o                         
   0  12   0          8.89          9.14         0.77 o                         
   1  12   0          2.37          3.12         0.30 o                         
   2  12   0          0.50          0.28         0.32 o                         
   3  12   0          7.86          6.61         0.42 o                         
   4  12   0          6.89          8.29         0.72 o                         
   1  13   0          0.00         -0.31         0.31 o                         
   2  13   0         30.70         34.67         0.86 o                         
   3  13   0         14.95         18.13         1.00 o                         
   0  14   0          5.75          6.51         0.95 o                         
   1  14   0         45.64         51.24         1.43 o                         
  -9   0   1         38.08         50.72         2.46 o                         
  -7   0   1         79.26         78.70         5.13 o                         
  -5   0   1        116.51        116.87         1.32 o                         
  -3   0   1        595.60        601.75         4.95 o                         
   1   0   1          0.04          2.28         0.13 o                         
   3   0   1       1719.08       1824.56        15.53 o                         
   5   0   1         12.05          7.56         0.44 o                         
   7   0   1         55.09         49.27         2.04 o                         
  -9   1   1          0.54         -0.84         0.93 o                         
  -8   1   1          0.02         -0.89         0.89 o                         
  -7   1   1         54.22         56.97         1.53 o                         
  -6   1   1        172.86        172.49         1.42 o                         
  -5   1   1         18.04         16.83         0.38 o                         
  -4   1   1       1415.10       1558.68         9.60 o                         
  -3   1   1         52.86         59.87         0.51 o                         
  -1   1   1       2136.73       1984.38        13.59 o                         
   1   1   1          0.01          0.60         0.12 o                         
   2   1   1       1847.23       1930.99        11.09 o                         
   3   1   1        340.31        355.42         2.33 o                         
   4   1   1        303.04        289.83         2.05 o                         
   5   1   1        117.49        109.26         0.96 o                         
   6   1   1         29.33         23.88         0.67 o                         
   7   1   1        126.35        123.59         2.28 o                         
   8   1   1         59.37         57.61         3.28 o                         
  -8   2   1         38.24         33.45         1.38 o                         
  -7   2   1         20.12         19.55         0.85 o                         
  -6   2   1        224.99        230.02         1.92 o                         
  -5   2   1         54.45         56.56         0.61 o                         
  -4   2   1       4825.63       4891.17        38.90 o                         
  -3   2   1        543.36        544.00         3.20 o                         
  -2   2   1       3125.38       3112.48        17.05 o                         
  -1   2   1         30.26         24.31         0.26 o                         
   0   2   1       2722.50       2593.16        91.32 o                         
   1   2   1        671.61        641.59         3.58 o                         
   2   2   1        666.73        666.88         3.95 o                         
   3   2   1         14.39         18.58         0.40 o                         
   4   2   1          0.36         -0.22         0.22 o                         
   5   2   1         87.00         85.23         0.79 o                         
   6   2   1         86.92         93.50         1.12 o                         
   7   2   1         10.08          7.26         0.64 o                         
   8   2   1         53.30         59.10         1.72 o                         
  -8   3   1         66.46         64.91         1.78 o                         
  -7   3   1         13.75         14.00         0.74 o                         
  -6   3   1        311.44        301.87         2.63 o                         
  -5   3   1        178.06        179.39         1.52 o                         
  -4   3   1         91.77         98.99         0.92 o                         
  -3   3   1        101.58         94.66         0.69 o                         
  -2   3   1        253.97        225.28         1.37 o                         
  -1   3   1       2892.24       2713.90        31.69 o                         
   0   3   1       1865.36       1756.13        25.38 o                         
   1   3   1        586.78        623.22         3.94 o                         
   2   3   1         58.89         60.52         0.47 o                         
   3   3   1         17.66         18.48         0.35 o                         
   4   3   1        117.72        118.02         0.89 o                         
   5   3   1         38.43         40.92         0.55 o                         
   6   3   1         96.22         91.40         1.17 o                         
   7   3   1         19.63         19.66         1.17 o                         
   8   3   1         46.64         45.83         1.57 o                         
  -8   4   1         29.34         31.69         1.20 o                         
  -7   4   1         34.10         34.62         0.99 o                         
  -6   4   1         61.38         63.10         0.99 o                         
  -5   4   1         10.93          9.91         0.32 o                         
  -4   4   1         98.48         92.52         0.81 o                         
  -3   4   1        204.61        200.89         1.43 o                         
  -2   4   1        399.84        393.57         2.65 o                         
  -1   4   1          6.39          7.12         0.23 o                         
   0   4   1       1788.04       1877.36        26.25 o                         
   1   4   1        169.13        162.83         1.24 o                         
   2   4   1          0.00          0.61         0.15 o                         
   3   4   1          1.01          3.22         0.20 o                         
   4   4   1        108.16        112.45         0.98 o                         
   5   4   1         24.42         28.23         0.50 o                         
   6   4   1          8.00          9.48         0.47 o                         
   7   4   1          0.72         -0.50         0.50 o                         
   8   4   1          1.33         -0.69         0.69 o                         
  -8   5   1         44.01         48.60         1.43 o                         
  -7   5   1         25.03         22.01         1.13 o                         
  -6   5   1         20.18         21.52         0.67 o                         
  -5   5   1        382.13        374.06         3.01 o                         
  -4   5   1          0.89          0.58         0.20 o                         
  -3   5   1        210.26        195.47         1.44 o                         
  -2   5   1          0.51          0.68         0.13 o                         
  -1   5   1         73.93         80.38         0.80 o                         
   0   5   1        430.05        466.58         4.37 o                         
   1   5   1        226.55        222.57         1.63 o                         
   2   5   1        275.83        289.99         2.04 o                         
   3   5   1        429.84        440.53         3.26 o                         
   4   5   1        189.32        199.56         1.58 o                         
   5   5   1          0.17         -0.17         0.22 o                         
   6   5   1          0.74          0.32         0.34 o                         
   7   5   1          0.25          0.08         0.48 o                         
   8   5   1          0.00         -0.82         0.82 o                         
  -8   6   1        302.88        319.98         6.76 o                         
  -7   6   1        100.62        109.92         2.54 o                         
  -6   6   1        154.27        156.35         1.85 o                         
  -5   6   1        171.23        174.90         1.60 o                         
  -4   6   1        117.68        116.94         1.08 o                         
  -3   6   1        188.50        181.89         1.48 o                         
  -2   6   1        387.67        407.31         3.08 o                         
  -1   6   1         80.93        101.77         0.97 o                         
   0   6   1          0.39          0.50         0.16 o                         
   1   6   1         55.45         56.81         0.59 o                         
   2   6   1        511.39        533.45         4.00 o                         
   3   6   1        151.36        153.11         1.27 o                         
   4   6   1        188.54        192.48         1.67 o                         
   5   6   1         15.50         14.59         0.44 o                         
   6   6   1        143.84        142.39         1.63 o                         
   7   6   1          0.14          0.32         0.73 o                         
   8   6   1          0.05         -1.54         1.54 o                         
  -7   7   1         20.46         20.73         1.94 o                         
  -6   7   1        374.67        392.62         4.51 o                         
  -5   7   1         81.19         82.61         1.05 o                         
  -4   7   1        277.90        274.12         2.30 o                         
  -3   7   1          6.76          5.79         0.25 o                         
  -2   7   1         51.45         48.14         0.49 o                         
  -1   7   1        205.43        198.53         1.65 o                         
   0   7   1        288.70        338.11         3.03 o                         
   1   7   1        125.96        127.10         1.14 o                         
   2   7   1          2.83          4.75         0.22 o                         
   3   7   1        365.94        376.12         2.95 o                         
   4   7   1        117.71        132.42         1.22 o                         
   5   7   1         82.67         87.20         1.24 o                         
   6   7   1         56.13         56.19         2.61 o                         
   7   7   1         41.37         41.16         2.02 o                         
  -7   8   1         24.56         21.76         1.27 o                         
  -6   8   1        333.81        348.79         4.10 o                         
  -5   8   1        108.11        113.10         1.49 o                         
  -4   8   1        510.05        514.78         4.28 o                         
  -3   8   1        179.11        172.81         1.61 o                         
  -2   8   1        150.84        148.10         1.27 o                         
  -1   8   1        105.67        114.03         1.14 o                         
   0   8   1        107.40        104.77         1.10 o                         
   1   8   1        135.91        120.36         1.05 o                         
   2   8   1        619.89        606.36         4.80 o                         
   3   8   1        288.10        286.26         2.61 o                         
   4   8   1        296.37        303.69         2.82 o                         
   5   8   1          6.54          4.71         0.48 o                         
   6   8   1         83.01         82.01         1.67 o                         
   7   8   1         10.63         11.56         1.06 o                         
  -7   9   1          5.33          5.52         1.13 o                         
  -6   9   1          0.37          1.78         0.60 o                         
  -5   9   1          9.88         11.16         0.59 o                         
  -4   9   1         59.21         57.89         0.87 o                         
  -3   9   1        211.27        208.99         2.04 o                         
  -2   9   1        557.58        539.60         4.56 o                         
  -1   9   1        384.93        371.90         3.43 o                         
   0   9   1        598.77        572.54         4.79 o                         
   1   9   1        398.70        399.81         3.43 o                         
   2   9   1        756.80        756.67         6.74 o                         
   3   9   1         42.26         43.48         0.77 o                         
   4   9   1         41.18         38.94         0.76 o                         
   5   9   1         18.86         16.81         0.71 o                         
   6   9   1          1.20          1.68         0.60 o                         
  -6  10   1          8.54          8.56         1.00 o                         
  -5  10   1         47.00         45.72         1.14 o                         
  -4  10   1        173.91        183.90         1.95 o                         
  -3  10   1         32.57         33.76         0.70 o                         
  -2  10   1        209.52        204.42         1.93 o                         
  -1  10   1          6.97          6.23         0.52 o                         
   0  10   1        747.96        750.32         7.17 o                         
   1  10   1         47.30         46.36         0.80 o                         
   2  10   1        103.41        104.73         1.22 o                         
   3  10   1          0.06         -0.30         0.30 o                         
   4  10   1          0.17         -0.37         0.37 o                         
   5  10   1          0.10         -0.45         0.45 o                         
   6  10   1         21.12         18.49         1.21 o                         
  -5  11   1          5.65          5.12         0.63 o                         
  -4  11   1          0.09         -0.40         0.40 o                         
  -3  11   1         11.37         11.01         0.45 o                         
  -2  11   1         10.73          9.98         0.39 o                         
  -1  11   1         34.93         33.99         0.84 o                         
   0  11   1          7.59          7.80         0.40 o                         
   1  11   1          7.51          6.84         0.32 o                         
   2  11   1         81.72         82.65         1.07 o                         
   3  11   1          6.35          5.70         0.40 o                         
   4  11   1         71.23         73.18         1.23 o                         
   5  11   1          1.39          0.76         0.54 o                         
  -4  12   1          5.06          6.03         0.58 o                         
  -3  12   1          9.25          7.16         0.42 o                         
  -2  12   1         51.02         51.57         0.82 o                         
  -1  12   1          1.05          1.26         0.27 o                         
   0  12   1          7.96          7.64         0.31 o                         
   1  12   1          5.13          5.84         0.31 o                         
   2  12   1         33.60         33.34         0.70 o                         
   3  12   1          0.58          0.56         0.36 o                         
   4  12   1         17.72         19.67         0.98 o                         
  -3  13   1          8.91          9.07         0.69 o                         
  -2  13   1          3.67          4.58         0.49 o                         
  -1  13   1         48.54         45.54         0.86 o                         
   0  13   1         32.62         32.15         0.75 o                         
   1  13   1          0.59         -0.27         0.32 o                         
   2  13   1         20.36         20.13         1.03 o                         
   3  13   1          4.99          3.59         0.57 o                         
  -1  14   1          5.91          5.48         0.84 o                         
   0  14   1          8.80         13.18         1.09 o                         
   1  14   1         10.87          9.42         1.76 o                         
  -8   0   2          6.12          9.90         2.21 o                         
  -6   0   2        540.91        568.49         5.49 o                         
  -4   0   2       1448.23       1528.36        12.37 o                         
   0   0   2        289.24        259.75         2.21 o                         
   2   0   2          8.63         11.18         0.51 o                         
   4   0   2         26.97         15.40         0.72 o                         
   6   0   2        130.11        125.18         1.73 o                         
   8   0   2          0.91          3.83         1.09 o                         
  -9   1   2         20.64         25.49         1.56 o                         
  -8   1   2        102.07         96.29         2.12 o                         
  -7   1   2         34.89         34.88         1.50 o                         
  -6   1   2        989.90       1017.04         6.67 o                         
  -5   1   2        844.03        862.79         5.46 o                         
  -4   1   2       1525.28       1578.80         9.49 o                         
  -3   1   2         37.76         34.93         0.38 o                         
  -2   1   2       2725.34       2646.27        14.51 o                         
  -1   1   2        112.45        101.50         0.65 o                         
   0   1   2          1.50          1.36         0.07 o                         
   1   1   2         65.79         77.26         0.52 o                         
   2   1   2        983.09        993.57         6.29 o                         
   3   1   2         20.03         23.85         0.33 o                         
   4   1   2         43.60         38.92         0.55 o                         
   5   1   2         14.43         17.62         0.42 o                         
   6   1   2          0.12         -0.28         0.28 o                         
   7   1   2         17.20         17.92         0.94 o                         
   8   1   2         17.81         16.31         1.05 o                         
  -9   2   2          2.65          2.50         0.75 o                         
  -8   2   2        216.07        196.38         3.28 o                         
  -7   2   2         13.24         13.84         0.77 o                         
  -6   2   2       1179.43       1195.45         7.79 o                         
  -5   2   2          0.55          1.24         0.20 o                         
  -4   2   2        919.43        984.86         6.19 o                         
  -3   2   2        836.67        808.54         4.69 o                         
  -2   2   2       2354.07       2384.23        13.12 o                         
  -1   2   2       4646.05       4362.43        78.17 o                         
   0   2   2         26.78         23.69         0.24 o                         
   1   2   2       2404.82       2455.46        23.45 o                         
   2   2   2        283.74        261.73         1.66 o                         
   3   2   2       1318.00       1417.57         9.50 o                         
   4   2   2        589.52        625.22         4.04 o                         
   5   2   2         94.16         90.69         0.93 o                         
   6   2   2        118.80        119.91         1.30 o                         
   7   2   2         97.80         95.58         1.98 o                         
   8   2   2         45.98         35.09         1.39 o                         
  -8   3   2        121.78        110.98         2.05 o                         
  -7   3   2         24.22         28.04         0.95 o                         
  -6   3   2        602.02        613.10         4.92 o                         
  -5   3   2          4.54          4.37         0.27 o                         
  -4   3   2          9.71          6.21         0.42 o                         
  -3   3   2        314.32        316.23         1.97 o                         
  -2   3   2         94.48         93.13         0.62 o                         
  -1   3   2       3577.16       3627.07        51.23 o                         
   0   3   2       9294.48       8245.08       759.36 o                         
   1   3   2        244.19        274.07         1.82 o                         
   2   3   2        327.45        343.22         2.53 o                         
   3   3   2        183.80        183.87         1.33 o                         
   4   3   2        276.52        306.41         2.17 o                         
   5   3   2        294.09        305.14         2.30 o                         
   6   3   2          4.18          3.33         0.41 o                         
   7   3   2         18.06         14.64         1.06 o                         
   8   3   2          6.35          4.64         0.81 o                         
  -8   4   2          8.64          8.14         0.77 o                         
  -7   4   2          8.40         10.03         0.65 o                         
  -6   4   2          1.24          0.39         0.37 o                         
  -5   4   2        314.32        302.62         2.28 o                         
  -4   4   2        162.24        153.84         1.19 o                         
  -3   4   2         20.55         23.25         0.31 o                         
  -2   4   2         46.51         40.67         0.49 o                         
  -1   4   2       1783.03       1780.79        15.97 o                         
   0   4   2       1004.21       1012.91         8.57 o                         
   1   4   2        472.66        474.22         3.12 o                         
   2   4   2       1255.45       1286.85         7.96 o                         
   3   4   2         12.31         13.22         0.28 o                         
   4   4   2         21.50         21.16         0.38 o                         
   5   4   2         20.70         21.03         0.52 o                         
   6   4   2         21.99         24.80         0.76 o                         
   7   4   2          2.29          2.62         0.60 o                         
   8   4   2          7.42          9.80         0.93 o                         
  -8   5   2          9.67          8.18         0.88 o                         
  -7   5   2          0.11          0.34         0.54 o                         
  -6   5   2          0.08         -0.24         0.37 o                         
  -5   5   2        123.03        125.98         1.26 o                         
  -4   5   2        296.69        301.49         2.32 o                         
  -3   5   2         23.68         27.89         0.39 o                         
  -2   5   2        250.07        234.94         1.70 o                         
  -1   5   2         21.52         24.33         0.37 o                         
   0   5   2        242.07        263.05         2.22 o                         
   1   5   2          1.17          0.01         0.13 o                         
   2   5   2         29.34         34.46         0.40 o                         
   3   5   2          3.37          3.57         0.18 o                         
   4   5   2        508.46        523.57         3.88 o                         
   5   5   2          0.03         -0.21         0.21 o                         
   6   5   2         24.05         18.87         0.68 o                         
   7   5   2          5.72          6.22         0.65 o                         
   8   5   2          0.04         -0.30         0.82 o                         
  -8   6   2        160.93        169.35         4.41 o                         
  -7   6   2         41.56         46.18         1.45 o                         
  -6   6   2        292.37        309.88         3.13 o                         
  -5   6   2         36.78         32.98         0.56 o                         
  -4   6   2         26.73         23.57         0.58 o                         
  -3   6   2          0.84          0.77         0.18 o                         
  -2   6   2        114.37        140.09         1.09 o                         
  -1   6   2         60.73         54.93         0.62 o                         
   0   6   2        991.68       1078.14         8.22 o                         
   1   6   2        625.90        656.60         5.10 o                         
   2   6   2        206.15        257.24         2.02 o                         
   3   6   2          2.00          2.74         0.22 o                         
   4   6   2         91.89        100.96         1.08 o                         
   5   6   2         27.76         27.17         0.73 o                         
   6   6   2         17.09         17.34         0.92 o                         
   7   6   2         51.27         59.65         1.68 o                         
  -7   7   2         76.20         77.23         2.11 o                         
  -6   7   2        144.63        144.37         2.08 o                         
  -5   7   2          0.06          0.14         0.30 o                         
  -4   7   2         87.21         88.66         0.96 o                         
  -3   7   2          7.89          7.58         0.25 o                         
  -2   7   2        224.68        209.88         1.74 o                         
  -1   7   2        349.10        341.76         2.91 o                         
   0   7   2         11.39         14.84         0.40 o                         
   1   7   2          0.51         -0.04         0.16 o                         
   2   7   2        100.95        111.91         1.05 o                         
   3   7   2         64.24         62.77         0.75 o                         
   4   7   2        220.34        227.66         1.94 o                         
   5   7   2         48.29         46.01         0.90 o                         
   6   7   2         35.31         32.95         1.54 o                         
   7   7   2          1.99          1.35         0.80 o                         
  -7   8   2          8.98         11.12         1.01 o                         
  -6   8   2         39.52         39.31         1.32 o                         
  -5   8   2          7.25          5.91         0.45 o                         
  -4   8   2         10.15          8.35         0.38 o                         
  -3   8   2        119.33        112.12         1.16 o                         
  -2   8   2        257.89        257.87         1.99 o                         
  -1   8   2        300.22        307.72         2.85 o                         
   0   8   2        394.92        391.48         3.14 o                         
   1   8   2        207.76        203.81         1.88 o                         
   2   8   2        693.59        659.08         5.19 o                         
   3   8   2        110.46        114.43         1.25 o                         
   4   8   2         27.44         23.39         0.77 o                         
   5   8   2         51.09         53.91         1.16 o                         
   6   8   2          2.56          1.70         0.59 o                         
   7   8   2          2.16          1.56         0.88 o                         
  -7   9   2          2.83          3.01         1.07 o                         
  -6   9   2          5.10          5.75         0.70 o                         
  -5   9   2         71.11         77.34         1.31 o                         
  -4   9   2        108.45        110.31         1.25 o                         
  -3   9   2        126.12        124.12         1.37 o                         
  -2   9   2        990.77       1013.56         7.91 o                         
  -1   9   2        869.53        847.63         7.44 o                         
   0   9   2        700.22        678.81         6.02 o                         
   1   9   2        416.73        401.61         3.70 o                         
   2   9   2        157.87        149.57         1.57 o                         
   3   9   2        228.90        227.39         2.32 o                         
   4   9   2         14.53         14.36         0.55 o                         
   5   9   2          9.97          8.05         0.58 o                         
   6   9   2          4.57          4.99         0.66 o                         
  -6  10   2         79.18         80.56         2.00 o                         
  -5  10   2        194.60        209.67         2.74 o                         
  -4  10   2        180.93        188.00         1.88 o                         
  -3  10   2        311.39        317.19         2.95 o                         
  -2  10   2        474.53        480.56         4.18 o                         
  -1  10   2        530.05        524.02         5.12 o                         
   0  10   2         56.73         51.70         0.87 o                         
   1  10   2          8.96          6.80         0.39 o                         
   2  10   2          1.12          0.39         0.35 o                         
   3  10   2          6.10          5.19         0.37 o                         
   4  10   2         24.06         26.16         0.80 o                         
   5  10   2          5.08          3.74         0.54 o                         
   6  10   2          1.02          1.35         0.80 o                         
  -5  11   2         68.83         73.01         1.79 o                         
  -4  11   2          2.15          1.43         0.44 o                         
  -3  11   2          3.26          2.91         0.35 o                         
  -2  11   2         74.47         70.75         0.92 o                         
  -1  11   2          2.75          3.44         0.49 o                         
   0  11   2         13.20         15.08         0.53 o                         
   1  11   2         16.04         15.95         0.56 o                         
   2  11   2          0.43          0.43         0.28 o                         
   3  11   2          5.23          4.95         0.39 o                         
   4  11   2         34.74         35.90         0.90 o                         
   5  11   2          4.48          4.13         0.70 o                         
  -4  12   2         51.06         53.98         1.19 o                         
  -3  12   2         32.62         31.15         0.72 o                         
  -2  12   2         33.75         36.24         0.67 o                         
  -1  12   2          0.71          1.12         0.27 o                         
   0  12   2          4.02          3.28         0.45 o                         
   1  12   2          2.99          1.76         0.32 o                         
   2  12   2          6.89          5.45         0.36 o                         
   3  12   2         18.33         21.99         0.75 o                         
   4  12   2          0.29          0.76         0.61 o                         
  -3  13   2         19.47         19.26         0.99 o                         
  -2  13   2         64.21         72.14         1.31 o                         
  -1  13   2          6.13          6.37         0.45 o                         
   0  13   2         84.05         92.06         1.18 o                         
   1  13   2          0.13         -0.34         0.34 o                         
   2  13   2          9.08          7.11         0.58 o                         
   3  13   2          3.47          2.21         0.67 o                         
  -1  14   2         25.62         28.68         1.51 o                         
   0  14   2         45.28         55.90         1.97 o                         
   1  14   2         22.00         24.26         1.42 o                         
  -9   0   3          0.07          0.36         1.11 o                         
  -7   0   3        185.80        193.56         4.30 o                         
  -5   0   3        108.31        110.06         1.24 o                         
  -3   0   3          1.96          5.12         0.24 o                         
  -1   0   3       5682.47       5410.92       105.33 o                         
   1   0   3         34.24         35.15         0.49 o                         
   3   0   3        210.59        232.94         2.30 o                         
   5   0   3          5.65          3.04         0.27 o                         
   7   0   3         20.05         17.67         1.51 o                         
  -9   1   3         19.75         21.40         1.83 o                         
  -8   1   3         59.12         58.73         1.66 o                         
  -7   1   3         29.01         30.42         1.18 o                         
  -6   1   3          0.10         -0.27         0.27 o                         
  -5   1   3         64.50         74.64         0.74 o                         
  -4   1   3       1409.89       1448.12         8.79 o                         
  -3   1   3        386.95        401.86         2.52 o                         
  -2   1   3        168.32        155.65         1.05 o                         
  -1   1   3       1213.92       1189.47         6.23 o                         
   0   1   3        394.51        431.64         2.49 o                         
   1   1   3        263.94        285.96         1.70 o                         
   2   1   3        451.39        530.36         3.56 o                         
   3   1   3        162.99        160.87         1.24 o                         
   4   1   3          1.08          0.78         0.16 o                         
   5   1   3        115.65        132.89         1.01 o                         
   6   1   3         72.65         71.24         1.06 o                         
   7   1   3          8.81          9.07         0.80 o                         
   8   1   3         30.13         33.02         1.39 o                         
  -9   2   3          2.02          1.71         0.67 o                         
  -8   2   3        316.75        305.15         4.86 o                         
  -7   2   3        130.81        141.70         2.22 o                         
  -6   2   3       1132.76       1161.63         7.87 o                         
  -5   2   3          4.51          6.52         0.24 o                         
  -4   2   3       1256.46       1281.36         7.35 o                         
  -3   2   3        592.58        637.05         4.03 o                         
  -2   2   3        230.21        257.17         1.52 o                         
  -1   2   3       1863.43       1749.67        11.35 o                         
   0   2   3        316.64        275.39         1.73 o                         
   1   2   3       1228.41       1211.13         7.33 o                         
   2   2   3         72.50         88.00         0.71 o                         
   3   2   3       1746.48       1868.81        12.37 o                         
   4   2   3        117.73        121.07         0.97 o                         
   5   2   3        195.94        206.61         1.73 o                         
   6   2   3         54.98         59.18         0.91 o                         
   7   2   3         50.35         46.68         1.41 o                         
   8   2   3         19.73         17.55         1.06 o                         
  -8   3   3        452.22        451.18         5.07 o                         
  -7   3   3         59.69         62.24         1.26 o                         
  -6   3   3        307.00        307.42         2.69 o                         
  -5   3   3         56.30         59.19         0.66 o                         
  -4   3   3        198.59        208.65         1.47 o                         
  -3   3   3        201.11        194.82         1.26 o                         
  -2   3   3        443.48        467.25         2.74 o                         
  -1   3   3       1936.93       1819.43        16.96 o                         
   0   3   3        540.58        567.29         4.00 o                         
   1   3   3       2244.63       2219.20        14.09 o                         
   2   3   3       1823.39       1878.80        11.60 o                         
   3   3   3        990.77       1042.85         6.78 o                         
   4   3   3        324.12        349.95         2.47 o                         
   5   3   3        237.56        263.34         2.05 o                         
   6   3   3         22.17         26.11         1.11 o                         
   7   3   3          1.36          1.91         0.66 o                         
   8   3   3         17.28         14.22         1.22 o                         
  -8   4   3         89.81         86.51         1.78 o                         
  -7   4   3         36.37         41.85         1.07 o                         
  -6   4   3         10.45         10.72         0.46 o                         
  -5   4   3         73.52         77.69         0.84 o                         
  -4   4   3        309.01        339.62         2.48 o                         
  -3   4   3          5.84          3.59         0.18 o                         
  -2   4   3       1087.25       1147.10         7.12 o                         
  -1   4   3         58.28         55.14         0.50 o                         
   0   4   3        850.54        888.97         6.72 o                         
   1   4   3          7.41          6.47         0.20 o                         
   2   4   3        146.08        180.85         1.30 o                         
   3   4   3          2.49          3.79         0.17 o                         
   4   4   3          0.59         -0.17         0.26 o                         
   5   4   3         11.52         10.59         0.41 o                         
   6   4   3         31.43         30.22         0.82 o                         
   7   4   3          2.33          1.54         0.63 o                         
   8   4   3          7.78          5.20         0.96 o                         
  -8   5   3         28.17         30.54         1.83 o                         
  -7   5   3          2.46          2.62         0.56 o                         
  -6   5   3          7.93          5.21         0.46 o                         
  -5   5   3         74.37         79.30         0.92 o                         
  -4   5   3          4.13          6.00         0.23 o                         
  -3   5   3         33.63         33.65         0.42 o                         
  -2   5   3        981.41       1048.66         8.59 o                         
  -1   5   3          3.45          3.53         0.16 o                         
   0   5   3        665.79        744.23         6.51 o                         
   1   5   3        120.13        125.96         1.14 o                         
   2   5   3        364.71        358.77         2.47 o                         
   3   5   3          0.27          0.00         0.17 o                         
   4   5   3         21.86         20.64         0.42 o                         
   5   5   3          4.49          4.00         0.32 o                         
   6   5   3         12.41         12.29         0.60 o                         
   7   5   3          0.60          0.45         0.74 o                         
   8   5   3         25.36         21.23         1.33 o                         
  -8   6   3         32.19         29.78         3.50 o                         
  -7   6   3          0.98          0.78         0.62 o                         
  -6   6   3         47.28         47.78         0.98 o                         
  -5   6   3        136.05        127.46         1.29 o                         
  -4   6   3         20.89         17.94         0.42 o                         
  -3   6   3          0.01          0.07         0.21 o                         
  -2   6   3         58.78         47.14         0.63 o                         
  -1   6   3        519.57        503.84         3.99 o                         
   0   6   3         66.94         81.83         0.95 o                         
   1   6   3         52.27         50.68         0.59 o                         
   2   6   3        171.05        189.66         1.52 o                         
   3   6   3        142.22        146.35         1.29 o                         
   4   6   3         52.13         55.22         0.86 o                         
   5   6   3          0.83          0.79         0.31 o                         
   6   6   3          9.36          8.47         0.60 o                         
   7   6   3          1.89          1.58         0.78 o                         
  -7   7   3         12.41         11.43         1.03 o                         
  -6   7   3         13.43         10.95         0.62 o                         
  -5   7   3          1.15          0.41         0.30 o                         
  -4   7   3         25.43         22.34         0.48 o                         
  -3   7   3          7.05          9.76         0.31 o                         
  -2   7   3        197.71        203.86         1.90 o                         
  -1   7   3          0.74          0.35         0.28 o                         
   0   7   3        121.00        119.34         1.24 o                         
   1   7   3          3.08          1.96         0.19 o                         
   2   7   3         88.25         80.50         0.89 o                         
   3   7   3         29.15         28.02         0.52 o                         
   4   7   3         67.12         63.68         1.05 o                         
   5   7   3          0.04         -0.36         0.36 o                         
   6   7   3         40.17         41.88         1.11 o                         
   7   7   3          0.32         -0.93         0.93 o                         
  -7   8   3          4.15          3.89         0.87 o                         
  -6   8   3          0.00         -0.62         0.62 o                         
  -5   8   3        143.94        146.81         1.76 o                         
  -4   8   3         10.12         11.82         0.42 o                         
  -3   8   3         55.02         54.46         0.72 o                         
  -2   8   3          2.90          1.94         0.24 o                         
  -1   8   3         48.25         52.31         0.64 o                         
   0   8   3          0.06         -0.18         0.20 o                         
   1   8   3         45.03         38.09         0.55 o                         
   2   8   3         47.76         44.89         0.76 o                         
   3   8   3          7.33          7.67         0.37 o                         
   4   8   3          2.42          0.58         0.31 o                         
   5   8   3         13.57         11.11         0.71 o                         
   6   8   3          0.06         -0.52         0.52 o                         
   7   8   3          0.12         -0.76         0.76 o                         
  -7   9   3         12.22         11.10         1.23 o                         
  -6   9   3          7.13          8.26         0.71 o                         
  -5   9   3        193.03        192.37         2.19 o                         
  -4   9   3         30.05         30.87         0.64 o                         
  -3   9   3        432.59        435.57         3.86 o                         
  -2   9   3         64.63         64.86         1.05 o                         
  -1   9   3        221.36        216.54         2.16 o                         
   0   9   3         11.20         13.02         0.63 o                         
   1   9   3         90.97         91.50         1.10 o                         
   2   9   3         56.23         50.71         0.80 o                         
   3   9   3         12.39         11.02         0.46 o                         
   4   9   3          0.20          0.10         0.37 o                         
   5   9   3          0.72          0.76         0.46 o                         
   6   9   3          0.70          0.50         0.59 o                         
  -6  10   3         32.82         36.06         2.17 o                         
  -5  10   3         70.34         73.20         1.41 o                         
  -4  10   3        166.12        161.54         1.76 o                         
  -3  10   3        260.43        260.95         2.49 o                         
  -2  10   3        269.63        269.34         2.93 o                         
  -1  10   3         25.65         26.22         0.77 o                         
   0  10   3        180.01        169.62         1.94 o                         
   1  10   3         46.83         42.80         1.06 o                         
   2  10   3         11.72         11.57         0.45 o                         
   3  10   3         39.34         42.69         0.82 o                         
   4  10   3          3.48          3.33         0.76 o                         
   5  10   3         78.84         83.42         1.67 o                         
   6  10   3          1.02          1.33         1.10 o                         
  -5  11   3         75.24         79.32         1.60 o                         
  -4  11   3        349.38        365.11         3.47 o                         
  -3  11   3         44.10         39.99         0.89 o                         
  -2  11   3         72.40         77.72         1.21 o                         
  -1  11   3          2.23          0.89         0.38 o                         
   0  11   3          4.80          4.56         0.31 o                         
   1  11   3          6.00          6.58         0.40 o                         
   2  11   3          9.65         10.45         0.55 o                         
   3  11   3         40.65         42.58         1.07 o                         
   4  11   3          5.07          4.45         0.50 o                         
   5  11   3         54.69         65.71         1.68 o                         
  -4  12   3          0.06          0.81         0.46 o                         
  -3  12   3          0.90          0.46         0.35 o                         
  -2  12   3          3.90          5.03         0.36 o                         
  -1  12   3          0.05          0.25         0.41 o                         
   0  12   3          2.38          3.72         0.46 o                         
   1  12   3          0.01         -0.15         0.44 o                         
   2  12   3          2.40          2.17         0.45 o                         
   3  12   3          9.96          8.94         0.53 o                         
   4  12   3         20.99         22.97         1.41 o                         
  -3  13   3          0.16         -0.24         0.53 o                         
  -2  13   3         14.77         18.40         0.81 o                         
  -1  13   3         15.52         18.34         0.83 o                         
   0  13   3          0.92          1.59         0.50 o                         
   1  13   3         10.02          9.45         0.50 o                         
   2  13   3          1.23          1.85         0.47 o                         
   3  13   3          0.26         -0.10         0.55 o                         
  -1  14   3          0.64          0.81         0.87 o                         
   0  14   3          0.03         -0.31         0.85 o                         
  -8   0   4         15.64         17.48         1.91 o                         
  -6   0   4         61.28         55.90         1.05 o                         
  -4   0   4       1604.48       1595.63        13.67 o                         
  -2   0   4       2325.76       2333.30        20.68 o                         
   0   0   4       2026.74       2070.09        16.05 o                         
   2   0   4         69.80         78.85         1.09 o                         
   4   0   4        170.03        172.79         1.85 o                         
   6   0   4          6.97          4.83         0.88 o                         
   8   0   4          2.11         -0.03         1.04 o                         
  -9   1   4          3.06          1.87         0.71 o                         
  -8   1   4          1.53          1.28         0.61 o                         
  -7   1   4          7.84          8.27         0.77 o                         
  -6   1   4        128.33        124.32         1.17 o                         
  -5   1   4          0.16          0.49         0.14 o                         
  -4   1   4         39.51         39.27         0.64 o                         
  -3   1   4         27.09         32.16         0.37 o                         
  -2   1   4          3.84          2.39         0.11 o                         
  -1   1   4       2634.20       2534.72        12.57 o                         
   0   1   4       1015.21        989.89         5.21 o                         
   1   1   4       1136.91       1106.11         6.74 o                         
   2   1   4        255.30        248.22         1.76 o                         
   3   1   4        242.59        253.08         1.92 o                         
   4   1   4          0.21          0.40         0.15 o                         
   5   1   4         14.28         13.07         0.31 o                         
   6   1   4         40.58         39.48         1.01 o                         
   7   1   4          9.07          6.53         0.76 o                         
   8   1   4          4.53          3.31         0.81 o                         
  -9   2   4          0.53          0.00         0.69 o                         
  -8   2   4         80.10         68.42         1.62 o                         
  -7   2   4         92.89         94.24         1.58 o                         
  -6   2   4        185.78        184.86         1.51 o                         
  -5   2   4          0.44          0.42         0.15 o                         
  -4   2   4         88.01         88.73         0.71 o                         
  -3   2   4        473.50        508.80         3.26 o                         
  -2   2   4        334.36        339.90         2.18 o                         
  -1   2   4        427.28        402.44         2.42 o                         
   0   2   4          0.21          0.18         0.08 o                         
   1   2   4       1575.94       1565.84         9.82 o                         
   2   2   4         20.99         21.01         0.29 o                         
   3   2   4       1611.15       1688.52        11.21 o                         
   4   2   4         25.81         28.31         0.43 o                         
   5   2   4        207.69        218.16         1.76 o                         
   6   2   4          0.21          1.27         0.38 o                         
   7   2   4         18.21         15.97         0.95 o                         
   8   2   4         24.05         24.99         1.20 o                         
  -8   3   4         54.26         49.15         1.28 o                         
  -7   3   4        119.10        111.65         1.74 o                         
  -6   3   4        223.54        237.54         2.08 o                         
  -5   3   4        178.40        189.59         1.46 o                         
  -4   3   4         60.27         67.18         0.65 o                         
  -3   3   4         14.42         11.76         0.26 o                         
  -2   3   4       1025.98       1074.52         7.08 o                         
  -1   3   4       1277.05       1279.89         8.12 o                         
   0   3   4         26.88         16.21         0.22 o                         
   1   3   4       2150.67       2180.78        13.73 o                         
   2   3   4        198.17        234.95         1.60 o                         
   3   3   4        233.95        257.16         1.95 o                         
   4   3   4        199.97        191.77         1.53 o                         
   5   3   4         47.43         44.78         0.67 o                         
   6   3   4        336.41        332.60         3.97 o                         
   7   3   4         44.16         45.13         1.44 o                         
   8   3   4         67.42         69.76         1.93 o                         
  -8   4   4         87.91         83.99         2.00 o                         
  -7   4   4         64.77         63.43         1.42 o                         
  -6   4   4        163.94        174.37         1.81 o                         
  -5   4   4        360.54        350.18         2.81 o                         
  -4   4   4        403.66        435.87         3.21 o                         
  -3   4   4        135.45        135.91         1.08 o                         
  -2   4   4        214.68        254.66         1.80 o                         
  -1   4   4       2291.70       2330.42        24.09 o                         
   0   4   4        181.28        190.38         1.47 o                         
   1   4   4         37.53         66.69         0.57 o                         
   2   4   4       1195.77       1233.49         7.88 o                         
   3   4   4         16.00         32.38         0.41 o                         
   4   4   4        312.88        322.18         2.62 o                         
   5   4   4         17.26         13.87         0.46 o                         
   6   4   4          0.65          0.17         0.39 o                         
   7   4   4         23.43         18.06         1.63 o                         
   8   4   4         25.93         21.34         1.31 o                         
  -8   5   4         75.77         78.51         1.93 o                         
  -7   5   4         31.65         32.52         1.11 o                         
  -6   5   4        144.70        148.31         1.85 o                         
  -5   5   4         20.81         24.71         0.55 o                         
  -4   5   4        199.21        216.54         1.81 o                         
  -3   5   4         61.56         59.03         0.63 o                         
  -2   5   4       3989.42       4082.61        40.62 o                         
  -1   5   4        233.15        246.28         2.06 o                         
   0   5   4       2524.62       2777.60        23.78 o                         
   1   5   4        332.08        370.31         2.79 o                         
   2   5   4       1471.97       1576.89        10.42 o                         
   3   5   4        175.90        186.47         1.50 o                         
   4   5   4          0.37         -0.15         0.24 o                         
   5   5   4         27.98         28.03         0.63 o                         
   6   5   4          0.74          0.70         0.41 o                         
   7   5   4          0.55         -0.43         0.76 o                         
  -8   6   4          2.74          1.59         0.87 o                         
  -7   6   4          4.91          5.58         0.75 o                         
  -6   6   4         32.91         30.13         0.81 o                         
  -5   6   4        159.35        166.31         1.63 o                         
  -4   6   4          2.08          2.70         0.25 o                         
  -3   6   4         70.58         79.70         0.74 o                         
  -2   6   4         57.41         57.59         0.72 o                         
  -1   6   4        720.59        757.39         6.27 o                         
   0   6   4         76.40         85.70         1.03 o                         
   1   6   4         10.37          5.49         0.22 o                         
   2   6   4        241.70        245.40         1.85 o                         
   3   6   4         13.30         11.18         0.41 o                         
   4   6   4        103.11        104.76         1.01 o                         
   5   6   4         41.84         42.33         0.91 o                         
   6   6   4         35.65         32.38         1.32 o                         
   7   6   4         12.27         11.75         1.36 o                         
  -7   7   4          1.23          0.60         0.73 o                         
  -6   7   4          0.01          0.34         0.56 o                         
  -5   7   4         58.65         61.76         0.98 o                         
  -4   7   4         51.29         53.23         0.76 o                         
  -3   7   4          0.03         -0.08         0.17 o                         
  -2   7   4         15.74         13.51         0.56 o                         
  -1   7   4          0.09          0.27         0.16 o                         
   0   7   4          0.51          0.32         0.24 o                         
   1   7   4        135.12        138.89         1.35 o                         
   2   7   4         56.62         60.45         0.73 o                         
   3   7   4          3.19          2.20         0.26 o                         
   4   7   4          2.20          2.20         0.34 o                         
   5   7   4         63.54         63.56         1.16 o                         
   6   7   4          0.31         -0.48         0.48 o                         
   7   7   4          6.18          5.56         1.54 o                         
  -7   8   4          6.73          4.92         0.89 o                         
  -6   8   4         23.99         25.78         1.09 o                         
  -5   8   4          0.04         -0.35         0.35 o                         
  -4   8   4         40.17         37.68         0.66 o                         
  -3   8   4         68.41         66.16         0.81 o                         
  -2   8   4         16.29         22.54         0.50 o                         
  -1   8   4        156.16        146.88         1.43 o                         
   0   8   4         19.04         16.71         0.50 o                         
   1   8   4        106.00        103.44         1.05 o                         
   2   8   4         78.37         75.56         0.97 o                         
   3   8   4          1.07          0.42         0.31 o                         
   4   8   4         21.87         22.47         0.59 o                         
   5   8   4          0.32         -0.45         0.45 o                         
   6   8   4          8.48          6.38         0.72 o                         
  -7   9   4          6.70          8.29         2.48 o                         
  -6   9   4          0.65          0.12         0.55 o                         
  -5   9   4         33.36         32.93         0.82 o                         
  -4   9   4         13.22         13.14         0.50 o                         
  -3   9   4          2.12          2.39         0.30 o                         
  -2   9   4         14.00         14.43         1.08 o                         
  -1   9   4         13.27         13.94         0.64 o                         
   0   9   4         92.22         88.83         1.16 o                         
   1   9   4          1.19          0.55         0.24 o                         
   2   9   4         58.51         52.86         1.27 o                         
   3   9   4          2.19          3.36         0.32 o                         
   4   9   4          3.51          2.62         0.41 o                         
   5   9   4         10.73         12.52         0.80 o                         
   6   9   4          2.30          2.86         0.64 o                         
  -6  10   4         26.58         28.64         1.33 o                         
  -5  10   4         14.95         13.11         0.64 o                         
  -4  10   4          1.98          1.44         0.44 o                         
  -3  10   4         54.73         55.29         0.97 o                         
  -2  10   4          0.64          0.34         0.49 o                         
  -1  10   4         10.86          9.28         0.59 o                         
   0  10   4          7.06          5.31         0.44 o                         
   1  10   4         45.19         44.88         0.79 o                         
   2  10   4         89.31         89.25         1.18 o                         
   3  10   4         10.04          7.96         0.43 o                         
   4  10   4        149.44        157.48         2.10 o                         
   5  10   4          3.27          5.87         0.69 o                         
  -5  11   4        132.90        131.41         2.29 o                         
  -4  11   4         33.45         33.40         0.76 o                         
  -3  11   4        152.88        155.29         1.77 o                         
  -2  11   4          4.06          4.72         0.41 o                         
  -1  11   4         84.44         87.14         1.37 o                         
   0  11   4          8.99          4.94         0.46 o                         
   1  11   4          4.13          4.07         0.46 o                         
   2  11   4         93.34         89.30         1.10 o                         
   3  11   4         53.53         59.93         1.10 o                         
   4  11   4         86.99         88.30         1.47 o                         
   5  11   4         59.54         75.46         3.13 o                         
  -4  12   4         28.12         37.76         0.94 o                         
  -3  12   4         60.22         64.24         1.02 o                         
  -2  12   4          9.37          7.21         0.41 o                         
  -1  12   4          8.09          9.19         0.57 o                         
   0  12   4         13.26         10.90         0.58 o                         
   1  12   4         50.69         54.04         1.29 o                         
   2  12   4          0.08          0.78         0.33 o                         
   3  12   4        172.61        201.33         2.78 o                         
   4  12   4         15.39         13.88         1.05 o                         
  -3  13   4         15.30         16.44         0.82 o                         
  -2  13   4         78.09         89.64         1.64 o                         
  -1  13   4         82.50         88.10         1.67 o                         
   0  13   4          4.85          4.80         0.68 o                         
   1  13   4         65.21         68.01         2.23 o                         
   2  13   4         15.75         15.37         1.18 o                         
  -9   0   5          4.15          5.62         1.25 o                         
  -7   0   5        134.39        138.53         3.47 o                         
  -5   0   5        190.08        217.61         2.18 o                         
  -3   0   5       1457.92       1522.63        14.84 o                         
  -1   0   5        746.78        823.26         6.18 o                         
   1   0   5        241.23        249.28         2.40 o                         
   3   0   5         88.06         83.47         1.05 o                         
   5   0   5         17.63         14.53         0.43 o                         
   7   0   5         45.13         41.67         1.94 o                         
  -9   1   5          9.63          8.38         0.84 o                         
  -8   1   5          3.94          4.25         0.69 o                         
  -7   1   5        118.46        119.35         1.99 o                         
  -6   1   5         98.29        101.89         1.07 o                         
  -5   1   5         61.38         61.25         0.58 o                         
  -4   1   5         85.61         87.74         0.71 o                         
  -3   1   5         27.44         27.74         0.34 o                         
  -2   1   5         19.60         23.08         0.27 o                         
  -1   1   5        308.32        286.29         1.72 o                         
   0   1   5        127.53        123.47         0.80 o                         
   1   1   5        428.23        391.00         2.56 o                         
   2   1   5        120.82        123.11         0.97 o                         
   3   1   5          7.90          6.64         0.23 o                         
   4   1   5          8.54          5.15         0.26 o                         
   5   1   5          0.28          0.12         0.22 o                         
   6   1   5        155.07        143.12         2.47 o                         
   7   1   5         10.87         11.15         0.88 o                         
   8   1   5          0.96         -0.69         0.69 o                         
  -9   2   5         19.04         19.33         1.04 o                         
  -8   2   5         89.99         91.23         1.86 o                         
  -7   2   5          1.67          1.11         0.50 o                         
  -6   2   5         50.89         52.88         0.77 o                         
  -5   2   5        147.55        145.04         1.19 o                         
  -4   2   5        336.58        374.10         2.48 o                         
  -3   2   5         18.67         15.42         0.27 o                         
  -2   2   5        151.57        132.89         0.94 o                         
  -1   2   5        188.39        169.45         1.06 o                         
   0   2   5        263.21        240.66         1.51 o                         
   1   2   5          0.86          0.67         0.11 o                         
   2   2   5        110.45        105.66         0.83 o                         
   3   2   5        119.61        131.34         1.12 o                         
   4   2   5          3.72          1.75         0.23 o                         
   5   2   5          0.38          0.64         0.25 o                         
   6   2   5         35.85         32.81         0.87 o                         
   7   2   5         69.04         65.88         1.67 o                         
   8   2   5          0.95          0.02         0.76 o                         
  -8   3   5         53.60         50.16         1.37 o                         
  -7   3   5         28.91         30.10         1.05 o                         
  -6   3   5        241.53        251.91         2.56 o                         
  -5   3   5          2.05          1.22         0.22 o                         
  -4   3   5        258.41        279.13         1.98 o                         
  -3   3   5        177.76        202.56         1.50 o                         
  -2   3   5        813.36        820.84         5.25 o                         
  -1   3   5         28.15         27.26         0.35 o                         
   0   3   5         43.16         40.39         0.43 o                         
   1   3   5          2.63          3.56         0.14 o                         
   2   3   5         14.70         11.78         0.27 o                         
   3   3   5        168.28        185.68         1.59 o                         
   4   3   5         15.06         12.29         0.36 o                         
   5   3   5         64.30         68.54         0.84 o                         
   6   3   5         26.48         27.52         0.87 o                         
   7   3   5        149.18        149.78         2.68 o                         
   8   3   5          0.55         -0.68         0.68 o                         
  -8   4   5          9.03          8.93         0.76 o                         
  -7   4   5         27.06         26.04         1.02 o                         
  -6   4   5          2.44          3.73         0.40 o                         
  -5   4   5         25.53         27.68         0.52 o                         
  -4   4   5        624.37        683.98         4.69 o                         
  -3   4   5        101.70         95.59         0.81 o                         
  -2   4   5        263.05        339.48         2.37 o                         
  -1   4   5        796.61        827.06         5.98 o                         
   0   4   5       1028.24       1140.89         8.54 o                         
   1   4   5       1425.34       1540.91        10.60 o                         
   2   4   5        247.04        265.40         1.85 o                         
   3   4   5        210.06        226.95         1.88 o                         
   4   4   5          5.82          5.28         0.31 o                         
   5   4   5          2.77          3.32         0.33 o                         
   6   4   5         17.84         16.17         0.83 o                         
   7   4   5         14.48         13.21         0.92 o                         
   8   4   5          0.12         -0.99         0.99 o                         
  -8   5   5          9.71          9.07         0.90 o                         
  -7   5   5         16.32         16.34         0.82 o                         
  -6   5   5        121.17        126.61         1.67 o                         
  -5   5   5         25.59         32.00         0.61 o                         
  -4   5   5        134.60        137.16         1.26 o                         
  -3   5   5       1075.50       1178.21         7.87 o                         
  -2   5   5         24.29         23.06         0.36 o                         
  -1   5   5        529.48        594.77         4.40 o                         
   0   5   5         56.01         63.37         0.63 o                         
   1   5   5         83.32         99.56         0.87 o                         
   2   5   5         94.40         95.46         0.79 o                         
   3   5   5         16.49         16.20         0.36 o                         
   4   5   5         44.64         45.03         0.66 o                         
   5   5   5         27.26         25.11         0.62 o                         
   6   5   5          1.19          0.32         0.47 o                         
   7   5   5         10.35         10.28         1.35 o                         
  -8   6   5         17.16         17.57         1.25 o                         
  -7   6   5          1.29          0.16         0.61 o                         
  -6   6   5          0.62          0.58         0.48 o                         
  -5   6   5         89.44         90.53         1.07 o                         
  -4   6   5          0.51          0.96         0.28 o                         
  -3   6   5         36.67         36.80         0.54 o                         
  -2   6   5        151.88        139.27         1.45 o                         
  -1   6   5          4.10          7.39         0.28 o                         
   0   6   5          9.44          3.99         0.29 o                         
   1   6   5         77.04         68.24         0.80 o                         
   2   6   5         23.84         22.92         0.42 o                         
   3   6   5          0.07          0.13         0.18 o                         
   4   6   5         23.38         26.27         0.48 o                         
   5   6   5          4.13          2.54         0.40 o                         
   6   6   5          2.47          2.18         0.51 o                         
   7   6   5         25.52         21.36         1.27 o                         
  -7   7   5          1.42          0.32         0.76 o                         
  -6   7   5          3.72          3.68         0.54 o                         
  -5   7   5         10.10          9.46         0.45 o                         
  -4   7   5          0.12         -0.09         0.25 o                         
  -3   7   5          2.21          1.16         0.19 o                         
  -2   7   5        118.16        127.12         1.31 o                         
  -1   7   5         11.05         11.19         0.42 o                         
   0   7   5          5.81          7.26         0.37 o                         
   1   7   5          2.93          2.52         0.23 o                         
   2   7   5         24.15         20.54         0.40 o                         
   3   7   5          1.68          0.21         0.24 o                         
   4   7   5          3.83          2.97         0.35 o                         
   5   7   5          0.87         -0.17         0.53 o                         
   6   7   5         21.92         20.86         0.98 o                         
   7   7   5          0.05         -0.38         0.98 o                         
  -7   8   5         17.80         18.24         1.20 o                         
  -6   8   5          7.99          7.51         0.76 o                         
  -5   8   5          0.00         -0.39         0.39 o                         
  -4   8   5         12.97         12.11         0.43 o                         
  -3   8   5         63.04         68.79         0.84 o                         
  -2   8   5          3.95          4.96         0.29 o                         
  -1   8   5         28.32         35.47         0.50 o                         
   0   8   5         17.75         15.02         0.53 o                         
   1   8   5        146.66        137.63         1.38 o                         
   2   8   5         35.85         33.31         0.72 o                         
   3   8   5          0.27         -0.01         0.26 o                         
   4   8   5          8.03          6.26         0.44 o                         
   5   8   5         22.09         23.51         1.06 o                         
   6   8   5          4.87          4.57         0.66 o                         
  -7   9   5          1.66          1.44         1.00 o                         
  -6   9   5          5.05          6.72         0.72 o                         
  -5   9   5          0.96          0.22         0.39 o                         
  -4   9   5          1.75          1.92         0.35 o                         
  -3   9   5         45.24         47.17         0.72 o                         
  -2   9   5         59.83         46.82         0.87 o                         
  -1   9   5         10.63          6.83         0.53 o                         
   0   9   5         24.76         19.17         0.85 o                         
   1   9   5          4.43          6.53         0.37 o                         
   2   9   5        128.82        125.42         1.71 o                         
   3   9   5          3.90          3.99         0.35 o                         
   4   9   5          1.20          0.50         0.41 o                         
   5   9   5          4.48          3.97         0.66 o                         
   6   9   5          5.42          5.44         0.84 o                         
  -6  10   5          0.81          0.45         0.68 o                         
  -5  10   5         18.22         18.69         0.76 o                         
  -4  10   5          7.17          7.95         0.46 o                         
  -3  10   5          0.00         -0.26         0.26 o                         
  -2  10   5          7.27          4.17         0.43 o                         
  -1  10   5         48.87         47.01         0.97 o                         
   0  10   5        117.70        100.99         1.55 o                         
   1  10   5          2.08          1.16         0.29 o                         
   2  10   5        146.00        130.77         1.58 o                         
   3  10   5         11.76         11.99         0.48 o                         
   4  10   5         43.05         38.77         0.98 o                         
   5  10   5          8.87          9.70         0.81 o                         
  -5  11   5        143.35        150.23         2.86 o                         
  -4  11   5          1.95          1.17         0.46 o                         
  -3  11   5         33.47         31.47         0.81 o                         
  -2  11   5          2.45          1.67         0.45 o                         
  -1  11   5          1.20          2.91         0.45 o                         
   0  11   5         13.71         10.62         0.59 o                         
   1  11   5         82.62         82.82         1.45 o                         
   2  11   5        191.03        180.93         1.99 o                         
   3  11   5        178.34        190.02         2.36 o                         
   4  11   5         98.36         98.55         1.72 o                         
  -4  12   5         12.90         15.54         0.73 o                         
  -3  12   5         59.76         58.51         1.15 o                         
  -2  12   5          5.35          5.51         0.63 o                         
  -1  12   5        113.32        117.93         2.07 o                         
   0  12   5         10.62          9.89         0.72 o                         
   1  12   5        149.77        164.93         2.88 o                         
   2  12   5          7.73          9.95         0.58 o                         
   3  12   5         18.57         24.91         1.06 o                         
  -3  13   5          1.93          2.21         0.86 o                         
  -2  13   5          0.68          0.48         0.80 o                         
  -1  13   5          3.89          5.61         1.18 o                         
   0  13   5          4.20          3.99         0.74 o                         
   1  13   5         20.83         26.17         1.21 o                         
   2  13   5          5.75          7.31         0.95 o                         
  -8   0   6          8.08          7.19         0.90 o                         
  -6   0   6         93.07        100.08         1.38 o                         
  -4   0   6         65.23         67.40         0.87 o                         
  -2   0   6        111.21        132.05         1.30 o                         
   0   0   6        253.41        237.77         2.14 o                         
   2   0   6        387.35        403.44         4.52 o                         
   4   0   6          4.74          4.81         0.39 o                         
   6   0   6         17.87         12.03         1.11 o                         
   8   0   6         15.36         10.69         1.40 o                         
  -9   1   6          0.81          1.49         0.64 o                         
  -8   1   6          5.32          3.63         0.62 o                         
  -7   1   6         89.85         91.31         1.73 o                         
  -6   1   6          6.18          5.04         0.33 o                         
  -5   1   6          0.26          0.27         0.19 o                         
  -4   1   6         11.84         12.38         0.31 o                         
  -3   1   6        307.39        345.96         2.28 o                         
  -2   1   6         89.64        100.40         0.71 o                         
  -1   1   6        229.82        277.34         1.68 o                         
   0   1   6       1347.31       1364.41         8.31 o                         
   1   1   6        491.62        539.70         3.19 o                         
   2   1   6        825.23        833.40         5.58 o                         
   3   1   6        325.80        353.88         2.52 o                         
   4   1   6        612.58        625.27         4.71 o                         
   5   1   6        148.42        155.71         1.36 o                         
   6   1   6         15.97         16.10         0.88 o                         
   7   1   6         34.17         32.82         1.32 o                         
   8   1   6          2.23          2.04         0.86 o                         
  -9   2   6         11.13          9.78         0.87 o                         
  -8   2   6         42.84         44.56         1.46 o                         
  -7   2   6         45.13         42.62         1.76 o                         
  -6   2   6         27.35         26.07         0.59 o                         
  -5   2   6         26.74         28.88         0.51 o                         
  -4   2   6         24.16         19.18         0.34 o                         
  -3   2   6         25.45         31.88         0.36 o                         
  -2   2   6        485.95        483.80         3.06 o                         
  -1   2   6          4.11          4.69         0.15 o                         
   0   2   6         74.12         75.09         0.58 o                         
   1   2   6        810.73        868.77         5.77 o                         
   2   2   6         26.27         27.87         0.35 o                         
   3   2   6        183.68        186.65         1.51 o                         
   4   2   6         83.11         85.11         0.90 o                         
   5   2   6        340.62        326.51         2.60 o                         
   6   2   6         41.30         40.87         1.14 o                         
   7   2   6          1.87          1.88         0.72 o                         
   8   2   6         17.01         17.24         1.09 o                         
  -8   3   6         25.60         22.11         1.00 o                         
  -7   3   6         16.60         17.23         0.81 o                         
  -6   3   6         18.98         17.83         0.68 o                         
  -5   3   6         12.02          7.65         0.30 o                         
  -4   3   6         23.63         27.62         0.43 o                         
  -3   3   6          3.00          1.26         0.15 o                         
  -2   3   6          0.38          0.91         0.14 o                         
  -1   3   6        170.07        166.90         1.18 o                         
   0   3   6        237.74        245.65         1.67 o                         
   1   3   6          0.00          0.25         0.13 o                         
   2   3   6          0.51          0.65         0.17 o                         
   3   3   6        105.41        114.68         1.15 o                         
   4   3   6        289.53        293.43         2.43 o                         
   5   3   6        217.55        219.68         2.06 o                         
   6   3   6         12.51         10.83         0.79 o                         
   7   3   6         68.71         64.52         1.72 o                         
  -8   4   6         16.89         18.09         1.06 o                         
  -7   4   6         62.73         67.23         1.45 o                         
  -6   4   6         23.47         25.67         0.82 o                         
  -5   4   6        183.32        194.42         1.72 o                         
  -4   4   6         72.87         73.26         0.75 o                         
  -3   4   6        571.07        598.92         4.24 o                         
  -2   4   6         14.75         19.82         0.34 o                         
  -1   4   6        181.64        205.68         1.49 o                         
   0   4   6          4.91          4.94         0.19 o                         
   1   4   6        283.58        323.70         2.35 o                         
   2   4   6         90.67         93.43         0.82 o                         
   3   4   6         52.05         49.86         0.60 o                         
   4   4   6          3.95          2.63         0.32 o                         
   5   4   6        132.56        124.25         1.64 o                         
   6   4   6          1.16          1.43         0.47 o                         
   7   4   6          0.29          0.22         0.76 o                         
  -8   5   6         17.37         15.48         1.03 o                         
  -7   5   6        112.34        115.55         2.25 o                         
  -6   5   6         31.95         28.72         0.86 o                         
  -5   5   6        236.45        240.80         2.17 o                         
  -4   5   6        139.96        148.36         1.36 o                         
  -3   5   6        376.23        410.30         2.89 o                         
  -2   5   6        213.46        228.38         1.74 o                         
  -1   5   6         34.63         48.90         0.64 o                         
   0   5   6        485.72        522.68         3.92 o                         
   1   5   6         43.77         38.58         0.49 o                         
   2   5   6         21.18         24.46         0.37 o                         
   3   5   6         25.79         26.90         0.47 o                         
   4   5   6         39.01         37.93         0.73 o                         
   5   5   6          0.52         -0.41         0.41 o                         
   6   5   6         36.38         30.87         1.18 o                         
   7   5   6         33.41         34.25         1.55 o                         
  -8   6   6         22.75         18.49         1.10 o                         
  -7   6   6         95.97         92.60         2.02 o                         
  -6   6   6          0.12         -0.17         0.48 o                         
  -5   6   6         54.39         54.73         0.85 o                         
  -4   6   6         42.63         47.99         0.69 o                         
  -3   6   6         46.92         48.41         0.87 o                         
  -2   6   6          0.21          0.52         0.19 o                         
  -1   6   6         53.44         43.76         0.54 o                         
   0   6   6          9.23         12.02         0.30 o                         
   1   6   6          0.09          0.27         0.18 o                         
   2   6   6          6.37          7.71         0.25 o                         
   3   6   6         16.87         18.89         0.43 o                         
   4   6   6          0.00         -0.31         0.31 o                         
   5   6   6        139.38        137.50         2.17 o                         
   6   6   6          4.00          4.29         0.62 o                         
   7   6   6         26.91         23.87         1.34 o                         
  -7   7   6         22.02         19.85         1.23 o                         
  -6   7   6         25.27         24.25         0.96 o                         
  -5   7   6          0.38          0.09         0.33 o                         
  -4   7   6         22.17         22.74         0.56 o                         
  -3   7   6         58.15         58.20         0.72 o                         
  -2   7   6         46.67         42.83         0.61 o                         
  -1   7   6          5.49          5.13         0.23 o                         
   0   7   6         40.44         45.82         0.62 o                         
   1   7   6        130.91        115.46         1.22 o                         
   2   7   6         90.92         94.79         0.98 o                         
   3   7   6        204.81        194.93         1.80 o                         
   4   7   6          4.48          3.69         0.39 o                         
   5   7   6        149.96        139.90         2.20 o                         
   6   7   6          0.95          1.05         0.61 o                         
  -7   8   6          4.66          3.45         1.00 o                         
  -6   8   6          5.54          4.50         0.67 o                         
  -5   8   6          1.07          0.68         0.36 o                         
  -4   8   6         15.72         13.63         0.46 o                         
  -3   8   6         17.52         19.23         0.47 o                         
  -2   8   6          3.81          7.91         0.48 o                         
  -1   8   6         12.56         16.16         0.42 o                         
   0   8   6          0.86         -0.13         0.31 o                         
   1   8   6         47.67         46.41         0.70 o                         
   2   8   6          7.83          7.56         0.31 o                         
   3   8   6          7.61          6.75         0.37 o                         
   4   8   6         17.41         16.26         0.61 o                         
   5   8   6          7.69          6.19         0.70 o                         
   6   8   6         36.59         37.11         1.50 o                         
  -6   9   6         10.48          9.55         1.07 o                         
  -5   9   6         24.38         24.19         0.77 o                         
  -4   9   6         35.46         31.44         0.76 o                         
  -3   9   6         13.30          9.15         0.38 o                         
  -2   9   6        255.42        225.46         2.13 o                         
  -1   9   6          9.70          5.24         0.44 o                         
   0   9   6        378.63        322.41         3.39 o                         
   1   9   6         54.70         47.96         0.79 o                         
   2   9   6        165.15        143.87         1.70 o                         
   3   9   6         17.77         16.30         0.72 o                         
   4   9   6         29.56         29.92         0.87 o                         
   5   9   6          7.07          6.62         0.73 o                         
   6   9   6         13.52         11.88         1.00 o                         
  -6  10   6          6.45          8.13         0.86 o                         
  -5  10   6          9.94         10.62         0.80 o                         
  -4  10   6          1.76          0.57         0.34 o                         
  -3  10   6         25.34         21.84         0.66 o                         
  -2  10   6          0.01          0.44         0.33 o                         
  -1  10   6         63.99         54.76         1.13 o                         
   0  10   6         66.16         57.64         1.39 o                         
   1  10   6        111.43        100.58         1.36 o                         
   2  10   6         53.97         46.33         1.27 o                         
   3  10   6         25.15         23.42         0.97 o                         
   4  10   6         32.90         34.40         1.03 o                         
   5  10   6         27.66         25.50         1.14 o                         
  -5  11   6          4.08          3.70         0.71 o                         
  -4  11   6          6.16          6.61         0.47 o                         
  -3  11   6          0.48          0.47         0.38 o                         
  -2  11   6          0.08         -0.21         0.50 o                         
  -1  11   6          2.60          1.55         0.47 o                         
   0  11   6          0.30         -0.24         0.43 o                         
   1  11   6         46.14         39.65         1.16 o                         
   2  11   6          3.37          2.80         0.33 o                         
   3  11   6         16.12         11.36         0.56 o                         
   4  11   6         17.85         16.66         1.13 o                         
  -4  12   6         15.21         13.13         0.95 o                         
  -3  12   6          3.06          2.67         0.55 o                         
  -2  12   6          9.04          8.00         0.80 o                         
  -1  12   6         17.27         19.58         0.91 o                         
   0  12   6         16.11         12.68         0.79 o                         
   1  12   6         97.36        108.04         2.23 o                         
   2  12   6          0.00         -0.50         0.50 o                         
   3  12   6         18.95         22.18         1.18 o                         
  -3  13   6         52.74         58.97         2.00 o                         
  -2  13   6          2.67          1.44         0.92 o                         
  -1  13   6        110.31        117.31         2.42 o                         
   0  13   6          0.57          0.22         0.68 o                         
   1  13   6         59.54         71.68         1.87 o                         
   2  13   6          8.70          8.30         1.02 o                         
  -9   0   7         18.84         19.97         1.36 o                         
  -7   0   7          0.95          1.12         0.78 o                         
  -5   0   7         65.39         82.94         1.23 o                         
  -3   0   7       2289.03       2308.70        20.57 o                         
  -1   0   7       5685.54       5837.00        45.36 o                         
   1   0   7       7322.27       7997.09       101.61 o                         
   3   0   7          7.57          4.50         0.35 o                         
   5   0   7          0.28          0.05         0.59 o                         
   7   0   7        346.55        358.34         7.27 o                         
  -9   1   7         11.61         11.64         0.90 o                         
  -8   1   7          1.31          0.50         0.60 o                         
  -7   1   7          6.14          5.38         0.63 o                         
  -6   1   7          2.39          1.59         0.32 o                         
  -5   1   7         85.90         79.25         0.89 o                         
  -4   1   7          5.53          5.93         0.24 o                         
  -3   1   7        219.59        209.87         1.42 o                         
  -2   1   7          4.46          3.77         0.17 o                         
  -1   1   7        322.88        320.29         1.95 o                         
   0   1   7       3271.02       3357.53        19.60 o                         
   1   1   7       2513.76       2655.17        16.11 o                         
   2   1   7        554.34        525.77         3.48 o                         
   3   1   7       1513.57       1534.93         9.80 o                         
   4   1   7        658.77        679.47         5.12 o                         
   5   1   7        117.53        131.16         1.33 o                         
   6   1   7         23.67         18.74         0.95 o                         
   7   1   7          5.38          7.86         0.85 o                         
  -8   2   7         34.77         35.44         1.23 o                         
  -7   2   7          0.54          0.19         0.51 o                         
  -6   2   7        197.96        196.57         2.13 o                         
  -5   2   7          2.39          1.70         0.23 o                         
  -4   2   7          7.01          5.05         0.21 o                         
  -3   2   7         10.46         10.35         0.24 o                         
  -2   2   7        155.13        163.32         1.22 o                         
  -1   2   7         73.93         70.11         0.61 o                         
   0   2   7        788.08        814.14         5.06 o                         
   1   2   7        832.04        920.08         6.12 o                         
   2   2   7          2.34          1.28         0.14 o                         
   3   2   7        204.51        211.43         1.78 o                         
   4   2   7          0.26          0.22         0.28 o                         
   5   2   7        435.55        428.55         4.36 o                         
   6   2   7         37.79         33.61         1.61 o                         
   7   2   7          4.48          2.34         0.75 o                         
  -8   3   7          5.96          5.32         0.70 o                         
  -7   3   7         18.83         18.67         0.85 o                         
  -6   3   7         68.53         66.67         1.11 o                         
  -5   3   7         61.82         59.19         0.77 o                         
  -4   3   7        391.42        361.14         2.59 o                         
  -3   3   7        706.10        737.05         4.98 o                         
  -2   3   7        312.72        306.27         2.18 o                         
  -1   3   7        356.73        333.82         2.17 o                         
   0   3   7         24.27         26.96         0.34 o                         
   1   3   7        100.23         92.27         1.01 o                         
   2   3   7        218.17        216.53         1.78 o                         
   3   3   7         32.57         34.11         0.55 o                         
   4   3   7          0.38          0.71         0.27 o                         
   5   3   7         29.77         26.50         0.84 o                         
   6   3   7          2.37          2.58         0.56 o                         
   7   3   7          1.98          1.49         0.73 o                         
  -8   4   7          4.49          4.22         0.96 o                         
  -7   4   7          8.97          8.51         0.71 o                         
  -6   4   7         15.77         16.06         0.99 o                         
  -5   4   7          4.76          3.25         0.26 o                         
  -4   4   7          6.46          8.37         0.31 o                         
  -3   4   7         72.19         79.59         0.77 o                         
  -2   4   7         94.50        108.94         0.86 o                         
  -1   4   7        599.27        609.39         4.30 o                         
   0   4   7          6.71          2.36         0.16 o                         
   1   4   7        282.28        282.42         2.10 o                         
   2   4   7          5.37          7.94         0.25 o                         
   3   4   7          0.08         -0.03         0.21 o                         
   4   4   7        155.27        145.93         1.55 o                         
   5   4   7         16.07         13.35         0.64 o                         
   6   4   7          0.22         -0.22         0.51 o                         
   7   4   7          5.28          4.88         0.95 o                         
  -8   5   7          0.52          0.09         0.99 o                         
  -7   5   7          1.15          1.90         0.65 o                         
  -6   5   7          0.00          0.24         0.42 o                         
  -5   5   7        174.45        176.67         1.70 o                         
  -4   5   7          0.00          0.03         0.22 o                         
  -3   5   7         62.46         56.23         0.58 o                         
  -2   5   7         66.92         64.76         0.58 o                         
  -1   5   7          3.43          5.68         0.23 o                         
   0   5   7        558.52        546.39         4.26 o                         
   1   5   7        520.28        523.73         3.47 o                         
   2   5   7        260.19        249.77         1.80 o                         
   3   5   7        103.33        106.18         1.14 o                         
   4   5   7        148.18        160.61         1.68 o                         
   5   5   7         80.51         82.36         1.58 o                         
   6   5   7          2.85          2.94         0.67 o                         
   7   5   7         27.23         31.82         2.86 o                         
  -8   6   7          1.81          3.29         0.91 o                         
  -7   6   7         78.97         79.59         3.02 o                         
  -6   6   7          4.17          4.51         0.58 o                         
  -5   6   7        122.02        126.63         1.54 o                         
  -4   6   7          0.22          0.33         0.24 o                         
  -3   6   7          8.18          9.30         0.30 o                         
  -2   6   7        315.64        315.95         2.49 o                         
  -1   6   7         43.82         44.28         0.59 o                         
   0   6   7         97.74         94.13         0.97 o                         
   1   6   7         18.18         17.76         0.43 o                         
   2   6   7         42.46         39.84         0.50 o                         
   3   6   7          0.01          0.34         0.25 o                         
   4   6   7         80.06         80.68         1.24 o                         
   5   6   7        140.75        130.62         2.14 o                         
   6   6   7          2.49          2.72         0.73 o                         
   7   6   7          9.06          8.79         1.21 o                         
  -7   7   7         19.97         18.27         1.04 o                         
  -6   7   7        118.08        119.36         1.99 o                         
  -5   7   7         49.84         54.91         0.95 o                         
  -4   7   7        242.73        229.21         2.21 o                         
  -3   7   7          0.14         -0.12         0.21 o                         
  -2   7   7         64.35         57.57         0.79 o                         
  -1   7   7          1.55          1.69         0.22 o                         
   0   7   7          4.60          5.44         0.27 o                         
   1   7   7         17.18         25.38         0.54 o                         
   2   7   7        446.12        445.21         3.64 o                         
   3   7   7         90.97         75.54         0.99 o                         
   4   7   7         36.53         35.05         0.85 o                         
   5   7   7        117.31        105.32         1.87 o                         
   6   7   7         81.12         80.39         2.67 o                         
  -7   8   7         34.71         34.44         1.82 o                         
  -6   8   7         32.96         31.21         1.17 o                         
  -5   8   7         66.45         64.63         1.18 o                         
  -4   8   7        344.35        327.59         3.19 o                         
  -3   8   7         20.14         12.86         0.41 o                         
  -2   8   7        512.87        482.30         4.46 o                         
  -1   8   7         19.59         27.86         0.69 o                         
   0   8   7        308.34        288.15         2.60 o                         
   1   8   7         54.14         38.70         0.73 o                         
   2   8   7          5.77          6.72         0.31 o                         
   3   8   7          0.02          1.23         0.32 o                         
   4   8   7         91.15         90.49         1.48 o                         
   5   8   7         25.38         20.23         1.02 o                         
   6   8   7        105.81        107.25         2.71 o                         
  -6   9   7         19.11         17.09         1.01 o                         
  -5   9   7         43.55         41.32         1.01 o                         
  -4   9   7         92.01         79.63         1.21 o                         
  -3   9   7        176.07        156.89         1.55 o                         
  -2   9   7        165.77        147.53         1.69 o                         
  -1   9   7         57.09         50.27         1.01 o                         
   0   9   7        310.48        293.75         3.18 o                         
   1   9   7          0.50          0.35         0.30 o                         
   2   9   7         12.83         11.48         0.59 o                         
   3   9   7         46.51         42.27         0.92 o                         
   4   9   7         22.00         23.09         1.24 o                         
   5   9   7         57.57         56.90         1.55 o                         
  -6  10   7          0.86          0.88         0.70 o                         
  -5  10   7          2.35          1.30         0.52 o                         
  -4  10   7          5.78          3.00         0.39 o                         
  -3  10   7         44.01         38.65         0.66 o                         
  -2  10   7         75.53         56.31         1.06 o                         
  -1  10   7        114.64        105.85         1.68 o                         
   0  10   7        118.70         97.32         1.61 o                         
   1  10   7        178.12        168.29         2.55 o                         
   2  10   7         46.85         42.94         0.89 o                         
   3  10   7          4.79          4.18         0.45 o                         
   4  10   7          0.25          0.09         0.48 o                         
   5  10   7          0.94          0.32         0.64 o                         
  -5  11   7          4.36          5.13         1.07 o                         
  -4  11   7         15.88         15.65         0.69 o                         
  -3  11   7         17.75         20.08         0.63 o                         
  -2  11   7         36.62         38.32         1.21 o                         
  -1  11   7          6.47          6.45         0.65 o                         
   0  11   7          0.01         -0.18         0.52 o                         
   1  11   7         11.20         11.54         0.74 o                         
   2  11   7          5.29          4.24         0.44 o                         
   3  11   7          0.66         -0.32         0.42 o                         
   4  11   7         14.39         12.58         1.03 o                         
  -4  12   7          5.48          8.11         0.84 o                         
  -3  12   7          1.45          1.83         0.52 o                         
  -2  12   7         26.50         31.04         1.32 o                         
  -1  12   7          0.68          0.91         0.73 o                         
   0  12   7         74.68         83.33         1.73 o                         
   1  12   7          6.02          6.42         0.79 o                         
   2  12   7          7.30          6.80         0.59 o                         
   3  12   7         10.12         10.27         0.87 o                         
  -2  13   7          4.09          3.19         0.93 o                         
  -1  13   7         15.16         20.11         1.29 o                         
   0  13   7          0.18          0.28         0.69 o                         
   1  13   7          2.26          4.42         0.95 o                         
  -8   0   8          6.02          6.01         1.57 o                         
  -6   0   8         22.94         18.27         0.97 o                         
  -4   0   8         53.04         48.68         1.18 o                         
  -2   0   8        376.92        354.35         3.19 o                         
   0   0   8          1.22          1.38         0.26 o                         
   2   0   8        406.91        444.38         7.49 o                         
   4   0   8        337.93        319.17         3.90 o                         
   6   0   8          8.08          7.28         1.11 o                         
  -8   1   8         11.86         12.10         0.82 o                         
  -7   1   8         20.90         21.40         0.91 o                         
  -6   1   8         15.24         13.71         0.52 o                         
  -5   1   8         19.49         17.76         0.49 o                         
  -4   1   8         46.74         41.81         0.53 o                         
  -3   1   8        202.28        239.40         1.61 o                         
  -2   1   8        440.49        452.32         2.82 o                         
  -1   1   8       3600.42       3828.26        22.35 o                         
   0   1   8        871.01        913.53         5.66 o                         
   1   1   8        271.51        291.47         1.95 o                         
   2   1   8          5.10          3.42         0.20 o                         
   3   1   8        579.44        612.10         4.24 o                         
   4   1   8          6.48          7.24         0.34 o                         
   5   1   8        193.54        187.65         2.43 o                         
   6   1   8          3.05          2.90         0.67 o                         
   7   1   8         65.17         55.34         1.66 o                         
  -8   2   8          0.07         -0.25         0.59 o                         
  -7   2   8          7.66          8.75         0.69 o                         
  -6   2   8         46.57         40.10         0.98 o                         
  -5   2   8         69.04         71.07         0.79 o                         
  -4   2   8         10.92          8.50         0.27 o                         
  -3   2   8        453.61        442.40         2.78 o                         
  -2   2   8         69.27         72.68         0.67 o                         
  -1   2   8         61.54         72.02         0.62 o                         
   0   2   8        539.56        572.88         3.90 o                         
   1   2   8         21.66         21.93         0.37 o                         
   2   2   8         23.54         23.73         0.37 o                         
   3   2   8        277.40        292.58         2.51 o                         
   4   2   8        336.98        331.71         2.86 o                         
   5   2   8         42.66         48.46         0.99 o                         
   6   2   8          0.28         -0.09         0.62 o                         
   7   2   8         81.48         86.87         2.05 o                         
  -8   3   8         17.25         13.97         0.86 o                         
  -7   3   8         24.48         23.21         1.08 o                         
  -6   3   8         32.18         27.91         0.72 o                         
  -5   3   8        112.39        109.28         1.03 o                         
  -4   3   8          8.23         13.03         0.35 o                         
  -3   3   8         16.05         12.68         0.33 o                         
  -2   3   8          2.73          3.43         0.17 o                         
  -1   3   8         14.57         17.98         0.31 o                         
   0   3   8        464.29        438.45         2.74 o                         
   1   3   8         98.89        107.71         0.93 o                         
   2   3   8          0.10          0.33         0.17 o                         
   3   3   8         20.15         19.18         0.47 o                         
   4   3   8         96.35        101.98         1.13 o                         
   5   3   8         29.15         27.20         0.89 o                         
   6   3   8          0.45          0.25         0.55 o                         
   7   3   8          0.19         -0.78         0.78 o                         
  -8   4   8         28.16         28.93         1.15 o                         
  -7   4   8          0.13         -0.16         0.49 o                         
  -6   4   8          2.96          4.00         0.40 o                         
  -5   4   8          7.23          2.64         0.26 o                         
  -4   4   8          6.35          4.49         0.26 o                         
  -3   4   8          1.88          3.29         0.23 o                         
  -2   4   8         28.98         30.59         0.39 o                         
  -1   4   8        104.83         92.45         0.81 o                         
   0   4   8          4.76          3.74         0.16 o                         
   1   4   8        112.27        134.19         1.06 o                         
   2   4   8         19.76         20.24         0.44 o                         
   3   4   8         12.00         10.07         0.34 o                         
   4   4   8         43.13         41.53         0.78 o                         
   5   4   8         10.92          8.22         0.57 o                         
   6   4   8         14.43         13.89         0.91 o                         
   7   4   8          1.81          1.67         1.28 o                         
  -8   5   8         11.40         11.39         0.95 o                         
  -7   5   8          0.58         -0.19         0.55 o                         
  -6   5   8        101.38         98.46         1.59 o                         
  -5   5   8          0.02         -0.29         0.29 o                         
  -4   5   8         53.51         44.23         0.61 o                         
  -3   5   8         15.43         14.18         0.54 o                         
  -2   5   8         41.66         38.22         0.44 o                         
  -1   5   8         59.47         60.60         0.70 o                         
   0   5   8         12.62         12.21         0.36 o                         
   1   5   8          5.82          5.97         0.21 o                         
   2   5   8         10.21         10.09         0.44 o                         
   3   5   8          0.27          1.07         0.26 o                         
   4   5   8         16.25         14.21         0.54 o                         
   5   5   8         16.17         15.12         0.91 o                         
   6   5   8          8.63          6.40         0.80 o                         
   7   5   8          3.97          4.15         0.94 o                         
  -8   6   8          3.72          3.23         0.80 o                         
  -7   6   8          5.87          4.08         0.78 o                         
  -6   6   8         47.91         45.30         1.55 o                         
  -5   6   8         37.68         34.25         0.73 o                         
  -4   6   8         70.77         61.94         0.84 o                         
  -3   6   8         50.18         54.76         0.63 o                         
  -2   6   8         15.53         15.38         0.33 o                         
  -1   6   8         44.18         41.48         0.60 o                         
   0   6   8        194.88        193.24         1.75 o                         
   1   6   8          2.47          1.79         0.21 o                         
   2   6   8         92.09         78.90         0.88 o                         
   3   6   8        262.39        243.98         2.68 o                         
   4   6   8        272.62        260.70         3.12 o                         
   5   6   8        220.35        211.29         3.03 o                         
   6   6   8         13.08         13.25         0.96 o                         
  -7   7   8         78.36         77.01         1.90 o                         
  -6   7   8        107.14        108.30         1.91 o                         
  -5   7   8         80.74         77.63         1.24 o                         
  -4   7   8        104.02         96.49         1.17 o                         
  -3   7   8         22.31         25.87         0.53 o                         
  -2   7   8          6.50          6.03         0.28 o                         
  -1   7   8         23.92         31.95         0.60 o                         
   0   7   8         19.41         19.25         0.48 o                         
   1   7   8        142.12        181.76         1.81 o                         
   2   7   8         91.71         96.29         1.13 o                         
   3   7   8          9.02          3.73         0.37 o                         
   4   7   8         46.99         49.57         1.11 o                         
   5   7   8        122.82        137.40         2.27 o                         
   6   7   8         13.30         14.25         1.02 o                         
  -7   8   8          4.88          6.06         1.11 o                         
  -6   8   8         41.10         41.29         1.36 o                         
  -5   8   8        132.40        127.73         1.71 o                         
  -4   8   8         66.00         56.34         0.88 o                         
  -3   8   8        143.34        131.81         1.36 o                         
  -2   8   8         97.31         83.29         1.14 o                         
  -1   8   8          0.18          0.46         0.26 o                         
   0   8   8         65.47         65.45         0.87 o                         
   1   8   8        342.90        298.97         2.96 o                         
   2   8   8          5.49          4.46         0.33 o                         
   3   8   8        543.37        508.84         5.05 o                         
   4   8   8        187.51        193.07         2.48 o                         
   5   8   8        416.58        403.91         5.76 o                         
   6   8   8          8.19          3.82         1.47 o                         
  -6   9   8          0.01          0.06         0.66 o                         
  -5   9   8         72.12         68.34         1.16 o                         
  -4   9   8         13.01          9.61         0.44 o                         
  -3   9   8        111.20         97.47         1.16 o                         
  -2   9   8         99.27         84.30         1.27 o                         
  -1   9   8        424.65        374.07         3.94 o                         
   0   9   8         11.63          9.64         0.55 o                         
   1   9   8         78.73         59.18         1.01 o                         
   2   9   8          5.27          5.12         0.32 o                         
   3   9   8         78.15         69.30         1.29 o                         
   4   9   8          2.56          1.86         0.51 o                         
   5   9   8         73.30         80.79         1.91 o                         
  -6  10   8          9.17          9.42         0.78 o                         
  -5  10   8          1.52          0.60         0.48 o                         
  -4  10   8        102.41        111.70         1.48 o                         
  -3  10   8          1.68          1.11         0.30 o                         
  -2  10   8         22.68         27.52         0.94 o                         
  -1  10   8         10.79         10.15         1.06 o                         
   0  10   8         34.49         42.23         1.20 o                         
   1  10   8          1.54          1.54         0.53 o                         
   2  10   8          8.31          7.13         0.37 o                         
   3  10   8         31.41         29.78         0.89 o                         
   4  10   8          8.82          7.99         0.72 o                         
  -5  11   8          3.57          3.41         0.85 o                         
  -4  11   8          2.61          2.04         0.54 o                         
  -3  11   8          4.49          4.33         0.35 o                         
  -2  11   8          0.00          0.06         0.68 o                         
  -1  11   8          0.43          0.96         0.57 o                         
   0  11   8         12.81         11.75         0.78 o                         
   1  11   8         29.13         22.14         1.15 o                         
   2  11   8          1.89          1.73         0.44 o                         
   3  11   8          0.82         -0.51         0.51 o                         
  -4  12   8         15.90         14.95         1.03 o                         
  -3  12   8          6.76          6.72         1.25 o                         
  -2  12   8          0.88          1.05         0.70 o                         
  -1  12   8          2.06          2.11         0.73 o                         
   0  12   8          1.24          1.11         0.69 o                         
   1  12   8          2.64          2.25         0.72 o                         
   2  12   8          7.33          8.35         1.35 o                         
  -1  13   8          0.29          1.27         1.14 o                         
   0  13   8          1.60          1.54         0.91 o                         
  -7   0   9         90.94         84.69         2.63 o                         
  -5   0   9       1094.35       1095.47        11.92 o                         
  -3   0   9       3485.23       3521.72        36.61 o                         
  -1   0   9       2881.54       2997.54        24.92 o                         
   1   0   9        231.56        233.78         2.39 o                         
   3   0   9          3.84          1.99         0.35 o                         
   5   0   9         39.15         42.02         1.84 o                         
   7   0   9        254.70        261.47         5.85 o                         
  -8   1   9          9.31          6.84         0.81 o                         
  -7   1   9         94.94         97.15         2.03 o                         
  -6   1   9          9.91         10.77         0.65 o                         
  -5   1   9        401.73        407.15         3.20 o                         
  -4   1   9         69.15         85.79         0.84 o                         
  -3   1   9         52.07         59.57         0.61 o                         
  -2   1   9        423.25        466.69         2.93 o                         
  -1   1   9         17.72         15.20         0.28 o                         
   0   1   9         30.27         27.92         0.42 o                         
   1   1   9        161.06        176.20         1.28 o                         
   2   1   9         68.75         66.21         0.73 o                         
   3   1   9          0.05          0.12         0.23 o                         
   4   1   9          2.49          2.27         0.33 o                         
   5   1   9        245.28        245.21         3.67 o                         
   6   1   9         14.62         12.92         0.92 o                         
   7   1   9        118.42        117.93         2.46 o                         
  -8   2   9          0.20          0.47         0.67 o                         
  -7   2   9         61.42         63.63         1.67 o                         
  -6   2   9        122.02        117.42         1.69 o                         
  -5   2   9         96.13         97.52         1.02 o                         
  -4   2   9        163.31        163.04         1.35 o                         
  -3   2   9         31.75         31.02         0.43 o                         
  -2   2   9        212.42        195.57         1.46 o                         
  -1   2   9          3.78          3.09         0.19 o                         
   0   2   9       1942.61       2036.28        13.90 o                         
   1   2   9        216.56        199.05         1.61 o                         
   2   2   9        149.72        141.07         1.19 o                         
   3   2   9        418.61        403.76         3.05 o                         
   4   2   9        154.10        161.18         1.56 o                         
   5   2   9        221.69        222.22         3.10 o                         
   6   2   9         95.16         95.14         2.07 o                         
   7   2   9        139.61        147.44         2.81 o                         
  -8   3   9          2.68          2.16         0.77 o                         
  -7   3   9         15.14         16.19         0.85 o                         
  -6   3   9          0.62          0.81         0.38 o                         
  -5   3   9         66.93         62.20         0.78 o                         
  -4   3   9         61.66         55.32         0.69 o                         
  -3   3   9        181.55        165.38         1.40 o                         
  -2   3   9        461.22        440.18         2.98 o                         
  -1   3   9         41.18         49.58         0.52 o                         
   0   3   9        110.53        110.61         0.90 o                         
   1   3   9        159.42        153.89         1.25 o                         
   2   3   9        124.47        125.16         1.10 o                         
   3   3   9        435.99        427.55         3.53 o                         
   4   3   9        253.36        256.40         2.79 o                         
   5   3   9         29.36         27.55         0.94 o                         
   6   3   9         32.48         36.51         1.36 o                         
   7   3   9          0.49          0.14         0.90 o                         
  -8   4   9          3.43          2.18         0.78 o                         
  -7   4   9          0.32         -0.31         0.57 o                         
  -6   4   9          0.11         -0.35         0.35 o                         
  -5   4   9         62.73         60.50         0.82 o                         
  -4   4   9         65.08         56.95         0.75 o                         
  -3   4   9         11.23         10.21         0.32 o                         
  -2   4   9        212.16        189.09         1.41 o                         
  -1   4   9        280.72        294.79         1.99 o                         
   0   4   9         66.58         80.75         0.69 o                         
   1   4   9        895.62        883.20         5.74 o                         
   2   4   9        352.45        345.52         2.74 o                         
   3   4   9        132.60        134.10         1.38 o                         
   4   4   9        116.26        114.93         1.59 o                         
   5   4   9          5.66          5.77         0.61 o                         
   6   4   9          8.74          9.86         1.29 o                         
   7   4   9         20.02         19.26         1.31 o                         
  -8   5   9          4.22          3.43         0.82 o                         
  -7   5   9          0.05         -0.57         0.57 o                         
  -6   5   9          0.56          0.12         0.41 o                         
  -5   5   9         36.65         32.95         0.71 o                         
  -4   5   9         52.13         46.53         0.71 o                         
  -3   5   9         28.18         29.40         0.50 o                         
  -2   5   9         21.09         21.18         0.40 o                         
  -1   5   9        544.78        530.06         3.78 o                         
   0   5   9        138.78        135.78         1.10 o                         
   1   5   9        281.02        286.64         2.21 o                         
   2   5   9         82.99         89.51         1.00 o                         
   3   5   9         27.55         27.05         0.67 o                         
   4   5   9         14.87         14.85         0.67 o                         
   5   5   9        198.69        199.61         2.93 o                         
   6   5   9          1.43          2.54         0.74 o                         
  -7   6   9         32.80         38.56         1.37 o                         
  -6   6   9          3.99          3.53         0.54 o                         
  -5   6   9         16.75         14.12         0.54 o                         
  -4   6   9        205.60        192.81         2.07 o                         
  -3   6   9         34.54         30.93         0.55 o                         
  -2   6   9         62.65         58.40         0.66 o                         
  -1   6   9         68.61         71.12         0.87 o                         
   0   6   9        190.39        185.02         1.61 o                         
   1   6   9        312.29        317.32         2.45 o                         
   2   6   9         15.44         13.06         0.44 o                         
   3   6   9        300.50        313.77         3.34 o                         
   4   6   9        135.78        140.84         2.02 o                         
   5   6   9        140.39        145.47         2.38 o                         
   6   6   9          6.45          5.66         0.84 o                         
  -7   7   9         17.22         16.33         1.15 o                         
  -6   7   9        134.26        138.44         2.03 o                         
  -5   7   9         82.61         79.08         1.17 o                         
  -4   7   9         28.47         30.91         0.71 o                         
  -3   7   9         18.39         14.82         0.44 o                         
  -2   7   9          9.52          8.06         0.28 o                         
  -1   7   9          0.25         -0.21         0.27 o                         
   0   7   9        139.54        123.67         1.37 o                         
   1   7   9        646.90        600.42         5.09 o                         
   2   7   9         11.02         10.44         0.43 o                         
   3   7   9        640.94        616.51         6.05 o                         
   4   7   9          0.78          1.46         0.49 o                         
   5   7   9        462.13        469.59         7.42 o                         
   6   7   9          6.97          7.29         0.88 o                         
  -7   8   9         49.28         50.24         1.78 o                         
  -6   8   9         13.02         10.42         0.72 o                         
  -5   8   9         45.40         41.13         0.87 o                         
  -4   8   9         25.13         21.23         0.62 o                         
  -3   8   9         67.27         60.22         0.87 o                         
  -2   8   9         41.62         31.53         0.76 o                         
  -1   8   9        399.54        347.69         3.40 o                         
   0   8   9         24.75         18.20         0.58 o                         
   1   8   9        315.86        273.34         2.88 o                         
   2   8   9         27.86         26.23         0.64 o                         
   3   8   9          7.56          4.37         0.48 o                         
   4   8   9         39.08         38.35         1.15 o                         
   5   8   9         60.79         68.82         1.78 o                         
  -6   9   9          3.54          4.87         0.67 o                         
  -5   9   9          0.18         -0.42         0.42 o                         
  -4   9   9          9.98         11.21         0.53 o                         
  -3   9   9         63.72         63.77         0.91 o                         
  -2   9   9         10.95         11.21         0.72 o                         
  -1   9   9        302.94        270.19         2.96 o                         
   0   9   9          3.10          2.67         0.36 o                         
   1   9   9         37.31         26.83         0.80 o                         
   2   9   9          6.73          8.04         0.40 o                         
   3   9   9          1.53          0.63         0.53 o                         
   4   9   9         31.89         38.72         1.46 o                         
   5   9   9         20.14         24.38         1.17 o                         
  -5  10   9          4.64          4.22         0.63 o                         
  -4  10   9         27.82         25.58         0.80 o                         
  -3  10   9         17.31         14.58         0.93 o                         
  -2  10   9          1.42          1.34         0.58 o                         
  -1  10   9          3.55          2.04         0.59 o                         
   0  10   9          0.03          0.49         0.53 o                         
   1  10   9          0.00          0.83         0.61 o                         
   2  10   9         48.03         51.01         1.01 o                         
   3  10   9          0.09          0.39         0.44 o                         
   4  10   9         11.96         11.52         1.03 o                         
  -4  11   9          0.06          0.05         0.59 o                         
  -3  11   9          4.04          1.78         0.45 o                         
  -2  11   9         22.41         21.43         1.15 o                         
  -1  11   9         83.25         77.57         1.91 o                         
   0  11   9         29.38         30.70         1.17 o                         
   1  11   9          0.35         -0.64         0.83 o                         
   2  11   9          1.33          1.73         0.62 o                         
   3  11   9         32.85         36.92         1.53 o                         
  -3  12   9         31.24         44.30         2.30 o                         
  -2  12   9          2.40          4.23         0.92 o                         
  -1  12   9          3.82          7.20         1.00 o                         
   0  12   9         72.34         76.16         2.30 o                         
   1  12   9          0.86          4.62         1.74 o                         
   2  12   9          0.42         -1.09         1.09 o                         
  -8   0  10         25.43         21.02         3.79 o                         
  -6   0  10        247.38        235.67         4.98 o                         
  -4   0  10          4.73          3.15         0.36 o                         
  -2   0  10        391.63        401.42         3.63 o                         
   0   0  10         41.69         49.31         0.68 o                         
   2   0  10        410.98        420.48         4.84 o                         
   4   0  10        224.64        218.77         3.29 o                         
   6   0  10         85.43         79.19         3.83 o                         
  -8   1  10          1.75          1.19         0.73 o                         
  -7   1  10         97.60         93.24         2.21 o                         
  -6   1  10         50.27         49.74         1.20 o                         
  -5   1  10        135.04        137.09         1.57 o                         
  -4   1  10         97.29         99.90         0.95 o                         
  -3   1  10        717.46        732.98         4.98 o                         
  -2   1  10         20.15         23.91         0.39 o                         
  -1   1  10        574.38        603.59         3.61 o                         
   0   1  10          0.42          0.26         0.16 o                         
   1   1  10          4.31          2.11         0.20 o                         
   2   1  10         38.90         37.07         0.55 o                         
   3   1  10        621.55        637.79         4.64 o                         
   4   1  10        297.77        302.94         3.83 o                         
   5   1  10         80.45         77.52         1.76 o                         
   6   1  10         51.20         54.34         1.64 o                         
   7   1  10        175.06        182.77         3.28 o                         
  -8   2  10          5.81          5.90         1.29 o                         
  -7   2  10        380.69        376.42         6.60 o                         
  -6   2  10          7.83          7.40         0.55 o                         
  -5   2  10        351.89        365.51         2.95 o                         
  -4   2  10         15.55         12.97         0.40 o                         
  -3   2  10         27.92         28.90         0.52 o                         
  -2   2  10         80.11         87.18         0.87 o                         
  -1   2  10        242.58        214.56         1.59 o                         
   0   2  10        462.77        486.34         3.41 o                         
   1   2  10         73.91         47.28         0.62 o                         
   2   2  10          9.91         11.30         0.36 o                         
   3   2  10        927.38        905.39         6.73 o                         
   4   2  10        180.03        191.07         2.26 o                         
   5   2  10        453.20        454.40         6.12 o                         
   6   2  10          8.71          9.44         0.89 o                         
   7   2  10        303.76        336.25         6.61 o                         
  -8   3  10          8.68          7.43         1.02 o                         
  -7   3  10         18.99         20.52         1.06 o                         
  -6   3  10         53.67         57.06         1.20 o                         
  -5   3  10         43.48         43.25         0.76 o                         
  -4   3  10        167.17        166.78         1.40 o                         
  -3   3  10         23.36         22.09         0.47 o                         
  -2   3  10          0.12          0.12         0.19 o                         
  -1   3  10        197.33        182.86         1.40 o                         
   0   3  10         36.30         33.86         0.53 o                         
   1   3  10        162.97        153.52         1.34 o                         
   2   3  10         14.11         14.46         0.38 o                         
   3   3  10        747.89        760.38         5.73 o                         
   4   3  10        212.91        212.89         3.16 o                         
   5   3  10        227.95        231.11         3.26 o                         
   6   3  10          5.83          5.45         0.95 o                         
  -8   4  10         28.54         28.32         2.14 o                         
  -7   4  10          1.94          0.76         1.03 o                         
  -6   4  10         90.49         87.94         1.53 o                         
  -5   4  10          7.35          7.51         0.50 o                         
  -4   4  10          5.95          5.18         0.31 o                         
  -3   4  10         25.84         23.16         0.52 o                         
  -2   4  10         23.58         24.08         0.44 o                         
  -1   4  10        461.98        424.35         2.89 o                         
   0   4  10          1.02          0.84         0.24 o                         
   1   4  10        182.10        161.45         1.34 o                         
   2   4  10         21.20         18.20         0.54 o                         
   3   4  10        478.36        471.10         4.09 o                         
   4   4  10          0.61          0.32         0.45 o                         
   5   4  10          0.04         -0.64         0.64 o                         
   6   4  10          9.57          9.66         1.06 o                         
  -8   5  10         11.01         12.56         1.22 o                         
  -7   5  10          0.24         -0.62         0.62 o                         
  -6   5  10         38.90         35.13         1.10 o                         
  -5   5  10         80.95         74.32         1.23 o                         
  -4   5  10         92.31         88.40         1.06 o                         
  -3   5  10        257.31        264.32         2.20 o                         
  -2   5  10         36.27         30.25         0.67 o                         
  -1   5  10       1510.84       1453.61         9.25 o                         
   0   5  10        157.42        159.60         1.26 o                         
   1   5  10        528.60        518.73         3.78 o                         
   2   5  10          2.58          2.57         0.32 o                         
   3   5  10        249.94        246.23         2.98 o                         
   4   5  10         27.25         30.83         1.06 o                         
   5   5  10          0.91          1.07         0.60 o                         
   6   5  10          1.25          1.46         0.78 o                         
  -7   6  10          1.87          0.62         0.71 o                         
  -6   6  10          3.22          2.38         0.75 o                         
  -5   6  10          4.93          4.97         0.48 o                         
  -4   6  10         20.21         23.81         0.64 o                         
  -3   6  10         14.23         15.48         0.48 o                         
  -2   6  10        475.12        458.59         3.69 o                         
  -1   6  10        547.81        531.66         4.22 o                         
   0   6  10          1.41          1.34         0.22 o                         
   1   6  10        780.68        759.14         6.36 o                         
   2   6  10         38.31         37.48         0.72 o                         
   3   6  10        749.08        755.19         9.95 o                         
   4   6  10         20.25         17.40         0.84 o                         
   5   6  10         35.66         37.23         1.26 o                         
   6   6  10          6.58          7.34         0.91 o                         
  -7   7  10         24.65         24.22         1.39 o                         
  -6   7  10          2.70          3.01         0.61 o                         
  -5   7  10         47.37         44.14         0.97 o                         
  -4   7  10          8.46          6.67         0.43 o                         
  -3   7  10          0.45          0.37         0.28 o                         
  -2   7  10          7.75          6.44         0.29 o                         
  -1   7  10        306.14        301.05         2.79 o                         
   0   7  10         57.89         57.62         0.78 o                         
   1   7  10         72.59         73.81         1.02 o                         
   2   7  10          1.10          0.61         0.34 o                         
   3   7  10        703.10        702.73         7.42 o                         
   4   7  10          7.27          6.89         0.68 o                         
   5   7  10        136.35        143.93         2.43 o                         
  -6   8  10          1.78          1.39         0.70 o                         
  -5   8  10          0.01         -0.35         0.45 o                         
  -4   8  10          4.72          4.42         0.47 o                         
  -3   8  10          6.16          4.97         0.36 o                         
  -2   8  10        171.28        163.81         1.68 o                         
  -1   8  10         19.87         14.28         0.68 o                         
   0   8  10         21.89         22.70         0.88 o                         
   1   8  10          0.86          1.08         0.28 o                         
   2   8  10         31.68         28.67         0.85 o                         
   3   8  10          2.68          2.86         0.59 o                         
   4   8  10          1.28          0.73         0.57 o                         
   5   8  10         13.38         11.11         0.89 o                         
  -6   9  10          4.22          2.35         0.74 o                         
  -5   9  10          9.35          8.36         0.86 o                         
  -4   9  10         36.97         33.94         0.88 o                         
  -3   9  10         50.91         43.47         0.84 o                         
  -2   9  10          9.53          8.15         0.53 o                         
  -1   9  10          6.39          3.81         0.43 o                         
   0   9  10          0.11          0.87         0.38 o                         
   1   9  10        154.95        142.87         1.60 o                         
   2   9  10         22.22         18.69         0.78 o                         
   3   9  10          0.81          1.65         0.47 o                         
   4   9  10          0.55         -0.26         0.59 o                         
  -5  10  10         62.28         57.80         1.82 o                         
  -4  10  10          8.88          7.74         0.53 o                         
  -3  10  10        247.65        220.62         2.65 o                         
  -2  10  10          1.84          1.54         0.77 o                         
  -1  10  10        130.24        113.37         2.47 o                         
   0  10  10          0.60          0.71         0.58 o                         
   1  10  10          8.14          4.86         0.41 o                         
   2  10  10         37.53         32.84         0.89 o                         
   3  10  10         58.03         67.49         1.61 o                         
   4  10  10          5.82          8.58         1.34 o                         
  -4  11  10          1.52          1.22         0.67 o                         
  -3  11  10         48.03         50.56         2.59 o                         
  -2  11  10          1.40          0.85         0.82 o                         
  -1  11  10         13.34         12.27         1.10 o                         
   0  11  10         13.78         13.10         1.15 o                         
   1  11  10         27.77         28.60         1.94 o                         
   2  11  10          4.79          4.86         0.74 o                         
   3  11  10         33.76         38.89         2.21 o                         
  -3  12  10         58.10         62.04         3.62 o                         
  -2  12  10         13.77         15.26         2.25 o                         
  -1  12  10         54.79         62.98         2.21 o                         
   0  12  10          0.84          2.60         0.92 o                         
   1  12  10          3.29          2.97         1.44 o                         
  -7   0  11          6.42          5.99         1.21 o                         
  -5   0  11         24.50         16.07         0.70 o                         
  -3   0  11       1154.46       1143.37        11.23 o                         
  -1   0  11        129.85        140.52         1.52 o                         
   1   0  11        231.11        212.80         2.28 o                         
   3   0  11       1890.16       1944.01        19.04 o                         
   5   0  11         44.51         50.46         3.19 o                         
  -8   1  11         23.80         25.65         1.25 o                         
  -7   1  11         23.65         23.93         1.14 o                         
  -6   1  11          2.47          2.70         0.49 o                         
  -5   1  11          1.45          2.25         0.35 o                         
  -4   1  11         51.34         49.98         0.65 o                         
  -3   1  11        299.19        302.81         2.25 o                         
  -2   1  11         11.83         13.78         0.49 o                         
  -1   1  11        594.10        637.96         4.23 o                         
   0   1  11        675.59        728.79         4.80 o                         
   1   1  11        338.78        357.21         2.52 o                         
   2   1  11        253.25        239.24         2.11 o                         
   3   1  11         64.29         63.30         0.92 o                         
   4   1  11         31.20         28.24         1.04 o                         
   5   1  11        191.81        189.42         3.12 o                         
   6   1  11        163.51        175.81         3.08 o                         
  -8   2  11          4.88          7.47         0.90 o                         
  -7   2  11         93.55         87.31         2.59 o                         
  -6   2  11         41.12         36.54         0.99 o                         
  -5   2  11        275.16        277.09         2.75 o                         
  -4   2  11         98.95         99.82         1.02 o                         
  -3   2  11          2.37          2.26         0.27 o                         
  -2   2  11        575.14        575.18         4.16 o                         
  -1   2  11         22.76         27.12         0.47 o                         
   0   2  11        290.57        302.81         2.26 o                         
   1   2  11        825.74        840.97         5.75 o                         
   2   2  11        716.34        724.41         5.46 o                         
   3   2  11        165.55        164.54         1.68 o                         
   4   2  11        437.83        441.47         5.30 o                         
   5   2  11        260.60        259.09         3.96 o                         
   6   2  11         19.98         19.60         1.12 o                         
  -8   3  11          0.79         -0.57         0.92 o                         
  -7   3  11          2.97          3.41         0.76 o                         
  -6   3  11          1.98          1.79         0.55 o                         
  -5   3  11        391.63        379.18         3.40 o                         
  -4   3  11         23.88         22.26         0.54 o                         
  -3   3  11        329.03        310.56         2.44 o                         
  -2   3  11        274.28        286.71         2.16 o                         
  -1   3  11       1250.36       1179.79         8.19 o                         
   0   3  11        365.54        368.88         2.69 o                         
   1   3  11        402.34        401.03         3.16 o                         
   2   3  11        313.44        321.53         2.53 o                         
   3   3  11        548.82        547.71         5.85 o                         
   4   3  11          1.78          2.46         0.52 o                         
   5   3  11         93.10         94.93         2.13 o                         
   6   3  11          0.10         -0.17         0.85 o                         
  -8   4  11          4.32          1.45         0.92 o                         
  -7   4  11         53.39         50.52         1.86 o                         
  -6   4  11        137.26        139.72         2.28 o                         
  -5   4  11        264.17        266.73         2.74 o                         
  -4   4  11          0.12         -0.31         0.31 o                         
  -3   4  11        580.68        561.50         4.13 o                         
  -2   4  11        125.50        114.95         1.06 o                         
  -1   4  11         50.32         49.22         0.65 o                         
   0   4  11         88.40         88.19         0.96 o                         
   1   4  11        464.28        460.08         3.58 o                         
   2   4  11          2.60          2.55         0.31 o                         
   3   4  11        680.46        670.97         6.00 o                         
   4   4  11         10.56          9.33         0.72 o                         
   5   4  11        108.91        116.88         2.40 o                         
   6   4  11          0.27          1.67         0.87 o                         
  -7   5  11          0.07          0.11         0.70 o                         
  -6   5  11          0.76          0.41         0.52 o                         
  -5   5  11        298.23        292.11         3.18 o                         
  -4   5  11         37.17         35.87         0.85 o                         
  -3   5  11        762.02        751.15         5.94 o                         
  -2   5  11         63.39         63.09         0.97 o                         
  -1   5  11       3454.65       3358.88        21.90 o                         
   0   5  11        380.02        367.38         2.94 o                         
   1   5  11       1154.67       1153.98         9.34 o                         
   2   5  11         13.37         17.27         0.86 o                         
   3   5  11         84.14         90.35         1.52 o                         
   4   5  11          7.70          8.02         0.70 o                         
   5   5  11        100.81        101.47         2.72 o                         
   6   5  11          2.26          2.32         1.03 o                         
  -7   6  11          0.73         -0.79         0.79 o                         
  -6   6  11          0.55         -0.10         0.56 o                         
  -5   6  11          5.98          5.89         0.52 o                         
  -4   6  11        221.95        223.54         2.89 o                         
  -3   6  11        246.54        235.81         2.27 o                         
  -2   6  11         99.62        100.28         1.05 o                         
  -1   6  11        144.54        145.84         1.38 o                         
   0   6  11          8.80          8.48         0.34 o                         
   1   6  11        785.88        773.81         6.79 o                         
   2   6  11        299.24        295.85         3.46 o                         
   3   6  11         94.60         92.37         1.54 o                         
   4   6  11        113.61        116.92         2.04 o                         
   5   6  11         43.65         42.09         1.57 o                         
  -7   7  11         23.87         24.00         1.77 o                         
  -6   7  11         15.33         17.04         0.88 o                         
  -5   7  11         36.86         35.19         1.02 o                         
  -4   7  11         51.64         48.72         0.92 o                         
  -3   7  11         40.11         39.32         0.76 o                         
  -2   7  11        271.89        272.95         2.59 o                         
  -1   7  11         19.67         19.70         0.49 o                         
   0   7  11        164.96        162.30         1.70 o                         
   1   7  11         29.33         31.21         0.83 o                         
   2   7  11        278.26        272.95         3.03 o                         
   3   7  11         36.99         40.41         1.05 o                         
   4   7  11         53.64         52.56         1.35 o                         
   5   7  11         10.70          8.90         0.93 o                         
  -6   8  11          1.70          0.84         0.73 o                         
  -5   8  11         21.58         22.47         0.86 o                         
  -4   8  11          2.81          3.19         0.42 o                         
  -3   8  11         47.02         50.00         0.89 o                         
  -2   8  11          3.84          3.80         0.33 o                         
  -1   8  11        349.06        346.50         3.15 o                         
   0   8  11          1.49          1.51         0.27 o                         
   1   8  11          9.06          9.04         0.49 o                         
   2   8  11         32.00         31.00         0.85 o                         
   3   8  11         20.17         18.71         0.89 o                         
   4   8  11          9.76          9.01         0.72 o                         
  -6   9  11          0.87          1.61         0.75 o                         
  -5   9  11         60.51         59.40         1.52 o                         
  -4   9  11         55.81         56.40         1.62 o                         
  -3   9  11         60.80         57.24         1.02 o                         
  -2   9  11          2.42          1.58         0.29 o                         
  -1   9  11         36.83         39.84         1.00 o                         
   0   9  11        112.77        105.58         1.43 o                         
   1   9  11         45.08         47.92         0.86 o                         
   2   9  11          0.06          0.18         0.39 o                         
   3   9  11          4.02          3.67         0.55 o                         
   4   9  11          8.95          6.40         0.75 o                         
  -5  10  11         70.77         73.38         2.07 o                         
  -4  10  11          0.87          0.89         0.54 o                         
  -3  10  11          1.73          1.98         0.40 o                         
  -2  10  11         14.77         11.26         0.50 o                         
  -1  10  11          9.70          7.43         0.97 o                         
   0  10  11          2.08         -0.21         0.86 o                         
   1  10  11         10.66         12.51         0.62 o                         
   2  10  11         12.41         11.07         0.59 o                         
   3  10  11          0.58          0.88         0.77 o                         
  -4  11  11          0.26         -0.92         0.97 o                         
  -3  11  11          2.88          0.75         0.57 o                         
  -2  11  11         19.22         18.43         1.23 o                         
  -1  11  11         13.82         15.69         2.64 o                         
   0  11  11         55.68         57.81         2.67 o                         
   1  11  11          0.14         -0.43         0.57 o                         
   2  11  11         16.91         20.23         1.58 o                         
  -2  12  11         26.64         24.74         2.61 o                         
  -1  12  11          3.57          4.57         1.05 o                         
   0  12  11         29.01         37.51         1.85 o                         
  -8   0  12          5.25          4.15         1.11 o                         
  -6   0  12        324.19        339.55         5.46 o                         
  -4   0  12        176.83        183.68         2.46 o                         
  -2   0  12          0.80          4.54         0.41 o                         
   0   0  12         70.86         65.66         1.02 o                         
   2   0  12         73.35         74.14         1.43 o                         
   4   0  12          0.79         -0.81         0.81 o                         
   6   0  12         30.34         29.41         1.90 o                         
  -8   1  12          3.21          3.13         0.78 o                         
  -7   1  12          0.24          0.35         0.59 o                         
  -6   1  12          0.18          0.65         0.47 o                         
  -5   1  12          5.81          5.96         0.48 o                         
  -4   1  12        274.82        275.23         2.32 o                         
  -3   1  12        127.95        133.53         1.25 o                         
  -2   1  12         36.82         33.03         0.60 o                         
  -1   1  12          0.23          1.40         0.25 o                         
   0   1  12         13.73         11.77         0.47 o                         
   1   1  12         65.20         66.78         0.81 o                         
   2   1  12        128.83        122.02         1.34 o                         
   3   1  12          4.87          3.48         0.56 o                         
   4   1  12          1.84          1.49         0.72 o                         
   5   1  12          9.94          9.18         0.87 o                         
   6   1  12          3.46          1.61         0.80 o                         
  -8   2  12          8.67          7.65         1.04 o                         
  -7   2  12        175.67        175.43         2.69 o                         
  -6   2  12          3.70          3.99         0.88 o                         
  -5   2  12         74.15         74.00         1.21 o                         
  -4   2  12          8.43          7.34         0.35 o                         
  -3   2  12         83.89         78.11         0.93 o                         
  -2   2  12         67.54         69.69         0.82 o                         
  -1   2  12        627.73        643.71         4.64 o                         
   0   2  12        240.34        253.51         1.98 o                         
   1   2  12          3.58          2.73         0.38 o                         
   2   2  12        156.00        149.28         1.47 o                         
   3   2  12          3.78          2.25         0.66 o                         
   4   2  12        122.87        123.67         3.26 o                         
   5   2  12         15.94         15.34         0.99 o                         
   6   2  12         22.84         19.85         1.36 o                         
  -8   3  12         15.32         15.96         1.28 o                         
  -7   3  12        174.24        172.76         3.53 o                         
  -6   3  12         22.03         20.50         0.92 o                         
  -5   3  12        445.50        438.84         4.37 o                         
  -4   3  12         25.18         22.11         0.65 o                         
  -3   3  12        127.24        121.91         1.26 o                         
  -2   3  12        958.99        929.73         6.56 o                         
  -1   3  12        279.24        285.16         2.26 o                         
   0   3  12        324.50        296.39         2.35 o                         
   1   3  12       1329.93       1292.45         9.45 o                         
   2   3  12       1051.87       1006.14         7.47 o                         
   3   3  12        782.52        780.63         8.75 o                         
   4   3  12         15.39         15.23         0.81 o                         
   5   3  12        129.90        133.68         2.64 o                         
   6   3  12          0.23          0.33         0.95 o                         
  -7   4  12        274.58        278.33         4.99 o                         
  -6   4  12         30.45         29.16         1.03 o                         
  -5   4  12        604.69        624.14         6.63 o                         
  -4   4  12          2.25          2.14         0.40 o                         
  -3   4  12       3499.45       3494.88        23.79 o                         
  -2   4  12        372.13        361.20         2.68 o                         
  -1   4  12       1082.35       1068.38         7.49 o                         
   0   4  12        502.81        510.63         4.14 o                         
   1   4  12       1031.21       1001.21         7.41 o                         
   2   4  12        131.75        136.36         1.73 o                         
   3   4  12         63.77         64.52         1.40 o                         
   4   4  12          8.90          6.68         0.67 o                         
   5   4  12         49.52         51.27         1.63 o                         
   6   4  12          7.37          6.86         1.03 o                         
  -7   5  12          0.57          0.53         0.98 o                         
  -6   5  12         89.84         92.03         1.68 o                         
  -5   5  12         13.14         11.17         0.71 o                         
  -4   5  12        132.21        133.98         1.77 o                         
  -3   5  12        109.03        114.39         1.47 o                         
  -2   5  12       1010.31        989.00         7.32 o                         
  -1   5  12         82.61         80.26         0.97 o                         
   0   5  12          4.37          4.15         0.43 o                         
   1   5  12         33.24         35.82         0.93 o                         
   2   5  12         31.18         26.61         0.88 o                         
   3   5  12         59.56         59.57         1.35 o                         
   4   5  12         22.99         25.74         1.22 o                         
   5   5  12         17.83         18.83         1.12 o                         
  -7   6  12          4.70          3.84         0.98 o                         
  -6   6  12          0.16         -0.64         0.71 o                         
  -5   6  12         50.58         52.17         1.20 o                         
  -4   6  12          0.39         -0.34         0.42 o                         
  -3   6  12        176.92        171.02         2.04 o                         
  -2   6  12         68.53         66.26         0.88 o                         
  -1   6  12         93.88         92.37         1.08 o                         
   0   6  12         56.75         48.83         0.97 o                         
   1   6  12        247.56        245.37         2.83 o                         
   2   6  12          2.52          1.61         0.47 o                         
   3   6  12          5.90          5.05         0.64 o                         
   4   6  12          3.42          1.53         0.62 o                         
   5   6  12          1.98          2.42         0.87 o                         
  -6   7  12         13.87         12.61         0.91 o                         
  -5   7  12         56.92         56.15         1.27 o                         
  -4   7  12          1.87          2.34         0.43 o                         
  -3   7  12        125.51        122.81         1.55 o                         
  -2   7  12         16.02         17.30         0.59 o                         
  -1   7  12         35.53         40.35         0.74 o                         
   0   7  12         20.50         20.21         0.56 o                         
   1   7  12         10.37          7.92         0.48 o                         
   2   7  12          1.60          1.52         0.46 o                         
   3   7  12         25.05         22.11         0.94 o                         
   4   7  12          0.06         -0.58         0.58 o                         
   5   7  12          0.23          0.99         1.01 o                         
  -6   8  12          5.79          4.73         1.05 o                         
  -5   8  12          3.25          3.91         0.64 o                         
  -4   8  12          1.64          0.66         0.41 o                         
  -3   8  12         21.75         20.48         0.68 o                         
  -2   8  12         53.14         56.70         1.23 o                         
  -1   8  12         78.53         76.26         1.08 o                         
   0   8  12         27.79         25.14         0.64 o                         
   1   8  12         35.23         33.62         0.81 o                         
   2   8  12         12.80         13.29         0.65 o                         
   3   8  12          0.02         -0.43         0.51 o                         
   4   8  12          7.75          7.14         0.72 o                         
  -5   9  12          5.79          4.55         0.70 o                         
  -4   9  12          9.58         11.55         0.62 o                         
  -3   9  12         37.86         38.51         0.94 o                         
  -2   9  12         32.05         32.58         0.76 o                         
  -1   9  12         35.42         39.57         0.79 o                         
   0   9  12         40.51         44.27         0.85 o                         
   1   9  12          9.64         10.88         0.50 o                         
   2   9  12          5.53          6.39         0.55 o                         
   3   9  12          0.25          0.71         0.61 o                         
  -4  10  12         40.05         41.45         1.30 o                         
  -3  10  12          0.73          0.32         0.55 o                         
  -2  10  12         68.68         68.97         1.48 o                         
  -1  10  12         45.41         46.76         0.96 o                         
   0  10  12          7.25          6.56         0.45 o                         
   1  10  12          7.17          7.69         0.80 o                         
   2  10  12         60.14         65.17         2.02 o                         
  -3  11  12         17.66         21.94         1.94 o                         
  -2  11  12         49.71         63.04         2.85 o                         
  -1  11  12         40.44         50.16         2.05 o                         
   0  11  12         41.21         48.68         2.03 o                         
   1  11  12         40.07         54.27         2.77 o                         
  -7   0  13          4.67          5.27         1.13 o                         
  -5   0  13        156.55        160.22         3.04 o                         
  -3   0  13        259.01        245.66         4.26 o                         
  -1   0  13          6.35          5.78         0.43 o                         
   1   0  13         95.81         75.18         1.37 o                         
   3   0  13         77.44         71.19         2.95 o                         
   5   0  13          3.02          1.82         1.11 o                         
  -8   1  13         10.60         12.69         1.06 o                         
  -7   1  13         39.70         41.49         1.30 o                         
  -6   1  13         90.34         94.23         1.60 o                         
  -5   1  13          1.08          1.43         0.53 o                         
  -4   1  13          2.40          2.41         0.36 o                         
  -3   1  13        156.73        156.27         1.58 o                         
  -2   1  13        409.27        395.39         3.15 o                         
  -1   1  13          6.47          2.34         0.30 o                         
   0   1  13         50.54         40.01         0.71 o                         
   1   1  13          0.03          0.11         0.30 o                         
   2   1  13          0.65          0.87         0.35 o                         
   3   1  13          8.03         10.20         0.72 o                         
   4   1  13          0.60          0.51         0.68 o                         
   5   1  13         12.40          9.89         0.94 o                         
   6   1  13         20.63         18.88         1.44 o                         
  -7   2  13        254.18        262.24         4.07 o                         
  -6   2  13          0.17          0.70         0.61 o                         
  -5   2  13         29.24         33.58         0.93 o                         
  -4   2  13         89.41         83.90         1.30 o                         
  -3   2  13        139.09        137.99         1.39 o                         
  -2   2  13        155.12        145.61         1.36 o                         
  -1   2  13        104.45         93.58         1.05 o                         
   0   2  13        260.21        248.23         2.14 o                         
   1   2  13          0.61         -0.28         0.28 o                         
   2   2  13        113.21        100.95         1.60 o                         
   3   2  13         31.29         24.86         1.00 o                         
   4   2  13        141.92        137.80         2.53 o                         
   5   2  13          0.10          0.57         0.97 o                         
  -7   3  13        250.42        260.90         4.78 o                         
  -6   3  13          2.68          3.18         0.73 o                         
  -5   3  13        311.26        316.03         3.67 o                         
  -4   3  13        187.87        193.96         2.28 o                         
  -3   3  13         23.75         26.87         0.63 o                         
  -2   3  13        114.20        116.01         1.17 o                         
  -1   3  13        210.33        210.69         1.87 o                         
   0   3  13        116.97        106.90         1.17 o                         
   1   3  13         11.86         15.88         0.48 o                         
   2   3  13          0.38         -0.48         0.48 o                         
   3   3  13         45.34         48.51         1.25 o                         
   4   3  13         32.78         25.26         1.38 o                         
   5   3  13          6.93          5.57         0.89 o                         
  -7   4  13         85.07         96.44         2.61 o                         
  -6   4  13         93.20         92.48         3.28 o                         
  -5   4  13         55.12         61.11         1.72 o                         
  -4   4  13        404.05        389.82         4.06 o                         
  -3   4  13         47.39         48.33         0.95 o                         
  -2   4  13         89.56         84.58         0.97 o                         
  -1   4  13        436.44        414.97         3.17 o                         
   0   4  13        101.16         93.63         1.07 o                         
   1   4  13        186.90        172.33         2.06 o                         
   2   4  13         67.20         62.87         1.38 o                         
   3   4  13          1.44          2.00         0.64 o                         
   4   4  13         41.83         39.48         1.67 o                         
   5   4  13          4.86          5.85         0.89 o                         
  -7   5  13        143.56        143.49         3.24 o                         
  -6   5  13         56.93         56.57         1.74 o                         
  -5   5  13        788.58        791.14         8.27 o                         
  -4   5  13         99.71        101.05         1.53 o                         
  -3   5  13       1024.70       1018.27         9.53 o                         
  -2   5  13        283.32        277.99         2.79 o                         
  -1   5  13        817.03        784.19         6.93 o                         
   0   5  13         14.62         12.68         0.59 o                         
   1   5  13          0.65         -0.44         0.44 o                         
   2   5  13          1.13          0.78         0.50 o                         
   3   5  13          3.24          3.70         0.59 o                         
   4   5  13          2.09          1.99         0.57 o                         
   5   5  13          3.82          4.78         0.83 o                         
  -6   6  13         69.42         75.57         1.94 o                         
  -5   6  13        116.64        117.97         1.92 o                         
  -4   6  13         71.17         70.60         1.24 o                         
  -3   6  13        288.50        285.16         3.09 o                         
  -2   6  13         20.89         21.57         0.75 o                         
  -1   6  13         15.47         16.63         0.58 o                         
   0   6  13          8.50          7.08         0.50 o                         
   1   6  13          7.21          8.78         0.61 o                         
   2   6  13          4.17          4.50         0.50 o                         
   3   6  13         28.55         30.58         1.03 o                         
   4   6  13          2.50          2.37         0.60 o                         
  -6   7  13         49.96         49.18         1.71 o                         
  -5   7  13         13.02         12.73         0.80 o                         
  -4   7  13         15.05         15.70         0.65 o                         
  -3   7  13          0.12         -0.11         0.38 o                         
  -2   7  13         93.49         91.92         1.35 o                         
  -1   7  13         29.48         26.81         0.74 o                         
   0   7  13         37.58         38.17         0.87 o                         
   1   7  13         91.15         93.29         1.43 o                         
   2   7  13        153.41        156.98         2.21 o                         
   3   7  13         25.27         25.87         1.07 o                         
   4   7  13          0.19          0.52         0.63 o                         
  -5   8  13         35.25         33.32         1.16 o                         
  -4   8  13          9.83          8.98         0.56 o                         
  -3   8  13          0.01         -0.18         0.43 o                         
  -2   8  13          0.00          0.06         0.39 o                         
  -1   8  13        122.27        124.48         1.64 o                         
   0   8  13          0.19          0.25         0.38 o                         
   1   8  13         25.07         26.00         0.83 o                         
   2   8  13          0.41          0.66         0.49 o                         
   3   8  13         42.31         46.93         1.31 o                         
  -5   9  13          0.15         -0.18         0.79 o                         
  -4   9  13         24.32         24.97         0.95 o                         
  -3   9  13          4.52          4.73         0.49 o                         
  -2   9  13          7.68          7.11         0.48 o                         
  -1   9  13         20.17         26.11         0.78 o                         
   0   9  13          8.65          9.03         0.44 o                         
   1   9  13        124.15        140.71         1.98 o                         
   2   9  13         11.52         12.00         0.71 o                         
   3   9  13         18.06         19.46         1.70 o                         
  -4  10  13          2.86          2.66         0.90 o                         
  -3  10  13          0.88          0.47         0.65 o                         
  -2  10  13         34.82         37.83         1.26 o                         
  -1  10  13          9.08         11.75         0.77 o                         
   0  10  13         11.11         10.48         0.76 o                         
   1  10  13          7.42          6.61         0.90 o                         
   2  10  13          3.14          3.60         0.89 o                         
  -2  11  13          3.25          3.35         1.33 o                         
  -1  11  13          4.72          7.08         1.14 o                         
   0  11  13         78.41         83.30         3.30 o                         
  -6   0  14          0.00          0.00         0.76 o                         
  -4   0  14        166.87        163.80         2.75 o                         
  -2   0  14        192.23        179.28         2.81 o                         
   0   0  14        119.72        104.74         1.96 o                         
   2   0  14        341.91        313.26         5.16 o                         
   4   0  14         24.97         24.66         1.61 o                         
  -7   1  14         15.65         16.83         1.10 o                         
  -6   1  14          4.65          4.78         0.67 o                         
  -5   1  14          0.78          0.89         0.49 o                         
  -4   1  14          8.80          9.24         0.55 o                         
  -3   1  14        167.62        164.81         1.76 o                         
  -2   1  14          0.04          0.36         0.30 o                         
  -1   1  14         17.50         20.40         0.60 o                         
   0   1  14         14.03         12.46         0.48 o                         
   1   1  14         47.73         27.18         0.74 o                         
   2   1  14         95.20         80.75         1.59 o                         
   3   1  14          0.53         -0.05         0.79 o                         
   4   1  14         40.78         35.63         1.38 o                         
   5   1  14          3.15          2.06         0.92 o                         
  -7   2  14         12.38         14.41         1.20 o                         
  -6   2  14          1.34          2.14         0.62 o                         
  -5   2  14         39.78         39.68         0.96 o                         
  -4   2  14         25.62         23.98         0.86 o                         
  -3   2  14        584.42        572.16         5.21 o                         
  -2   2  14         54.66         47.43         0.80 o                         
  -1   2  14        258.10        232.09         2.15 o                         
   0   2  14          3.87          4.94         0.42 o                         
   1   2  14        128.35        109.04         1.67 o                         
   2   2  14         35.65         28.63         1.03 o                         
   3   2  14         57.95         56.48         2.13 o                         
   4   2  14         13.87         12.66         1.82 o                         
   5   2  14         34.05         37.38         1.78 o                         
  -7   3  14        262.84        275.67         7.14 o                         
  -6   3  14         11.23         12.94         0.96 o                         
  -5   3  14        301.11        311.37         4.04 o                         
  -4   3  14         17.74         16.16         0.72 o                         
  -3   3  14          0.05          0.57         0.37 o                         
  -2   3  14         21.80         22.40         0.65 o                         
  -1   3  14         34.35         31.37         0.72 o                         
   0   3  14          5.40          3.55         0.43 o                         
   1   3  14        113.05         99.55         1.58 o                         
   2   3  14         27.79         20.52         0.95 o                         
   3   3  14         31.38         27.11         1.18 o                         
   4   3  14          0.45         -0.79         0.79 o                         
   5   3  14         24.76         25.39         1.97 o                         
  -7   4  14         16.24         15.96         1.39 o                         
  -6   4  14         69.49         69.77         2.19 o                         
  -5   4  14        269.97        269.74         3.63 o                         
  -4   4  14        352.80        357.67         4.48 o                         
  -3   4  14         95.25         94.00         1.55 o                         
  -2   4  14        291.67        288.10         4.40 o                         
  -1   4  14        146.32        150.62         2.18 o                         
   0   4  14         73.60         70.46         1.39 o                         
   1   4  14          0.27          0.07         0.48 o                         
   2   4  14          7.03          4.99         0.69 o                         
   3   4  14          1.29          1.35         0.66 o                         
   4   4  14          0.10         -0.78         0.81 o                         
   5   4  14         19.97         16.07         1.15 o                         
  -7   5  14         50.54         55.83         3.28 o                         
  -6   5  14        136.08        141.82         4.39 o                         
  -5   5  14        178.75        181.65         2.80 o                         
  -4   5  14        242.96        249.46         3.13 o                         
  -3   5  14         77.04         77.48         1.30 o                         
  -2   5  14          0.84          1.20         0.41 o                         
  -1   5  14         74.36         74.65         1.21 o                         
   0   5  14          0.01         -0.06         0.45 o                         
   1   5  14          9.05          6.26         0.61 o                         
   2   5  14         18.33         19.44         0.96 o                         
   3   5  14          4.15          4.30         0.75 o                         
   4   5  14         14.19         13.19         1.04 o                         
  -6   6  14         35.20         35.18         2.66 o                         
  -5   6  14        155.67        155.57         2.49 o                         
  -4   6  14        138.54        137.17         2.24 o                         
  -3   6  14          0.25          0.11         0.41 o                         
  -2   6  14          0.00         -0.15         0.40 o                         
  -1   6  14         56.42         59.15         1.10 o                         
   0   6  14          6.91          5.57         0.57 o                         
   1   6  14        256.44        273.11         3.56 o                         
   2   6  14         88.29         92.43         1.97 o                         
   3   6  14         54.38         62.53         1.54 o                         
   4   6  14         93.03        103.83         2.35 o                         
  -6   7  14         32.77         32.02         1.62 o                         
  -5   7  14         59.64         58.04         1.46 o                         
  -4   7  14         44.45         46.07         1.25 o                         
  -3   7  14         82.78         90.80         1.52 o                         
  -2   7  14          2.57          2.43         0.46 o                         
  -1   7  14         10.06         11.84         0.59 o                         
   0   7  14          8.85          9.78         0.58 o                         
   1   7  14         24.86         23.94         1.36 o                         
   2   7  14         61.57         67.86         1.37 o                         
   3   7  14          6.09          6.84         0.67 o                         
  -5   8  14          7.59          9.33         0.75 o                         
  -4   8  14         18.95         20.74         0.88 o                         
  -3   8  14          0.13          0.93         0.44 o                         
  -2   8  14        164.50        168.51         2.12 o                         
  -1   8  14          8.58          9.57         0.74 o                         
   0   8  14          2.43          1.73         0.43 o                         
   1   8  14          2.98          4.03         0.54 o                         
   2   8  14         24.08         23.58         0.92 o                         
   3   8  14          5.33          5.62         0.65 o                         
  -4   9  14          0.63          0.63         0.94 o                         
  -3   9  14         37.61         44.73         1.08 o                         
  -2   9  14         63.55         67.65         1.21 o                         
  -1   9  14          3.38          3.54         0.47 o                         
   0   9  14         57.39         58.16         1.68 o                         
   1   9  14          5.75          4.81         0.69 o                         
   2   9  14          3.80          2.94         1.35 o                         
  -3  10  14         38.08         53.96         1.85 o                         
  -2  10  14          0.74          0.05         0.59 o                         
  -1  10  14         48.65         60.37         1.63 o                         
   0  10  14          0.01         -0.02         0.74 o                         
   1  10  14         30.99         39.12         1.72 o                         
  -7   0  15         57.56         64.28         3.82 o                         
  -5   0  15        128.57        129.41         3.36 o                         
  -3   0  15        208.61        196.77         3.57 o                         
  -1   0  15        166.50        134.17         2.70 o                         
   1   0  15         35.76         27.82         1.30 o                         
   3   0  15         14.28         11.56         1.24 o                         
   5   0  15          0.24         -1.11         1.11 o                         
  -7   1  15         19.25         16.51         1.29 o                         
  -6   1  15         16.92         15.31         0.88 o                         
  -5   1  15          5.88          6.34         0.60 o                         
  -4   1  15        103.33        100.35         1.63 o                         
  -3   1  15          1.43          1.61         0.50 o                         
  -2   1  15        144.69        116.25         1.58 o                         
  -1   1  15         25.92         23.85         1.38 o                         
   0   1  15         18.96          7.34         0.50 o                         
   1   1  15         25.55         23.83         1.02 o                         
   2   1  15         13.32         14.96         0.92 o                         
   3   1  15         22.87         19.52         1.06 o                         
   4   1  15         63.07         71.09         1.85 o                         
   5   1  15          2.02          1.53         0.97 o                         
  -7   2  15          7.64          6.50         1.05 o                         
  -6   2  15         21.92         22.74         1.15 o                         
  -5   2  15          0.29          0.22         0.56 o                         
  -4   2  15        116.23        118.36         1.82 o                         
  -3   2  15         24.36         19.49         0.77 o                         
  -2   2  15        122.65        116.56         2.63 o                         
  -1   2  15         41.18         30.71         0.91 o                         
   0   2  15        380.31        314.06         3.97 o                         
   1   2  15         28.38         24.96         0.96 o                         
   2   2  15         66.91         55.36         1.36 o                         
   3   2  15          0.84         -0.14         0.78 o                         
   4   2  15          1.67          4.72         0.98 o                         
   5   2  15         11.58         11.39         1.20 o                         
  -7   3  15         47.72         49.69         1.97 o                         
  -6   3  15          6.73          7.76         1.00 o                         
  -5   3  15          0.14          0.04         0.67 o                         
  -4   3  15         25.62         27.07         1.18 o                         
  -3   3  15        151.60        147.71         2.07 o                         
  -2   3  15          7.84          7.60         0.49 o                         
  -1   3  15          4.89          5.35         0.53 o                         
   0   3  15          3.99          3.10         0.49 o                         
   1   3  15          9.48         11.34         0.82 o                         
   2   3  15         64.34         62.99         2.74 o                         
   3   3  15         47.23         44.21         1.73 o                         
   4   3  15         13.48         14.45         1.21 o                         
  -6   4  15         61.18         64.62         2.88 o                         
  -5   4  15          2.91          1.67         0.67 o                         
  -4   4  15          5.24          5.45         0.78 o                         
  -3   4  15         10.83          9.40         0.70 o                         
  -2   4  15        101.29        105.11         1.52 o                         
  -1   4  15         69.51         64.10         1.38 o                         
   0   4  15          1.75          2.35         0.53 o                         
   1   4  15         15.37         12.43         0.86 o                         
   2   4  15          7.27          8.10         0.79 o                         
   3   4  15          1.90          2.79         0.89 o                         
   4   4  15          1.79          0.92         0.90 o                         
  -6   5  15         90.83         97.22         2.58 o                         
  -5   5  15         17.85         19.40         1.05 o                         
  -4   5  15         41.53         43.17         1.83 o                         
  -3   5  15         24.87         24.01         0.96 o                         
  -2   5  15          8.27          7.47         0.57 o                         
  -1   5  15          3.48          4.24         0.56 o                         
   0   5  15         10.28          9.35         0.67 o                         
   1   5  15         80.67         76.97         1.77 o                         
   2   5  15          8.95          9.72         0.82 o                         
   3   5  15         51.43         55.65         1.88 o                         
   4   5  15         13.17         11.83         1.01 o                         
  -6   6  15        104.76        102.87         2.71 o                         
  -5   6  15         32.73         34.35         1.34 o                         
  -4   6  15          0.05         -0.21         0.55 o                         
  -3   6  15         29.50         27.60         1.02 o                         
  -2   6  15          6.83          6.51         0.81 o                         
  -1   6  15          6.82          7.85         0.63 o                         
   0   6  15         42.16         42.01         1.18 o                         
   1   6  15          8.16          6.99         0.75 o                         
   2   6  15         41.11         47.15         1.47 o                         
   3   6  15          0.00          0.10         0.66 o                         
  -5   7  15          0.99          2.01         0.63 o                         
  -4   7  15          0.47          1.33         0.55 o                         
  -3   7  15          4.61          4.42         0.66 o                         
  -2   7  15          1.22          2.21         0.50 o                         
  -1   7  15         39.47         39.58         1.02 o                         
   0   7  15         32.70         33.38         1.24 o                         
   1   7  15          1.33          1.27         0.59 o                         
   2   7  15         50.34         58.66         1.47 o                         
   3   7  15         10.45         10.42         0.85 o                         
  -4   8  15          8.35          8.89         0.78 o                         
  -3   8  15         38.10         40.82         1.16 o                         
  -2   8  15          0.02         -0.44         0.44 o                         
  -1   8  15          3.99          3.42         0.50 o                         
   0   8  15         21.49         26.14         0.92 o                         
   1   8  15          1.31          2.43         0.62 o                         
   2   8  15          8.44         13.56         0.85 o                         
  -3   9  15          9.28         12.78         1.13 o                         
  -2   9  15          0.13         -0.52         0.52 o                         
  -1   9  15          8.72         12.26         0.85 o                         
   0   9  15          0.17          0.95         0.58 o                         
   1   9  15          0.11          0.98         0.83 o                         
  -6   0  16         33.66         32.73         3.08 o                         
  -4   0  16        465.03        429.42         8.32 o                         
  -2   0  16        217.27        169.38         4.37 o                         
   0   0  16        169.17        131.23         7.03 o                         
   2   0  16         16.98         14.52         1.44 o                         
   4   0  16         49.30         56.68         3.49 o                         
  -7   1  16          0.51          0.95         0.92 o                         
  -6   1  16          5.90          5.04         0.97 o                         
  -5   1  16         38.29         39.72         1.27 o                         
  -4   1  16         11.52         11.58         0.77 o                         
  -3   1  16          4.98          8.44         0.68 o                         
  -2   1  16          0.83         -0.08         0.51 o                         
  -1   1  16         19.31         13.15         0.77 o                         
   0   1  16          9.28          6.52         0.65 o                         
   1   1  16          6.60          5.85         0.76 o                         
   2   1  16          0.69          0.68         0.64 o                         
   3   1  16         26.46         29.17         1.30 o                         
   4   1  16          1.44         -0.14         0.92 o                         
  -6   2  16          3.55          3.95         0.95 o                         
  -5   2  16         20.78         18.64         1.05 o                         
  -4   2  16         90.70         88.88         1.75 o                         
  -3   2  16          0.53         -0.07         0.47 o                         
  -2   2  16         11.15          8.79         0.68 o                         
  -1   2  16          0.90          0.69         0.53 o                         
   0   2  16         31.21         27.55         1.03 o                         
   1   2  16         26.89         20.75         0.94 o                         
   2   2  16          3.70          5.12         0.88 o                         
   3   2  16         84.39         78.18         2.24 o                         
   4   2  16         20.72         23.06         1.44 o                         
  -6   3  16          8.25          6.85         1.03 o                         
  -5   3  16          4.87          4.73         0.90 o                         
  -4   3  16          0.02          0.15         0.57 o                         
  -3   3  16         16.66         14.56         0.97 o                         
  -2   3  16         41.77         35.19         1.58 o                         
  -1   3  16         22.94         21.10         1.20 o                         
   0   3  16         58.59         55.87         1.51 o                         
   1   3  16         61.25         64.66         1.78 o                         
   2   3  16         12.26         10.20         1.06 o                         
   3   3  16          6.93          9.32         1.40 o                         
   4   3  16         32.62         38.10         2.37 o                         
  -6   4  16          0.14          0.49         0.85 o                         
  -5   4  16          9.02          9.61         1.03 o                         
  -4   4  16         19.48         18.79         1.00 o                         
  -3   4  16         74.62         78.09         1.60 o                         
  -2   4  16         74.97         69.48         1.60 o                         
  -1   4  16         32.42         35.64         1.28 o                         
   0   4  16         14.39         12.44         0.84 o                         
   1   4  16          4.87          4.75         0.73 o                         
   2   4  16          1.01          0.96         0.69 o                         
   3   4  16         19.25         17.61         1.29 o                         
   4   4  16          4.78          6.06         1.06 o                         
  -6   5  16         19.70         19.82         1.39 o                         
  -5   5  16         24.53         22.65         1.41 o                         
  -4   5  16         10.07          9.67         0.85 o                         
  -3   5  16         66.36         72.02         1.75 o                         
  -2   5  16          7.62          7.42         0.77 o                         
  -1   5  16         46.03         44.82         1.51 o                         
   0   5  16          1.93          1.24         0.64 o                         
   1   5  16          4.15          3.34         0.72 o                         
   2   5  16         16.60         16.97         1.02 o                         
   3   5  16          0.00          0.69         0.91 o                         
  -5   6  16          4.04          3.65         0.78 o                         
  -4   6  16          0.62          0.09         0.64 o                         
  -3   6  16          4.39          2.73         0.67 o                         
  -2   6  16          0.42          0.00         0.58 o                         
  -1   6  16          0.60          0.67         0.64 o                         
   0   6  16         25.61         26.76         1.17 o                         
   1   6  16          9.13         11.35         0.89 o                         
   2   6  16         72.29         79.10         3.36 o                         
   3   6  16          1.14          2.02         0.84 o                         
  -5   7  16         26.67         29.54         1.21 o                         
  -4   7  16          4.45          4.26         0.77 o                         
  -3   7  16          0.01          0.16         0.59 o                         
  -2   7  16         59.92         65.23         2.16 o                         
  -1   7  16          2.60          3.78         0.73 o                         
   0   7  16         73.83         85.84         3.00 o                         
   1   7  16          4.48          5.49         0.73 o                         
   2   7  16          5.21          7.65         0.80 o                         
  -4   8  16         62.32         67.16         2.36 o                         
  -3   8  16          2.24          1.15         0.63 o                         
  -2   8  16         31.27         30.89         1.07 o                         
  -1   8  16          2.98          2.99         0.66 o                         
   0   8  16         85.86        100.79         1.94 o                         
   1   8  16         13.81         13.82         1.04 o                         
  -2   9  16         30.14         36.22         1.61 o                         
  -1   9  16         12.42         13.83         1.01 o                         
   0   9  16         31.04         42.97         2.39 o                         
  -5   0  17         44.80         46.25         1.74 o                         
  -3   0  17         87.39         80.79         2.66 o                         
  -1   0  17         63.73         68.05         2.68 o                         
   1   0  17          4.64          3.76         1.04 o                         
   3   0  17         40.84         49.34         2.30 o                         
  -6   1  17        100.13         99.36         2.62 o                         
  -5   1  17          5.81          5.98         0.74 o                         
  -4   1  17         12.28          7.67         0.80 o                         
  -3   1  17         48.02         49.28         1.51 o                         
  -2   1  17         11.99          5.89         0.75 o                         
  -1   1  17         31.44         24.72         1.36 o                         
   0   1  17         20.81         22.73         1.09 o                         
   1   1  17         12.41          8.47         0.85 o                         
   2   1  17          0.61          0.15         0.98 o                         
   3   1  17          8.01          9.97         1.15 o                         
  -6   2  17          1.96          2.14         0.93 o                         
  -5   2  17          1.89          2.03         0.87 o                         
  -4   2  17         17.94         16.03         1.00 o                         
  -3   2  17          4.94          5.42         0.89 o                         
  -2   2  17          9.24          9.16         0.83 o                         
  -1   2  17         17.27         21.68         1.05 o                         
   0   2  17         24.37         28.19         1.23 o                         
   1   2  17         12.66          9.80         1.01 o                         
   2   2  17         11.06         12.83         1.13 o                         
   3   2  17         46.17         47.92         1.95 o                         
  -6   3  17          6.32          5.61         1.04 o                         
  -5   3  17          4.78          4.29         0.93 o                         
  -4   3  17          1.10          1.55         0.93 o                         
  -3   3  17         25.07         24.91         1.17 o                         
  -2   3  17          6.79          5.50         0.72 o                         
  -1   3  17          0.18          0.54         0.63 o                         
   0   3  17          5.72          4.92         0.75 o                         
   1   3  17          0.18          0.21         0.81 o                         
   2   3  17          1.79          0.93         0.89 o                         
   3   3  17         49.96         53.84         1.99 o                         
  -6   4  17         17.97         14.81         2.21 o                         
  -5   4  17          0.16          0.21         0.88 o                         
  -4   4  17          0.48          0.34         0.81 o                         
  -3   4  17          0.01         -0.39         0.63 o                         
  -2   4  17          0.24          0.14         0.60 o                         
  -1   4  17          2.98          2.35         0.69 o                         
   0   4  17         62.88         64.47         1.70 o                         
   1   4  17          6.23          6.86         0.82 o                         
   2   4  17         24.60         27.60         1.49 o                         
   3   4  17          9.84          8.21         1.12 o                         
  -5   5  17          4.18          3.46         0.97 o                         
  -4   5  17          8.82          9.22         0.88 o                         
  -3   5  17          0.00          0.26         0.65 o                         
  -2   5  17          8.30          7.86         0.81 o                         
  -1   5  17         12.81         15.56         0.96 o                         
   0   5  17          0.93          3.05         0.72 o                         
   1   5  17          0.00          1.13         0.69 o                         
   2   5  17          0.67          0.57         0.88 o                         
  -5   6  17          0.45         -0.53         0.84 o                         
  -4   6  17         17.31         17.76         1.06 o                         
  -3   6  17         28.06         31.66         1.31 o                         
  -2   6  17          0.13         -0.67         0.67 o                         
  -1   6  17         66.08         70.34         1.77 o                         
   0   6  17         23.20         26.01         1.25 o                         
   1   6  17         32.44         36.17         1.40 o                         
   2   6  17          3.04          6.79         1.06 o                         
  -4   7  17         31.98         31.15         1.38 o                         
  -3   7  17         24.75         25.37         1.21 o                         
  -2   7  17         87.07         93.34         2.06 o                         
  -1   7  17         77.43         81.84         1.94 o                         
   0   7  17        140.92        151.14         2.77 o                         
   1   7  17         21.70         23.64         1.21 o                         
  -2   8  17         46.30         52.67         1.73 o                         
  -1   8  17         16.94         17.41         1.42 o                         
   0   8  17          0.03          0.41         0.79 o                         
  -6   0  18         46.03         43.19         3.08 o                         
  -4   0  18         31.10         28.45         4.36 o                         
  -2   0  18         24.59         24.74         2.21 o                         
   0   0  18        100.02        102.77         3.08 o                         
   2   0  18          0.04         -0.11         2.91 o                         
  -6   1  18          4.54          4.78         1.02 o                         
  -5   1  18          3.27          1.42         0.87 o                         
  -4   1  18          7.40          9.21         1.06 o                         
  -3   1  18         41.71         42.00         1.48 o                         
  -2   1  18         48.79         49.29         1.52 o                         
  -1   1  18          2.70          1.83         0.70 o                         
   0   1  18          5.48          4.78         0.95 o                         
   1   1  18         23.91         21.69         1.46 o                         
   2   1  18         22.86         26.72         2.19 o                         
   3   1  18        139.25        150.46         4.04 o                         
  -5   2  18          3.22          2.22         0.90 o                         
  -4   2  18          0.69          0.76         0.85 o                         
  -3   2  18         19.71         23.75         1.38 o                         
  -2   2  18         17.27         19.82         1.26 o                         
  -1   2  18         15.16         18.84         1.88 o                         
   0   2  18          8.57         12.73         1.11 o                         
   1   2  18          8.20          5.49         1.01 o                         
   2   2  18        157.81        186.87         3.83 o                         
   3   2  18          2.17          3.13         1.06 o                         
  -5   3  18          2.53          2.04         0.92 o                         
  -4   3  18          0.93          0.15         0.86 o                         
  -3   3  18          9.43          9.66         1.09 o                         
  -2   3  18          0.00          1.09         0.86 o                         
  -1   3  18         51.92         53.93         1.88 o                         
   0   3  18         23.95         28.67         1.48 o                         
   1   3  18          0.71          1.42         1.05 o                         
   2   3  18         27.74         35.99         1.72 o                         
  -5   4  18          0.48         -0.41         0.88 o                         
  -4   4  18         34.85         34.88         1.67 o                         
  -3   4  18          3.68          2.64         0.91 o                         
  -2   4  18         21.91         23.10         1.18 o                         
  -1   4  18         15.66         13.26         0.98 o                         
   0   4  18          0.40         -0.61         0.67 o                         
   1   4  18          0.02          0.43         0.87 o                         
   2   4  18         30.12         31.00         2.22 o                         
  -4   5  18          4.94          6.49         1.06 o                         
  -3   5  18         92.25        104.01         2.24 o                         
  -2   5  18         66.91         83.06         2.01 o                         
  -1   5  18         93.58        101.76         2.23 o                         
   0   5  18        112.11        137.49         2.69 o                         
   1   5  18         42.57         44.26         1.87 o                         
   2   5  18         12.45         15.76         1.32 o                         
  -4   6  18          6.89          5.99         1.05 o                         
  -3   6  18          4.50          3.63         0.82 o                         
  -2   6  18         57.42         64.05         1.80 o                         
  -1   6  18         31.22         38.32         1.49 o                         
   0   6  18         49.50         63.07         1.84 o                         
   1   6  18         66.20         78.35         2.02 o                         
  -2   7  18         15.92         16.95         1.08 o                         
  -1   7  18         50.36         52.84         1.65 o                         
   0   7  18         30.90         40.35         1.56 o                         
  -5   0  19          0.00          1.07         1.61 o                         
  -3   0  19         25.31         20.19         1.61 o                         
  -1   0  19         69.58         62.08         2.49 o                         
   1   0  19          0.09         -1.21         1.34 o                         
  -5   1  19         29.85         31.65         1.65 o                         
  -4   1  19         28.09         30.58         1.60 o                         
  -3   1  19         75.74         79.56         2.31 o                         
  -2   1  19          7.38          7.70         1.74 o                         
  -1   1  19          0.72          1.68         0.83 o                         
   0   1  19          0.15         -1.26         1.26 o                         
   1   1  19          4.70          7.14         1.07 o                         
   2   1  19         16.89         15.89         1.37 o                         
  -5   2  19          1.86          2.67         0.98 o                         
  -4   2  19         24.92         26.35         1.49 o                         
  -3   2  19          3.64          3.19         0.91 o                         
  -2   2  19         41.29         43.72         2.13 o                         
  -1   2  19          6.00          5.59         1.03 o                         
   0   2  19          2.33          3.83         0.99 o                         
   1   2  19         20.65         25.27         1.55 o                         
   2   2  19        187.76        189.68         3.98 o                         
  -4   3  19         26.01         28.64         1.57 o                         
  -3   3  19         47.72         49.89         1.95 o                         
  -2   3  19          0.37          0.79         0.92 o                         
  -1   3  19         25.81         26.67         1.53 o                         
   0   3  19        113.04        130.16         3.05 o                         
   1   3  19          0.48         -0.72         0.96 o                         
  -4   4  19         62.45         78.22         2.40 o                         
  -3   4  19         21.04         21.26         1.46 o                         
  -2   4  19        336.87        387.52         6.57 o                         
  -1   4  19         16.40         16.13         1.28 o                         
   0   4  19         47.88         61.68         2.12 o                         
   1   4  19          0.26         -0.36         0.98 o                         
  -3   5  19          0.00         -0.62         0.92 o                         
  -2   5  19         71.48         89.86         2.56 o                         
  -1   5  19         12.39         12.16         1.24 o                         
   0   5  19          4.36          9.10         1.15 o                         
  -2   6  19        250.92        281.93         4.42 o                         
  -1   6  19          0.85          0.55         0.88 o                         
  -4   0  20          0.76         -0.54         1.54 o                         
  -2   0  20        234.60        252.98         8.34 o                         
   0   0  20         38.00         37.41         3.15 o                         
  -4   1  20          0.87          1.33         0.99 o                         
  -3   1  20         16.52         19.68         1.43 o                         
  -2   1  20         12.56         14.85         1.29 o                         
  -1   1  20          1.17          2.60         0.96 o                         
   0   1  20          4.17          2.93         1.02 o                         
   1   1  20        126.47        129.63         3.92 o                         
  -4   2  20          3.08          0.29         1.00 o                         
  -3   2  20         41.94         47.18         2.46 o                         
  -2   2  20         10.35          6.63         1.12 o                         
  -1   2  20         40.03         44.85         2.45 o                         
   0   2  20         47.52         61.22         2.20 o                         
  -3   3  20         19.57         18.70         2.47 o                         
  -2   3  20         13.33         21.70         1.52 o                         
  -1   3  20          4.31          5.66         1.13 o                         
   0   3  20         79.03         84.27         2.57 o                         
  -2   4  20        108.98        113.50         2.97 o                         
  -1   4  20         15.51         12.70         1.30 o                         
  -1   0  21        136.05        149.57         6.04 o                         
                                                                                
