# Supplementary material for: Synthesis and characterization of coumarin-derived sulfur analogues using Lawesson’s reagent
Source: Acta Crystallogr C Struct Chem. 2025 Feb 26;81(Pt 3):170–80. doi: 10.1107/S2053229625000956 (PMC11881164; doi:10.1107/S2053229625000956)
Supplement: Supplementary file 6 [file c-81-00170-S2bsup6.hkl]

data_S2b                                                                        
_shelx_title ' na018_a.res in P2(1)/n'                                          
_shelx_refln_list_code          4                                               
_shelx_F_calc_maximum      130.06                                               
_exptl_crystal_F_000       552.00                                               
_reflns_d_resolution_high  0.7502                                               
                                                                                
loop_                                                                           
 _space_group_symop_operation_xyz                                               
 'x, y, z'                                                                      
 '-x+1/2, y+1/2, -z+1/2'                                                        
 '-x, -y, -z'                                                                   
 'x-1/2, -y-1/2, z-1/2'                                                         
                                                                                
_cell_length_a     6.8534                                                       
_cell_length_b    11.2183                                                       
_cell_length_c    15.8581                                                       
_cell_angle_alpha  90.000                                                       
_cell_angle_beta   98.620                                                       
_cell_angle_gamma  90.000                                                       
                                                                                
_shelx_F_squared_multiplier     1.000                                           
                                                                                
loop_                                                                           
 _refln_index_h                                                                 
 _refln_index_k                                                                 
 _refln_index_l                                                                 
 _refln_F_squared_calc                                                          
 _refln_F_squared_meas                                                          
 _refln_F_squared_sigma                                                         
 _refln_observed_status                                                         
   4   0   0       4359.75       4935.30        41.51 o                         
   6   0   0        299.05        286.79         4.79 o                         
   8   0   0        111.01        101.46         4.37 o                         
   1   1   0       1077.68       1066.25         7.07 o                         
   2   1   0      12382.61      12449.21       161.04 o                         
   3   1   0       1015.50       1081.48         7.86 o                         
   4   1   0       5657.83       5847.28        37.68 o                         
   5   1   0        252.08        259.15         2.34 o                         
   6   1   0        628.11        638.74         5.90 o                         
   7   1   0         31.48         27.40         1.43 o                         
   8   1   0          5.75          6.28         1.19 o                         
   9   1   0         19.13         22.38         2.52 o                         
   0   2   0       2491.30       2505.79        18.27 o                         
   1   2   0        961.83       1069.03         6.79 o                         
   2   2   0        250.13        300.18         1.87 o                         
   3   2   0         37.89         31.43         0.42 o                         
   4   2   0       1353.95       1427.34        11.81 o                         
   5   2   0         95.53         83.50         1.09 o                         
   6   2   0        426.21        416.55         3.83 o                         
   7   2   0         12.16         10.77         0.86 o                         
   8   2   0        144.99        143.96         3.27 o                         
   1   3   0         12.10          5.87         0.30 o                         
   2   3   0        361.44        400.71         2.53 o                         
   3   3   0         36.76         46.08         0.54 o                         
   4   3   0        190.22        203.13         1.76 o                         
   5   3   0         45.55         45.09         0.79 o                         
   6   3   0          1.17          0.90         0.47 o                         
   7   3   0          7.60          5.84         0.74 o                         
   8   3   0          3.23          1.09         0.81 o                         
   0   4   0      10816.86      10724.44       105.78 o                         
   1   4   0       1074.99       1023.32         5.82 o                         
   2   4   0        533.58        520.33         3.58 o                         
   3   4   0          5.47          5.63         0.25 o                         
   4   4   0          4.99          5.61         0.36 o                         
   5   4   0        113.88        126.53         1.71 o                         
   6   4   0        270.87        274.51         3.98 o                         
   7   4   0        175.04        184.95         2.97 o                         
   8   4   0         17.98         19.59         1.52 o                         
   1   5   0         13.19          8.57         0.29 o                         
   2   5   0       1256.88       1320.82         8.32 o                         
   3   5   0       3083.80       3056.85        20.30 o                         
   4   5   0        451.73        456.60         3.75 o                         
   5   5   0         39.27         36.70         0.98 o                         
   6   5   0         27.60         26.38         1.23 o                         
   7   5   0         33.80         30.22         1.30 o                         
   8   5   0         67.01         64.43         2.58 o                         
   0   6   0          0.07          0.27         0.30 o                         
   1   6   0       4627.43       4739.02        28.01 o                         
   2   6   0        834.07        843.21         6.34 o                         
   3   6   0        278.35        289.42         2.26 o                         
   4   6   0        238.81        243.63         2.14 o                         
   5   6   0        500.96        504.11         6.93 o                         
   6   6   0        115.29        118.80         3.35 o                         
   7   6   0        339.66        340.18         4.98 o                         
   8   6   0        179.79        193.50         5.13 o                         
   1   7   0       1151.16       1181.93         7.96 o                         
   2   7   0        549.46        517.30         3.68 o                         
   3   7   0       1091.84       1127.51         7.61 o                         
   4   7   0       1295.06       1302.79         9.11 o                         
   5   7   0       1059.26       1062.80        15.23 o                         
   6   7   0        774.95        795.55        11.42 o                         
   7   7   0        129.61        125.79         3.06 o                         
   0   8   0       1098.67       1016.41         8.83 o                         
   1   8   0        250.31        232.66         1.94 o                         
   2   8   0        591.77        553.55         4.20 o                         
   3   8   0        174.91        166.95         1.69 o                         
   4   8   0        352.56        344.53         3.44 o                         
   5   8   0         97.84         96.62         2.32 o                         
   6   8   0         22.14         22.12         1.51 o                         
   7   8   0         47.01         49.30         4.21 o                         
   1   9   0         38.22         32.15         0.96 o                         
   2   9   0          2.12          0.43         0.38 o                         
   3   9   0        454.73        449.52         3.99 o                         
   4   9   0          0.33         -0.55         0.55 o                         
   5   9   0         70.76         64.84         1.60 o                         
   6   9   0         29.67         30.82         3.95 o                         
   7   9   0          1.70          2.52         2.19 o                         
   0  10   0        347.95        336.31         3.51 o                         
   1  10   0       1302.90       1290.47        13.61 o                         
   2  10   0          0.83          2.22         0.49 o                         
   3  10   0        240.25        231.28         3.28 o                         
   4  10   0          0.07         -0.66         0.66 o                         
   5  10   0         41.74         45.39         1.15 o                         
   6  10   0         50.02         56.37         4.54 o                         
   1  11   0        340.65        342.36         3.46 o                         
   2  11   0        133.95        130.77         2.20 o                         
   3  11   0        321.49        319.06         4.26 o                         
   4  11   0         37.73         35.77         1.40 o                         
   5  11   0        314.48        334.21         4.65 o                         
   6  11   0         11.42          7.57         2.69 o                         
   0  12   0          0.24          0.18         1.00 o                         
   1  12   0        154.41        162.37         2.46 o                         
   2  12   0         11.18         10.04         0.98 o                         
   3  12   0          0.20         -0.67         0.78 o                         
   4  12   0         61.68         66.26         1.85 o                         
   5  12   0         23.45         22.19         2.10 o                         
   1  13   0          9.49          7.76         0.99 o                         
   2  13   0          1.85          1.40         0.85 o                         
   3  13   0        103.87        112.38         2.42 o                         
   4  13   0          1.45          2.07         1.04 o                         
   0  14   0        245.12        274.44        10.43 o                         
   1  14   0        159.49        185.33         3.33 o                         
   2  14   0         85.41         87.76         3.59 o                         
   3  14   0         64.18         65.65         2.26 o                         
  -9   0   1          0.28          1.01         1.68 o                         
  -7   0   1         20.60         19.47         1.55 o                         
  -5   0   1        343.57        351.69         4.47 o                         
  -3   0   1        384.25        370.63         4.66 o                         
   1   0   1        245.16        286.84         2.10 o                         
   3   0   1        138.68        183.02         2.04 o                         
   5   0   1        390.79        366.96         4.23 o                         
   7   0   1        161.76        152.11         5.22 o                         
  -9   1   1          1.53          0.34         1.68 o                         
  -8   1   1         16.62         11.79         2.14 o                         
  -7   1   1         19.27         20.03         1.23 o                         
  -6   1   1        727.65        748.55         6.82 o                         
  -5   1   1          1.30          1.23         0.49 o                         
  -4   1   1       1819.46       2009.09        13.77 o                         
  -3   1   1        302.52        322.28         2.73 o                         
  -2   1   1      16915.31      16826.29       376.57 o                         
  -1   1   1       2267.11       2204.72        17.70 o                         
   1   1   1        580.18        580.83         3.56 o                         
   2   1   1       2698.78       3021.34        17.42 o                         
   3   1   1       2004.52       2120.22        13.31 o                         
   4   1   1         17.95         10.97         0.36 o                         
   5   1   1         40.23         39.11         0.73 o                         
   6   1   1         79.44         81.66         1.24 o                         
   7   1   1          0.07         -0.74         0.74 o                         
   8   1   1         48.71         50.90         2.32 o                         
  -9   2   1          0.13          2.67         2.02 o                         
  -8   2   1        336.43        339.96         5.68 o                         
  -7   2   1          0.45          0.48         0.58 o                         
  -6   2   1        661.21        684.24         6.25 o                         
  -5   2   1          2.93          3.83         0.37 o                         
  -4   2   1       3883.20       4195.15        36.01 o                         
  -3   2   1        324.32        323.16         2.51 o                         
  -2   2   1        523.13        637.39         5.03 o                         
  -1   2   1        287.93        287.24         1.87 o                         
   0   2   1       2055.31       2279.00        13.22 o                         
   1   2   1        870.33        877.92         5.40 o                         
   2   2   1       2100.41       2164.55        13.13 o                         
   3   2   1          1.66          3.27         0.26 o                         
   4   2   1         10.65         15.28         0.41 o                         
   5   2   1         57.26         56.90         0.88 o                         
   6   2   1         57.31         62.80         1.20 o                         
   7   2   1          6.43          7.63         0.83 o                         
   8   2   1          0.01         -0.41         1.05 o                         
  -8   3   1        122.35        109.35         2.81 o                         
  -7   3   1          5.16          5.46         0.70 o                         
  -6   3   1         65.38         63.73         1.13 o                         
  -5   3   1        457.26        486.03         5.89 o                         
  -4   3   1          4.81          1.35         0.35 o                         
  -3   3   1          6.27          4.99         0.33 o                         
  -2   3   1        288.87        257.72         1.63 o                         
  -1   3   1       3790.66       3766.48        22.74 o                         
   0   3   1         18.84         27.00         0.37 o                         
   1   3   1        595.70        662.55         3.81 o                         
   2   3   1          0.48          0.74         0.20 o                         
   3   3   1         46.12         53.63         0.72 o                         
   4   3   1        194.33        174.22         1.43 o                         
   5   3   1        304.05        309.37         2.96 o                         
   6   3   1         12.16         10.31         0.66 o                         
   7   3   1          6.45          4.45         1.26 o                         
   8   3   1          1.37          1.10         0.97 o                         
  -8   4   1         34.25         31.40         1.72 o                         
  -7   4   1          0.27          1.49         0.85 o                         
  -6   4   1          0.18          0.79         0.60 o                         
  -5   4   1        105.52        107.91         1.50 o                         
  -4   4   1        347.23        350.83         2.89 o                         
  -3   4   1         25.66         22.60         0.36 o                         
  -2   4   1         99.33         79.40         0.73 o                         
  -1   4   1        395.95        405.23         2.57 o                         
   0   4   1       2661.22       2725.85        14.74 o                         
   1   4   1        297.35        299.54         1.97 o                         
   2   4   1          0.69          0.85         0.18 o                         
   3   4   1          7.42          4.01         0.37 o                         
   4   4   1        107.34        113.83         1.03 o                         
   5   4   1         26.83         22.38         0.70 o                         
   6   4   1         32.45         36.57         1.14 o                         
   7   4   1          6.35          7.25         0.83 o                         
   8   4   1          0.01         -0.83         0.83 o                         
  -8   5   1          7.44          8.30         1.16 o                         
  -7   5   1         42.71         43.94         1.65 o                         
  -6   5   1          3.98          3.95         0.72 o                         
  -5   5   1         63.45         60.73         1.16 o                         
  -4   5   1        207.71        198.73         2.04 o                         
  -3   5   1          1.14          1.70         0.64 o                         
  -2   5   1         34.01         30.05         0.51 o                         
  -1   5   1         26.56         18.65         0.39 o                         
   0   5   1        100.19        138.88         1.02 o                         
   1   5   1        948.23        902.13         6.70 o                         
   2   5   1        171.51        141.37         1.09 o                         
   3   5   1         14.61         11.19         0.56 o                         
   4   5   1         22.69         24.74         0.58 o                         
   5   5   1          4.72          4.24         0.43 o                         
   6   5   1         13.91         13.32         0.81 o                         
   7   5   1         34.87         32.23         1.38 o                         
   8   5   1          1.37          1.85         2.02 o                         
  -8   6   1         77.94         77.41         3.45 o                         
  -7   6   1         79.01         79.49         1.86 o                         
  -6   6   1         81.79         86.84         2.10 o                         
  -5   6   1         10.69         11.04         0.80 o                         
  -4   6   1        104.44        105.82         1.17 o                         
  -3   6   1        642.19        589.34         4.12 o                         
  -2   6   1        454.38        465.29         2.98 o                         
  -1   6   1        167.59        129.00         1.10 o                         
   0   6   1       1033.71       1054.09         5.96 o                         
   1   6   1        308.16        288.68         2.58 o                         
   2   6   1         74.86         86.27         0.87 o                         
   3   6   1        194.84        187.85         1.71 o                         
   4   6   1          2.06         -0.04         0.33 o                         
   5   6   1        242.02        236.24         3.34 o                         
   6   6   1          6.44          5.57         0.81 o                         
   7   6   1        130.79        136.81         2.96 o                         
   8   6   1          8.85          7.24         2.36 o                         
  -8   7   1         29.47         32.41         2.94 o                         
  -7   7   1          5.32          4.83         1.01 o                         
  -6   7   1        198.07        211.35         5.41 o                         
  -5   7   1        211.65        222.19         3.95 o                         
  -4   7   1         31.97         29.91         1.07 o                         
  -3   7   1         28.52         32.90         0.67 o                         
  -2   7   1         25.43         19.07         0.63 o                         
  -1   7   1         61.89         80.09         1.57 o                         
   0   7   1        667.88        741.07         4.62 o                         
   1   7   1       1274.98       1259.26         8.10 o                         
   2   7   1        444.18        501.16         3.96 o                         
   3   7   1       1097.94       1081.72         7.68 o                         
   4   7   1         70.49         73.51         1.12 o                         
   5   7   1        850.24        866.08         9.43 o                         
   6   7   1          0.01          0.58         0.98 o                         
   7   7   1        199.72        194.64         5.89 o                         
  -7   8   1        129.54        135.42         4.61 o                         
  -6   8   1        122.17        120.04         2.92 o                         
  -5   8   1         45.53         42.96         2.20 o                         
  -4   8   1          0.06         -0.51         0.51 o                         
  -3   8   1         21.80         18.47         0.59 o                         
  -2   8   1        159.31        157.83         1.60 o                         
  -1   8   1        749.41        713.76         4.69 o                         
   0   8   1        440.17        454.38         3.05 o                         
   1   8   1        989.33        947.40         6.28 o                         
   2   8   1        248.01        260.83         2.30 o                         
   3   8   1        293.89        284.15         2.62 o                         
   4   8   1       1014.41       1064.80         8.32 o                         
   5   8   1         64.34         61.96         1.50 o                         
   6   8   1        297.46        299.64         6.00 o                         
   7   8   1          0.30         -0.34         2.02 o                         
  -7   9   1          5.09          4.04         2.19 o                         
  -6   9   1          0.73          0.95         0.97 o                         
  -5   9   1         39.07         40.75         2.22 o                         
  -4   9   1          5.14          4.58         0.62 o                         
  -3   9   1        544.31        543.86         5.19 o                         
  -2   9   1         25.92         22.04         0.70 o                         
  -1   9   1         36.05         32.37         0.79 o                         
   0   9   1        252.43        247.77         1.92 o                         
   1   9   1        226.35        250.18         2.20 o                         
   2   9   1        130.23        130.20         1.50 o                         
   3   9   1         13.91          9.14         0.58 o                         
   4   9   1        178.53        181.32         2.31 o                         
   5   9   1         30.84         30.56         0.90 o                         
   6   9   1          0.36         -1.85         1.85 o                         
   7   9   1          0.45         -0.84         2.02 o                         
  -6  10   1          3.16          1.57         1.60 o                         
  -5  10   1          0.39         -0.49         0.61 o                         
  -4  10   1         34.28         30.92         1.32 o                         
  -3  10   1          0.35         -0.16         0.65 o                         
  -2  10   1          5.98          4.95         0.66 o                         
  -1  10   1         88.35         77.15         1.20 o                         
   0  10   1        225.89        230.95         1.82 o                         
   1  10   1         12.10          9.56         0.59 o                         
   2  10   1         98.33        102.73         1.47 o                         
   3  10   1          0.14         -0.59         0.59 o                         
   4  10   1        233.69        243.67         3.46 o                         
   5  10   1         27.63         28.80         1.14 o                         
   6  10   1         16.30         17.16         3.03 o                         
  -6  11   1         13.19         15.82         3.03 o                         
  -5  11   1          2.98          2.71         0.79 o                         
  -4  11   1          3.36          2.12         0.77 o                         
  -3  11   1         12.40          9.97         0.94 o                         
  -2  11   1          9.05          7.92         0.80 o                         
  -1  11   1         81.75         79.67         1.43 o                         
   0  11   1        168.34        171.98         1.80 o                         
   1  11   1         83.70         76.99         1.41 o                         
   2  11   1         97.73         99.87         1.92 o                         
   3  11   1          0.06         -0.70         0.70 o                         
   4  11   1         50.38         52.54         1.62 o                         
   5  11   1          1.15          0.81         1.05 o                         
   6  11   1          0.89         -0.67         2.02 o                         
  -5  12   1          1.17          0.42         1.46 o                         
  -4  12   1          1.84         -0.35         1.01 o                         
  -3  12   1         39.77         29.67         1.35 o                         
  -2  12   1        168.15        169.72         2.84 o                         
  -1  12   1          0.98          1.18         0.65 o                         
   0  12   1        116.10        116.45         1.95 o                         
   1  12   1         15.78         16.00         0.89 o                         
   2  12   1         29.81         25.32         1.33 o                         
   3  12   1         38.53         40.66         1.56 o                         
   4  12   1          9.53         11.70         1.02 o                         
   5  12   1         12.07          9.80         1.36 o                         
  -4  13   1        141.66        161.46         4.13 o                         
  -3  13   1          0.24         -0.01         0.83 o                         
  -2  13   1         56.67         58.78         1.80 o                         
  -1  13   1          6.63          5.99         0.98 o                         
   0  13   1         15.02         13.76         1.23 o                         
   1  13   1         10.82          7.22         0.82 o                         
   2  13   1        116.98        128.76         2.81 o                         
   3  13   1          7.57          7.96         1.04 o                         
   4  13   1        117.94        126.03         2.91 o                         
  -3  14   1          1.87          0.42         1.02 o                         
  -2  14   1        113.94        130.16         3.39 o                         
  -1  14   1         19.22         17.84         1.68 o                         
   0  14   1        270.16        296.22        12.87 o                         
   1  14   1          6.61          2.68         1.12 o                         
   2  14   1         18.33         21.68         1.74 o                         
   3  14   1         22.80         18.50         1.47 o                         
  -8   0   2          1.38         -0.29         1.26 o                         
  -6   0   2         94.05         98.85         2.23 o                         
  -4   0   2        268.28        319.19         4.25 o                         
  -2   0   2       2951.93       3434.52        38.91 o                         
   0   0   2         59.34         48.88         0.53 o                         
   2   0   2       1074.34       1118.78         8.41 o                         
   4   0   2        315.97        277.62         3.19 o                         
   6   0   2        235.30        242.79         4.32 o                         
   8   0   2          2.89          1.68         1.68 o                         
  -9   1   2         43.08         51.26         4.54 o                         
  -8   1   2         12.16         10.23         1.15 o                         
  -7   1   2        205.91        213.83         3.46 o                         
  -6   1   2        473.12        481.28         4.58 o                         
  -5   1   2        825.39        860.34         9.22 o                         
  -4   1   2        450.46        511.35         4.73 o                         
  -3   1   2          6.41          7.13         0.37 o                         
  -2   1   2       4135.40       4129.48        35.16 o                         
  -1   1   2         30.75         34.14         0.51 o                         
   0   1   2        370.02        325.99         1.88 o                         
   1   1   2        303.29        304.51         1.67 o                         
   2   1   2       1643.46       1692.71         9.24 o                         
   3   1   2        320.65        386.56         2.52 o                         
   4   1   2          4.92          5.80         0.33 o                         
   5   1   2          1.01          0.37         0.33 o                         
   6   1   2        129.91        126.18         1.51 o                         
   7   1   2          3.82          4.21         1.07 o                         
   8   1   2         88.97         96.52         3.15 o                         
  -9   2   2         52.53         61.63         3.14 o                         
  -8   2   2        263.71        233.72         5.74 o                         
  -7   2   2         17.39         18.12         0.86 o                         
  -6   2   2       1072.35       1101.12        10.61 o                         
  -5   2   2         21.28         19.38         0.71 o                         
  -4   2   2       2310.00       2453.85        23.20 o                         
  -3   2   2       2813.18       2826.31        21.49 o                         
  -2   2   2       3594.99       3758.46        25.62 o                         
  -1   2   2       4263.57       4341.66        26.29 o                         
   0   2   2         37.10         30.87         0.37 o                         
   1   2   2       2887.28       3108.95        17.50 o                         
   2   2   2        670.72        635.59         3.99 o                         
   3   2   2       2950.68       3191.18        19.10 o                         
   4   2   2       1157.07       1194.38         7.36 o                         
   5   2   2          1.38          2.86         0.38 o                         
   6   2   2        135.23        139.98         1.80 o                         
   7   2   2         98.06         89.08         2.04 o                         
   8   2   2         31.51         27.41         1.89 o                         
  -8   3   2        264.24        249.95         4.50 o                         
  -7   3   2        121.98        126.91         2.12 o                         
  -6   3   2       1249.08       1308.28        12.46 o                         
  -5   3   2        127.39        119.34         1.85 o                         
  -4   3   2          0.74          1.89         0.69 o                         
  -3   3   2        654.04        705.13         6.01 o                         
  -2   3   2        114.90        112.39         0.84 o                         
  -1   3   2       4895.70       5119.64        32.00 o                         
   0   3   2      10347.36       9927.96        97.33 o                         
   1   3   2       1819.43       1852.43        10.60 o                         
   2   3   2        142.20        151.70         1.10 o                         
   3   3   2          1.48          3.36         0.33 o                         
   4   3   2         38.59         49.28         0.67 o                         
   5   3   2        344.24        348.99         3.10 o                         
   6   3   2          1.13          1.87         0.61 o                         
   7   3   2         69.34         69.77         1.83 o                         
   8   3   2          0.13          0.76         1.43 o                         
  -8   4   2        168.37        165.08         3.38 o                         
  -7   4   2          2.93          2.26         0.48 o                         
  -6   4   2         34.75         36.93         1.66 o                         
  -5   4   2        827.06        825.42         8.04 o                         
  -4   4   2          2.08          2.68         0.36 o                         
  -3   4   2        508.25        504.46         3.71 o                         
  -2   4   2         17.43         19.11         0.38 o                         
  -1   4   2       2507.70       2555.72        14.61 o                         
   0   4   2       1659.70       1786.97        10.19 o                         
   1   4   2        182.77        182.50         1.15 o                         
   2   4   2        810.35        874.18         5.17 o                         
   3   4   2         96.68         82.02         0.82 o                         
   4   4   2         16.12         20.74         0.52 o                         
   5   4   2        111.87        110.41         1.24 o                         
   6   4   2         71.97         70.33         1.68 o                         
   7   4   2          2.15          2.15         0.77 o                         
   8   4   2         44.56         44.35         2.34 o                         
  -8   5   2         32.40         29.27         1.45 o                         
  -7   5   2          8.20          6.88         0.73 o                         
  -6   5   2          2.30          2.00         0.65 o                         
  -5   5   2         50.16         58.12         1.08 o                         
  -4   5   2        302.93        321.31         3.29 o                         
  -3   5   2          0.25         -0.23         0.39 o                         
  -2   5   2        264.35        270.86         2.00 o                         
  -1   5   2        442.14        421.72         3.47 o                         
   0   5   2        971.15        953.56         5.22 o                         
   1   5   2         52.00         41.45         0.49 o                         
   2   5   2        526.38        532.62         3.23 o                         
   3   5   2        278.50        285.67         2.18 o                         
   4   5   2        257.59        254.91         1.99 o                         
   5   5   2          7.08          7.62         0.41 o                         
   6   5   2         17.15         16.07         0.90 o                         
   7   5   2         22.01         25.88         1.82 o                         
   8   5   2          1.69          1.77         1.29 o                         
  -8   6   2         67.92         60.04         1.98 o                         
  -7   6   2          2.52          1.42         1.25 o                         
  -6   6   2        253.76        262.46         5.11 o                         
  -5   6   2          8.11          8.21         0.68 o                         
  -4   6   2         79.39         77.41         1.30 o                         
  -3   6   2          4.32          5.90         0.35 o                         
  -2   6   2         35.77         20.14         0.46 o                         
  -1   6   2        236.41        237.49         1.70 o                         
   0   6   2       1677.89       1924.07        10.60 o                         
   1   6   2        161.11        180.49         1.34 o                         
   2   6   2        953.93       1061.52         6.34 o                         
   3   6   2         28.63         33.43         0.72 o                         
   4   6   2        828.88        875.80         5.98 o                         
   5   6   2         48.82         54.38         1.02 o                         
   6   6   2         20.91         18.59         1.14 o                         
   7   6   2          8.00          9.78         1.14 o                         
   8   6   2          0.74          1.51         2.02 o                         
  -8   7   2          7.95          6.56         2.36 o                         
  -7   7   2          4.14          2.18         1.03 o                         
  -6   7   2        129.50        148.78         4.52 o                         
  -5   7   2          1.12          0.11         0.86 o                         
  -4   7   2         94.19         90.65         1.31 o                         
  -3   7   2          0.63          0.49         0.30 o                         
  -2   7   2        295.32        270.69         2.05 o                         
  -1   7   2        124.84        137.05         1.57 o                         
   0   7   2       1743.71       1648.06         9.45 o                         
   1   7   2         15.21         11.02         0.40 o                         
   2   7   2          6.67         15.46         0.47 o                         
   3   7   2         66.77         60.08         1.05 o                         
   4   7   2        294.14        309.72         2.59 o                         
   5   7   2          6.41          5.92         0.89 o                         
   6   7   2        306.83        317.53         6.14 o                         
   7   7   2        103.67        103.65         5.55 o                         
  -7   8   2         19.33         20.61         1.89 o                         
  -6   8   2         91.54         85.55         3.56 o                         
  -5   8   2         45.40         40.75         3.32 o                         
  -4   8   2        483.97        479.09         4.30 o                         
  -3   8   2          7.58          6.62         0.59 o                         
  -2   8   2        234.27        218.28         1.97 o                         
  -1   8   2        889.97        942.77         6.02 o                         
   0   8   2        108.81        108.77         1.03 o                         
   1   8   2        392.52        383.62         2.77 o                         
   2   8   2       1515.61       1482.98        12.92 o                         
   3   8   2        835.52        834.08         7.35 o                         
   4   8   2        296.18        279.83         2.82 o                         
   5   8   2        184.98        189.28         2.61 o                         
   6   8   2         22.15         21.54         1.82 o                         
   7   8   2         25.23         19.35         3.03 o                         
  -7   9   2          0.51          0.03         1.53 o                         
  -6   9   2          0.29          1.05         2.27 o                         
  -5   9   2          0.14          1.78         1.19 o                         
  -4   9   2          1.14          1.77         0.69 o                         
  -3   9   2        179.74        178.75         1.86 o                         
  -2   9   2       1456.09       1419.63        11.86 o                         
  -1   9   2        509.97        504.48         4.60 o                         
   0   9   2       1331.06       1257.84         7.43 o                         
   1   9   2        437.25        433.40         3.23 o                         
   2   9   2       1104.68       1094.25         7.50 o                         
   3   9   2        251.73        249.41         2.57 o                         
   4   9   2         23.81         19.94         0.87 o                         
   5   9   2         27.19         22.79         1.00 o                         
   6   9   2         11.48          6.23         2.36 o                         
   7   9   2         33.10         36.01         3.87 o                         
  -6  10   2         31.35         23.30         2.32 o                         
  -5  10   2         84.33         79.33         2.24 o                         
  -4  10   2        424.19        430.45         5.34 o                         
  -3  10   2         89.36         87.72         2.36 o                         
  -2  10   2        561.62        562.84         5.47 o                         
  -1  10   2        311.30        315.36         2.78 o                         
   0  10   2        445.74        456.47         3.25 o                         
   1  10   2        129.22        125.88         1.64 o                         
   2  10   2          7.67          7.62         0.61 o                         
   3  10   2        158.50        155.50         2.59 o                         
   4  10   2         73.46         71.80         1.98 o                         
   5  10   2         70.08         70.74         1.68 o                         
   6  10   2         51.95         41.06         3.87 o                         
  -6  11   2         16.01         13.69         2.13 o                         
  -5  11   2          4.32          0.30         0.72 o                         
  -4  11   2        102.33        106.24         2.30 o                         
  -3  11   2        196.28        197.76         3.06 o                         
  -2  11   2        120.03        121.71         2.30 o                         
  -1  11   2        235.24        244.97         2.73 o                         
   0  11   2         41.29         39.81         0.86 o                         
   1  11   2        373.49        367.66         3.87 o                         
   2  11   2         19.18         15.77         0.96 o                         
   3  11   2         29.55         24.18         1.19 o                         
   4  11   2         11.86          9.97         1.01 o                         
   5  11   2          0.40         -1.01         1.01 o                         
  -5  12   2        190.69        221.53         5.39 o                         
  -4  12   2        142.40        157.02         2.99 o                         
  -3  12   2        377.77        402.70         5.13 o                         
  -2  12   2          6.54          7.97         0.89 o                         
  -1  12   2         11.72         10.18         0.83 o                         
   0  12   2          0.41          0.29         0.45 o                         
   1  12   2         32.24         30.16         1.18 o                         
   2  12   2         78.26         76.88         1.92 o                         
   3  12   2        201.99        217.95         3.42 o                         
   4  12   2          0.48         -0.79         0.79 o                         
   5  12   2         20.28         19.89         1.66 o                         
  -4  13   2         22.08         23.95         1.67 o                         
  -3  13   2         58.75         65.37         1.92 o                         
  -2  13   2        186.84        198.15         3.25 o                         
  -1  13   2        464.90        491.09         6.50 o                         
   0  13   2         32.35         35.71         1.65 o                         
   1  13   2        202.57        215.17         3.13 o                         
   2  13   2         29.07         34.09         1.64 o                         
   3  13   2         50.95         55.10         1.83 o                         
   4  13   2          2.01         -0.79         1.05 o                         
  -3  14   2         30.77         30.23         1.75 o                         
  -2  14   2          9.31          6.67         1.35 o                         
  -1  14   2         25.22         26.27         1.78 o                         
   0  14   2          0.85          0.73         1.72 o                         
   1  14   2         87.35         89.20         2.32 o                         
   2  14   2          0.41         -0.21         1.29 o                         
  -7   0   3          0.01         -0.73         0.90 o                         
  -5   0   3       1249.44       1238.13        16.42 o                         
  -3   0   3        132.26         96.77         1.60 o                         
  -1   0   3       4776.40       4651.43        61.17 o                         
   1   0   3        596.57        533.98         3.97 o                         
   3   0   3          2.35          1.21         0.23 o                         
   5   0   3         14.42         13.52         0.70 o                         
   7   0   3         40.57         44.42         3.03 o                         
  -9   1   3          2.99          3.20         1.47 o                         
  -8   1   3          3.13          2.56         1.07 o                         
  -7   1   3          0.08         -0.61         0.68 o                         
  -6   1   3        204.95        202.80         2.22 o                         
  -5   1   3         44.33         47.25         1.33 o                         
  -4   1   3        285.70        301.83         2.93 o                         
  -3   1   3       1272.90       1294.45        10.54 o                         
  -2   1   3        209.09        220.37         2.16 o                         
  -1   1   3       2934.10       2841.81        17.26 o                         
   0   1   3       1383.45       1438.76         7.52 o                         
   1   1   3       1469.77       1485.40         8.19 o                         
   2   1   3        326.78        420.05         2.38 o                         
   3   1   3         45.03         38.01         0.45 o                         
   4   1   3         57.69         66.05         0.70 o                         
   5   1   3        406.47        435.56         3.75 o                         
   6   1   3         40.01         43.89         1.12 o                         
   7   1   3        195.09        204.10         4.70 o                         
   8   1   3         28.57         23.55         3.37 o                         
  -9   2   3          0.58          0.83         1.51 o                         
  -8   2   3         27.87         27.81         2.09 o                         
  -7   2   3        112.18        111.75         2.19 o                         
  -6   2   3        275.91        285.19         3.26 o                         
  -5   2   3        129.88        136.04         1.56 o                         
  -4   2   3       1519.62       1565.19        13.77 o                         
  -3   2   3        537.56        568.99         4.65 o                         
  -2   2   3        905.78        982.34         7.20 o                         
  -1   2   3       1056.89       1068.83         6.82 o                         
   0   2   3         90.69         76.83         0.58 o                         
   1   2   3       2469.40       2465.54        13.17 o                         
   2   2   3        673.20        688.62         4.07 o                         
   3   2   3       2950.94       3111.74        18.09 o                         
   4   2   3        245.50        261.96         1.89 o                         
   5   2   3        592.29        624.35         4.90 o                         
   6   2   3          0.45          0.66         0.50 o                         
   7   2   3        104.08         99.89         2.52 o                         
   8   2   3          0.01          1.43         1.19 o                         
  -8   3   3        504.24        480.05         9.48 o                         
  -7   3   3        139.16        142.75         2.83 o                         
  -6   3   3       1085.18       1109.56        15.76 o                         
  -5   3   3         60.02         66.24         1.93 o                         
  -4   3   3        187.72        207.03         2.34 o                         
  -3   3   3         54.73         48.62         0.63 o                         
  -2   3   3        610.47        604.32         3.70 o                         
  -1   3   3       1378.43       1386.98         7.96 o                         
   0   3   3       4265.79       4263.31        24.39 o                         
   1   3   3       1361.26       1424.59         7.76 o                         
   2   3   3       1165.67       1202.47         6.79 o                         
   3   3   3        112.78        121.95         0.91 o                         
   4   3   3          9.46         16.98         0.45 o                         
   5   3   3         78.67         91.40         1.36 o                         
   6   3   3          4.10          3.15         0.56 o                         
   7   3   3          0.11          0.30         0.76 o                         
   8   3   3          3.08          3.84         1.29 o                         
  -8   4   3         76.35         69.03         1.92 o                         
  -7   4   3          0.70          0.54         1.12 o                         
  -6   4   3        136.18        137.26         2.69 o                         
  -5   4   3         90.41         93.91         2.37 o                         
  -4   4   3       1456.76       1499.08        12.31 o                         
  -3   4   3        229.20        224.25         2.18 o                         
  -2   4   3       2258.07       2390.11        14.11 o                         
  -1   4   3        311.64        340.05         2.17 o                         
   0   4   3        213.57        271.56         1.75 o                         
   1   4   3         35.00         32.33         0.42 o                         
   2   4   3        778.62        703.10         4.58 o                         
   3   4   3          3.04          2.93         0.18 o                         
   4   4   3        224.10        194.69         1.69 o                         
   5   4   3         25.37         28.30         0.77 o                         
   6   4   3         82.82         83.42         1.29 o                         
   7   4   3         13.84         10.57         1.12 o                         
   8   4   3         13.13          9.50         1.48 o                         
  -8   5   3         17.92         23.96         1.25 o                         
  -7   5   3          0.00          0.12         2.27 o                         
  -6   5   3         93.07         93.97         1.91 o                         
  -5   5   3         43.30         39.42         0.74 o                         
  -4   5   3         16.00         18.99         0.73 o                         
  -3   5   3        235.91        228.38         1.73 o                         
  -2   5   3       3797.44       4033.32        24.62 o                         
  -1   5   3        210.41        191.20         1.39 o                         
   0   5   3       1517.68       1610.84         8.88 o                         
   1   5   3        471.79        489.76         3.12 o                         
   2   5   3       1213.91       1265.23         7.94 o                         
   3   5   3          1.18          0.38         0.21 o                         
   4   5   3         25.79         24.88         0.55 o                         
   5   5   3          1.76          1.37         0.39 o                         
   6   5   3        125.59        127.10         2.13 o                         
   7   5   3         60.76         62.51         2.09 o                         
   8   5   3          4.28          5.63         1.41 o                         
  -8   6   3         15.28         17.26         2.10 o                         
  -7   6   3         53.21         52.20         2.83 o                         
  -6   6   3         48.18         53.04         3.11 o                         
  -5   6   3         15.62         14.90         0.78 o                         
  -4   6   3         57.97         53.48         1.07 o                         
  -3   6   3        132.30        137.18         1.31 o                         
  -2   6   3         23.87         15.49         0.51 o                         
  -1   6   3       1118.51       1152.36         6.85 o                         
   0   6   3        271.74        293.75         1.97 o                         
   1   6   3        348.90        322.19         2.09 o                         
   2   6   3        531.19        537.68         3.70 o                         
   3   6   3        881.70        874.14         8.37 o                         
   4   6   3        508.52        524.05         3.80 o                         
   5   6   3        138.29        138.36         1.66 o                         
   6   6   3         29.54         26.94         1.53 o                         
   7   6   3          6.16          6.97         1.43 o                         
  -8   7   3          0.14         -0.80         3.11 o                         
  -7   7   3         55.73         59.35         3.14 o                         
  -6   7   3         38.35         32.18         2.30 o                         
  -5   7   3          5.45          7.72         1.05 o                         
  -4   7   3         17.13         14.56         0.55 o                         
  -3   7   3        117.52         99.73         1.07 o                         
  -2   7   3        156.59        179.06         1.67 o                         
  -1   7   3        665.83        609.64         4.78 o                         
   0   7   3         21.52         14.03         0.39 o                         
   1   7   3        153.86        135.65         1.12 o                         
   2   7   3        105.32        115.19         1.27 o                         
   3   7   3          0.00         -0.03         0.27 o                         
   4   7   3         29.94         25.64         0.73 o                         
   5   7   3         46.47         49.78         1.42 o                         
   6   7   3         58.69         66.59         5.97 o                         
   7   7   3         24.27         23.89         3.03 o                         
  -7   8   3         19.79         19.06         2.18 o                         
  -6   8   3          0.14         -0.43         1.08 o                         
  -5   8   3        234.80        220.58         4.65 o                         
  -4   8   3          0.88         -0.24         0.39 o                         
  -3   8   3        183.38        184.61         1.70 o                         
  -2   8   3         12.97         16.38         0.52 o                         
  -1   8   3         13.00          7.71         0.42 o                         
   0   8   3          5.44          4.16         0.32 o                         
   1   8   3        826.54        789.31         4.97 o                         
   2   8   3         56.03         57.23         0.97 o                         
   3   8   3        438.41        414.90         3.40 o                         
   4   8   3         23.99         23.63         1.43 o                         
   5   8   3        130.84        126.61         2.33 o                         
   6   8   3         23.30         30.46         3.37 o                         
   7   8   3          0.03          0.34         2.02 o                         
  -7   9   3          5.89          7.43         1.82 o                         
  -6   9   3          1.13          0.35         1.16 o                         
  -5   9   3         16.57         13.30         1.51 o                         
  -4   9   3          3.61          3.49         0.73 o                         
  -3   9   3        625.21        612.15         5.15 o                         
  -2   9   3        146.19        153.82         1.66 o                         
  -1   9   3       1707.93       1671.89        11.07 o                         
   0   9   3        134.63        143.01         1.29 o                         
   1   9   3        800.82        794.20         5.44 o                         
   2   9   3         49.11         48.22         0.92 o                         
   3   9   3        111.35        108.92         1.78 o                         
   4   9   3          4.84          5.27         0.74 o                         
   5   9   3         61.57         65.17         1.51 o                         
   6   9   3         52.45         49.97         4.21 o                         
  -6  10   3        100.44        105.71         3.43 o                         
  -5  10   3        568.60        583.83         9.82 o                         
  -4  10   3        353.91        357.23         4.89 o                         
  -3  10   3        530.37        565.51         6.44 o                         
  -2  10   3        462.65        457.30         4.63 o                         
  -1  10   3        645.27        674.92         5.35 o                         
   0  10   3         25.73         22.23         0.57 o                         
   1  10   3          4.29          3.04         0.52 o                         
   2  10   3          2.24          1.82         0.55 o                         
   3  10   3         81.18         74.07         1.80 o                         
   4  10   3        129.39        135.70         2.66 o                         
   5  10   3         44.32         43.28         1.51 o                         
   6  10   3          0.00          0.17         1.85 o                         
  -6  11   3        236.25        250.80         6.90 o                         
  -5  11   3        163.22        169.86         2.76 o                         
  -4  11   3          6.95          6.63         0.91 o                         
  -3  11   3         45.39         46.80         1.54 o                         
  -2  11   3          5.39          4.64         0.79 o                         
  -1  11   3         13.18         10.49         0.68 o                         
   0  11   3        181.87        191.71         2.27 o                         
   1  11   3         37.89         38.06         1.07 o                         
   2  11   3          7.18          6.82         0.79 o                         
   3  11   3         28.48         25.60         1.22 o                         
   4  11   3          4.15          3.19         0.91 o                         
   5  11   3          0.45         -0.56         1.07 o                         
  -5  12   3         60.44         55.66         3.97 o                         
  -4  12   3         12.87         17.06         1.20 o                         
  -3  12   3          0.04         -0.77         0.77 o                         
  -2  12   3          9.63          5.17         0.84 o                         
  -1  12   3         24.75         22.22         1.14 o                         
   0  12   3         24.27         22.10         0.87 o                         
   1  12   3          3.42          2.14         0.66 o                         
   2  12   3        139.39        142.26         2.62 o                         
   3  12   3          4.38          3.57         0.91 o                         
   4  12   3          3.76          1.98         0.91 o                         
   5  12   3          1.62          1.18         1.18 o                         
  -4  13   3         46.05         51.81         2.20 o                         
  -3  13   3          1.46          0.54         0.85 o                         
  -2  13   3        180.88        195.61         3.24 o                         
  -1  13   3          3.57          2.99         0.93 o                         
   0  13   3         83.91         85.87         2.65 o                         
   1  13   3          3.78          3.07         0.85 o                         
   2  13   3         43.42         45.40         1.90 o                         
   3  13   3          9.53          8.54         1.12 o                         
   4  13   3          0.10          0.26         1.09 o                         
  -3  14   3         72.20         83.41         2.74 o                         
  -2  14   3          0.39         -1.05         1.13 o                         
  -1  14   3         18.00         16.69         1.59 o                         
   0  14   3         11.68         11.03         2.08 o                         
   1  14   3         11.61         14.64         2.20 o                         
   2  14   3         53.55         58.12         2.46 o                         
  -8   0   4          0.08         -0.34         1.05 o                         
  -6   0   4         57.86         57.37         1.95 o                         
  -4   0   4       1303.81       1389.90        18.71 o                         
  -2   0   4       2840.85       3115.64        35.38 o                         
   0   0   4       4829.58       4806.59        50.82 o                         
   2   0   4        176.85        150.18         1.28 o                         
   4   0   4         25.96         34.71         0.74 o                         
   6   0   4         60.26         50.35         5.22 o                         
   8   0   4          0.60          0.84         1.68 o                         
  -9   1   4          5.62          4.04         2.86 o                         
  -8   1   4         28.15         25.00         2.24 o                         
  -7   1   4         48.89         49.90         1.20 o                         
  -6   1   4        483.41        475.03         5.54 o                         
  -5   1   4          9.90          6.69         0.52 o                         
  -4   1   4        533.04        525.74         4.52 o                         
  -3   1   4         12.88          6.69         0.57 o                         
  -2   1   4        539.64        518.33         3.73 o                         
  -1   1   4       3669.02       3627.03        21.30 o                         
   0   1   4        622.71        721.38         3.98 o                         
   1   1   4        992.56       1045.77         6.63 o                         
   2   1   4        573.72        563.05         3.10 o                         
   3   1   4         16.47         12.11         0.34 o                         
   4   1   4        109.17        114.36         1.02 o                         
   5   1   4         76.29         73.32         1.08 o                         
   6   1   4          6.07          5.83         0.71 o                         
   7   1   4        142.95        130.99         3.68 o                         
   8   1   4          1.56          1.80         1.25 o                         
  -9   2   4          3.77          3.22         1.53 o                         
  -8   2   4         10.69         10.84         5.13 o                         
  -7   2   4         67.76         71.40         2.88 o                         
  -6   2   4         21.76         22.33         1.27 o                         
  -5   2   4          9.28          7.73         0.55 o                         
  -4   2   4          0.35         -0.87         0.87 o                         
  -3   2   4        909.45       1020.17         7.61 o                         
  -2   2   4         60.48         70.69         0.71 o                         
  -1   2   4       1520.54       1444.25         8.26 o                         
   0   2   4        186.52        170.01         1.13 o                         
   1   2   4       4757.53       4650.39        24.82 o                         
   2   2   4         19.15          9.90         0.26 o                         
   3   2   4       3337.22       3562.53        19.55 o                         
   4   2   4          0.09          0.35         0.22 o                         
   5   2   4        368.96        390.24         3.51 o                         
   6   2   4         94.76         99.25         2.19 o                         
   7   2   4          0.45          0.91         1.01 o                         
   8   2   4         10.76         13.40         1.60 o                         
  -8   3   4         15.57         14.05         2.60 o                         
  -7   3   4        155.26        152.82         4.28 o                         
  -6   3   4        603.60        628.80         7.36 o                         
  -5   3   4         16.91         21.32         0.84 o                         
  -4   3   4         99.14        119.05         1.60 o                         
  -3   3   4        271.30        246.00         3.01 o                         
  -2   3   4        596.78        707.90         4.48 o                         
  -1   3   4       4257.57       4299.64        24.36 o                         
   0   3   4        366.34        334.35         2.06 o                         
   1   3   4       1897.16       2047.98        11.08 o                         
   2   3   4        277.97        349.08         2.20 o                         
   3   3   4         24.27         45.04         0.56 o                         
   4   3   4        318.07        325.83         2.55 o                         
   5   3   4        114.82        114.43         1.79 o                         
   6   3   4        209.41        218.17         3.53 o                         
   7   3   4         23.04         25.68         1.82 o                         
   8   3   4         37.24         40.21         2.44 o                         
  -8   4   4         88.74         85.89         3.56 o                         
  -7   4   4          4.10          5.83         1.49 o                         
  -6   4   4         65.07         71.09         2.00 o                         
  -5   4   4        701.99        690.09         7.85 o                         
  -4   4   4        836.31        890.70         8.93 o                         
  -3   4   4        173.52        183.28         1.73 o                         
  -2   4   4        237.60        276.06         1.90 o                         
  -1   4   4        846.57       1000.88         5.86 o                         
   0   4   4          5.27         11.55         0.29 o                         
   1   4   4        112.95         64.08         0.66 o                         
   2   4   4       1023.57       1148.33         7.30 o                         
   3   4   4         29.20         54.27         0.65 o                         
   4   4   4        288.45        314.33         2.29 o                         
   5   4   4         39.62         43.07         0.82 o                         
   6   4   4         27.24         23.41         1.47 o                         
   7   4   4         79.31         82.21         3.07 o                         
   8   4   4         27.51         21.37         1.94 o                         
  -8   5   4          2.66          0.78         1.49 o                         
  -7   5   4         61.23         65.71         2.99 o                         
  -6   5   4         30.01         29.55         1.98 o                         
  -5   5   4         49.69         56.24         1.13 o                         
  -4   5   4         92.15        112.78         1.59 o                         
  -3   5   4        591.07        566.90         4.20 o                         
  -2   5   4       1720.04       2019.55        12.09 o                         
  -1   5   4        129.82        172.82         1.27 o                         
   0   5   4       1757.89       2067.48        11.66 o                         
   1   5   4        759.69        819.43         5.18 o                         
   2   5   4       1294.91       1452.70         9.96 o                         
   3   5   4        489.39        499.29         3.29 o                         
   4   5   4         21.41         23.11         0.57 o                         
   5   5   4        171.02        171.36         1.92 o                         
   6   5   4         15.52         19.11         0.99 o                         
   7   5   4         14.37         10.30         1.46 o                         
   8   5   4          3.25          3.11         2.27 o                         
  -8   6   4         24.50         30.88         5.64 o                         
  -7   6   4         10.11          8.97         1.65 o                         
  -6   6   4          3.99          3.29         1.05 o                         
  -5   6   4          1.09         -0.65         0.65 o                         
  -4   6   4         22.76         18.82         0.72 o                         
  -3   6   4        274.12        316.85         2.59 o                         
  -2   6   4        104.97        101.11         1.06 o                         
  -1   6   4        712.45        756.85         4.81 o                         
   0   6   4         55.46         31.77         0.72 o                         
   1   6   4         96.01        100.85         0.95 o                         
   2   6   4          4.66          1.62         0.30 o                         
   3   6   4          5.18          4.41         0.37 o                         
   4   6   4          1.03          0.82         0.35 o                         
   5   6   4         64.31         67.95         1.54 o                         
   6   6   4        122.87        125.32         2.38 o                         
   7   6   4          1.16          0.43         1.17 o                         
  -8   7   4          7.48          6.61         1.82 o                         
  -7   7   4          4.53          2.75         1.58 o                         
  -6   7   4          4.98          6.29         1.21 o                         
  -5   7   4        132.70        128.14         2.81 o                         
  -4   7   4        169.10        156.97         1.74 o                         
  -3   7   4         64.97         61.72         0.89 o                         
  -2   7   4        233.10        199.89         1.94 o                         
  -1   7   4          0.17          0.94         0.25 o                         
   0   7   4        643.00        647.17         3.99 o                         
   1   7   4         58.26         61.59         0.83 o                         
   2   7   4         17.53         27.85         0.65 o                         
   3   7   4         80.24         80.24         1.08 o                         
   4   7   4        144.42        133.16         1.54 o                         
   5   7   4         13.80         12.89         1.55 o                         
   6   7   4         55.42         60.67         2.14 o                         
   7   7   4          0.75          0.67         2.02 o                         
  -7   8   4         12.72          8.92         1.82 o                         
  -6   8   4          7.63          8.13         1.34 o                         
  -5   8   4         46.19         47.70         2.22 o                         
  -4   8   4         38.42         42.12         1.02 o                         
  -3   8   4          1.19          1.37         0.37 o                         
  -2   8   4         33.49         21.06         0.62 o                         
  -1   8   4        170.50        164.97         1.71 o                         
   0   8   4        435.16        393.31         2.89 o                         
   1   8   4          3.47          2.73         0.32 o                         
   2   8   4       1211.60       1164.09         7.90 o                         
   3   8   4         14.30         16.93         0.59 o                         
   4   8   4        215.97        216.15         2.55 o                         
   5   8   4          1.42          0.06         0.52 o                         
   6   8   4          3.94          1.18         1.35 o                         
   7   8   4          0.05         -1.85         2.02 o                         
  -7   9   4         26.82         31.82         2.68 o                         
  -6   9   4         44.56         44.91         2.33 o                         
  -5   9   4         45.26         48.09         2.35 o                         
  -4   9   4         79.74         74.76         1.27 o                         
  -3   9   4        223.67        220.27         2.46 o                         
  -2   9   4        949.35        918.14         6.37 o                         
  -1   9   4          3.07          1.63         0.42 o                         
   0   9   4        218.77        211.59         1.67 o                         
   1   9   4          0.76         -0.30         0.30 o                         
   2   9   4         29.51         29.27         0.79 o                         
   3   9   4         10.45          8.57         0.76 o                         
   4   9   4        133.53        137.71         2.33 o                         
   5   9   4          0.03         -0.64         0.64 o                         
   6   9   4         51.72         51.49         4.37 o                         
  -6  10   4         38.24         40.88         5.31 o                         
  -5  10   4         43.24         46.36         3.91 o                         
  -4  10   4          0.01         -0.61         0.61 o                         
  -3  10   4         63.40         64.36         1.66 o                         
  -2  10   4          4.90          1.37         0.62 o                         
  -1  10   4         51.34         43.21         1.07 o                         
   0  10   4        387.13        367.78         3.43 o                         
   1  10   4          6.68          5.16         0.51 o                         
   2  10   4        221.23        208.71         2.70 o                         
   3  10   4         12.37         12.35         1.01 o                         
   4  10   4         42.16         40.12         1.73 o                         
   5  10   4          0.02         -0.89         0.89 o                         
   6  10   4          8.41          6.06         2.52 o                         
  -6  11   4          9.71          6.84         1.94 o                         
  -5  11   4          4.10          2.60         0.83 o                         
  -4  11   4         82.16         76.71         1.98 o                         
  -3  11   4         14.45          9.95         0.92 o                         
  -2  11   4          8.09          9.06         0.85 o                         
  -1  11   4          0.05         -0.53         0.60 o                         
   0  11   4         10.82          6.74         0.59 o                         
   1  11   4         14.94         13.69         0.72 o                         
   2  11   4        357.11        355.13         4.28 o                         
   3  11   4         10.32          8.91         1.00 o                         
   4  11   4         98.54         98.51         2.32 o                         
   5  11   4         19.02         15.69         2.13 o                         
  -5  12   4         73.86         65.83         2.27 o                         
  -4  12   4         34.56         36.88         1.55 o                         
  -3  12   4        105.82         94.67         2.15 o                         
  -2  12   4          0.59         -0.73         0.73 o                         
  -1  12   4        154.86        157.61         2.72 o                         
   0  12   4          2.02          1.75         0.55 o                         
   1  12   4        141.97        145.90         2.29 o                         
   2  12   4         46.78         41.98         1.54 o                         
   3  12   4          2.77          1.80         0.86 o                         
   4  12   4         45.63         45.17         1.80 o                         
  -4  13   4          0.08         -0.99         0.99 o                         
  -3  13   4         27.52         28.04         1.43 o                         
  -2  13   4          4.86          1.20         0.85 o                         
  -1  13   4         42.31         41.02         1.68 o                         
   0  13   4          1.69         -0.06         0.88 o                         
   1  13   4         16.06         14.54         0.86 o                         
   2  13   4         22.32         16.21         1.59 o                         
   3  13   4         29.68         33.98         1.60 o                         
  -2  14   4          0.06         -0.34         1.14 o                         
  -1  14   4          0.05         -1.13         1.13 o                         
   0  14   4         49.86         52.07         3.39 o                         
   1  14   4         73.57         75.96         3.75 o                         
   2  14   4          5.37          7.39         1.58 o                         
  -9   0   5         25.07         22.55         4.04 o                         
  -7   0   5         23.41         21.80         1.49 o                         
  -5   0   5          0.73         -0.42         0.42 o                         
  -3   0   5       1458.70       1606.80        18.61 o                         
  -1   0   5       2208.31       2313.93        19.79 o                         
   1   0   5        518.30        502.57         4.33 o                         
   3   0   5        169.31        184.67         2.04 o                         
   5   0   5         20.55         18.26         0.86 o                         
   7   0   5         19.85         19.52         2.52 o                         
  -9   1   5          0.38          1.18         1.90 o                         
  -8   1   5          1.23          1.48         1.07 o                         
  -7   1   5        178.29        175.63         3.01 o                         
  -6   1   5          6.57          3.20         0.61 o                         
  -5   1   5        270.06        265.45         3.33 o                         
  -4   1   5        159.52        166.69         2.14 o                         
  -3   1   5        809.58        802.91         7.73 o                         
  -2   1   5         15.75         14.75         0.38 o                         
  -1   1   5        183.32        211.63         1.43 o                         
   0   1   5         40.53         45.87         0.45 o                         
   1   1   5       1271.11       1226.88         6.51 o                         
   2   1   5        484.85        503.97         2.70 o                         
   3   1   5        196.80        179.45         1.26 o                         
   4   1   5        229.14        216.11         1.78 o                         
   5   1   5         69.94         66.16         1.13 o                         
   6   1   5         85.39         79.18         2.27 o                         
   7   1   5         17.46         13.90         1.55 o                         
   8   1   5          0.15          0.67         1.31 o                         
  -9   2   5          0.36          0.98         1.43 o                         
  -8   2   5        239.84        233.94         4.04 o                         
  -7   2   5         18.65         18.29         1.47 o                         
  -6   2   5          7.53          7.58         0.87 o                         
  -5   2   5          6.29          7.44         0.50 o                         
  -4   2   5        190.31        231.20         2.25 o                         
  -3   2   5         17.47         16.48         0.47 o                         
  -2   2   5        795.53        718.25         4.87 o                         
  -1   2   5        781.67        747.57         4.40 o                         
   0   2   5       1335.89       1202.88         6.39 o                         
   1   2   5         52.09         43.38         0.47 o                         
   2   2   5        452.06        439.86         2.60 o                         
   3   2   5         21.34         26.46         0.50 o                         
   4   2   5          8.26          8.46         0.38 o                         
   5   2   5         79.04         79.22         1.47 o                         
   6   2   5        408.49        387.53         5.43 o                         
   7   2   5          6.94          7.70         1.36 o                         
   8   2   5         20.56         16.62         1.84 o                         
  -8   3   5         47.39         41.08         2.67 o                         
  -7   3   5         67.09         59.91         2.79 o                         
  -6   3   5        268.51        266.52         3.68 o                         
  -5   3   5         52.41         47.76         1.18 o                         
  -4   3   5        618.75        629.14         5.90 o                         
  -3   3   5         69.11         98.45         1.20 o                         
  -2   3   5       1282.80       1253.12         7.77 o                         
  -1   3   5        107.33        105.20         0.81 o                         
   0   3   5          2.92          4.03         0.20 o                         
   1   3   5         58.42         71.51         0.67 o                         
   2   3   5        276.14        237.86         1.74 o                         
   3   3   5        852.69        960.01         6.07 o                         
   4   3   5        403.75        391.07         2.99 o                         
   5   3   5        105.02        119.94         1.77 o                         
   6   3   5          2.95          2.09         0.80 o                         
   7   3   5        142.23        130.19         3.85 o                         
   8   3   5         19.99         18.73         1.84 o                         
  -8   4   5          0.02         -0.84         1.35 o                         
  -7   4   5          0.24          1.08         1.21 o                         
  -6   4   5         40.62         38.98         2.26 o                         
  -5   4   5         11.57         10.94         0.98 o                         
  -4   4   5        418.85        468.52         4.96 o                         
  -3   4   5         43.64         45.74         0.78 o                         
  -2   4   5       1054.80       1128.77         7.36 o                         
  -1   4   5        750.75        838.28         5.15 o                         
   0   4   5       2438.10       2512.62        14.46 o                         
   1   4   5       1531.75       1790.82        11.45 o                         
   2   4   5        712.62        740.14         5.31 o                         
   3   4   5        376.91        430.66         3.02 o                         
   4   4   5          4.87          3.87         0.31 o                         
   5   4   5          6.44          5.72         0.48 o                         
   6   4   5          0.28         -0.13         0.80 o                         
   7   4   5         65.53         67.49         2.90 o                         
   8   4   5          9.34         10.89         1.65 o                         
  -8   5   5          1.27          1.95         1.43 o                         
  -7   5   5          3.21          1.85         1.85 o                         
  -6   5   5        305.30        319.92         5.68 o                         
  -5   5   5          0.02         -0.01         0.44 o                         
  -4   5   5        503.29        498.36         6.35 o                         
  -3   5   5        171.12        216.54         1.83 o                         
  -2   5   5        413.70        408.70         2.91 o                         
  -1   5   5        681.62        790.75         4.79 o                         
   0   5   5        243.46        252.75         1.73 o                         
   1   5   5        319.15        377.06         2.61 o                         
   2   5   5        309.60        290.69         2.47 o                         
   3   5   5         14.40         14.61         0.63 o                         
   4   5   5        292.84        300.78         2.40 o                         
   5   5   5          7.30          6.37         0.61 o                         
   6   5   5         19.91         20.12         2.05 o                         
   7   5   5          7.05          7.88         1.48 o                         
  -8   6   5         44.18         40.22         2.75 o                         
  -7   6   5          0.17          0.55         1.37 o                         
  -6   6   5        164.00        173.01         5.48 o                         
  -5   6   5        161.74        159.50         2.75 o                         
  -4   6   5          2.43          1.72         0.53 o                         
  -3   6   5        265.18        264.66         2.24 o                         
  -2   6   5         85.69         65.11         0.91 o                         
  -1   6   5       1207.95       1249.62         8.53 o                         
   0   6   5        110.36         68.47         0.80 o                         
   1   6   5         84.35         86.22         0.94 o                         
   2   6   5          0.54          0.28         0.33 o                         
   3   6   5         26.11         28.62         0.69 o                         
   4   6   5         17.91         15.22         0.71 o                         
   5   6   5         75.33         74.57         2.04 o                         
   6   6   5          0.42          1.22         0.86 o                         
   7   6   5          9.05         10.70         3.53 o                         
  -8   7   5          6.21          5.47         2.10 o                         
  -7   7   5         11.07          7.23         1.70 o                         
  -6   7   5         11.69         11.77         1.38 o                         
  -5   7   5        302.61        306.94         5.63 o                         
  -4   7   5         29.55         27.90         1.02 o                         
  -3   7   5        107.92        109.71         1.26 o                         
  -2   7   5        104.02        110.43         1.18 o                         
  -1   7   5         85.25         90.56         1.04 o                         
   0   7   5          3.06          3.76         0.37 o                         
   1   7   5        254.46        236.95         1.87 o                         
   2   7   5        144.44        142.67         1.51 o                         
   3   7   5        668.27        659.99         5.08 o                         
   4   7   5          2.63          2.00         0.48 o                         
   5   7   5         90.12         91.67         2.52 o                         
   6   7   5          9.75         11.31         1.40 o                         
   7   7   5         37.75         30.46         3.53 o                         
  -7   8   5          4.51          4.95         1.62 o                         
  -6   8   5          9.06          8.55         1.38 o                         
  -5   8   5          0.65         -0.83         1.00 o                         
  -4   8   5         76.04         68.26         1.53 o                         
  -3   8   5        393.71        399.87         3.20 o                         
  -2   8   5          0.03          0.65         0.28 o                         
  -1   8   5        809.74        823.25         5.75 o                         
   0   8   5         36.86         31.55         0.61 o                         
   1   8   5       1361.63       1334.38         7.85 o                         
   2   8   5         42.05         34.06         0.82 o                         
   3   8   5         11.73          8.91         0.53 o                         
   4   8   5          0.42         -0.48         0.50 o                         
   5   8   5         28.99         30.13         1.14 o                         
   6   8   5         31.52         30.78         2.36 o                         
   7   8   5         98.49        100.79         5.89 o                         
  -7   9   5         35.59         37.47         2.83 o                         
  -6   9   5         10.43         11.82         1.55 o                         
  -5   9   5         60.66         62.96         2.55 o                         
  -4   9   5         19.23         21.45         0.85 o                         
  -3   9   5        432.06        437.59         4.38 o                         
  -2   9   5         79.10         55.58         1.04 o                         
  -1   9   5         29.59         24.76         0.69 o                         
   0   9   5         82.92         73.44         0.90 o                         
   1   9   5        172.25        172.02         1.63 o                         
   2   9   5        222.73        223.40         2.37 o                         
   3   9   5        270.26        264.29         3.60 o                         
   4   9   5         19.34         16.40         0.99 o                         
   5   9   5        144.00        142.36         2.59 o                         
   6   9   5         16.16         16.04         1.58 o                         
  -6  10   5         19.64         23.27         1.92 o                         
  -5  10   5         14.00         15.62         1.68 o                         
  -4  10   5         11.73          9.24         0.76 o                         
  -3  10   5         30.76         25.88         1.13 o                         
  -2  10   5          4.07          6.84         0.69 o                         
  -1  10   5        305.18        284.02         2.84 o                         
   0  10   5         12.75          6.97         0.55 o                         
   1  10   5        170.98        168.45         1.91 o                         
   2  10   5         82.46         73.75         2.08 o                         
   3  10   5          8.45          8.05         0.93 o                         
   4  10   5         26.42         22.24         1.14 o                         
   5  10   5         39.18         42.11         2.20 o                         
   6  10   5          3.82          5.22         2.52 o                         
  -6  11   5         13.74         13.06         4.04 o                         
  -5  11   5        163.15        159.93         4.39 o                         
  -4  11   5        100.34        105.39         2.26 o                         
  -3  11   5        196.53        199.47         3.09 o                         
  -2  11   5         39.64         32.36         1.32 o                         
  -1  11   5          6.53          7.96         0.76 o                         
   0  11   5         24.40         17.17         0.76 o                         
   1  11   5         94.32         82.87         1.55 o                         
   2  11   5          2.08          1.31         0.74 o                         
   3  11   5        200.56        198.76         5.27 o                         
   4  11   5         52.43         51.83         1.94 o                         
   5  11   5        132.23        146.56         3.88 o                         
  -5  12   5         11.63         11.11         2.08 o                         
  -4  12   5          2.71          0.91         0.86 o                         
  -3  12   5         10.71         12.19         1.14 o                         
  -2  12   5        205.58        202.78         3.20 o                         
  -1  12   5         51.05         47.83         1.60 o                         
   0  12   5        255.45        245.51         2.95 o                         
   1  12   5          1.95          1.58         0.66 o                         
   2  12   5         76.60         71.56         2.27 o                         
   3  12   5         45.46         57.52         1.93 o                         
   4  12   5          8.11          5.49         1.02 o                         
  -4  13   5         44.71         47.05         2.04 o                         
  -3  13   5         26.95         21.80         1.27 o                         
  -2  13   5        160.08        163.49         2.93 o                         
  -1  13   5         19.36         22.74         1.35 o                         
   0  13   5         14.68         13.15         0.75 o                         
   1  13   5         96.09        113.24         2.00 o                         
   2  13   5         28.80         30.36         2.03 o                         
   3  13   5         92.24        104.55         2.98 o                         
  -2  14   5         40.64         51.48         2.36 o                         
  -1  14   5        190.74        222.84         5.97 o                         
   0  14   5        155.43        172.30         5.65 o                         
   1  14   5         26.07         23.48         2.56 o                         
   2  14   5         81.46         90.36         6.39 o                         
  -8   0   6          1.09          0.02         0.73 o                         
  -6   0   6        229.60        234.08         4.86 o                         
  -4   0   6        253.32        273.97         4.06 o                         
  -2   0   6        863.25        868.15         8.31 o                         
   0   0   6        331.46        271.34         2.37 o                         
   2   0   6          3.26          3.20         0.58 o                         
   4   0   6        689.97        710.54         7.11 o                         
   6   0   6         27.12         38.36         3.03 o                         
   8   0   6         25.03         25.24         3.03 o                         
  -9   1   6          2.13         -1.84         1.84 o                         
  -8   1   6          1.03          1.56         1.04 o                         
  -7   1   6         35.25         33.62         1.19 o                         
  -6   1   6         51.24         48.08         1.61 o                         
  -5   1   6          7.37          4.18         0.62 o                         
  -4   1   6        274.68        271.27         4.02 o                         
  -3   1   6        546.65        637.71         5.39 o                         
  -2   1   6         43.53         56.02         0.74 o                         
  -1   1   6        460.33        525.74         3.41 o                         
   0   1   6       2629.09       2696.86        14.05 o                         
   1   1   6        347.42        359.99         2.20 o                         
   2   1   6       1528.74       1545.61         8.26 o                         
   3   1   6        458.13        481.04         2.88 o                         
   4   1   6        498.12        528.10         3.47 o                         
   5   1   6          8.89         11.89         0.59 o                         
   6   1   6          8.99          5.76         1.19 o                         
   7   1   6         56.48         53.19         2.68 o                         
   8   1   6          2.55          2.86         1.43 o                         
  -8   2   6         36.06         38.08         2.18 o                         
  -7   2   6          0.03          0.14         0.94 o                         
  -6   2   6         18.01         14.41         1.37 o                         
  -5   2   6         76.04         70.00         1.27 o                         
  -4   2   6         95.93         93.80         1.28 o                         
  -3   2   6        260.08        218.39         1.96 o                         
  -2   2   6       1029.69       1025.67         7.21 o                         
  -1   2   6        132.96         86.69         0.74 o                         
   0   2   6        214.19        206.12         1.32 o                         
   1   2   6        680.10        787.23         4.34 o                         
   2   2   6         70.41         74.49         0.72 o                         
   3   2   6        352.24        357.50         2.47 o                         
   4   2   6        141.88        149.36         1.51 o                         
   5   2   6        787.16        782.26         6.96 o                         
   6   2   6        114.55        123.39         2.95 o                         
   7   2   6         78.08         75.87         3.09 o                         
   8   2   6          3.39          1.26         1.43 o                         
  -8   3   6         31.03         27.54         2.21 o                         
  -7   3   6         64.88         63.11         2.40 o                         
  -6   3   6         86.50         83.77         2.33 o                         
  -5   3   6         71.46         74.25         1.46 o                         
  -4   3   6         30.90         26.88         0.90 o                         
  -3   3   6         12.70         16.89         0.52 o                         
  -2   3   6         33.60         36.50         0.51 o                         
  -1   3   6        703.18        679.82         3.97 o                         
   0   3   6        177.75        199.03         1.38 o                         
   1   3   6        377.59        321.37         2.70 o                         
   2   3   6          6.78          5.99         0.26 o                         
   3   3   6        102.69         90.13         0.93 o                         
   4   3   6        221.80        239.63         1.97 o                         
   5   3   6         70.72         72.61         1.47 o                         
   6   3   6          2.26          0.28         0.87 o                         
   7   3   6         73.45         70.62         2.97 o                         
   8   3   6         28.73         31.23         2.32 o                         
  -8   4   6          0.48         -1.15         1.37 o                         
  -7   4   6          3.23          1.46         1.27 o                         
  -6   4   6        104.21        115.31         5.97 o                         
  -5   4   6        177.12        179.21         2.54 o                         
  -4   4   6         21.46         17.38         0.64 o                         
  -3   4   6       1544.84       1554.36        11.32 o                         
  -2   4   6          1.26          3.85         0.30 o                         
  -1   4   6        994.30       1001.48         5.94 o                         
   0   4   6         36.57         35.24         0.50 o                         
   1   4   6        934.39       1040.44         6.05 o                         
   2   4   6         45.75         50.91         0.60 o                         
   3   4   6         40.65         33.03         0.64 o                         
   4   4   6         60.30         66.28         0.93 o                         
   5   4   6         28.75         27.69         0.97 o                         
   6   4   6          3.60          4.07         1.35 o                         
   7   4   6         12.56          7.85         1.48 o                         
  -8   5   6          3.85          2.43         1.53 o                         
  -7   5   6        319.18        336.52         7.57 o                         
  -6   5   6         34.91         35.56         1.87 o                         
  -5   5   6        431.35        448.30         6.96 o                         
  -4   5   6        305.62        315.41         3.91 o                         
  -3   5   6       1189.00       1323.10         9.33 o                         
  -2   5   6         52.80         72.92         0.85 o                         
  -1   5   6          6.96         24.38         0.54 o                         
   0   5   6         21.88         35.24         0.56 o                         
   1   5   6        508.78        422.06         2.79 o                         
   2   5   6        334.63        325.84         3.64 o                         
   3   5   6        130.55        124.92         1.32 o                         
   4   5   6          6.53          5.25         0.35 o                         
   5   5   6         40.94         39.66         1.61 o                         
   6   5   6          4.87          2.84         1.25 o                         
   7   5   6         50.64         55.81         2.90 o                         
  -8   6   6         76.76         79.46         4.63 o                         
  -7   6   6        174.05        177.56         5.20 o                         
  -6   6   6          2.80          3.50         1.10 o                         
  -5   6   6         90.60         92.77         2.78 o                         
  -4   6   6          0.18          1.26         0.53 o                         
  -3   6   6         17.62         21.12         0.56 o                         
  -2   6   6        549.26        551.98         4.26 o                         
  -1   6   6        333.99        291.94         2.29 o                         
   0   6   6        269.51        279.97         2.06 o                         
   1   6   6         32.84         33.16         0.63 o                         
   2   6   6          0.02          0.56         0.35 o                         
   3   6   6         31.00         27.38         0.66 o                         
   4   6   6          9.29          9.66         0.53 o                         
   5   6   6         69.17         72.87         2.51 o                         
   6   6   6         77.54         76.39         3.07 o                         
   7   6   6         22.98         26.11         2.27 o                         
  -7   7   6         79.67         83.07         3.64 o                         
  -6   7   6         61.32         57.74         2.40 o                         
  -5   7   6          4.83          2.21         1.03 o                         
  -4   7   6         26.06         19.55         1.22 o                         
  -3   7   6          5.52          6.78         0.43 o                         
  -2   7   6          0.05         -0.07         0.27 o                         
  -1   7   6          0.02          0.16         0.31 o                         
   0   7   6        125.37        104.58         1.03 o                         
   1   7   6        179.05        168.14         1.52 o                         
   2   7   6        155.02        138.69         1.68 o                         
   3   7   6        147.55        138.58         1.61 o                         
   4   7   6          0.05         -0.54         0.54 o                         
   5   7   6         14.77         13.68         0.88 o                         
   6   7   6          0.40          2.84         1.21 o                         
   7   7   6         13.56         15.65         3.03 o                         
  -7   8   6          3.31          4.50         1.36 o                         
  -6   8   6         76.64         68.19         2.67 o                         
  -5   8   6          2.91          0.66         1.08 o                         
  -4   8   6        522.96        501.16         5.04 o                         
  -3   8   6          0.05         -0.39         0.39 o                         
  -2   8   6        449.85        410.96         3.50 o                         
  -1   8   6         10.89         10.86         0.53 o                         
   0   8   6        147.79        134.51         1.34 o                         
   1   8   6         11.85          9.26         0.53 o                         
   2   8   6         98.26         97.17         1.53 o                         
   3   8   6          6.55          4.93         0.57 o                         
   4   8   6        203.69        192.90         3.20 o                         
   5   8   6         44.95         39.65         1.33 o                         
   6   8   6        151.74        161.06         4.45 o                         
  -7   9   6         12.44         13.91         1.69 o                         
  -6   9   6          2.12          3.51         1.33 o                         
  -5   9   6         11.69          9.86         1.42 o                         
  -4   9   6         47.75         34.94         1.06 o                         
  -3   9   6          0.07         -0.33         0.51 o                         
  -2   9   6        333.27        292.42         2.90 o                         
  -1   9   6         14.66         10.80         0.61 o                         
   0   9   6       1313.98       1218.12         7.70 o                         
   1   9   6        172.73        171.29         1.57 o                         
   2   9   6        388.95        363.78         3.83 o                         
   3   9   6         10.34          8.92         0.90 o                         
   4   9   6        158.30        152.12         2.86 o                         
   5   9   6          5.42          2.23         0.98 o                         
   6   9   6         41.53         43.55         2.86 o                         
  -6  10   6          2.04          2.22         1.36 o                         
  -5  10   6          1.51         -0.07         1.21 o                         
  -4  10   6         20.80         22.72         1.18 o                         
  -3  10   6          5.64          3.46         0.71 o                         
  -2  10   6         13.24         14.09         0.82 o                         
  -1  10   6         42.22         48.38         1.23 o                         
   0  10   6         14.26         10.55         0.64 o                         
   1  10   6         87.44         74.71         1.23 o                         
   2  10   6         50.90         49.43         1.76 o                         
   3  10   6         46.69         44.29         1.63 o                         
   4  10   6        176.32        183.75         3.36 o                         
   5  10   6        131.25        143.78         3.87 o                         
  -5  11   6         68.93         78.26         3.80 o                         
  -4  11   6        120.21        122.33         2.44 o                         
  -3  11   6         18.82         17.53         1.06 o                         
  -2  11   6          5.65          4.26         0.78 o                         
  -1  11   6          1.06          1.73         0.87 o                         
   0  11   6         14.63         11.18         0.91 o                         
   1  11   6         60.94         67.88         1.51 o                         
   2  11   6         46.98         48.11         1.71 o                         
   3  11   6         84.98         92.17         2.31 o                         
   4  11   6          0.63          1.53         0.82 o                         
   5  11   6          0.27          0.10         1.23 o                         
  -5  12   6          0.04          1.85         2.19 o                         
  -4  12   6         25.08         28.25         1.64 o                         
  -3  12   6        244.94        251.07         3.71 o                         
  -2  12   6         17.56         11.59         1.03 o                         
  -1  12   6        310.19        310.42         4.25 o                         
   0  12   6         39.96         37.88         1.31 o                         
   1  12   6        275.76        290.49         3.81 o                         
   2  12   6         82.10         81.44         3.72 o                         
   3  12   6         27.75         27.52         1.64 o                         
   4  12   6         48.98         52.62         2.28 o                         
  -4  13   6          0.89          2.18         1.11 o                         
  -3  13   6         94.08         99.19         2.30 o                         
  -2  13   6         73.02         83.67         2.14 o                         
  -1  13   6          0.41         -0.31         0.87 o                         
   0  13   6        116.11        129.87         2.21 o                         
   1  13   6          0.11         -0.48         0.48 o                         
   2  13   6         55.44         63.34         2.80 o                         
   3  13   6          7.47          4.72         1.25 o                         
  -2  14   6         39.30         47.91         2.03 o                         
  -1  14   6          0.34          0.16         1.12 o                         
   0  14   6          0.16         -1.51         1.67 o                         
  -7   0   7         23.40         22.67         2.52 o                         
  -5   0   7        274.28        294.81         4.80 o                         
  -3   0   7       4331.68       4383.88        49.07 o                         
  -1   0   7       7732.95       8264.00        62.57 o                         
   1   0   7       5007.27       5679.09        51.70 o                         
   3   0   7        627.68        566.86         4.48 o                         
   5   0   7          1.71          1.30         0.86 o                         
   7   0   7         62.42         71.01         4.37 o                         
  -8   1   7         28.40         30.51         3.46 o                         
  -7   1   7        113.57        119.82         2.28 o                         
  -6   1   7         65.95         62.37         1.37 o                         
  -5   1   7        362.84        339.62         4.17 o                         
  -4   1   7          1.12          2.59         0.36 o                         
  -3   1   7        197.87        200.23         1.99 o                         
  -2   1   7         15.43         14.17         0.36 o                         
  -1   1   7       1395.54       1380.43         8.01 o                         
   0   1   7       1889.57       2170.84        11.69 o                         
   1   1   7       5198.20       5404.18        30.70 o                         
   2   1   7        296.68        310.92         1.99 o                         
   3   1   7       1131.90       1166.59         6.54 o                         
   4   1   7        715.60        722.95         4.64 o                         
   5   1   7          7.99          9.33         0.73 o                         
   6   1   7          6.71          4.71         1.31 o                         
   7   1   7         75.29         72.70         3.15 o                         
   8   1   7         11.42         15.58         1.96 o                         
  -8   2   7         16.80         17.03         1.61 o                         
  -7   2   7          0.96         -0.18         0.92 o                         
  -6   2   7        466.41        456.36         7.35 o                         
  -5   2   7         44.63         45.45         1.09 o                         
  -4   2   7        252.23        230.22         3.04 o                         
  -3   2   7        113.45         97.08         1.33 o                         
  -2   2   7          0.07          2.35         0.29 o                         
  -1   2   7          0.38          0.56         0.21 o                         
   0   2   7        332.03        361.10         2.29 o                         
   1   2   7       1917.19       2101.64        12.20 o                         
   2   2   7         67.32         55.40         0.66 o                         
   3   2   7       1220.31       1280.04         7.85 o                         
   4   2   7         25.97         28.93         0.77 o                         
   5   2   7        990.36        997.60        10.89 o                         
   6   2   7          0.19         -0.24         1.43 o                         
   7   2   7         84.54         77.40         4.46 o                         
  -8   3   7         31.66         28.57         2.30 o                         
  -7   3   7         22.71         19.35         1.57 o                         
  -6   3   7         10.08         12.44         0.85 o                         
  -5   3   7         52.56         54.66         1.30 o                         
  -4   3   7        294.21        285.82         3.41 o                         
  -3   3   7       1048.76       1129.61         8.74 o                         
  -2   3   7        984.18        976.40         5.97 o                         
  -1   3   7        296.69        295.12         1.98 o                         
   0   3   7        463.92        406.19         2.55 o                         
   1   3   7         10.47         22.11         0.48 o                         
   2   3   7         23.46         20.17         0.43 o                         
   3   3   7        115.72        125.91         1.18 o                         
   4   3   7         20.32         16.61         0.53 o                         
   5   3   7        109.96        107.55         2.54 o                         
   6   3   7          1.00          0.98         2.10 o                         
   7   3   7         14.96         13.15         1.65 o                         
  -8   4   7          6.87          4.12         1.45 o                         
  -7   4   7         53.18         53.00         4.71 o                         
  -6   4   7          9.90          8.99         1.02 o                         
  -5   4   7         10.09          7.40         0.76 o                         
  -4   4   7        546.10        533.48         5.20 o                         
  -3   4   7        133.96        139.40         1.87 o                         
  -2   4   7         89.42         69.39         0.79 o                         
  -1   4   7        661.39        724.49         4.57 o                         
   0   4   7         14.19          7.95         0.30 o                         
   1   4   7        538.45        588.63         3.62 o                         
   2   4   7        402.96        401.35         2.79 o                         
   3   4   7        180.99        185.54         1.72 o                         
   4   4   7        268.29        266.40         2.29 o                         
   5   4   7         12.11         11.67         0.89 o                         
   6   4   7         31.10         34.49         2.94 o                         
   7   4   7         53.35         50.38         2.78 o                         
  -8   5   7          9.99         13.36         3.53 o                         
  -7   5   7          0.31          0.59         1.27 o                         
  -6   5   7         24.83         21.62         1.94 o                         
  -5   5   7        162.56        154.09         2.62 o                         
  -4   5   7         59.64         62.52         1.37 o                         
  -3   5   7          0.02          0.25         0.28 o                         
  -2   5   7        167.90        158.13         1.60 o                         
  -1   5   7        107.67         83.02         0.94 o                         
   0   5   7       2718.86       2650.31        15.97 o                         
   1   5   7       1120.29       1086.07         6.56 o                         
   2   5   7        683.65        650.14         4.40 o                         
   3   5   7        235.83        240.22         2.41 o                         
   4   5   7        370.15        374.83         3.23 o                         
   5   5   7          0.46          0.61         0.88 o                         
   6   5   7        106.72        105.14         4.96 o                         
   7   5   7         51.41         50.74         3.11 o                         
  -8   6   7         51.29         58.87         5.72 o                         
  -7   6   7         10.99         10.32         1.36 o                         
  -6   6   7         23.03         19.48         1.71 o                         
  -5   6   7          0.05         -0.93         0.93 o                         
  -4   6   7         57.26         56.27         1.44 o                         
  -3   6   7         33.24         30.53         0.97 o                         
  -2   6   7       1026.82       1007.22         7.37 o                         
  -1   6   7         56.97         55.95         0.85 o                         
   0   6   7        158.00        162.77         1.39 o                         
   1   6   7        548.21        516.21         3.52 o                         
   2   6   7         39.22         41.30         0.82 o                         
   3   6   7        145.78        131.34         1.66 o                         
   4   6   7        353.73        364.46         4.67 o                         
   5   6   7        632.28        628.35         9.53 o                         
   6   6   7         54.74         50.46         3.62 o                         
   7   6   7         42.01         38.30         1.90 o                         
  -7   7   7          0.80          0.26         1.16 o                         
  -6   7   7        292.49        281.55         5.58 o                         
  -5   7   7         20.94         16.64         1.84 o                         
  -4   7   7        437.91        404.32         6.01 o                         
  -3   7   7        225.07        246.54         2.48 o                         
  -2   7   7          0.74          1.47         0.31 o                         
  -1   7   7        440.34        414.11         3.44 o                         
   0   7   7        103.21        106.87         1.11 o                         
   1   7   7         80.18         60.50         0.83 o                         
   2   7   7        649.56        645.45         5.61 o                         
   3   7   7         31.25         24.76         0.70 o                         
   4   7   7          2.85          0.94         0.72 o                         
   5   7   7          0.77          2.08         0.69 o                         
   6   7   7          8.69          6.23         1.46 o                         
  -7   8   7        179.02        183.15         4.48 o                         
  -6   8   7        130.40        130.08         3.58 o                         
  -5   8   7        394.78        385.11         6.92 o                         
  -4   8   7        230.42        211.47         3.25 o                         
  -3   8   7        384.69        363.60         3.49 o                         
  -2   8   7        367.51        356.53         3.55 o                         
  -1   8   7          3.63          5.56         0.47 o                         
   0   8   7         95.17         90.19         1.05 o                         
   1   8   7         53.38         57.89         0.86 o                         
   2   8   7          7.10          8.20         0.57 o                         
   3   8   7        148.32        146.14         2.39 o                         
   4   8   7         33.53         31.01         1.53 o                         
   5   8   7         20.37         21.62         1.09 o                         
   6   8   7         41.57         38.97         2.46 o                         
  -7   9   7         36.77         44.61         4.71 o                         
  -6   9   7         51.02         45.76         2.38 o                         
  -5   9   7         43.59         33.93         2.04 o                         
  -4   9   7        200.63        188.30         2.58 o                         
  -3   9   7        185.31        170.15         2.41 o                         
  -2   9   7         45.18         33.51         1.23 o                         
  -1   9   7        586.34        556.78         5.04 o                         
   0   9   7         10.47          9.70         0.56 o                         
   1   9   7        108.25        101.74         1.51 o                         
   2   9   7         54.97         48.46         1.45 o                         
   3   9   7          2.94          1.96         0.76 o                         
   4   9   7         86.33         84.56         2.52 o                         
   5   9   7        101.51        103.13         2.61 o                         
   6   9   7          6.33          5.07         1.49 o                         
  -6  10   7         31.40         29.74         2.16 o                         
  -5  10   7         33.17         33.85         3.53 o                         
  -4  10   7        107.27         98.24         1.80 o                         
  -3  10   7         14.97         17.52         1.01 o                         
  -2  10   7        695.17        650.64         7.28 o                         
  -1  10   7         15.47         11.88         0.78 o                         
   0  10   7        136.36        116.99         1.81 o                         
   1  10   7         57.84         55.50         0.98 o                         
   2  10   7          6.22          4.32         0.71 o                         
   3  10   7        210.03        208.89         3.53 o                         
   4  10   7         85.22         89.25         2.05 o                         
   5  10   7          0.25          0.54         1.58 o                         
  -5  11   7         57.37         61.12         3.44 o                         
  -4  11   7         33.44         34.09         1.41 o                         
  -3  11   7          1.79          0.94         0.73 o                         
  -2  11   7         61.02         58.82         1.68 o                         
  -1  11   7          1.75          0.74         0.73 o                         
   0  11   7        219.77        216.58         2.87 o                         
   1  11   7        145.43        144.86         2.19 o                         
   2  11   7        384.12        378.27         5.29 o                         
   3  11   7          1.68          1.28         0.86 o                         
   4  11   7          0.96          0.95         0.79 o                         
  -4  12   7        236.77        254.46         4.58 o                         
  -3  12   7          1.27         -0.51         0.78 o                         
  -2  12   7        161.19        170.22         4.35 o                         
  -1  12   7         34.04         29.18         1.32 o                         
   0  12   7         75.98         83.39         1.84 o                         
   1  12   7         14.26         15.05         0.85 o                         
   2  12   7         65.24         63.36         2.55 o                         
   3  12   7          2.40          1.52         0.94 o                         
   4  12   7         48.80         45.92         2.19 o                         
  -3  13   7          5.21          3.32         1.05 o                         
  -2  13   7         31.31         29.63         1.41 o                         
  -1  13   7          0.84          1.23         0.94 o                         
   0  13   7        111.23        113.00         2.47 o                         
   1  13   7          0.24          0.31         1.60 o                         
   2  13   7          5.16          4.67         1.42 o                         
  -1  14   7         35.40         30.85         2.35 o                         
   0  14   7          5.27          4.04         2.69 o                         
  -8   0   8          0.36         -1.35         2.19 o                         
  -6   0   8          2.84          2.87         0.92 o                         
  -4   0   8        102.18         87.82         2.26 o                         
  -2   0   8        287.97        317.74         3.18 o                         
   0   0   8        475.62        526.19         4.71 o                         
   2   0   8       1787.46       1851.44        15.35 o                         
   4   0   8         95.27        109.61         2.09 o                         
   6   0   8          2.79          4.54         1.85 o                         
  -8   1   8          8.21         13.16         2.26 o                         
  -7   1   8          8.39          6.53         1.07 o                         
  -6   1   8          5.49          4.70         0.65 o                         
  -5   1   8        132.30        136.81         2.17 o                         
  -4   1   8        244.87        223.05         2.76 o                         
  -3   1   8        186.21        236.00         2.52 o                         
  -2   1   8        815.75        797.36         5.55 o                         
  -1   1   8       2110.06       2525.09        14.06 o                         
   0   1   8       2277.74       2317.77        13.36 o                         
   1   1   8        504.75        597.04         3.62 o                         
   2   1   8          4.28          2.29         0.24 o                         
   3   1   8        423.26        453.81         2.73 o                         
   4   1   8          0.04          1.26         0.33 o                         
   5   1   8         16.02         15.17         1.01 o                         
   6   1   8        180.43        179.97         4.76 o                         
   7   1   8         43.17         35.92         2.37 o                         
  -8   2   8          2.15          2.56         1.96 o                         
  -7   2   8          6.29          7.03         0.70 o                         
  -6   2   8         84.37         81.15         2.49 o                         
  -5   2   8          3.29          2.31         0.53 o                         
  -4   2   8         42.30         39.20         1.10 o                         
  -3   2   8         16.66         22.63         0.63 o                         
  -2   2   8         72.09         76.61         0.89 o                         
  -1   2   8        188.03        231.73         1.63 o                         
   0   2   8        343.87        353.08         2.28 o                         
   1   2   8        115.10         94.28         0.89 o                         
   2   2   8        210.80        202.03         1.57 o                         
   3   2   8        498.08        561.73         3.76 o                         
   4   2   8        191.43        191.20         1.60 o                         
   5   2   8          6.55          4.37         0.82 o                         
   6   2   8          2.31          1.18         1.19 o                         
   7   2   8         22.78         21.57         2.01 o                         
  -8   3   8          0.73          0.75         1.20 o                         
  -7   3   8          0.40         -0.40         1.81 o                         
  -6   3   8         21.32         19.50         1.20 o                         
  -5   3   8         67.95         71.80         1.49 o                         
  -4   3   8          7.26          3.62         0.50 o                         
  -3   3   8        157.33        156.52         1.59 o                         
  -2   3   8          0.45          0.05         0.20 o                         
  -1   3   8        326.58        285.03         2.02 o                         
   0   3   8        854.12        883.78         5.35 o                         
   1   3   8         14.58          7.96         0.38 o                         
   2   3   8          0.32          1.46         0.25 o                         
   3   3   8          0.06          0.71         0.31 o                         
   4   3   8        418.44        428.28         3.29 o                         
   5   3   8          3.89          2.87         0.91 o                         
   6   3   8          7.58          5.11         1.36 o                         
   7   3   8          6.61          4.60         2.86 o                         
  -8   4   8          1.93          2.19         1.43 o                         
  -7   4   8         32.60         34.08         2.39 o                         
  -6   4   8          1.17          0.88         0.84 o                         
  -5   4   8        208.08        212.06         2.55 o                         
  -4   4   8          2.11          2.39         0.48 o                         
  -3   4   8        115.73        106.31         1.27 o                         
  -2   4   8         16.76         12.47         0.41 o                         
  -1   4   8        165.94        168.25         1.43 o                         
   0   4   8         43.31         36.51         0.64 o                         
   1   4   8         41.87         24.48         0.54 o                         
   2   4   8        138.12        135.59         1.34 o                         
   3   4   8        354.47        337.23         2.58 o                         
   4   4   8          1.69          1.16         0.43 o                         
   5   4   8         18.26         13.28         1.34 o                         
   6   4   8          0.06         -0.34         1.77 o                         
   7   4   8          7.28          6.49         1.53 o                         
  -8   5   8          7.83          9.70         1.90 o                         
  -7   5   8         27.40         29.77         2.30 o                         
  -6   5   8         10.38          9.31         1.25 o                         
  -5   5   8          8.87          6.76         0.93 o                         
  -4   5   8         15.71         12.33         0.93 o                         
  -3   5   8        200.29        187.54         1.74 o                         
  -2   5   8        105.26         98.43         1.21 o                         
  -1   5   8        974.79        941.56         6.36 o                         
   0   5   8         60.19         59.31         0.75 o                         
   1   5   8        106.92         95.79         0.97 o                         
   2   5   8          5.05          5.53         0.33 o                         
   3   5   8          5.78          6.77         0.53 o                         
   4   5   8        132.13        121.42         1.80 o                         
   5   5   8         90.14         92.71         2.85 o                         
   6   5   8         56.07         50.46         2.68 o                         
   7   5   8          0.25          2.01         1.48 o                         
  -8   6   8         19.21         16.65         2.78 o                         
  -7   6   8         12.06         12.08         1.46 o                         
  -6   6   8         96.97        102.79         5.22 o                         
  -5   6   8        112.84        116.05         2.65 o                         
  -4   6   8         13.02         11.02         1.02 o                         
  -3   6   8        194.63        191.10         1.97 o                         
  -2   6   8         12.49         13.83         0.51 o                         
  -1   6   8          0.01          0.03         0.26 o                         
   0   6   8        551.88        523.17         3.82 o                         
   1   6   8         35.67         37.20         0.66 o                         
   2   6   8        284.91        257.81         2.12 o                         
   3   6   8        108.56        119.11         1.68 o                         
   4   6   8        370.98        352.34         4.36 o                         
   5   6   8         28.82         26.25         1.19 o                         
   6   6   8         32.01         27.68         2.18 o                         
   7   6   8         49.19         48.69         3.53 o                         
  -7   7   8         38.50         39.67         2.81 o                         
  -6   7   8         46.61         43.20         2.28 o                         
  -5   7   8         73.40         66.47         3.62 o                         
  -4   7   8         97.17         94.01         4.07 o                         
  -3   7   8        125.65        122.25         1.41 o                         
  -2   7   8        225.30        213.15         2.24 o                         
  -1   7   8        112.31        123.96         1.52 o                         
   0   7   8         18.14         17.85         0.52 o                         
   1   7   8        512.72        581.64         4.22 o                         
   2   7   8          4.38          6.32         0.52 o                         
   3   7   8          1.68          7.91         1.13 o                         
   4   7   8        240.46        257.34         7.70 o                         
   5   7   8          0.22          1.82         0.74 o                         
   6   7   8          1.07          4.71         2.36 o                         
  -7   8   8          5.87          5.94         1.38 o                         
  -6   8   8          2.65          0.16         1.16 o                         
  -5   8   8         28.66         22.01         2.20 o                         
  -4   8   8         67.07         80.69         1.54 o                         
  -3   8   8         37.57         38.88         1.11 o                         
  -2   8   8         13.00          6.72         0.54 o                         
  -1   8   8         51.58         58.40         1.11 o                         
   0   8   8          1.69          0.87         0.32 o                         
   1   8   8        412.59        369.21         3.10 o                         
   2   8   8         17.53         16.33         0.85 o                         
   3   8   8        245.49        218.10         3.24 o                         
   4   8   8         41.51         36.20         1.73 o                         
   5   8   8        666.36        651.76         7.89 o                         
   6   8   8         44.45         42.42         2.66 o                         
  -6   9   8          9.14          8.97         1.51 o                         
  -5   9   8         23.51         17.25         1.96 o                         
  -4   9   8          3.70          2.31         0.54 o                         
  -3   9   8         14.59         14.14         0.89 o                         
  -2   9   8         43.56         52.83         1.61 o                         
  -1   9   8          3.92         -0.55         0.61 o                         
   0   9   8        172.80        177.84         2.19 o                         
   1   9   8          2.77          3.20         0.48 o                         
   2   9   8         14.28         11.24         0.95 o                         
   3   9   8          2.02          1.92         0.84 o                         
   4   9   8          8.63          6.55         0.97 o                         
   5   9   8         27.28         26.89         1.97 o                         
  -6  10   8          4.11          4.31         1.38 o                         
  -5  10   8         53.33         57.99         3.21 o                         
  -4  10   8          4.53          2.91         0.66 o                         
  -3  10   8         25.56         26.12         1.16 o                         
  -2  10   8          3.72          0.81         0.71 o                         
  -1  10   8          5.73          4.56         0.77 o                         
   0  10   8        106.81        105.87         1.75 o                         
   1  10   8        149.08        147.54         2.25 o                         
   2  10   8        138.56        138.03         2.51 o                         
   3  10   8         68.62         71.60         2.26 o                         
   4  10   8         10.04         12.28         1.13 o                         
   5  10   8         72.81         76.96         3.04 o                         
  -5  11   8          3.46          3.88         1.65 o                         
  -4  11   8          9.63          6.70         0.86 o                         
  -3  11   8        115.64        126.13         2.40 o                         
  -2  11   8         59.49         57.01         1.69 o                         
  -1  11   8        104.52        108.04         2.24 o                         
   0  11   8         95.65         92.32         2.45 o                         
   1  11   8         68.00         73.45         1.53 o                         
   2  11   8          1.18         -0.49         0.91 o                         
   3  11   8         13.86         13.38         1.15 o                         
   4  11   8          3.91          2.85         1.00 o                         
  -4  12   8          6.66          4.08         1.15 o                         
  -3  12   8         24.06         22.15         1.23 o                         
  -2  12   8         40.05         39.24         1.87 o                         
  -1  12   8          4.13          2.48         0.83 o                         
   0  12   8         22.57         21.23         1.26 o                         
   1  12   8        106.44        116.96         1.96 o                         
   2  12   8          6.91          5.72         1.67 o                         
   3  12   8         34.29         38.53         1.97 o                         
  -3  13   8          4.05          3.31         1.05 o                         
  -2  13   8          0.01         -0.21         0.85 o                         
  -1  13   8        137.10        149.31         3.62 o                         
   0  13   8          0.78         -1.32         1.32 o                         
   1  13   8         10.55         10.38         3.70 o                         
   2  13   8         29.35         31.63         4.37 o                         
  -7   0   9         63.94         52.74         2.21 o                         
  -5   0   9       1021.27        991.01        22.55 o                         
  -3   0   9       3553.97       3784.92        42.90 o                         
  -1   0   9       5396.15       5681.08        58.01 o                         
   1   0   9        566.86        535.72         4.89 o                         
   3   0   9        293.32        314.93         2.97 o                         
   5   0   9        350.45        356.03        11.44 o                         
   7   0   9        316.74        310.28        10.10 o                         
  -8   1   9          1.13          3.79         1.90 o                         
  -7   1   9        191.77        182.82         3.16 o                         
  -6   1   9          0.01         -0.38         0.62 o                         
  -5   1   9        705.55        696.09         7.67 o                         
  -4   1   9        192.43        220.67         2.42 o                         
  -3   1   9        230.98        217.66         2.12 o                         
  -2   1   9        934.18        986.12         7.09 o                         
  -1   1   9         77.56         50.68         0.61 o                         
   0   1   9         12.58         19.19         0.54 o                         
   1   1   9        703.13        771.96         5.05 o                         
   2   1   9        100.52         99.29         0.97 o                         
   3   1   9        174.98        187.06         1.41 o                         
   4   1   9        422.74        428.91         3.29 o                         
   5   1   9        428.07        432.75         6.31 o                         
   6   1   9          4.54          3.33         1.36 o                         
   7   1   9         19.83         20.96         4.54 o                         
  -8   2   9         59.30         61.67         3.81 o                         
  -7   2   9        215.64        211.65         3.44 o                         
  -6   2   9        540.25        526.92         7.09 o                         
  -5   2   9        281.87        283.81         3.43 o                         
  -4   2   9        401.95        408.37         4.71 o                         
  -3   2   9        105.89        114.12         1.53 o                         
  -2   2   9         36.61         40.46         0.81 o                         
  -1   2   9         69.01         58.44         0.72 o                         
   0   2   9       3656.40       3779.16        22.72 o                         
   1   2   9        420.64        376.69         2.62 o                         
   2   2   9        330.07        305.47         2.20 o                         
   3   2   9         24.20         20.48         0.48 o                         
   4   2   9        204.63        206.97         1.80 o                         
   5   2   9          6.55          5.54         1.10 o                         
   6   2   9         94.02         93.70         3.51 o                         
   7   2   9          2.28          2.69         1.55 o                         
  -8   3   9         32.22         33.11         3.09 o                         
  -7   3   9         92.38         90.40         3.94 o                         
  -6   3   9         12.28         12.79         1.46 o                         
  -5   3   9         53.06         56.01         1.40 o                         
  -4   3   9        491.12        469.20         4.58 o                         
  -3   3   9        480.64        474.68         4.05 o                         
  -2   3   9       1662.46       1647.86        11.11 o                         
  -1   3   9          1.36          0.23         0.25 o                         
   0   3   9         59.23         57.78         0.73 o                         
   1   3   9         77.27         80.95         0.94 o                         
   2   3   9        313.69        299.40         2.24 o                         
   3   3   9        821.53        803.15         5.40 o                         
   4   3   9        482.49        486.31         4.01 o                         
   5   3   9          2.08         -0.30         0.98 o                         
   6   3   9         50.97         53.18         3.79 o                         
   7   3   9          9.93         12.99         3.20 o                         
  -8   4   9         45.77         51.75         2.99 o                         
  -7   4   9          0.55          0.11         1.16 o                         
  -6   4   9         79.25         74.29         2.16 o                         
  -5   4   9        137.82        123.55         2.37 o                         
  -4   4   9         86.59         85.19         1.62 o                         
  -3   4   9         14.35         12.48         0.50 o                         
  -2   4   9        530.39        498.27         3.70 o                         
  -1   4   9         41.71         48.71         0.73 o                         
   0   4   9        128.05         89.13         0.96 o                         
   1   4   9        802.30        845.74         5.46 o                         
   2   4   9        505.30        498.34         3.55 o                         
   3   4   9         13.15         13.77         0.52 o                         
   4   4   9         88.31         84.52         1.48 o                         
   5   4   9          5.63          7.23         1.62 o                         
   6   4   9         20.14         21.04         2.01 o                         
   7   4   9          5.76          3.82         1.53 o                         
  -8   5   9          0.08         -0.37         1.53 o                         
  -7   5   9         13.87         11.44         2.27 o                         
  -6   5   9        143.97        142.41         3.39 o                         
  -5   5   9          6.76          5.10         0.98 o                         
  -4   5   9        466.58        441.98         5.36 o                         
  -3   5   9         35.52         32.99         0.72 o                         
  -2   5   9        149.35        137.83         1.45 o                         
  -1   5   9         34.77         40.26         0.72 o                         
   0   5   9        251.00        261.54         2.06 o                         
   1   5   9         31.03         33.08         0.67 o                         
   2   5   9         38.70         34.36         0.73 o                         
   3   5   9          5.11          3.55         0.50 o                         
   4   5   9          9.14          5.42         0.67 o                         
   5   5   9          1.46          1.49         1.06 o                         
   6   5   9         14.07         16.11         2.27 o                         
   7   5   9          0.08         -0.32         1.77 o                         
  -7   6   9         61.08         69.16         3.62 o                         
  -6   6   9          0.02          0.59         1.06 o                         
  -5   6   9         10.53         11.25         1.16 o                         
  -4   6   9        231.12        229.91         3.88 o                         
  -3   6   9        144.33        140.49         1.49 o                         
  -2   6   9        433.98        420.59         3.66 o                         
  -1   6   9        707.81        697.05         5.12 o                         
   0   6   9        276.13        269.33         2.14 o                         
   1   6   9       1575.28       1583.60         9.79 o                         
   2   6   9        106.23        118.30         1.21 o                         
   3   6   9        140.28        157.03         2.37 o                         
   4   6   9          0.03         -0.66         0.68 o                         
   5   6   9         17.56         17.19         0.99 o                         
   6   6   9          0.96          2.19         2.19 o                         
  -7   7   9          7.35          6.05         2.14 o                         
  -6   7   9         21.06         20.98         2.18 o                         
  -5   7   9        134.29        140.44         4.40 o                         
  -4   7   9         15.90         16.93         0.72 o                         
  -3   7   9        442.84        436.15         3.81 o                         
  -2   7   9         20.89         18.62         0.67 o                         
  -1   7   9          3.00          0.93         0.55 o                         
   0   7   9        157.15        145.43         1.41 o                         
   1   7   9        698.11        649.17         4.71 o                         
   2   7   9        123.54        109.44         1.45 o                         
   3   7   9       2737.97       2622.05        27.89 o                         
   4   7   9        229.20        229.87         4.17 o                         
   5   7   9        869.96        885.76        11.43 o                         
   6   7   9         42.19         44.25         4.21 o                         
  -7   8   9          2.32          0.72         1.28 o                         
  -6   8   9          0.05         -0.57         1.13 o                         
  -5   8   9         76.37         86.32         5.05 o                         
  -4   8   9          0.62          0.50         0.71 o                         
  -3   8   9         60.58         50.76         1.33 o                         
  -2   8   9         36.31         35.88         1.40 o                         
  -1   8   9        576.03        508.36         4.93 o                         
   0   8   9        130.03        112.88         1.62 o                         
   1   8   9        845.50        749.91         6.51 o                         
   2   8   9          0.01          0.33         0.73 o                         
   3   8   9         35.38         24.75         2.23 o                         
   4   8   9        104.07         99.03         2.65 o                         
   5   8   9        154.58        166.69         5.46 o                         
   6   8   9          1.75          3.55         1.53 o                         
  -6   9   9          8.92          9.10         1.50 o                         
  -5   9   9        128.11        123.92         4.28 o                         
  -4   9   9         28.34         27.93         1.00 o                         
  -3   9   9        270.84        269.92         3.60 o                         
  -2   9   9         47.41         39.13         1.76 o                         
  -1   9   9        713.25        679.20         6.82 o                         
   0   9   9          3.18          2.16         0.61 o                         
   1   9   9          2.26          0.70         0.44 o                         
   2   9   9         39.35         32.91         1.34 o                         
   3   9   9         26.52         18.05         1.08 o                         
   4   9   9          0.05          1.42         0.88 o                         
   5   9   9          0.04          1.53         1.36 o                         
  -6  10   9          1.36         -0.80         1.58 o                         
  -5  10   9          5.10          5.47         1.72 o                         
  -4  10   9        113.00        110.11         1.94 o                         
  -3  10   9          6.16          5.68         0.80 o                         
  -2  10   9         69.97         70.14         1.96 o                         
  -1  10   9         64.12         68.31         1.97 o                         
   0  10   9        237.94        243.36         3.45 o                         
   1  10   9          0.15         -0.44         0.44 o                         
   2  10   9         16.18         14.26         1.03 o                         
   3  10   9          6.50          5.64         0.86 o                         
   4  10   9         25.05         25.17         1.44 o                         
  -5  11   9          1.61          0.65         1.65 o                         
  -4  11   9         91.44        101.00         2.64 o                         
  -3  11   9          0.01         -0.72         0.72 o                         
  -2  11   9        111.62        117.84         2.37 o                         
  -1  11   9         25.40         20.16         1.16 o                         
   0  11   9          3.44          2.07         0.84 o                         
   1  11   9          1.38          0.91         0.42 o                         
   2  11   9         18.74         17.20         1.33 o                         
   3  11   9          0.02          0.17         0.90 o                         
   4  11   9         88.67         98.09         2.93 o                         
  -4  12   9         94.84        108.54         2.85 o                         
  -3  12   9          2.81          2.31         0.86 o                         
  -2  12   9          6.11          6.87         0.93 o                         
  -1  12   9          4.08         -0.81         0.81 o                         
   0  12   9        188.19        190.00         3.40 o                         
   1  12   9          2.38          0.96         1.60 o                         
   2  12   9         89.14         95.02         3.32 o                         
   3  12   9          0.17         -1.22         1.22 o                         
  -2  13   9        368.81        397.09         5.86 o                         
  -1  13   9         23.87         24.63         1.74 o                         
   0  13   9         31.06         32.47         3.17 o                         
   1  13   9         19.68         13.86         2.25 o                         
  -8   0  10          0.27         -1.85         2.52 o                         
  -6   0  10         46.30         40.12         2.01 o                         
  -4   0  10         10.49         12.96         0.74 o                         
  -2   0  10       1679.35       1641.91        17.25 o                         
   0   0  10          2.50          0.88         0.39 o                         
   2   0  10        504.04        514.67         4.59 o                         
   4   0  10        670.31        659.91         7.11 o                         
   6   0  10        275.91        288.23         9.59 o                         
  -8   1  10          6.74          9.70         3.28 o                         
  -7   1  10         75.68         71.43         1.88 o                         
  -6   1  10         10.60         10.39         1.07 o                         
  -5   1  10         76.55         86.96         1.69 o                         
  -4   1  10         98.91         89.61         1.39 o                         
  -3   1  10        519.08        547.96         4.61 o                         
  -2   1  10         88.37         81.01         1.03 o                         
  -1   1  10        577.94        619.04         4.31 o                         
   0   1  10         28.76         20.61         0.49 o                         
   1   1  10         86.78         64.42         0.76 o                         
   2   1  10        355.88        329.34         2.34 o                         
   3   1  10       1665.09       1677.09         9.67 o                         
   4   1  10        352.62        354.31         3.06 o                         
   5   1  10        208.77        219.73         4.02 o                         
   6   1  10        106.86        112.12        11.36 o                         
   7   1  10        304.67        299.91        11.44 o                         
  -8   2  10         11.53         12.20         2.38 o                         
  -7   2  10        205.89        196.09         3.41 o                         
  -6   2  10         49.01         51.65         1.37 o                         
  -5   2  10        176.22        182.95         2.83 o                         
  -4   2  10         14.74         12.65         0.62 o                         
  -3   2  10          4.92          4.33         0.43 o                         
  -2   2  10         77.84         67.31         0.92 o                         
  -1   2  10        496.65        434.79         3.76 o                         
   0   2  10        835.47        815.72         5.50 o                         
   1   2  10        509.92        432.37         2.81 o                         
   2   2  10         58.67         60.38         0.82 o                         
   3   2  10        150.81        143.30         1.34 o                         
   4   2  10        100.08        101.17         1.47 o                         
   5   2  10         40.66         36.62         1.96 o                         
   6   2  10          2.13         -0.85         1.36 o                         
   7   2  10         23.71         21.93         2.32 o                         
  -8   3  10          7.56          9.71         2.30 o                         
  -7   3  10         31.96         29.02         1.94 o                         
  -6   3  10         26.66         31.67         2.12 o                         
  -5   3  10         21.48         20.99         0.99 o                         
  -4   3  10        143.99        151.11         2.16 o                         
  -3   3  10        354.19        350.32         3.18 o                         
  -2   3  10         20.91         12.84         0.70 o                         
  -1   3  10         80.93         73.51         0.94 o                         
   0   3  10         34.45         43.25         0.68 o                         
   1   3  10          0.50          1.42         0.27 o                         
   2   3  10         56.35         62.69         0.87 o                         
   3   3  10         48.24         46.90         0.73 o                         
   4   3  10          0.05         -0.33         0.57 o                         
   5   3  10          4.25          2.45         1.60 o                         
   6   3  10         33.51         28.62         2.26 o                         
   7   3  10          9.58          9.89         2.61 o                         
  -8   4  10         19.00         19.86         3.70 o                         
  -7   4  10         43.05         42.15         1.83 o                         
  -6   4  10         92.33         86.28         2.40 o                         
  -5   4  10        181.67        185.39         3.09 o                         
  -4   4  10          8.23          8.85         0.48 o                         
  -3   4  10          2.94          2.55         0.40 o                         
  -2   4  10        132.78        134.67         1.36 o                         
  -1   4  10         93.25         93.97         1.08 o                         
   0   4  10        103.37        103.74         1.15 o                         
   1   4  10        198.22        207.96         1.80 o                         
   2   4  10        183.15        184.45         1.69 o                         
   3   4  10         10.16          9.79         0.52 o                         
   4   4  10          3.45          2.83         0.64 o                         
   5   4  10         22.71         19.95         1.62 o                         
   6   4  10          9.99          7.91         1.67 o                         
  -8   5  10          1.85          0.64         1.58 o                         
  -7   5  10         51.22         53.81         2.30 o                         
  -6   5  10          3.87          3.51         1.14 o                         
  -5   5  10        794.40        787.16         9.27 o                         
  -4   5  10          5.13          6.97         0.49 o                         
  -3   5  10        960.69        966.24         7.85 o                         
  -2   5  10         19.34         19.63         0.66 o                         
  -1   5  10       2711.27       2694.80        17.37 o                         
   0   5  10          1.40          2.39         0.33 o                         
   1   5  10         40.49         40.88         0.84 o                         
   2   5  10          0.84          0.26         0.35 o                         
   3   5  10        112.78        112.42         1.66 o                         
   4   5  10          4.21          1.89         0.70 o                         
   5   5  10        119.67        118.65         2.38 o                         
   6   5  10          0.18         -0.15         1.60 o                         
  -7   6  10         19.84         20.07         2.18 o                         
  -6   6  10         59.97         60.02         4.31 o                         
  -5   6  10         44.83         43.13         1.83 o                         
  -4   6  10         15.66         11.41         0.95 o                         
  -3   6  10        322.62        323.31         2.90 o                         
  -2   6  10         25.38         28.48         0.81 o                         
  -1   6  10       1478.46       1449.90        15.58 o                         
   0   6  10        281.37        268.04         2.09 o                         
   1   6  10       1204.40       1196.21         7.82 o                         
   2   6  10        109.20        105.77         1.19 o                         
   3   6  10        462.64        443.99         5.88 o                         
   4   6  10          9.99          9.88         1.10 o                         
   5   6  10         41.91         37.54         1.44 o                         
   6   6  10         46.67         39.54         3.87 o                         
  -7   7  10          2.86          2.24         1.24 o                         
  -6   7  10         50.42         54.67         3.19 o                         
  -5   7  10          9.51          5.07         1.30 o                         
  -4   7  10         57.25         58.16         1.35 o                         
  -3   7  10          7.30          7.45         0.58 o                         
  -2   7  10          1.16          1.40         0.51 o                         
  -1   7  10        678.62        704.94         5.51 o                         
   0   7  10        386.67        355.21         2.73 o                         
   1   7  10        390.97        398.06         3.56 o                         
   2   7  10        493.34        468.56         4.37 o                         
   3   7  10        870.36        897.34        10.55 o                         
   4   7  10        160.72        157.27         3.35 o                         
   5   7  10        153.26        163.98         3.20 o                         
   6   7  10         11.07          4.37         2.52 o                         
  -6   8  10          3.97          3.79         1.72 o                         
  -5   8  10          0.44          2.69         2.02 o                         
  -4   8  10         26.04         22.56         1.75 o                         
  -3   8  10          5.67          4.69         0.62 o                         
  -2   8  10        416.98        395.54         5.33 o                         
  -1   8  10         92.02         82.18         1.75 o                         
   0   8  10        377.15        354.74         3.84 o                         
   1   8  10        273.76        253.98         2.73 o                         
   2   8  10         68.90         64.87         1.88 o                         
   3   8  10        321.84        308.24         4.62 o                         
   4   8  10         16.20         16.36         1.33 o                         
   5   8  10        151.44        153.71         6.23 o                         
  -6   9  10         33.77         35.66         2.29 o                         
  -5   9  10          9.20          9.59         2.52 o                         
  -4   9  10        120.47        123.44         2.67 o                         
  -3   9  10         44.55         40.71         1.51 o                         
  -2   9  10        190.94        185.03         3.21 o                         
  -1   9  10        252.23        218.67         3.59 o                         
   0   9  10          1.25          0.37         0.64 o                         
   1   9  10         20.63         13.28         0.71 o                         
   2   9  10         46.73         52.79         1.77 o                         
   3   9  10          0.13          0.26         0.81 o                         
   4   9  10         37.71         42.07         1.94 o                         
   5   9  10        101.95        113.73         3.66 o                         
  -5  10  10         21.19         15.35         3.20 o                         
  -4  10  10         34.04         31.85         1.11 o                         
  -3  10  10         57.51         43.06         1.81 o                         
  -2  10  10         78.74         79.69         2.12 o                         
  -1  10  10          5.03          9.76         1.02 o                         
   0  10  10         11.35         14.27         1.25 o                         
   1  10  10         14.81         17.80         0.74 o                         
   2  10  10        102.31        112.09         2.56 o                         
   3  10  10         12.03         12.44         1.03 o                         
   4  10  10         18.47         14.71         1.48 o                         
  -5  11  10          0.02         -1.85         1.85 o                         
  -4  11  10         32.64         34.24         1.77 o                         
  -3  11  10         36.21         35.18         1.67 o                         
  -2  11  10         30.92         30.36         1.35 o                         
  -1  11  10         59.65         55.54         1.74 o                         
   0  11  10         51.13         53.83         1.84 o                         
   1  11  10         13.50         13.62         0.55 o                         
   2  11  10          0.02          0.39         0.95 o                         
   3  11  10        172.63        187.35         3.20 o                         
  -3  12  10         79.88         76.96         2.56 o                         
  -2  12  10          4.62          3.97         0.93 o                         
  -1  12  10        136.21        141.13         2.76 o                         
   0  12  10         82.07         89.58         2.81 o                         
   1  12  10        111.25        119.78         4.76 o                         
   2  12  10         15.89         18.49         2.37 o                         
  -1  13  10          8.30         11.09         1.73 o                         
   0  13  10          0.22          1.36         1.94 o                         
  -7   0  11         13.97         10.04         2.52 o                         
  -5   0  11        322.45        299.50         7.10 o                         
  -3   0  11       2290.42       2233.29        25.85 o                         
  -1   0  11         19.77         10.94         0.52 o                         
   1   0  11        238.96        233.05         2.75 o                         
   3   0  11       1194.57       1165.88         9.52 o                         
   5   0  11         10.92         12.77         1.94 o                         
   7   0  11         62.07         48.63         4.37 o                         
  -8   1  11         17.66         19.86         3.28 o                         
  -7   1  11         46.69         49.47         1.97 o                         
  -6   1  11          5.79          5.62         0.65 o                         
  -5   1  11        144.54        139.13         1.84 o                         
  -4   1  11         57.65         53.59         0.95 o                         
  -3   1  11        317.13        343.50         3.17 o                         
  -2   1  11         11.78         13.60         0.50 o                         
  -1   1  11        563.46        619.69         4.36 o                         
   0   1  11        262.05        322.22         2.44 o                         
   1   1  11        686.41        718.73         5.39 o                         
   2   1  11        269.06        242.71         1.88 o                         
   3   1  11        245.17        243.13         2.03 o                         
   4   1  11        191.14        178.58         2.39 o                         
   5   1  11        337.98        327.83         6.08 o                         
   6   1  11        240.16        233.25         7.99 o                         
  -8   2  11          0.87          0.28         1.84 o                         
  -7   2  11         96.42         91.17         2.21 o                         
  -6   2  11         84.18         75.77         1.71 o                         
  -5   2  11        252.99        261.45         3.24 o                         
  -4   2  11         20.54         21.96         0.81 o                         
  -3   2  11         44.81         41.82         1.08 o                         
  -2   2  11        283.53        312.13         2.90 o                         
  -1   2  11          0.97          1.85         0.24 o                         
   0   2  11       1187.53       1234.45         7.43 o                         
   1   2  11        595.23        626.92         4.36 o                         
   2   2  11        293.42        308.41         2.37 o                         
   3   2  11        534.78        558.53         3.74 o                         
   4   2  11        527.80        527.95         5.06 o                         
   5   2  11        301.83        302.63        10.53 o                         
   6   2  11         16.06         12.37         1.90 o                         
  -8   3  11          5.99          9.51         2.26 o                         
  -7   3  11         73.63         72.39         2.13 o                         
  -6   3  11          7.07          9.56         1.08 o                         
  -5   3  11        637.99        621.60        12.06 o                         
  -4   3  11         28.16         25.73         1.19 o                         
  -3   3  11        116.00        113.96         1.57 o                         
  -2   3  11         71.53         84.70         1.17 o                         
  -1   3  11        995.11        959.16         6.53 o                         
   0   3  11         51.13         65.18         0.84 o                         
   1   3  11        104.32         99.16         1.20 o                         
   2   3  11         13.44         11.41         0.51 o                         
   3   3  11       1119.30       1108.85         7.59 o                         
   4   3  11          0.06         -0.53         0.70 o                         
   5   3  11        125.86        127.56         3.54 o                         
   6   3  11          0.59         -1.02         1.36 o                         
  -8   4  11         10.59          8.08         3.20 o                         
  -7   4  11        190.46        185.94         3.72 o                         
  -6   4  11        130.45        129.86         2.97 o                         
  -5   4  11        603.58        585.51         8.04 o                         
  -4   4  11        169.18        173.60         2.25 o                         
  -3   4  11       1068.50       1080.04         8.75 o                         
  -2   4  11        758.23        718.46         5.80 o                         
  -1   4  11          1.99          1.03         0.41 o                         
   0   4  11         24.50         23.62         0.67 o                         
   1   4  11        312.27        301.27         2.43 o                         
   2   4  11         22.65         19.83         0.72 o                         
   3   4  11        798.86        777.53         6.39 o                         
   4   4  11        397.58        402.07         4.52 o                         
   5   4  11         79.62         78.34         4.97 o                         
   6   4  11         15.88         16.14         2.02 o                         
  -7   5  11         23.10         21.53         1.69 o                         
  -6   5  11         91.81         95.70         2.92 o                         
  -5   5  11        351.00        343.29         8.43 o                         
  -4   5  11          1.54          1.81         0.59 o                         
  -3   5  11       1576.69       1577.75        13.41 o                         
  -2   5  11        197.81        200.34         2.23 o                         
  -1   5  11       3071.07       3048.55        23.30 o                         
   0   5  11       1604.84       1570.09        10.46 o                         
   1   5  11       1136.51       1114.81         7.40 o                         
   2   5  11        213.65        218.97         1.96 o                         
   3   5  11        126.92        131.86         2.62 o                         
   4   5  11         12.32         12.72         1.07 o                         
   5   5  11         45.11         39.36         1.21 o                         
   6   5  11         42.91         47.47         2.97 o                         
  -7   6  11          5.47          4.03         1.58 o                         
  -6   6  11         71.20         69.37         2.68 o                         
  -5   6  11          0.02         -0.28         1.06 o                         
  -4   6  11        412.91        419.23         6.35 o                         
  -3   6  11        260.41        258.04         2.78 o                         
  -2   6  11        848.38        841.90         8.31 o                         
  -1   6  11        248.60        243.94         2.38 o                         
   0   6  11          0.37         -0.33         0.34 o                         
   1   6  11        900.35        903.77         6.99 o                         
   2   6  11        243.21        241.06         2.78 o                         
   3   6  11        193.37        188.09         3.33 o                         
   4   6  11        274.91        278.39         4.75 o                         
   5   6  11         56.89         58.03         1.82 o                         
   6   6  11         24.19         30.79         3.70 o                         
  -7   7  11          0.02          2.36         2.36 o                         
  -6   7  11         35.46         32.96         2.63 o                         
  -5   7  11         46.76         42.94         2.26 o                         
  -4   7  11         63.42         60.91         1.81 o                         
  -3   7  11         19.40         19.95         0.85 o                         
  -2   7  11        141.94        135.36         2.21 o                         
  -1   7  11         16.56         14.35         0.75 o                         
   0   7  11        103.09         99.52         1.27 o                         
   1   7  11        136.12        137.86         1.84 o                         
   2   7  11         67.61         67.61         1.28 o                         
   3   7  11          0.77         -0.10         0.86 o                         
   4   7  11         24.35         19.72         1.43 o                         
   5   7  11         42.65         40.02         5.38 o                         
  -6   8  11         33.92         34.40         3.28 o                         
  -5   8  11          4.32          3.03         2.19 o                         
  -4   8  11          1.71          0.09         0.92 o                         
  -3   8  11          1.95          1.76         0.71 o                         
  -2   8  11        201.52        193.77         3.24 o                         
  -1   8  11          0.40         -0.58         0.60 o                         
   0   8  11          3.05          4.14         0.80 o                         
   1   8  11         24.81         24.58         0.85 o                         
   2   8  11         70.43         59.42         1.56 o                         
   3   8  11         12.75         12.45         1.36 o                         
   4   8  11         13.71         14.79         1.55 o                         
   5   8  11          0.03         -1.62         1.62 o                         
  -6   9  11         53.32         54.86         3.44 o                         
  -5   9  11         13.60         18.00         3.20 o                         
  -4   9  11         57.83         53.56         2.13 o                         
  -3   9  11          5.01          3.09         0.92 o                         
  -2   9  11          0.04         -0.10         0.77 o                         
  -1   9  11          8.89         10.19         0.99 o                         
   0   9  11         38.26         42.48         1.56 o                         
   1   9  11        124.91        122.63         1.90 o                         
   2   9  11          2.66          1.02         0.86 o                         
   3   9  11          0.24          0.22         0.95 o                         
   4   9  11          2.84          0.45         1.06 o                         
  -5  10  11         53.13         60.34         3.44 o                         
  -4  10  11         96.96        103.98         1.86 o                         
  -3  10  11        292.83        286.31         5.80 o                         
  -2  10  11         41.05         47.62         1.77 o                         
  -1  10  11        156.81        148.02         2.97 o                         
   0  10  11          0.85         -0.38         0.78 o                         
   1  10  11         42.99         39.50         1.04 o                         
   2  10  11        152.05        145.96         3.25 o                         
   3  10  11         70.30         73.75         2.01 o                         
   4  10  11          6.31          7.09         1.52 o                         
  -4  11  11          3.47          1.78         0.78 o                         
  -3  11  11         37.16         32.90         2.14 o                         
  -2  11  11        309.17        298.85         4.65 o                         
  -1  11  11          3.79          3.44         0.98 o                         
   0  11  11        225.19        228.59         3.89 o                         
   1  11  11         79.48         70.96         2.43 o                         
   2  11  11        101.63        102.65         3.45 o                         
   3  11  11         33.53         30.40         1.85 o                         
  -3  12  11          2.65          3.05         1.21 o                         
  -2  12  11         13.47         13.12         1.15 o                         
  -1  12  11         90.10         97.19         3.19 o                         
   0  12  11          0.96          1.89         1.17 o                         
   1  12  11          9.40         11.16         2.25 o                         
  -8   0  12          1.86          3.70         2.86 o                         
  -6   0  12        294.42        296.00         7.66 o                         
  -4   0  12        309.72        295.54         4.31 o                         
  -2   0  12        228.94        192.27         2.83 o                         
   0   0  12        407.41        409.48         4.26 o                         
   2   0  12        114.35        115.98         1.84 o                         
   4   0  12          7.84          5.68         0.56 o                         
   6   0  12        115.02        116.10         6.06 o                         
  -8   1  12          4.38          6.40         3.03 o                         
  -7   1  12         16.76         16.41         1.61 o                         
  -6   1  12         43.15         43.25         1.34 o                         
  -5   1  12          7.70          9.77         0.67 o                         
  -4   1  12        167.59        173.28         2.08 o                         
  -3   1  12         47.31         54.60         1.04 o                         
  -2   1  12        108.85         99.14         1.39 o                         
  -1   1  12        289.77        270.45         2.11 o                         
   0   1  12        295.15        282.19         2.24 o                         
   1   1  12        156.50        161.03         1.54 o                         
   2   1  12        287.83        280.16         2.21 o                         
   3   1  12        149.28        153.75         1.85 o                         
   4   1  12        278.30        272.52         3.51 o                         
   5   1  12         22.45         20.69         1.76 o                         
   6   1  12        199.13        202.60         5.71 o                         
  -8   2  12          0.00         -0.73         1.84 o                         
  -7   2  12        118.44        110.86         3.38 o                         
  -6   2  12         14.57         15.76         0.95 o                         
  -5   2  12         66.98         62.72         1.73 o                         
  -4   2  12         81.66         76.20         1.28 o                         
  -3   2  12          9.57          8.43         0.56 o                         
  -2   2  12         24.76         29.60         0.69 o                         
  -1   2  12        784.36        799.10         5.79 o                         
   0   2  12        337.58        356.26         2.52 o                         
   1   2  12        190.17        173.79         1.51 o                         
   2   2  12       1126.44       1106.70         7.06 o                         
   3   2  12        136.15        132.12         1.69 o                         
   4   2  12        479.44        491.49         5.94 o                         
   5   2  12        358.17        372.25         6.85 o                         
   6   2  12        137.62        140.26         5.38 o                         
  -7   3  12        459.25        477.00         8.66 o                         
  -6   3  12          4.73          2.63         0.94 o                         
  -5   3  12        200.02        193.50         3.63 o                         
  -4   3  12         19.73         17.96         0.86 o                         
  -3   3  12         56.02         54.66         1.26 o                         
  -2   3  12       1124.13       1109.74         9.08 o                         
  -1   3  12       1655.32       1615.77        10.32 o                         
   0   3  12        576.17        539.19         3.68 o                         
   1   3  12       2512.91       2442.08        16.05 o                         
   2   3  12       1717.73       1644.20        11.58 o                         
   3   3  12        895.15        899.97         7.28 o                         
   4   3  12        110.00        110.19         2.08 o                         
   5   3  12         67.10         63.73         2.63 o                         
   6   3  12          4.16          2.69         1.67 o                         
  -7   4  12        648.73        635.74         8.93 o                         
  -6   4  12         10.70         10.90         1.27 o                         
  -5   4  12       1423.91       1434.54        17.58 o                         
  -4   4  12         89.87         98.42         1.80 o                         
  -3   4  12       3407.22       3356.02        29.40 o                         
  -2   4  12        294.75        293.88         2.94 o                         
  -1   4  12        576.34        574.42         4.37 o                         
   0   4  12       1014.83       1016.56         7.02 o                         
   1   4  12         56.99         57.58         0.97 o                         
   2   4  12        214.53        223.35         2.40 o                         
   3   4  12        455.94        447.15         4.73 o                         
   4   4  12         11.37          9.96         1.01 o                         
   5   4  12        191.86        198.03         6.26 o                         
   6   4  12          1.95          2.32         1.60 o                         
  -7   5  12          0.55          1.68         1.30 o                         
  -6   5  12         64.74         66.35         2.35 o                         
  -5   5  12          0.73          2.40         1.10 o                         
  -4   5  12        212.70        217.70         3.36 o                         
  -3   5  12        510.86        518.23         5.40 o                         
  -2   5  12        696.37        691.02         6.01 o                         
  -1   5  12        283.14        277.46         2.95 o                         
   0   5  12        143.13        135.26         1.52 o                         
   1   5  12        178.86        173.43         1.77 o                         
   2   5  12          1.04          0.36         0.52 o                         
   3   5  12         61.16         57.93         1.84 o                         
   4   5  12         84.12         84.23         3.39 o                         
   5   5  12         49.20         51.82         1.52 o                         
   6   5  12         41.93         41.24         2.91 o                         
  -7   6  12          0.21          1.17         1.28 o                         
  -6   6  12          6.53          6.05         1.36 o                         
  -5   6  12          0.37          0.97         1.18 o                         
  -4   6  12        126.86        128.53         3.01 o                         
  -3   6  12          2.08          1.56         0.48 o                         
  -2   6  12          0.30         -0.48         0.55 o                         
  -1   6  12        450.85        443.41         4.14 o                         
   0   6  12         13.78         11.34         0.53 o                         
   1   6  12        394.55        402.19         3.72 o                         
   2   6  12        306.11        292.54         3.28 o                         
   3   6  12        200.00        209.50         3.59 o                         
   4   6  12         30.31         29.53         1.92 o                         
   5   6  12          0.97          2.93         1.70 o                         
  -6   7  12         64.65         72.51         3.71 o                         
  -5   7  12          2.41          2.39         1.26 o                         
  -4   7  12         72.20         77.57         2.10 o                         
  -3   7  12         19.30         15.11         0.88 o                         
  -2   7  12        314.89        307.10         4.38 o                         
  -1   7  12         71.80         75.52         1.68 o                         
   0   7  12        249.84        234.39         6.19 o                         
   1   7  12         27.28         22.56         0.83 o                         
   2   7  12        414.30        409.90         4.25 o                         
   3   7  12         23.29         18.15         1.25 o                         
   4   7  12          1.77          2.52         1.03 o                         
   5   7  12         52.84         53.82         3.55 o                         
  -6   8  12          6.48          8.18         1.98 o                         
  -5   8  12          0.14         -1.85         1.85 o                         
  -4   8  12        203.57        225.83         4.55 o                         
  -3   8  12         92.67         88.05         1.92 o                         
  -2   8  12        257.76        254.81         4.31 o                         
  -1   8  12         20.86         19.43         1.28 o                         
   0   8  12         12.30         10.82         0.95 o                         
   1   8  12         60.19         57.36         1.37 o                         
   2   8  12         84.39         85.17         1.41 o                         
   3   8  12         16.95         15.31         1.34 o                         
   4   8  12        214.22        232.19         4.48 o                         
  -5   9  12          4.68          7.07         2.52 o                         
  -4   9  12         22.06         19.41         1.52 o                         
  -3   9  12         32.97         31.57         1.58 o                         
  -2   9  12         35.24         34.30         1.49 o                         
  -1   9  12          5.86          3.82         0.97 o                         
   0   9  12        496.40        499.50         6.91 o                         
   1   9  12          0.18          0.61         0.61 o                         
   2   9  12         42.02         41.60         1.91 o                         
   3   9  12          1.24          1.89         1.03 o                         
   4   9  12          3.13          8.86         3.20 o                         
  -4  10  12        160.78        170.32         6.65 o                         
  -3  10  12         57.95         66.43         2.21 o                         
  -2  10  12        196.03        192.72         3.47 o                         
  -1  10  12          6.91          7.78         1.03 o                         
   0  10  12          2.90          4.13         0.95 o                         
   1  10  12         68.52         71.85         1.63 o                         
   2  10  12        107.75        118.09         3.33 o                         
   3  10  12         22.46         23.15         1.70 o                         
  -4  11  12          0.44         -1.11         1.35 o                         
  -3  11  12        119.17        130.65         3.84 o                         
  -2  11  12         19.66         24.53         1.46 o                         
  -1  11  12        477.47        531.95         7.21 o                         
   0  11  12         62.61         68.61         2.44 o                         
   1  11  12        165.85        191.70         3.78 o                         
   2  11  12         33.85         43.94         2.58 o                         
  -2  12  12          1.08         -1.34         1.34 o                         
  -1  12  12          0.07         -0.70         1.01 o                         
   0  12  12         11.14         16.47         1.88 o                         
  -7   0  13          2.84         -0.34         2.69 o                         
  -5   0  13         25.70         22.52         1.62 o                         
  -3   0  13        797.43        761.35         9.66 o                         
  -1   0  13          9.00         13.04         0.64 o                         
   1   0  13          0.54          0.03         0.46 o                         
   3   0  13        437.45        444.07         5.70 o                         
   5   0  13         53.77         58.56         4.37 o                         
  -7   1  13          0.05         -2.10         2.10 o                         
  -6   1  13        170.60        166.46         2.73 o                         
  -5   1  13         33.64         32.74         1.29 o                         
  -4   1  13         68.54         67.14         1.26 o                         
  -3   1  13         12.26         11.91         0.77 o                         
  -2   1  13        743.32        704.71         6.05 o                         
  -1   1  13         93.44         97.32         1.07 o                         
   0   1  13         42.10         39.53         0.76 o                         
   1   1  13         57.02         52.80         0.88 o                         
   2   1  13          4.73          3.22         0.40 o                         
   3   1  13          0.15         -0.45         0.46 o                         
   4   1  13         25.29         26.06         1.10 o                         
   5   1  13         16.68         18.05         2.52 o                         
   6   1  13          0.98          2.37         1.94 o                         
  -7   2  13         78.56         81.32         4.63 o                         
  -6   2  13         46.28         52.95         1.59 o                         
  -5   2  13         14.74         11.73         0.86 o                         
  -4   2  13         28.25         23.25         0.90 o                         
  -3   2  13          0.28          1.22         0.63 o                         
  -2   2  13        512.64        503.46         4.34 o                         
  -1   2  13         56.93         50.32         0.86 o                         
   0   2  13        969.87        944.67         7.22 o                         
   1   2  13         13.12         12.36         0.48 o                         
   2   2  13        254.68        252.01         2.63 o                         
   3   2  13         27.90         23.35         1.05 o                         
   4   2  13         17.61         19.05         1.02 o                         
   5   2  13         18.81         17.27         3.37 o                         
   6   2  13          0.56         -1.09         1.55 o                         
  -7   3  13        166.15        173.76         5.26 o                         
  -6   3  13         54.55         53.18         1.71 o                         
  -5   3  13         43.37         46.31         1.13 o                         
  -4   3  13        491.42        474.96         5.36 o                         
  -3   3  13          9.95          8.12         1.16 o                         
  -2   3  13       1253.44       1224.49        10.34 o                         
  -1   3  13          7.70         13.20         0.80 o                         
   0   3  13        551.54        511.76         3.73 o                         
   1   3  13         87.35         96.60         1.22 o                         
   2   3  13        122.21        112.61         1.91 o                         
   3   3  13         65.44         70.30         1.36 o                         
   4   3  13          6.90          5.75         0.93 o                         
   5   3  13          8.54          9.24         1.52 o                         
   6   3  13          0.09          0.00         1.55 o                         
  -7   4  13         47.24         54.80         2.59 o                         
  -6   4  13        251.80        255.12         6.03 o                         
  -5   4  13         85.92         88.15         2.50 o                         
  -4   4  13        625.52        611.68         7.37 o                         
  -3   4  13        382.50        384.23         5.05 o                         
  -2   4  13        379.84        366.25         3.52 o                         
  -1   4  13        279.43        274.10         2.57 o                         
   0   4  13          5.03          6.06         0.42 o                         
   1   4  13        475.25        442.13         3.85 o                         
   2   4  13         64.93         56.13         1.27 o                         
   3   4  13          0.96          1.33         0.50 o                         
   4   4  13        126.34        132.65         2.73 o                         
   5   4  13          0.09         -0.46         1.24 o                         
  -7   5  13        169.33        167.90         5.21 o                         
  -6   5  13        274.19        283.73         5.02 o                         
  -5   5  13        609.10        605.40         8.54 o                         
  -4   5  13         35.19         33.40         1.43 o                         
  -3   5  13        679.01        690.00         9.08 o                         
  -2   5  13        264.63        261.44         3.38 o                         
  -1   5  13        221.14        216.58         2.58 o                         
   0   5  13         96.80         87.08         1.18 o                         
   1   5  13         32.69         30.31         1.03 o                         
   2   5  13         67.35         58.30         1.31 o                         
   3   5  13          6.06          4.94         0.92 o                         
   4   5  13         40.55         39.37         2.12 o                         
   5   5  13          0.11         -0.83         0.88 o                         
  -6   6  13         45.44         45.29         2.40 o                         
  -5   6  13          1.78          3.00         1.24 o                         
  -4   6  13          0.08         -0.61         0.89 o                         
  -3   6  13        228.94        220.56         3.49 o                         
  -2   6  13         20.33         19.13         0.94 o                         
  -1   6  13          1.97          1.60         0.70 o                         
   0   6  13          1.76          1.51         0.43 o                         
   1   6  13        107.28        102.93         1.62 o                         
   2   6  13        113.54        110.74         1.89 o                         
   3   6  13         24.19         19.69         1.30 o                         
   4   6  13         21.58         16.82         1.62 o                         
   5   6  13          6.47          7.63         2.06 o                         
  -6   7  13         11.45          7.97         2.78 o                         
  -5   7  13         89.82         96.36         7.40 o                         
  -4   7  13          3.87          3.95         1.06 o                         
  -3   7  13        240.11        251.27         3.86 o                         
  -2   7  13        172.41        169.33         3.30 o                         
  -1   7  13         51.53         55.68         1.92 o                         
   0   7  13         58.52         59.36         1.76 o                         
   1   7  13          4.93          2.77         0.60 o                         
   2   7  13        129.23        127.11         2.01 o                         
   3   7  13         95.09         92.01         2.39 o                         
   4   7  13          1.16         -0.35         1.01 o                         
  -6   8  13          0.41          0.00         2.86 o                         
  -5   8  13         24.89         30.26         2.75 o                         
  -4   8  13          1.04          1.73         1.03 o                         
  -3   8  13          3.08          1.99         0.59 o                         
  -2   8  13          2.14          1.69         0.89 o                         
  -1   8  13        180.45        177.39         3.52 o                         
   0   8  13         17.76         12.94         1.04 o                         
   1   8  13        134.38        131.49         2.32 o                         
   2   8  13          0.71          0.92         0.54 o                         
   3   8  13         13.51         16.48         1.43 o                         
   4   8  13          0.28          0.13         1.34 o                         
  -5   9  13         12.84          8.08         2.69 o                         
  -4   9  13          0.89          2.58         1.43 o                         
  -3   9  13         78.69         78.55         2.25 o                         
  -2   9  13          5.52          3.81         0.92 o                         
  -1   9  13         92.56         86.60         2.44 o                         
   0   9  13         43.97         43.12         1.85 o                         
   1   9  13          5.32          4.65         0.64 o                         
   2   9  13         10.26         10.86         1.26 o                         
   3   9  13         32.18         30.88         1.74 o                         
  -4  10  13          7.19          7.24         1.55 o                         
  -3  10  13        228.94        263.00         5.99 o                         
  -2  10  13         12.36         11.29         1.13 o                         
  -1  10  13          0.33         -0.62         0.89 o                         
   0  10  13          0.49          0.49         0.94 o                         
   1  10  13         11.68          8.31         0.79 o                         
   2  10  13        129.03        134.40         6.31 o                         
  -3  11  13         16.25         21.49         3.00 o                         
  -2  11  13        154.85        172.69         3.90 o                         
  -1  11  13        117.77        136.40         3.03 o                         
   0  11  13         83.79         93.82         3.59 o                         
   1  11  13         54.89         64.56         3.24 o                         
  -6   0  14          0.02         -0.28         1.40 o                         
  -4   0  14         64.30         55.26         2.03 o                         
  -2   0  14        305.58        277.77         4.37 o                         
   0   0  14        371.16        335.34         3.75 o                         
   2   0  14        387.40        366.93         5.73 o                         
   4   0  14          0.32         -0.64         0.64 o                         
  -7   1  14         37.72         32.04         3.03 o                         
  -6   1  14          0.12          0.91         0.75 o                         
  -5   1  14         33.09         32.05         1.65 o                         
  -4   1  14         96.51        104.13         1.93 o                         
  -3   1  14        194.01        182.89         2.70 o                         
  -2   1  14          2.77          1.45         0.56 o                         
  -1   1  14         36.94         39.25         0.70 o                         
   0   1  14          4.79          3.99         0.42 o                         
   1   1  14         26.58         36.31         0.89 o                         
   2   1  14        374.80        352.02         3.83 o                         
   3   1  14         31.30         34.70         1.05 o                         
   4   1  14        252.75        259.90         3.56 o                         
   5   1  14         17.48         17.01         2.02 o                         
  -7   2  14          2.55          3.53         2.94 o                         
  -6   2  14         29.28         30.87         1.37 o                         
  -5   2  14          7.24          6.51         0.92 o                         
  -4   2  14          1.11          0.07         0.66 o                         
  -3   2  14       1113.34       1076.00        10.80 o                         
  -2   2  14          1.29         -0.18         0.50 o                         
  -1   2  14        483.80        441.35         3.73 o                         
   0   2  14         14.03         19.38         0.63 o                         
   1   2  14        294.22        249.96         2.54 o                         
   2   2  14          3.33          1.16         0.61 o                         
   3   2  14          1.34          1.41         0.58 o                         
   4   2  14         47.21         42.47         1.62 o                         
   5   2  14          3.91          4.88         1.67 o                         
  -7   3  14        163.33        167.03         4.27 o                         
  -6   3  14         37.10         37.40         1.57 o                         
  -5   3  14        333.36        335.59         4.10 o                         
  -4   3  14          3.51          3.05         0.76 o                         
  -3   3  14        222.49        217.14         3.07 o                         
  -2   3  14        163.03        153.33         1.85 o                         
  -1   3  14         61.78         52.33         1.09 o                         
   0   3  14         13.83         16.49         0.54 o                         
   1   3  14        294.80        266.31         2.75 o                         
   2   3  14         62.81         50.93         1.39 o                         
   3   3  14        279.29        268.97         3.13 o                         
   4   3  14         33.55         30.03         1.48 o                         
   5   3  14         37.46         42.48         3.20 o                         
  -7   4  14         32.65         39.18         2.35 o                         
  -6   4  14         27.95         29.18         1.74 o                         
  -5   4  14         38.45         30.76         1.73 o                         
  -4   4  14        414.33        420.06         5.53 o                         
  -3   4  14         70.29         70.00         2.11 o                         
  -2   4  14        235.13        244.71         2.96 o                         
  -1   4  14        814.75        801.99         7.94 o                         
   0   4  14        238.57        227.56         2.83 o                         
   1   4  14        109.09        116.17         1.82 o                         
   2   4  14          0.68          0.25         0.63 o                         
   3   4  14          5.48          6.86         0.64 o                         
   4   4  14          1.09         -1.11         1.13 o                         
   5   4  14         69.33         71.67        12.54 o                         
  -6   5  14         83.01         82.16         2.70 o                         
  -5   5  14        445.34        454.90         6.93 o                         
  -4   5  14        120.28        118.00         2.47 o                         
  -3   5  14        262.66        267.02         5.90 o                         
  -2   5  14          0.02          0.47         0.60 o                         
  -1   5  14        291.84        279.58         3.93 o                         
   0   5  14          0.66          0.40         0.39 o                         
   1   5  14         65.71         58.74         1.33 o                         
   2   5  14         30.91         29.36         1.36 o                         
   3   5  14        139.46        143.97         4.00 o                         
   4   5  14          8.51          7.84         1.53 o                         
   5   5  14         26.31         35.84         4.04 o                         
  -6   6  14         37.95         31.49         2.70 o                         
  -5   6  14         67.63         65.19         2.77 o                         
  -4   6  14        278.45        275.15         5.07 o                         
  -3   6  14         10.30          8.79         1.46 o                         
  -2   6  14        100.02        100.46         1.87 o                         
  -1   6  14        198.32        206.27         4.17 o                         
   0   6  14        129.26        118.99         1.98 o                         
   1   6  14        459.22        480.53         4.88 o                         
   2   6  14          0.70          0.68         0.61 o                         
   3   6  14        112.96        122.30         2.87 o                         
   4   6  14         45.86         42.93         3.07 o                         
  -6   7  14        224.37        235.53         6.75 o                         
  -5   7  14         48.56         40.86         3.02 o                         
  -4   7  14         98.17        103.87         5.89 o                         
  -3   7  14         12.71         12.26         0.83 o                         
  -2   7  14         63.87         63.59         2.04 o                         
  -1   7  14         18.49         15.61         1.24 o                         
   0   7  14         78.53         73.44         1.97 o                         
   1   7  14          0.23         -0.19         0.59 o                         
   2   7  14        103.99        109.90         1.93 o                         
   3   7  14         26.30         27.29         2.04 o                         
   4   7  14         38.20         40.97         3.07 o                         
  -5   8  14          1.33          0.59         4.46 o                         
  -4   8  14         54.51         55.60         2.61 o                         
  -3   8  14          1.55          1.67         0.71 o                         
  -2   8  14        216.72        223.00         4.07 o                         
  -1   8  14         69.58         69.06         2.21 o                         
   0   8  14        189.19        188.43         3.79 o                         
   1   8  14          0.01         -0.24         0.60 o                         
   2   8  14          0.03          0.20         0.57 o                         
   3   8  14          0.68          0.29         1.05 o                         
  -4   9  14        119.66        133.78         6.14 o                         
  -3   9  14         24.46         28.73         2.03 o                         
  -2   9  14          2.62          1.16         0.99 o                         
  -1   9  14          9.64          8.01         1.14 o                         
   0   9  14         23.45         20.81         1.47 o                         
   1   9  14         87.73         88.44         1.70 o                         
   2   9  14        174.68        185.76         5.73 o                         
   3   9  14         44.23         45.77         2.56 o                         
  -3  10  14        137.94        169.37         5.05 o                         
  -2  10  14         72.75         71.58         2.20 o                         
  -1  10  14        165.77        184.78         3.55 o                         
   0  10  14         40.75         46.84         2.44 o                         
   1  10  14        292.33        318.15         8.45 o                         
   2  10  14         22.62         17.67         3.70 o                         
  -2  11  14         28.13         27.53         1.83 o                         
  -1  11  14          0.03          0.39         1.61 o                         
   0  11  14         18.71         17.80         2.54 o                         
  -7   0  15        126.58        158.50         8.24 o                         
  -5   0  15         52.72         48.28         2.58 o                         
  -3   0  15         61.49         51.02         2.09 o                         
  -1   0  15          4.85          7.80         0.60 o                         
   1   0  15          1.63         -0.48         0.63 o                         
   3   0  15          0.08         -0.31         0.83 o                         
   5   0  15          9.55         14.47         2.86 o                         
  -7   1  15          0.01         -0.22         1.77 o                         
  -6   1  15        135.57        132.63         2.70 o                         
  -5   1  15        118.78        124.16         2.96 o                         
  -4   1  15        238.28        218.48         3.10 o                         
  -3   1  15          8.19          6.35         0.86 o                         
  -2   1  15        260.63        211.45         3.02 o                         
  -1   1  15         19.86         16.23         0.53 o                         
   0   1  15          8.32         14.09         0.58 o                         
   1   1  15         27.60         23.00         0.88 o                         
   2   1  15         48.34         51.35         1.35 o                         
   3   1  15         27.45         29.09         1.16 o                         
   4   1  15         52.86         51.69         1.19 o                         
   5   1  15          0.03         -1.76         1.85 o                         
  -7   2  15          2.92          3.79         2.02 o                         
  -6   2  15         48.73         53.84         2.01 o                         
  -5   2  15          0.84         -0.02         0.67 o                         
  -4   2  15        359.91        351.68         4.38 o                         
  -3   2  15        186.79        173.57         2.72 o                         
  -2   2  15        476.15        441.49         4.77 o                         
  -1   2  15        218.74        194.21         2.77 o                         
   0   2  15        831.21        728.00         5.80 o                         
   1   2  15        189.71        173.60         2.53 o                         
   2   2  15         43.35         33.69         1.21 o                         
   3   2  15          0.30         -0.63         0.63 o                         
   4   2  15         65.79         72.93         2.11 o                         
   5   2  15          0.94          0.81         1.60 o                         
  -7   3  15         18.04         14.53         1.57 o                         
  -6   3  15         74.22         75.97         2.41 o                         
  -5   3  15          0.68          0.85         0.69 o                         
  -4   3  15        161.90        161.34         2.90 o                         
  -3   3  15        209.00        197.62         2.95 o                         
  -2   3  15          0.00          0.22         0.42 o                         
  -1   3  15         38.70         34.27         1.25 o                         
   0   3  15        237.80        216.79         2.30 o                         
   1   3  15         81.42         86.33         1.74 o                         
   2   3  15        541.74        509.55         5.59 o                         
   3   3  15         98.84         98.26         1.82 o                         
   4   3  15         99.87        102.88         2.74 o                         
   5   3  15         51.06         47.53         3.79 o                         
  -6   4  15         24.03         23.74         1.67 o                         
  -5   4  15          2.67          3.90         0.69 o                         
  -4   4  15         39.06         41.74         1.41 o                         
  -3   4  15         20.13         16.79         1.06 o                         
  -2   4  15        573.97        581.26         5.84 o                         
  -1   4  15         48.61         42.41         1.24 o                         
   0   4  15        151.83        170.82         2.20 o                         
   1   4  15          1.57          0.40         0.63 o                         
   2   4  15          0.49         -0.49         0.66 o                         
   3   4  15         20.45         20.17         0.96 o                         
   4   4  15         41.25         42.69         3.09 o                         
  -6   5  15        131.98        136.42         3.33 o                         
  -5   5  15          2.71          2.93         1.10 o                         
  -4   5  15        190.77        203.32         3.95 o                         
  -3   5  15          0.16         -0.42         0.87 o                         
  -2   5  15          0.28         -0.12         0.69 o                         
  -1   5  15          4.34          5.22         0.83 o                         
   0   5  15         70.63         74.35         1.29 o                         
   1   5  15          0.96          0.42         0.62 o                         
   2   5  15        189.32        194.69         3.05 o                         
   3   5  15          0.43          0.63         0.54 o                         
   4   5  15         87.88         98.83         4.43 o                         
  -6   6  15         34.37         34.16         2.83 o                         
  -5   6  15         19.49         16.58         2.69 o                         
  -4   6  15         11.58          9.88         1.34 o                         
  -3   6  15         45.36         47.98         2.71 o                         
  -2   6  15         53.31         57.99         1.78 o                         
  -1   6  15         49.84         41.60         1.77 o                         
   0   6  15         54.91         58.92         1.79 o                         
   1   6  15         66.74         65.13         1.78 o                         
   2   6  15         73.01         74.44         1.85 o                         
   3   6  15          8.69          7.41         1.17 o                         
   4   6  15         33.68         32.01         2.90 o                         
  -5   7  15         10.47          9.97         2.02 o                         
  -4   7  15          2.64          2.40         1.25 o                         
  -3   7  15        238.49        233.40         4.23 o                         
  -2   7  15         43.55         41.20         2.62 o                         
  -1   7  15          0.04         -1.03         1.03 o                         
   0   7  15          2.89          1.70         1.15 o                         
   1   7  15         57.20         64.02         2.04 o                         
   2   7  15         39.21         40.93         1.57 o                         
   3   7  15         93.52        104.47         3.38 o                         
  -5   8  15         16.10         19.01         3.87 o                         
  -4   8  15          4.09          3.03         1.35 o                         
  -3   8  15          9.79          9.58         0.83 o                         
  -2   8  15         43.56         48.50         2.15 o                         
  -1   8  15        195.80        199.78         3.96 o                         
   0   8  15          0.46          0.01         0.97 o                         
   1   8  15          1.05          1.49         0.65 o                         
   2   8  15          0.15         -0.24         0.89 o                         
   3   8  15         16.10         14.60         1.73 o                         
  -4   9  15          0.41          0.50         1.51 o                         
  -3   9  15         43.69         49.71         2.60 o                         
  -2   9  15         10.77         12.50         1.45 o                         
  -1   9  15          3.65          4.05         1.11 o                         
   0   9  15         64.55         70.06         2.74 o                         
   1   9  15         60.28         55.40         3.55 o                         
   2   9  15          0.00         -1.03         1.70 o                         
  -2  10  15         15.77         19.64         2.00 o                         
  -1  10  15         98.90        107.13         2.71 o                         
   0  10  15          4.45          3.96         1.94 o                         
   1  10  15         53.20         56.70         5.22 o                         
  -6   0  16         11.08          7.45         3.45 o                         
  -4   0  16        121.65        101.24         2.89 o                         
  -2   0  16          0.05          1.91         0.99 o                         
   0   0  16         32.35         19.31         1.83 o                         
   2   0  16         14.04         13.66         1.22 o                         
   4   0  16          1.03         -0.84         1.19 o                         
  -6   1  16         29.93         33.23         1.73 o                         
  -5   1  16         28.78         25.80         1.17 o                         
  -4   1  16          2.62          1.34         0.74 o                         
  -3   1  16         20.37         25.79         1.39 o                         
  -2   1  16          2.82          6.69         0.83 o                         
  -1   1  16         50.46         36.62         0.88 o                         
   0   1  16         11.04         19.04         1.10 o                         
   1   1  16         33.22         34.55         1.29 o                         
   2   1  16          3.66          5.74         0.72 o                         
   3   1  16          0.72         -0.03         0.70 o                         
   4   1  16          9.21          6.03         0.71 o                         
  -6   2  16         20.16         19.26         1.46 o                         
  -5   2  16         32.14         33.71         1.32 o                         
  -4   2  16        191.41        183.90         2.87 o                         
  -3   2  16         58.77         58.61         1.63 o                         
  -2   2  16         76.86         62.16         1.81 o                         
  -1   2  16         27.35         25.86         0.95 o                         
   0   2  16         26.10         18.46         0.81 o                         
   1   2  16         47.28         39.01         1.29 o                         
   2   2  16         17.18         19.71         1.02 o                         
   3   2  16        270.63        276.15         3.68 o                         
   4   2  16         30.33         35.42         2.35 o                         
  -6   3  16          3.95          2.67         1.15 o                         
  -5   3  16          9.40          8.36         0.87 o                         
  -4   3  16          0.17         -0.51         0.72 o                         
  -3   3  16          7.15          7.07         0.89 o                         
  -2   3  16         62.32         49.96         1.49 o                         
  -1   3  16        185.70        186.67         2.57 o                         
   0   3  16        255.76        243.71         3.06 o                         
   1   3  16        286.29        297.89         3.71 o                         
   2   3  16        102.02         90.70         1.89 o                         
   3   3  16         18.86         22.11         1.15 o                         
   4   3  16         66.13         59.27         3.56 o                         
  -6   4  16         10.01         10.54         1.39 o                         
  -5   4  16         86.72         98.99         2.00 o                         
  -4   4  16         32.64         31.48         1.31 o                         
  -3   4  16        189.04        198.07         3.03 o                         
  -2   4  16         24.35         21.82         0.93 o                         
  -1   4  16        114.19        125.18         2.43 o                         
   0   4  16         11.59          9.99         0.69 o                         
   1   4  16         22.01         20.66         1.01 o                         
   2   4  16          1.51          1.36         0.71 o                         
   3   4  16         28.57         33.75         1.16 o                         
   4   4  16         31.68         32.69         2.85 o                         
  -6   5  16          0.02         -1.38         1.38 o                         
  -5   5  16         25.03         29.14         2.12 o                         
  -4   5  16         24.45         20.20         1.48 o                         
  -3   5  16        123.95        124.87         3.35 o                         
  -2   5  16         12.55         10.95         0.85 o                         
  -1   5  16        148.09        151.61         2.85 o                         
   0   5  16         54.11         54.22         1.35 o                         
   1   5  16        172.80        178.47         2.88 o                         
   2   5  16          5.12          5.52         0.85 o                         
   3   5  16         99.31        106.13         2.08 o                         
   4   5  16         53.40         48.16         3.43 o                         
  -5   6  16          7.88          7.04         1.94 o                         
  -4   6  16         74.12         79.53         2.83 o                         
  -3   6  16         63.95         64.40         4.37 o                         
  -2   6  16         18.19         18.33         1.42 o                         
  -1   6  16          8.95          9.76         1.12 o                         
   0   6  16         55.56         60.31         2.50 o                         
   1   6  16         39.34         38.84         1.43 o                         
   2   6  16         11.65         12.37         1.00 o                         
   3   6  16          2.58          2.81         1.10 o                         
  -5   7  16          3.71         -1.18         2.69 o                         
  -4   7  16         40.56         47.62         2.67 o                         
  -3   7  16          4.84          3.90         1.53 o                         
  -2   7  16          0.06          0.12         0.99 o                         
  -1   7  16         12.07         11.80         1.25 o                         
   0   7  16          3.73          2.43         1.07 o                         
   1   7  16          0.75          0.70         0.74 o                         
   2   7  16          9.17          9.59         1.68 o                         
   3   7  16          4.07          5.48         1.50 o                         
  -4   8  16          4.20          4.10         2.19 o                         
  -3   8  16          2.15          1.49         0.61 o                         
  -2   8  16         20.53         18.00         2.25 o                         
  -1   8  16          1.87          2.90         1.06 o                         
   0   8  16         42.62         46.58         2.12 o                         
   1   8  16          7.46          7.77         1.04 o                         
   2   8  16        143.02        168.54         4.69 o                         
  -3   9  16         55.84         49.37         3.11 o                         
  -2   9  16         81.96         87.59         4.00 o                         
  -1   9  16         51.85         52.20         2.18 o                         
   0   9  16         88.57         95.94         3.43 o                         
   1   9  16          6.41          7.57         3.03 o                         
  -5   0  17        182.30        178.91         4.06 o                         
  -3   0  17        264.98        250.36         5.01 o                         
  -1   0  17         21.42         22.18         1.34 o                         
   1   0  17         86.56         81.69         4.18 o                         
   3   0  17          1.69          1.43         1.18 o                         
  -6   1  17        101.55         96.36         3.14 o                         
  -5   1  17          0.54         -0.73         0.75 o                         
  -4   1  17         33.97         24.11         1.20 o                         
  -3   1  17        218.88        220.28         3.29 o                         
  -2   1  17         77.20         66.36         1.74 o                         
  -1   1  17        341.00        331.30         4.07 o                         
   0   1  17        144.42        149.81         2.26 o                         
   1   1  17         96.01         86.34         1.96 o                         
   2   1  17         23.82         25.12         1.16 o                         
   3   1  17          1.00          0.35         0.77 o                         
   4   1  17        140.93        157.65         4.44 o                         
  -6   2  17          9.44          9.66         1.54 o                         
  -5   2  17         25.65         28.19         1.27 o                         
  -4   2  17         57.57         63.04         1.76 o                         
  -3   2  17         14.20         13.53         1.04 o                         
  -2   2  17          3.37          5.10         0.93 o                         
  -1   2  17         13.51         14.28         0.87 o                         
   0   2  17         12.66          9.20         0.74 o                         
   1   2  17         56.63         53.57         1.75 o                         
   2   2  17         36.35         31.94         1.25 o                         
   3   2  17        114.17        114.22         3.00 o                         
   4   2  17         39.45         34.07         2.38 o                         
  -6   3  17          0.53         -0.89         1.54 o                         
  -5   3  17          3.42          2.30         0.79 o                         
  -4   3  17         17.05         19.36         1.15 o                         
  -3   3  17         50.36         53.11         1.81 o                         
  -2   3  17        133.95        135.35         3.32 o                         
  -1   3  17          0.85          2.42         0.85 o                         
   0   3  17        110.99        116.93         2.06 o                         
   1   3  17          0.88          0.98         0.68 o                         
   2   3  17          9.34          8.91         1.03 o                         
   3   3  17          9.17          6.78         1.11 o                         
  -5   4  17          1.85          2.38         0.97 o                         
  -4   4  17         20.58         18.57         1.23 o                         
  -3   4  17          8.72          9.50         1.59 o                         
  -2   4  17         12.07         10.38         0.69 o                         
  -1   4  17          0.46          0.58         0.97 o                         
   0   4  17        113.52        116.31         1.85 o                         
   1   4  17          1.50          1.64         0.77 o                         
   2   4  17        146.41        156.12         2.79 o                         
   3   4  17         24.96         25.83         1.52 o                         
  -5   5  17          7.30          9.84         2.12 o                         
  -4   5  17         20.08         21.20         1.33 o                         
  -3   5  17         12.67         14.38         1.21 o                         
  -2   5  17         75.08         79.51         1.77 o                         
  -1   5  17         73.75         78.22         2.70 o                         
   0   5  17         23.20         20.89         1.28 o                         
   1   5  17          0.09         -0.12         0.72 o                         
   2   5  17          0.29          0.21         0.92 o                         
   3   5  17          0.01         -0.31         1.06 o                         
  -5   6  17         12.53         13.97         3.53 o                         
  -4   6  17        105.43        112.10         5.13 o                         
  -3   6  17          0.26         -0.58         1.41 o                         
  -2   6  17         15.71         21.97         1.40 o                         
  -1   6  17         47.17         54.28         2.38 o                         
   0   6  17          0.83          1.27         1.04 o                         
   1   6  17         37.05         38.61         1.69 o                         
   2   6  17         46.72         42.12         2.50 o                         
  -4   7  17         49.49         47.73         3.62 o                         
  -3   7  17          3.45          3.16         1.58 o                         
  -2   7  17        217.95        231.45         6.51 o                         
  -1   7  17          3.90          2.13         1.06 o                         
   0   7  17        432.86        468.11         7.32 o                         
   1   7  17          0.60         -0.10         1.00 o                         
   2   7  17        131.52        159.42         4.51 o                         
  -3   8  17         35.39         33.80         3.95 o                         
  -2   8  17         38.46         39.78         2.95 o                         
  -1   8  17         11.80         10.00         1.55 o                         
   0   8  17          0.91          1.24         1.08 o                         
   1   8  17         25.51         30.12         4.21 o                         
  -4   0  18        117.79        100.97         3.09 o                         
  -2   0  18          0.01         -1.27         1.36 o                         
   0   0  18        256.67        254.58         6.14 o                         
   2   0  18         44.38         37.46         2.24 o                         
  -5   1  18          1.96          2.63         0.87 o                         
  -4   1  18         82.78         90.64         2.10 o                         
  -3   1  18         17.97         15.42         1.10 o                         
  -2   1  18        263.20        261.08         4.60 o                         
  -1   1  18         10.73         10.91         0.76 o                         
   0   1  18          9.53          8.18         1.05 o                         
   1   1  18         16.94         15.98         1.05 o                         
   2   1  18         35.27         40.14         1.46 o                         
   3   1  18         11.37         12.00         2.22 o                         
  -5   2  18          2.08          0.87         0.92 o                         
  -4   2  18         21.71         24.03         1.40 o                         
  -3   2  18         45.30         52.74         1.86 o                         
  -2   2  18         20.93         26.12         1.85 o                         
  -1   2  18         92.79        108.28         2.17 o                         
   0   2  18         62.74         69.81         1.53 o                         
   1   2  18          0.57          1.98         0.72 o                         
   2   2  18        113.77        130.46         3.17 o                         
   3   2  18         91.05        104.71         4.43 o                         
  -5   3  18          5.32          5.51         1.12 o                         
  -4   3  18          6.08          7.53         1.08 o                         
  -3   3  18         16.46         16.91         1.25 o                         
  -2   3  18          0.14          0.13         0.99 o                         
  -1   3  18          0.30         -0.31         0.84 o                         
   0   3  18         41.98         43.10         1.30 o                         
   1   3  18          1.55          1.16         0.78 o                         
   2   3  18          0.01         -0.36         0.77 o                         
   3   3  18         22.74         28.86         1.94 o                         
  -5   4  18         21.12         23.04         1.51 o                         
  -4   4  18         72.55         74.70         2.17 o                         
  -3   4  18         11.42         11.38         1.18 o                         
  -2   4  18          8.14         11.54         2.08 o                         
  -1   4  18          6.09          7.29         1.26 o                         
   0   4  18          4.65          4.35         0.59 o                         
   1   4  18        115.13        119.84         2.38 o                         
   2   4  18          6.42          4.43         1.07 o                         
  -4   5  18         85.13         96.87         2.79 o                         
  -3   5  18        347.04        377.61         6.08 o                         
  -2   5  18        187.33        216.93         4.65 o                         
  -1   5  18        300.56        306.10         6.03 o                         
   0   5  18         69.03         80.00         3.23 o                         
   1   5  18         37.81         36.90         1.69 o                         
   2   5  18          1.00         -0.04         1.38 o                         
  -4   6  18          2.73          3.25         2.69 o                         
  -3   6  18          0.89          2.75         1.15 o                         
  -2   6  18        173.53        189.81         5.75 o                         
  -1   6  18        105.27        118.33         5.97 o                         
   0   6  18        170.98        198.06         4.81 o                         
   1   6  18        292.79        303.40         6.46 o                         
  -3   7  18         15.87         12.28         2.69 o                         
  -2   7  18          1.43         -2.10         2.10 o                         
  -1   7  18         87.39         88.20         6.98 o                         
   0   7  18          9.81         11.17         1.39 o                         
  -5   0  19          4.26          5.79         1.65 o                         
  -3   0  19         75.40         76.46         4.96 o                         
  -1   0  19        127.07        117.78         6.23 o                         
   1   0  19        104.04        103.87         4.49 o                         
  -5   1  19         85.32         96.48         2.96 o                         
  -4   1  19          7.11          9.70         1.15 o                         
  -3   1  19        165.17        182.61         3.91 o                         
  -2   1  19         31.54         35.65         2.35 o                         
  -1   1  19          0.01         -0.53         0.53 o                         
   0   1  19          1.09          0.55         0.88 o                         
   1   1  19         60.20         62.64         2.03 o                         
   2   1  19         60.06         66.51         1.96 o                         
  -4   2  19         25.50         24.76         1.47 o                         
  -3   2  19         16.23         18.83         1.55 o                         
  -2   2  19        119.08        131.98         3.72 o                         
  -1   2  19        104.45        119.86         3.12 o                         
   0   2  19         52.40         63.50         1.65 o                         
   1   2  19         73.23         90.71         2.75 o                         
   2   2  19        300.91        322.32         5.14 o                         
  -4   3  19         19.08         21.92         1.46 o                         
  -3   3  19          5.03          3.49         1.18 o                         
  -2   3  19         19.80         27.28         2.03 o                         
  -1   3  19         50.50         52.47         2.52 o                         
   0   3  19         47.66         55.09         1.73 o                         
   1   3  19          0.63          0.39         0.97 o                         
   2   3  19          2.69          1.58         1.10 o                         
  -4   4  19         23.01         29.00         1.59 o                         
  -3   4  19         46.30         45.50         2.54 o                         
  -2   4  19          6.80          9.13         2.03 o                         
  -1   4  19         11.26          9.84         1.71 o                         
   0   4  19         63.96         64.57         2.38 o                         
   1   4  19         25.06         23.41         1.55 o                         
  -3   5  19          9.06         11.05         1.63 o                         
  -2   5  19        232.15        242.10         5.74 o                         
  -1   5  19         13.17         12.68         2.25 o                         
   0   5  19         17.35         13.65         1.79 o                         
   1   5  19         21.28         18.03         1.92 o                         
  -2   6  19        339.51        386.27         9.82 o                         
  -1   6  19         52.89         57.04         5.38 o                         
   0   6  19        292.85        348.67         8.70 o                         
  -4   0  20          0.14          0.28         1.58 o                         
  -2   0  20        128.90        128.38         6.73 o                         
   0   0  20          0.36         -2.36         2.36 o                         
  -4   1  20          2.79          3.11         1.51 o                         
  -3   1  20          9.54         13.16         1.46 o                         
  -2   1  20          7.20          6.67         1.61 o                         
  -1   1  20          4.13          5.07         1.89 o                         
   0   1  20          0.95          3.45         1.84 o                         
   1   1  20        242.98        255.87         5.89 o                         
  -3   2  20        154.25        164.16         4.34 o                         
  -2   2  20         37.61         34.15         2.34 o                         
  -1   2  20        242.67        261.27         5.16 o                         
   0   2  20          4.64          6.92         1.03 o                         
   1   2  20         33.59         35.34         2.35 o                         
  -3   3  20         12.17         13.72         2.19 o                         
  -2   3  20         48.46         56.10         4.55 o                         
  -1   3  20         15.30         15.09         1.87 o                         
   0   3  20        109.29        111.22         4.82 o                         
   1   3  20         79.72         77.97         3.80 o                         
  -2   4  20        275.23        286.65         7.73 o                         
  -1   4  20         19.53         16.25         1.93 o                         
   0   4  20        120.95        136.46         7.74 o                         
                                                                                
