# Supplementary material for: Synthesis and characterization of coumarin-derived sulfur analogues using Lawesson’s reagent
Source: Acta Crystallogr C Struct Chem. 2025 Feb 26;81(Pt 3):170–80. doi: 10.1107/S2053229625000956 (PMC11881164; doi:10.1107/S2053229625000956)
Supplement: Supplementary file 7 [file c-81-00170-S3bsup7.hkl]

data_S3b                                                                        
_shelx_title ' aq007_a.res in P2(1)2(1)2(1)'                                    
_shelx_refln_list_code          4                                               
_shelx_F_calc_maximum      194.33                                               
_exptl_crystal_F_000       584.00                                               
_reflns_d_resolution_high  0.7507                                               
                                                                                
loop_                                                                           
 _space_group_symop_operation_xyz                                               
 'x, y, z'                                                                      
 '-x+1/2, -y, z+1/2'                                                            
 '-x, y+1/2, -z+1/2'                                                            
 'x+1/2, -y+1/2, -z'                                                            
                                                                                
_cell_length_a     6.9815                                                       
_cell_length_b    11.7185                                                       
_cell_length_c    15.9642                                                       
_cell_angle_alpha  90.000                                                       
_cell_angle_beta   90.000                                                       
_cell_angle_gamma  90.000                                                       
                                                                                
_shelx_F_squared_multiplier     1.000                                           
                                                                                
loop_                                                                           
 _refln_index_h                                                                 
 _refln_index_k                                                                 
 _refln_index_l                                                                 
 _refln_F_squared_calc                                                          
 _refln_F_squared_meas                                                          
 _refln_F_squared_sigma                                                         
 _refln_observed_status                                                         
   2   0   0      37765.56      49031.11      2778.18 o                         
   4   0   0       2205.40       2017.18        56.14 o                         
   6   0   0         36.74         65.96         4.49 o                         
   8   0   0        355.08        410.26        20.69 o                         
   1   1   0        404.01        388.91         8.35 o                         
   2   1   0       2249.81       2020.56        41.68 o                         
   3   1   0        671.65        634.19        13.67 o                         
   4   1   0       3556.36       3408.91        65.90 o                         
   5   1   0       2075.84       2084.29        42.80 o                         
   6   1   0       2250.40       2322.47        51.63 o                         
   7   1   0         60.22         64.98         3.46 o                         
   8   1   0         91.94         65.13         4.68 o                         
   9   1   0          6.30          1.03        11.24 o                         
   0   2   0       1743.26       1726.29        93.91 o                         
   1   2   0       4941.29       6306.52       297.94 o                         
   2   2   0          9.00          6.32         0.72 o                         
   3   2   0        569.34        498.44        11.53 o                         
   4   2   0         14.91         16.78         1.45 o                         
   5   2   0        828.85        765.98        18.07 o                         
   6   2   0         21.52         27.79         2.55 o                         
   7   2   0         78.07         64.89         3.98 o                         
   8   2   0         17.51          6.74         2.61 o                         
   9   2   0          8.90         21.16         4.83 o                         
   1   3   0        670.82        677.20        18.23 o                         
   2   3   0        286.33        275.16         6.45 o                         
   3   3   0        210.55        205.76         5.75 o                         
   4   3   0        288.61        270.89         7.86 o                         
   5   3   0        210.92        215.11         6.26 o                         
   6   3   0         14.69         15.67         2.06 o                         
   7   3   0          0.93         -0.14         1.42 o                         
   8   3   0         33.98         31.03         3.51 o                         
   9   3   0          1.45         -1.05         6.21 o                         
   0   4   0      12947.33      34696.36      4103.20 o                         
   1   4   0         51.66         51.15         1.54 o                         
   2   4   0        190.22        209.66         5.66 o                         
   3   4   0          1.34          0.54         0.65 o                         
   4   4   0         91.39        101.14         3.63 o                         
   5   4   0         23.95         18.30         1.73 o                         
   6   4   0        124.85        124.46         4.69 o                         
   7   4   0         71.10         82.25         4.08 o                         
   8   4   0          6.24          7.90         2.71 o                         
   1   5   0        610.00        638.71        14.04 o                         
   2   5   0        337.52        348.28         9.25 o                         
   3   5   0        332.51        310.05         7.52 o                         
   4   5   0          8.36         10.47         1.29 o                         
   5   5   0        709.51        743.33        21.92 o                         
   6   5   0         63.21         69.79         3.83 o                         
   7   5   0          1.17         -1.67         1.67 o                         
   8   5   0          4.74          5.13         2.19 o                         
   0   6   0       3288.71       3513.61       110.36 o                         
   1   6   0       1719.51       1782.68        40.30 o                         
   2   6   0       2672.76       2804.61        60.47 o                         
   3   6   0         16.23         24.09         1.57 o                         
   4   6   0         12.02         13.78         1.56 o                         
   5   6   0         24.28         19.76         1.93 o                         
   6   6   0          7.47          4.27         1.73 o                         
   7   6   0          5.40         -0.89         2.11 o                         
   8   6   0          3.47         -0.97         2.97 o                         
   1   7   0          0.55          0.29         0.61 o                         
   2   7   0        400.55        381.09         9.16 o                         
   3   7   0        392.03        384.37         9.46 o                         
   4   7   0        357.09        374.61        11.23 o                         
   5   7   0         19.50         12.31         1.94 o                         
   6   7   0          0.01         -1.04         1.72 o                         
   7   7   0          1.22         -2.20         2.20 o                         
   8   7   0         18.35         27.75         4.59 o                         
   0   8   0       1024.99        979.96        30.46 o                         
   1   8   0        287.60        290.95         6.84 o                         
   2   8   0        847.27        858.15        19.46 o                         
   3   8   0         84.07         81.76         3.33 o                         
   4   8   0        242.51        252.70         8.85 o                         
   5   8   0          1.39         -1.54         1.54 o                         
   6   8   0         21.19         23.58         2.67 o                         
   7   8   0        152.33        189.31         8.71 o                         
   1   9   0        900.99        934.30        20.91 o                         
   2   9   0          0.80          0.05         0.89 o                         
   3   9   0        260.07        267.77         8.16 o                         
   4   9   0         56.00         51.97         2.94 o                         
   5   9   0        177.23        211.28         8.45 o                         
   6   9   0         47.87         49.45         4.13 o                         
   7   9   0        128.80        215.66        10.47 o                         
   0  10   0        425.29        411.07        16.08 o                         
   1  10   0          0.84         -0.87         1.11 o                         
   2  10   0        279.86        295.21         8.11 o                         
   3  10   0          2.32          1.00         1.16 o                         
   4  10   0          0.01         -1.20         1.20 o                         
   5  10   0          1.14         -1.75         1.75 o                         
   6  10   0         14.88         19.51         3.08 o                         
   7  10   0         19.04         33.95         5.10 o                         
   1  11   0          2.42         -0.16         1.10 o                         
   2  11   0          6.75          3.11         1.50 o                         
   3  11   0         16.31         17.86         2.31 o                         
   4  11   0        296.15        365.69        12.57 o                         
   5  11   0         45.25         49.75         4.01 o                         
   6  11   0         15.75          7.28         2.94 o                         
   0  12   0        230.94        294.88        13.26 o                         
   1  12   0        117.77        128.01         5.43 o                         
   2  12   0         21.45         25.30         2.56 o                         
   3  12   0          0.58         -1.85         1.85 o                         
   4  12   0         16.95         13.17         2.85 o                         
   5  12   0          1.64         -2.44         2.44 o                         
   1  13   0        103.15        103.02         6.19 o                         
   2  13   0          7.56          6.14         1.82 o                         
   3  13   0         43.00         35.02         3.25 o                         
   4  13   0          7.91         -1.66         2.62 o                         
   5  13   0         20.01         20.48         4.97 o                         
   0  14   0         52.05         43.02         7.51 o                         
   1  14   0          2.70         -0.96         2.48 o                         
   2  14   0         70.77         81.53         5.58 o                         
   3  14   0          4.85         -0.49         2.68 o                         
   4  14   0         11.72          9.38         3.94 o                         
   1  15   0          8.27          3.96         3.73 o                         
   2  15   0          0.20          5.78         3.66 o                         
   1   0   1       5073.42       5382.20       192.02 o                         
   2   0   1      16094.04      18272.34       968.85 o                         
   3   0   1       1038.06        899.06        20.22 o                         
   4   0   1       7043.98       6927.59       141.39 o                         
   5   0   1        157.08        147.22         4.58 o                         
   6   0   1       1278.43       1257.35        27.46 o                         
   7   0   1         11.76         10.87         1.77 o                         
   8   0   1        392.34        445.01        13.24 o                         
   9   0   1         56.83         59.73         6.44 o                         
  -9   1   1          3.40         12.44         4.03 o                         
  -8   1   1         89.62         75.96         4.75 o                         
  -7   1   1          6.09          6.84         1.92 o                         
  -6   1   1        321.27        359.60         9.17 o                         
  -5   1   1        249.33        253.61         7.52 o                         
  -4   1   1       1651.89       1549.25        30.03 o                         
  -3   1   1       1911.92       1711.52        39.10 o                         
  -2   1   1      10895.89      12195.26       464.52 o                         
  -1   1   1       2237.31       2105.02       161.27 o                         
   0   1   1       5936.91      10489.67       866.77 o                         
   1   1   1       2262.60       2096.54       161.27 o                         
   2   1   1      10875.30      12257.50       448.25 o                         
   3   1   1       1917.50       1729.69        35.03 o                         
   4   1   1       1667.43       1564.14        32.15 o                         
   5   1   1        248.35        252.06         7.20 o                         
   6   1   1        321.63        354.84         9.56 o                         
   7   1   1          6.24          4.90         1.59 o                         
   8   1   1         90.85         81.99         5.17 o                         
   9   1   1          3.37         11.72         4.91 o                         
  -9   2   1         17.02         23.69         6.62 o                         
  -8   2   1         22.86         17.16         2.89 o                         
  -7   2   1         56.75         56.15         2.96 o                         
  -6   2   1        113.50        112.42         4.37 o                         
  -5   2   1        125.42        112.11         4.09 o                         
  -4   2   1        183.07        185.70         5.13 o                         
  -3   2   1         12.40         14.49         1.20 o                         
  -2   2   1       2762.73       2418.81        49.70 o                         
  -1   2   1        589.82        588.79        13.35 o                         
   1   2   1        599.31        573.13        11.91 o                         
   2   2   1       2778.53       2416.86        49.77 o                         
   3   2   1         11.95         14.79         1.18 o                         
   4   2   1        188.29        196.94         5.14 o                         
   5   2   1        126.93        109.03         4.01 o                         
   6   2   1        111.76        103.79         4.67 o                         
   7   2   1         56.75         52.45         3.13 o                         
   8   2   1         22.93         20.11         3.03 o                         
   9   2   1         17.20         27.55         5.38 o                         
  -9   3   1          2.54          8.00         8.54 o                         
  -8   3   1         11.24         11.56         2.64 o                         
  -7   3   1         62.55         62.65         3.40 o                         
  -6   3   1        102.71        112.72         4.94 o                         
  -5   3   1         22.03         22.29         1.78 o                         
  -4   3   1         24.24         23.49         1.75 o                         
  -3   3   1       1204.98       1165.77        27.22 o                         
  -2   3   1        508.09        471.74        11.24 o                         
  -1   3   1       2298.45       2253.18        57.23 o                         
   0   3   1        150.34        143.75         3.60 o                         
   1   3   1       2296.11       2209.32        51.73 o                         
   2   3   1        515.25        489.75        10.86 o                         
   3   3   1       1201.20       1180.54        23.61 o                         
   4   3   1         23.74         23.21         1.78 o                         
   5   3   1         21.81         21.71         1.88 o                         
   6   3   1        102.04        110.39         4.99 o                         
   7   3   1         61.71         57.89         3.28 o                         
   8   3   1         11.26          7.14         3.25 o                         
   9   3   1          2.51         16.62         5.03 o                         
  -8   4   1         16.23         18.23         2.84 o                         
  -7   4   1         11.13          5.10         1.43 o                         
  -6   4   1         27.21         28.68         2.32 o                         
  -5   4   1         51.32         44.22         2.61 o                         
  -4   4   1        408.15        403.30        10.96 o                         
  -3   4   1        942.90        902.10        20.40 o                         
  -2   4   1        564.81        553.45        13.90 o                         
  -1   4   1        616.46        609.00        14.38 o                         
   0   4   1       3028.70       3250.73        88.13 o                         
   1   4   1        623.65        615.62        12.84 o                         
   2   4   1        565.15        541.12        11.96 o                         
   3   4   1        938.36        885.50        20.93 o                         
   4   4   1        410.94        408.80         9.46 o                         
   5   4   1         52.45         41.42         2.45 o                         
   6   4   1         26.89         29.57         2.60 o                         
   7   4   1         11.16          5.63         1.71 o                         
   8   4   1         16.18         17.51         3.42 o                         
  -8   5   1         13.83         18.43         2.85 o                         
  -7   5   1         11.06          6.51         2.00 o                         
  -6   5   1         25.43         21.96         2.43 o                         
  -5   5   1        192.98        208.91         8.62 o                         
  -4   5   1        668.28        683.22        19.92 o                         
  -3   5   1        360.02        345.00         9.72 o                         
  -2   5   1        312.53        299.14         7.20 o                         
  -1   5   1        597.58        619.86        12.82 o                         
   0   5   1        190.93        208.79         4.73 o                         
   1   5   1        600.02        621.34        12.84 o                         
   2   5   1        314.50        301.61         7.22 o                         
   3   5   1        355.80        346.35         8.19 o                         
   4   5   1        663.31        705.48        18.58 o                         
   5   5   1        191.66        194.81         7.60 o                         
   6   5   1         25.62         19.62         2.26 o                         
   7   5   1         10.91         10.15         2.19 o                         
   8   5   1         13.55         21.63         3.44 o                         
  -8   6   1         12.36         14.39         3.45 o                         
  -7   6   1         13.67          7.39         2.15 o                         
  -6   6   1        128.62        140.34         5.81 o                         
  -5   6   1         67.23         61.21         3.39 o                         
  -4   6   1        260.56        259.17         7.64 o                         
  -3   6   1         37.05         36.32         2.05 o                         
  -2   6   1       1139.07       1154.53        26.99 o                         
  -1   6   1        260.46        269.74         6.36 o                         
   0   6   1        808.05        915.90        19.09 o                         
   1   6   1        258.24        270.23         6.08 o                         
   2   6   1       1140.04       1166.94        25.07 o                         
   3   6   1         37.34         34.00         2.04 o                         
   4   6   1        259.06        263.19         7.56 o                         
   5   6   1         67.55         67.27         3.56 o                         
   6   6   1        130.01        137.30         7.70 o                         
   7   6   1         13.92          6.83         2.15 o                         
   8   6   1         12.44         13.48         2.93 o                         
  -8   7   1          1.00         -3.96         3.96 o                         
  -7   7   1         24.34         28.52         3.30 o                         
  -6   7   1         27.09         22.52         2.65 o                         
  -5   7   1         41.17         36.76         2.54 o                         
  -4   7   1         72.91         72.47         3.45 o                         
  -3   7   1         83.56         83.47         3.18 o                         
  -2   7   1         22.07         25.43         1.59 o                         
  -1   7   1       1594.96       1703.32        36.31 o                         
   0   7   1         40.22         49.23         1.83 o                         
   1   7   1       1594.94       1742.33        37.67 o                         
   2   7   1         23.24         27.22         1.59 o                         
   3   7   1         84.07         87.75         3.15 o                         
   4   7   1         74.07         77.04         3.90 o                         
   5   7   1         40.26         38.93         2.91 o                         
   6   7   1         26.22         21.15         2.45 o                         
   7   7   1         24.48         32.21         2.99 o                         
   8   7   1          0.97          4.11         4.08 o                         
  -7   8   1         11.31         15.53         2.90 o                         
  -6   8   1        156.89        181.33         6.69 o                         
  -5   8   1         67.24         71.48         3.93 o                         
  -4   8   1        727.11        767.65        20.66 o                         
  -3   8   1        307.78        312.33         9.30 o                         
  -2   8   1        418.49        471.33        10.76 o                         
  -1   8   1        143.21        150.94         4.85 o                         
   0   8   1        838.41        891.17        19.63 o                         
   1   8   1        142.77        155.98         4.34 o                         
   2   8   1        417.67        454.91        10.58 o                         
   3   8   1        312.27        323.10         8.61 o                         
   4   8   1        727.62        744.59        20.56 o                         
   5   8   1         66.95         71.25         4.01 o                         
   6   8   1        158.13        190.90         9.44 o                         
   7   8   1         11.12         11.37         3.18 o                         
  -7   9   1         46.08         49.22         4.74 o                         
  -6   9   1        126.43        161.22         7.40 o                         
  -5   9   1        142.96        165.16         6.33 o                         
  -4   9   1        130.84        122.50         5.12 o                         
  -3   9   1        335.14        370.51        11.37 o                         
  -2   9   1        957.49       1043.87        25.63 o                         
  -1   9   1        630.80        686.43        16.56 o                         
   0   9   1        442.59        455.04        11.00 o                         
   1   9   1        631.50        687.31        16.47 o                         
   2   9   1        967.67       1058.74        24.50 o                         
   3   9   1        337.54        387.43        10.57 o                         
   4   9   1        130.71        126.03         5.94 o                         
   5   9   1        142.63        152.97         7.23 o                         
   6   9   1        126.22        162.87         8.64 o                         
   7   9   1         45.81         56.46         4.65 o                         
  -7  10   1         34.10         38.66         6.56 o                         
  -6  10   1         83.27         95.23         5.31 o                         
  -5  10   1         66.09         62.14         4.25 o                         
  -4  10   1        101.08         90.76         4.95 o                         
  -3  10   1        395.45        424.55        13.71 o                         
  -2  10   1        196.06        207.12         6.34 o                         
  -1  10   1        432.98        461.83        12.11 o                         
   0  10   1         22.24         17.13         1.58 o                         
   1  10   1        430.13        461.61        12.38 o                         
   2  10   1        198.78        206.20         5.95 o                         
   3  10   1        390.88        436.43        13.05 o                         
   4  10   1        101.13        101.87         4.36 o                         
   5  10   1         65.77         61.36         3.78 o                         
   6  10   1         83.52         95.71         5.16 o                         
   7  10   1         34.61         42.63         6.62 o                         
  -6  11   1          8.27         11.81         3.56 o                         
  -5  11   1          6.91          0.16         2.65 o                         
  -4  11   1         41.33         35.20         3.03 o                         
  -3  11   1         63.72         68.16         3.68 o                         
  -2  11   1        112.31        110.21         4.62 o                         
  -1  11   1        196.79        221.33         6.95 o                         
   0  11   1        327.42        327.24        14.27 o                         
   1  11   1        196.50        210.52         6.64 o                         
   2  11   1        112.02        111.93         4.90 o                         
   3  11   1         62.33         65.88         3.77 o                         
   4  11   1         41.69         36.07         3.86 o                         
   5  11   1          6.37         -2.07         2.07 o                         
   6  11   1          8.23         10.52         3.73 o                         
  -5  12   1          4.83         -0.79         2.15 o                         
  -4  12   1         39.26         38.07         3.35 o                         
  -3  12   1         15.28         12.17         2.38 o                         
  -2  12   1          3.16         -1.62         1.62 o                         
  -1  12   1        109.41        112.77         4.92 o                         
   0  12   1         22.26         21.40         2.45 o                         
   1  12   1        109.59        119.52         5.97 o                         
   2  12   1          3.40         -1.43         1.44 o                         
   3  12   1         15.40         12.82         2.33 o                         
   4  12   1         39.67         36.26         3.57 o                         
   5  12   1          4.91          2.65         3.04 o                         
  -5  13   1          1.97         -1.09         5.10 o                         
  -4  13   1         14.31          9.91         2.55 o                         
  -3  13   1         12.74          5.44         2.71 o                         
  -2  13   1        104.77        107.28         5.59 o                         
  -1  13   1         54.56         53.44         3.92 o                         
   0  13   1         22.69         21.54         2.45 o                         
   1  13   1         54.69         53.61         4.20 o                         
   2  13   1        105.31        114.58         5.85 o                         
   3  13   1         12.50          6.75         3.53 o                         
   4  13   1         14.32         16.20         3.28 o                         
   5  13   1          2.09         -4.94         4.94 o                         
  -4  14   1          8.94          9.42         5.34 o                         
  -3  14   1         99.62        102.27         8.19 o                         
  -2  14   1         11.73          3.36         2.74 o                         
  -1  14   1        162.38        185.44        13.46 o                         
   0  14   1          0.84         -2.66         2.66 o                         
   1  14   1        162.79        201.75        11.80 o                         
   2  14   1         11.93          3.42         2.84 o                         
   3  14   1         99.87         89.72         7.23 o                         
   4  14   1          8.88          2.25         3.77 o                         
  -2  15   1         20.89         30.82         4.40 o                         
  -1  15   1         81.40         95.62         7.88 o                         
   0  15   1          2.23         -2.69         4.72 o                         
   1  15   1         81.61         96.73         8.26 o                         
   2  15   1         21.11         27.70         7.92 o                         
   0   0   2        229.01        214.93         7.03 o                         
   1   0   2          1.26          1.87         0.26 o                         
   2   0   2       2195.70       2055.65        40.94 o                         
   3   0   2       1577.15       1532.66        31.29 o                         
   4   0   2         77.52         76.17         3.09 o                         
   5   0   2          2.02          0.68         0.94 o                         
   6   0   2        233.09        246.54         7.20 o                         
   7   0   2        114.98        111.57         4.92 o                         
   8   0   2          7.44          8.69         2.46 o                         
   9   0   2          4.48         23.91         4.40 o                         
  -9   1   2          2.95         10.23         6.51 o                         
  -8   1   2         72.35         70.25         4.71 o                         
  -7   1   2         13.22          6.34         1.63 o                         
  -6   1   2        137.95        155.11         5.45 o                         
  -5   1   2        653.05        637.87        13.27 o                         
  -4   1   2        328.29        335.57         7.40 o                         
  -3   1   2        168.56        159.65         4.36 o                         
  -2   1   2       3912.18       3332.00        86.69 o                         
  -1   1   2       1135.34       1001.36        20.85 o                         
   0   1   2         13.84         15.58         0.75 o                         
   1   1   2       1143.23       1028.06        22.58 o                         
   2   1   2       3918.65       3470.54        86.65 o                         
   3   1   2        167.33        155.24         4.06 o                         
   4   1   2        322.04        326.34         8.19 o                         
   5   1   2        648.89        639.66        14.74 o                         
   6   1   2        139.42        162.62         5.55 o                         
   7   1   2         13.53          8.16         1.82 o                         
   8   1   2         72.28         77.52         4.80 o                         
   9   1   2          3.10         10.61         5.08 o                         
  -9   2   2         17.72         41.83         8.26 o                         
  -8   2   2         45.68         50.56         4.05 o                         
  -7   2   2          7.81          5.27         1.92 o                         
  -6   2   2        106.79        115.04         4.41 o                         
  -5   2   2         65.02         62.95         2.98 o                         
  -4   2   2        162.45        122.86         3.97 o                         
  -3   2   2        735.83        629.77        12.81 o                         
  -2   2   2        221.90        244.06         5.68 o                         
  -1   2   2       4112.36       5153.95       233.79 o                         
   0   2   2        490.39        568.84        13.49 o                         
   1   2   2       4103.45       4656.16       346.99 o                         
   2   2   2        223.61        245.19         5.59 o                         
   3   2   2        735.09        626.73        13.25 o                         
   4   2   2        164.57        123.81         4.06 o                         
   5   2   2         64.50         55.09         2.84 o                         
   6   2   2        106.83        125.07         4.94 o                         
   7   2   2          8.18          7.25         1.65 o                         
   8   2   2         45.71         50.56         4.06 o                         
   9   2   2         17.67         25.76         5.40 o                         
  -9   3   2         14.76         36.02         5.38 o                         
  -8   3   2         11.84         11.77         2.80 o                         
  -7   3   2          3.65         -1.29         1.70 o                         
  -6   3   2          6.93          4.01         1.25 o                         
  -5   3   2         98.64        101.95         4.03 o                         
  -4   3   2         30.08         23.98         1.76 o                         
  -3   3   2         13.97         12.27         1.09 o                         
  -2   3   2       1623.07       1608.76        41.50 o                         
  -1   3   2       7002.28       9278.38       660.07 o                         
   0   3   2       6126.20      16351.60      1004.68 o                         
   1   3   2       6981.33       8402.30       362.06 o                         
   2   3   2       1619.54       1582.47        33.31 o                         
   3   3   2         13.75         11.88         1.11 o                         
   4   3   2         29.42         20.38         1.67 o                         
   5   3   2         98.12         97.69         3.78 o                         
   6   3   2          6.98          0.97         1.23 o                         
   7   3   2          3.47         -1.41         1.41 o                         
   8   3   2         11.73         10.41         2.39 o                         
   9   3   2         14.71         18.86         6.12 o                         
  -8   4   2          2.97         -2.43         2.43 o                         
  -7   4   2         24.36         21.54         2.59 o                         
  -6   4   2         88.20         79.22         4.20 o                         
  -5   4   2        315.43        294.17         8.01 o                         
  -4   4   2        372.78        364.65         9.25 o                         
  -3   4   2         91.02         94.51         3.64 o                         
  -2   4   2         22.75         16.77         1.14 o                         
  -1   4   2         99.24         98.05         2.66 o                         
   0   4   2       2650.73       2707.60        57.54 o                         
   1   4   2         97.18         94.71         2.53 o                         
   2   4   2         21.65         16.62         1.12 o                         
   3   4   2         92.55         93.10         3.20 o                         
   4   4   2        374.28        370.73        10.23 o                         
   5   4   2        315.90        304.27         8.98 o                         
   6   4   2         90.41         89.98         4.15 o                         
   7   4   2         24.88         23.81         2.36 o                         
   8   4   2          2.95          0.43         2.91 o                         
  -8   5   2         19.63         14.61         2.84 o                         
  -7   5   2          2.68         -0.90         1.66 o                         
  -6   5   2        276.49        295.79        10.74 o                         
  -5   5   2        366.75        378.14        11.36 o                         
  -4   5   2        223.24        245.90         7.49 o                         
  -3   5   2        461.01        444.11        13.01 o                         
  -2   5   2        601.29        598.45        16.16 o                         
  -1   5   2        204.12        213.21         5.17 o                         
   0   5   2        244.15        241.75         5.91 o                         
   1   5   2        211.44        223.96         4.81 o                         
   2   5   2        606.77        604.87        14.86 o                         
   3   5   2        455.93        449.88        11.08 o                         
   4   5   2        225.11        237.37         6.68 o                         
   5   5   2        365.78        382.62        10.31 o                         
   6   5   2        274.43        303.91        10.34 o                         
   7   5   2          2.59         -1.28         2.09 o                         
   8   5   2         19.52         12.30         2.90 o                         
  -8   6   2         25.67         27.70         3.86 o                         
  -7   6   2         44.89         42.76         3.56 o                         
  -6   6   2         26.29         25.96         2.56 o                         
  -5   6   2        146.92        157.13         7.10 o                         
  -4   6   2         76.15         63.55         3.19 o                         
  -3   6   2        171.41        174.43         5.57 o                         
  -2   6   2        291.89        304.66         7.71 o                         
  -1   6   2       2221.46       2412.46        54.50 o                         
   0   6   2        339.61        399.44         8.92 o                         
   1   6   2       2215.56       2442.21        50.48 o                         
   2   6   2        288.28        298.25         7.62 o                         
   3   6   2        167.06        172.65         5.45 o                         
   4   6   2         76.42         65.73         3.16 o                         
   5   6   2        146.92        155.55         5.42 o                         
   6   6   2         26.24         25.06         2.58 o                         
   7   6   2         45.24         50.20         3.59 o                         
   8   6   2         25.99         29.96         3.01 o                         
  -8   7   2          1.15         12.86         6.05 o                         
  -7   7   2         38.05         31.42         3.53 o                         
  -6   7   2          0.92         -1.71         1.71 o                         
  -5   7   2         23.17         18.28         1.82 o                         
  -4   7   2        111.65        114.61         4.78 o                         
  -3   7   2         23.94         25.67         2.03 o                         
  -2   7   2        318.71        330.80         7.90 o                         
  -1   7   2        211.22        205.60         5.45 o                         
   0   7   2        854.65        860.58        18.15 o                         
   1   7   2        209.19        204.58         5.02 o                         
   2   7   2        314.02        330.84         7.54 o                         
   3   7   2         25.26         32.45         1.95 o                         
   4   7   2        111.15        106.07         4.41 o                         
   5   7   2         22.96         21.45         2.25 o                         
   6   7   2          0.96         -1.59         1.59 o                         
   7   7   2         37.53         38.46         4.05 o                         
   8   7   2          1.14         18.89         5.31 o                         
  -7   8   2          4.79          6.55         2.54 o                         
  -6   8   2         65.45         63.12         3.91 o                         
  -5   8   2        109.17        105.81         4.49 o                         
  -4   8   2        398.57        430.09        11.98 o                         
  -3   8   2        191.67        193.78         6.20 o                         
  -2   8   2         93.11         90.49         3.61 o                         
  -1   8   2          8.50          8.85         1.10 o                         
   0   8   2        244.18        252.06         6.37 o                         
   1   8   2          8.37          7.82         1.03 o                         
   2   8   2         92.71         93.48         3.37 o                         
   3   8   2        191.35        194.53         6.02 o                         
   4   8   2        401.32        438.02        12.52 o                         
   5   8   2        110.64        100.41         5.41 o                         
   6   8   2         65.25         65.49         4.27 o                         
   7   8   2          4.72          2.74         3.15 o                         
  -7   9   2          1.08          6.31         5.68 o                         
  -6   9   2        131.35        104.65         6.97 o                         
  -5   9   2         62.07         73.09         4.31 o                         
  -4   9   2        255.05        269.38         9.82 o                         
  -3   9   2        199.70        224.00         6.90 o                         
  -2   9   2       1032.75       1103.81        24.97 o                         
  -1   9   2        864.99        936.97        21.74 o                         
   0   9   2       1295.58       1328.90        29.79 o                         
   1   9   2        863.03        925.87        20.70 o                         
   2   9   2       1033.54       1127.36        25.64 o                         
   3   9   2        197.89        231.25         6.80 o                         
   4   9   2        255.92        268.41        11.94 o                         
   5   9   2         62.22         69.62         3.87 o                         
   6   9   2        130.45        111.06         6.76 o                         
   7   9   2          1.14          5.49         2.90 o                         
  -7  10   2         28.96         24.94         4.52 o                         
  -6  10   2         21.08         18.86         3.24 o                         
  -5  10   2        174.71        144.36         8.57 o                         
  -4  10   2        102.86        105.39         5.35 o                         
  -3  10   2        290.77        336.66         9.25 o                         
  -2  10   2        354.55        381.68        10.25 o                         
  -1  10   2        340.64        377.29         9.73 o                         
   0  10   2        316.57        327.61         9.22 o                         
   1  10   2        339.31        397.05        10.30 o                         
   2  10   2        349.71        373.93        10.79 o                         
   3  10   2        290.66        323.74         9.87 o                         
   4  10   2        100.79         92.14         4.72 o                         
   5  10   2        174.39        149.09         8.15 o                         
   6  10   2         21.72         16.58         3.20 o                         
   7  10   2         28.93         29.51         5.73 o                         
  -6  11   2         26.14         26.52         3.91 o                         
  -5  11   2          6.98         -0.03         2.14 o                         
  -4  11   2          2.25         -0.84         1.59 o                         
  -3  11   2         16.92         12.86         2.17 o                         
  -2  11   2        102.48        111.83         4.77 o                         
  -1  11   2          7.70          4.00         1.49 o                         
   0  11   2         38.41         48.39         3.34 o                         
   1  11   2          8.25          5.66         1.38 o                         
   2  11   2        102.07        103.32         4.53 o                         
   3  11   2         18.08         12.83         2.10 o                         
   4  11   2          2.03         -1.26         1.74 o                         
   5  11   2          6.87          2.37         2.30 o                         
   6  11   2         26.41         27.49         3.91 o                         
  -5  12   2         27.47         27.16         3.61 o                         
  -4  12   2          5.08         -1.69         2.22 o                         
  -3  12   2         90.98         93.45         6.09 o                         
  -2  12   2         55.47         52.81         3.19 o                         
  -1  12   2         12.75          7.85         1.59 o                         
   0  12   2         19.20          9.33         1.95 o                         
   1  12   2         12.45          4.91         1.91 o                         
   2  12   2         55.25         55.55         3.83 o                         
   3  12   2         91.07        101.24         4.94 o                         
   4  12   2          5.11          0.25         2.32 o                         
   5  12   2         27.65         21.80         3.37 o                         
  -5  13   2          3.09          5.78         4.13 o                         
  -4  13   2          1.86         -2.29         2.74 o                         
  -3  13   2          3.18         -1.81         2.61 o                         
  -2  13   2         96.55         98.76         5.55 o                         
  -1  13   2         17.16         11.04         2.01 o                         
   0  13   2        132.24        132.58         6.54 o                         
   1  13   2         16.70         10.85         2.28 o                         
   2  13   2         96.52         97.26         5.76 o                         
   3  13   2          3.07         -0.86         2.26 o                         
   4  13   2          1.80         -2.33         2.33 o                         
   5  13   2          3.09         -0.07         5.32 o                         
  -4  14   2          2.06         -5.88         5.88 o                         
  -3  14   2         67.92         77.63         5.70 o                         
  -2  14   2         24.05         20.48         4.41 o                         
  -1  14   2         22.76         20.19         3.50 o                         
   0  14   2          4.12         -1.01         2.63 o                         
   1  14   2         22.60         14.52         3.15 o                         
   2  14   2         24.12         23.00         3.06 o                         
   3  14   2         67.67         88.37         7.13 o                         
   4  14   2          2.05         -5.73         5.73 o                         
  -2  15   2         28.73         41.83         4.82 o                         
  -1  15   2          2.24          0.02         6.49 o                         
   0  15   2        139.89        214.62        12.74 o                         
   1  15   2          2.10         -5.26         5.61 o                         
   2  15   2         28.82         33.67         6.65 o                         
   1   0   3        318.16        298.58         6.78 o                         
   2   0   3       2399.12       2118.07        43.62 o                         
   3   0   3        272.04        228.28         5.60 o                         
   4   0   3        142.42        154.97         4.64 o                         
   5   0   3         32.05         24.94         1.89 o                         
   6   0   3          0.72         10.14         1.67 o                         
   7   0   3         28.39         28.82         2.59 o                         
   8   0   3        119.22        147.24         6.51 o                         
   9   0   3          0.01         16.64         4.33 o                         
  -9   1   3          0.79          4.78         3.85 o                         
  -8   1   3         16.89         15.85         2.23 o                         
  -7   1   3         79.42         80.68         4.07 o                         
  -6   1   3         50.21         47.13         3.03 o                         
  -5   1   3        120.74        115.74         4.03 o                         
  -4   1   3         90.06         80.83         2.96 o                         
  -3   1   3       2956.60       2689.44        52.08 o                         
  -2   1   3       1360.57       1209.70        23.04 o                         
  -1   1   3       2458.49       2093.69       122.33 o                         
   0   1   3       3944.87       9542.51       818.84 o                         
   1   1   3       2455.75       2085.55       160.27 o                         
   2   1   3       1351.00       1221.39        23.04 o                         
   3   1   3       2952.92       2705.32        55.85 o                         
   4   1   3         91.28         85.47         3.06 o                         
   5   1   3        120.90        117.59         4.20 o                         
   6   1   3         49.59         47.24         2.97 o                         
   7   1   3         78.23         77.28         3.94 o                         
   8   1   3         16.89         16.55         2.72 o                         
   9   1   3          0.85          3.25         5.87 o                         
  -9   2   3          4.44         13.40         4.35 o                         
  -8   2   3          4.58          0.56         2.40 o                         
  -7   2   3         13.72         10.91         1.90 o                         
  -6   2   3         55.93         50.40         2.92 o                         
  -5   2   3        528.45        513.24        11.09 o                         
  -4   2   3         20.35         15.06         1.13 o                         
  -3   2   3        194.02        220.98         5.32 o                         
  -2   2   3        331.07        327.16         7.79 o                         
  -1   2   3       1592.33       1520.85        36.48 o                         
   0   2   3        110.00        129.49         3.30 o                         
   1   2   3       1578.08       1479.90        30.86 o                         
   2   2   3        331.84        346.62         7.30 o                         
   3   2   3        197.56        226.40         5.48 o                         
   4   2   3         21.19         17.38         1.52 o                         
   5   2   3        529.99        527.30        12.06 o                         
   6   2   3         55.63         51.15         3.06 o                         
   7   2   3         13.58          7.77         1.80 o                         
   8   2   3          4.66         -0.82         2.11 o                         
   9   2   3          4.42         16.10         7.54 o                         
  -9   3   3          4.11         12.21         5.57 o                         
  -8   3   3         22.43         16.22         3.28 o                         
  -7   3   3          8.97          7.80         2.35 o                         
  -6   3   3        111.87        110.07         4.02 o                         
  -5   3   3        159.72        154.42         4.55 o                         
  -4   3   3        304.17        321.45         7.26 o                         
  -3   3   3        507.55        492.36        11.81 o                         
  -2   3   3        477.03        502.49        12.41 o                         
  -1   3   3        706.55        718.41        15.99 o                         
   0   3   3       8089.76      21665.47      2442.30 o                         
   1   3   3        709.02        731.04        14.45 o                         
   2   3   3        472.39        476.55        11.84 o                         
   3   3   3        506.80        502.06        10.88 o                         
   4   3   3        306.06        322.49         8.70 o                         
   5   3   3        157.74        157.65         4.75 o                         
   6   3   3        109.88        107.78         5.00 o                         
   7   3   3          8.78          4.57         1.86 o                         
   8   3   3         22.69         17.37         2.96 o                         
   9   3   3          4.20         26.52         6.95 o                         
  -8   4   3         53.07         61.80         5.30 o                         
  -7   4   3         12.15          5.16         1.99 o                         
  -6   4   3         35.13         33.54         2.70 o                         
  -5   4   3         58.64         57.14         2.98 o                         
  -4   4   3        269.20        261.76         6.99 o                         
  -3   4   3        130.40        135.88         4.44 o                         
  -2   4   3        747.83        719.18        18.19 o                         
  -1   4   3        706.74        720.85        17.82 o                         
   0   4   3        353.36        428.74         8.96 o                         
   1   4   3        707.62        735.59        14.73 o                         
   2   4   3        734.76        741.60        15.11 o                         
   3   4   3        133.46        138.33         4.44 o                         
   4   4   3        271.73        272.47         7.56 o                         
   5   4   3         60.34         61.47         2.97 o                         
   6   4   3         35.30         32.19         2.53 o                         
   7   4   3         12.31         10.59         1.96 o                         
   8   4   3         53.87         66.39         4.12 o                         
  -8   5   3         25.83         24.49         3.40 o                         
  -7   5   3        133.06        144.12         6.04 o                         
  -6   5   3         98.03         79.84         4.94 o                         
  -5   5   3         75.18         73.67         3.63 o                         
  -4   5   3        143.82        164.37         6.08 o                         
  -3   5   3       1689.18       1703.03        55.31 o                         
  -2   5   3       1950.67       2025.14        46.16 o                         
  -1   5   3       1659.09       1823.30        45.57 o                         
   0   5   3         17.98         25.04         1.09 o                         
   1   5   3       1662.47       1860.55        37.07 o                         
   2   5   3       1954.48       2066.78        41.34 o                         
   3   5   3       1702.30       1714.32        37.79 o                         
   4   5   3        145.74        167.07         5.07 o                         
   5   5   3         74.81         74.73         3.75 o                         
   6   5   3         97.06         91.41         4.54 o                         
   7   5   3        131.54        140.07         6.99 o                         
   8   5   3         25.72         28.17         3.54 o                         
  -8   6   3          4.35          6.72         2.79 o                         
  -7   6   3        108.37        106.33         6.10 o                         
  -6   6   3         30.57         32.96         2.69 o                         
  -5   6   3         27.32         20.20         2.03 o                         
  -4   6   3         26.87         25.58         1.88 o                         
  -3   6   3        782.51        794.02        20.50 o                         
  -2   6   3        628.98        614.61        16.77 o                         
  -1   6   3       1064.23       1178.90        28.96 o                         
   0   6   3          8.84          3.60         0.63 o                         
   1   6   3       1057.42       1213.62        23.23 o                         
   2   6   3        627.54        615.61        14.10 o                         
   3   6   3        782.62        809.19        18.98 o                         
   4   6   3         27.68         30.13         2.01 o                         
   5   6   3         27.66         22.56         2.13 o                         
   6   6   3         30.68         37.18         2.98 o                         
   7   6   3        108.38        113.55         5.74 o                         
   8   6   3          4.23         16.64         3.18 o                         
  -8   7   3          5.53          1.02         3.91 o                         
  -7   7   3         20.73         24.14         3.29 o                         
  -6   7   3         41.17         36.70         2.99 o                         
  -5   7   3         13.51         10.77         1.68 o                         
  -4   7   3        189.01        184.03         5.67 o                         
  -3   7   3         14.76         14.70         1.66 o                         
  -2   7   3         54.99         52.26         2.44 o                         
  -1   7   3        375.38        358.10         8.81 o                         
   0   7   3        116.56        113.00         3.47 o                         
   1   7   3        372.28        352.33         8.04 o                         
   2   7   3         56.15         52.54         2.12 o                         
   3   7   3         14.08         13.21         1.41 o                         
   4   7   3        189.24        185.36         8.16 o                         
   5   7   3         13.22          9.41         1.76 o                         
   6   7   3         40.52         36.25         3.06 o                         
   7   7   3         20.90         12.65         3.20 o                         
   8   7   3          5.53         21.76         6.11 o                         
  -7   8   3          0.30          2.51         2.34 o                         
  -6   8   3          6.10         -1.88         1.88 o                         
  -5   8   3         78.92         84.85         4.53 o                         
  -4   8   3        199.09        207.89         9.09 o                         
  -3   8   3         67.87         71.85         3.42 o                         
  -2   8   3          3.85          1.67         0.89 o                         
  -1   8   3        270.92        279.80         6.78 o                         
   0   8   3         25.30         21.34         1.38 o                         
   1   8   3        272.27        294.82         7.15 o                         
   2   8   3          3.86          1.87         0.92 o                         
   3   8   3         67.83         78.40         3.81 o                         
   4   8   3        198.75        214.09         6.54 o                         
   5   8   3         78.53         79.31         4.96 o                         
   6   8   3          6.08         -0.75         2.21 o                         
   7   8   3          0.31         -2.38         2.38 o                         
  -7   9   3         11.05          9.88         3.12 o                         
  -6   9   3         14.73         15.44         2.75 o                         
  -5   9   3         13.25         11.64         2.33 o                         
  -4   9   3        110.57        107.21         5.96 o                         
  -3   9   3         13.25         12.99         1.92 o                         
  -2   9   3        343.29        370.82        11.50 o                         
  -1   9   3        106.16         98.25         3.74 o                         
   0   9   3        635.84        652.43        16.31 o                         
   1   9   3        106.94        104.62         4.19 o                         
   2   9   3        341.78        363.86         8.85 o                         
   3   9   3         13.25         13.83         1.67 o                         
   4   9   3        110.47        112.19         5.31 o                         
   5   9   3         13.53          9.33         2.04 o                         
   6   9   3         14.74          7.93         2.44 o                         
   7   9   3         11.05         21.97         5.96 o                         
  -7  10   3         14.97         23.45         7.60 o                         
  -6  10   3         39.61         25.97         3.23 o                         
  -5  10   3         29.50         24.48         2.88 o                         
  -4  10   3        220.60        241.03         9.93 o                         
  -3  10   3         79.03         70.92         3.73 o                         
  -2  10   3         26.50         27.66         2.24 o                         
  -1  10   3        247.53        252.45         7.08 o                         
   0  10   3         13.84         11.62         1.41 o                         
   1  10   3        248.62        254.35         6.63 o                         
   2  10   3         25.79         29.56         2.15 o                         
   3  10   3         79.87         72.80         4.12 o                         
   4  10   3        221.37        237.20         8.51 o                         
   5  10   3         29.55         24.81         2.72 o                         
   6  10   3         39.41         22.83         3.59 o                         
   7  10   3         14.86         30.29         5.84 o                         
  -6  11   3         13.74         21.66         5.27 o                         
  -5  11   3          5.19          3.23         3.35 o                         
  -4  11   3         88.86         83.26         4.81 o                         
  -3  11   3         13.98         13.21         1.98 o                         
  -2  11   3         79.92         98.18         4.60 o                         
  -1  11   3          5.58          2.11         1.45 o                         
   0  11   3         44.73         45.99         2.73 o                         
   1  11   3          5.65          3.08         1.32 o                         
   2  11   3         82.22         89.10         3.90 o                         
   3  11   3         14.19         12.68         1.92 o                         
   4  11   3         89.99         85.69         4.13 o                         
   5  11   3          5.16         -0.11         2.29 o                         
   6  11   3         13.37         12.80         5.31 o                         
  -5  12   3          1.89         -2.87         2.87 o                         
  -4  12   3         75.44         73.74         5.88 o                         
  -3  12   3         47.12         38.74         3.22 o                         
  -2  12   3         47.38         51.12         3.35 o                         
  -1  12   3         75.17         76.52         3.83 o                         
   0  12   3          8.29          6.48         1.57 o                         
   1  12   3         75.20         68.28         3.85 o                         
   2  12   3         47.67         54.57         3.65 o                         
   3  12   3         46.87         42.60         3.19 o                         
   4  12   3         75.44         79.64         6.26 o                         
   5  12   3          1.88         -3.20         3.20 o                         
  -4  13   3          6.83          1.74         2.97 o                         
  -3  13   3          7.89          2.02         2.36 o                         
  -2  13   3         29.42         29.99         3.35 o                         
  -1  13   3         85.10         93.46         5.32 o                         
   0  13   3          1.01         -1.95         1.95 o                         
   1  13   3         85.59         87.03         5.21 o                         
   2  13   3         29.25         25.94         2.97 o                         
   3  13   3          8.01          3.41         2.52 o                         
   4  13   3          6.78          6.06         2.56 o                         
  -3  14   3          6.55          3.99         3.05 o                         
  -2  14   3          8.13          1.60         3.22 o                         
  -1  14   3         36.00         42.31         4.03 o                         
   0  14   3          0.55         -2.14         2.14 o                         
   1  14   3         35.90         38.22         3.82 o                         
   2  14   3          8.12          4.19         3.33 o                         
   3  14   3          6.59          6.13         3.29 o                         
  -2  15   3         11.16         11.91         4.20 o                         
  -1  15   3          5.98         21.10         7.15 o                         
   0  15   3         13.98         15.08         4.75 o                         
   1  15   3          5.91          8.00         6.26 o                         
   2  15   3         11.15         11.49         4.38 o                         
   0   0   4       5843.43      16992.03       965.95 o                         
   1   0   4       1861.20       1483.87        46.33 o                         
   2   0   4        898.64        863.10        16.62 o                         
   3   0   4        761.09        832.16        17.62 o                         
   4   0   4         81.36         82.36         3.00 o                         
   5   0   4        198.60        201.08         5.74 o                         
   6   0   4         14.44          9.20         1.72 o                         
   7   0   4         29.49         24.09         2.59 o                         
   8   0   4          1.33          0.08         2.26 o                         
   9   0   4         15.10         28.50         5.74 o                         
  -9   1   4          2.20          6.78         6.98 o                         
  -8   1   4          0.39         -1.93         1.93 o                         
  -7   1   4         10.25          9.35         2.13 o                         
  -6   1   4        154.10        167.85         5.78 o                         
  -5   1   4        179.58        166.18         4.91 o                         
  -4   1   4         94.66         83.08         3.28 o                         
  -3   1   4        880.81        825.42        16.36 o                         
  -2   1   4        306.82        254.73         5.41 o                         
  -1   1   4       2255.64       2055.32        58.90 o                         
   0   1   4       2251.65       2361.16       198.22 o                         
   1   1   4       2255.45       2008.16        69.97 o                         
   2   1   4        309.59        261.42         5.91 o                         
   3   1   4        876.90        826.68        16.84 o                         
   4   1   4         94.32         82.78         3.12 o                         
   5   1   4        180.06        170.50         5.13 o                         
   6   1   4        155.16        166.91         5.91 o                         
   7   1   4         10.33          5.67         1.64 o                         
   8   1   4          0.38         -0.03         2.77 o                         
   9   1   4          2.15         12.98         4.28 o                         
  -9   2   4          3.39         12.06         6.52 o                         
  -8   2   4         43.85         51.68         4.81 o                         
  -7   2   4          5.20          1.85         1.69 o                         
  -6   2   4        148.58        163.32         5.40 o                         
  -5   2   4         13.18         12.68         1.47 o                         
  -4   2   4        529.86        483.96        10.57 o                         
  -3   2   4        328.80        311.38         7.38 o                         
  -2   2   4        143.71        134.69         3.23 o                         
  -1   2   4       1414.92       1299.55        26.86 o                         
   0   2   4          0.08          0.46         0.30 o                         
   1   2   4       1410.09       1296.12        27.96 o                         
   2   2   4        144.06        135.17         3.49 o                         
   3   2   4        324.10        308.83         7.11 o                         
   4   2   4        529.80        491.71        12.00 o                         
   5   2   4         13.18         10.04         1.51 o                         
   6   2   4        149.26        168.92         5.52 o                         
   7   2   4          5.23          2.38         1.74 o                         
   8   2   4         43.68         50.07         4.20 o                         
   9   2   4          3.45         10.97         5.39 o                         
  -8   3   4          9.41          5.89         2.73 o                         
  -7   3   4         99.65         92.43         4.78 o                         
  -6   3   4        171.49        173.79         5.76 o                         
  -5   3   4        154.95        172.93         4.78 o                         
  -4   3   4        541.65        542.20        11.99 o                         
  -3   3   4        239.46        257.21         6.69 o                         
  -2   3   4       1272.55       1311.00        26.66 o                         
  -1   3   4       2885.48       2719.27        76.26 o                         
   0   3   4        219.14        200.51         5.48 o                         
   1   3   4       2886.37       2878.68        65.17 o                         
   2   3   4       1280.10       1319.63        27.68 o                         
   3   3   4        244.35        268.60         6.62 o                         
   4   3   4        540.79        560.44        13.01 o                         
   5   3   4        154.32        166.50         5.01 o                         
   6   3   4        171.87        188.00         5.86 o                         
   7   3   4         98.54         94.42         4.19 o                         
   8   3   4          9.31          1.79         2.60 o                         
  -8   4   4         37.06         28.92         3.99 o                         
  -7   4   4         23.83         23.40         2.69 o                         
  -6   4   4        247.37        266.03         7.65 o                         
  -5   4   4        124.41        125.76         5.07 o                         
  -4   4   4       1398.71       1502.42        35.25 o                         
  -3   4   4         46.15         53.18         2.29 o                         
  -2   4   4        276.15        331.51         7.49 o                         
  -1   4   4        292.57        272.90         6.88 o                         
   0   4   4        211.72        278.10         6.13 o                         
   1   4   4        281.08        273.12         6.24 o                         
   2   4   4        276.12        327.29         7.94 o                         
   3   4   4         44.59         53.53         2.37 o                         
   4   4   4       1398.63       1546.40        35.52 o                         
   5   4   4        125.08        125.60         4.67 o                         
   6   4   4        247.21        283.94         7.73 o                         
   7   4   4         24.20         28.81         2.63 o                         
   8   4   4         37.14         31.29         3.21 o                         
  -8   5   4         14.26         14.24         3.34 o                         
  -7   5   4         46.47         38.13         3.26 o                         
  -6   5   4         78.14         73.41         4.23 o                         
  -5   5   4        248.49        240.79         7.08 o                         
  -4   5   4         32.13         22.30         1.91 o                         
  -3   5   4        793.53        796.82        21.71 o                         
  -2   5   4        384.46        469.64        11.04 o                         
  -1   5   4        674.29        761.23        17.52 o                         
   0   5   4       3343.94       3899.53        86.67 o                         
   1   5   4        674.37        789.28        19.16 o                         
   2   5   4        380.20        479.92        10.42 o                         
   3   5   4        794.68        849.29        18.56 o                         
   4   5   4         32.97         24.46         1.80 o                         
   5   5   4        248.91        252.69         7.41 o                         
   6   5   4         76.51         80.07         4.02 o                         
   7   5   4         46.26         39.52         3.28 o                         
   8   5   4         14.26         16.48         3.04 o                         
  -8   6   4          3.98          3.45         2.84 o                         
  -7   6   4          6.87          1.08         2.19 o                         
  -6   6   4         37.08         30.55         2.73 o                         
  -5   6   4         99.50        107.96         4.53 o                         
  -4   6   4        167.45        175.30         6.14 o                         
  -3   6   4         36.74         38.86         2.57 o                         
  -2   6   4        726.83        755.86        17.49 o                         
  -1   6   4        887.69        926.19        21.90 o                         
   0   6   4        836.46        862.74        18.06 o                         
   1   6   4        889.71        937.17        18.78 o                         
   2   6   4        722.20        754.23        16.88 o                         
   3   6   4         38.10         40.84         2.30 o                         
   4   6   4        166.91        174.12         5.76 o                         
   5   6   4         99.57        108.66         4.60 o                         
   6   6   4         37.46         27.75         2.59 o                         
   7   6   4          6.59         -1.48         2.09 o                         
   8   6   4          4.20         11.96         4.34 o                         
  -8   7   4          1.87         -1.61         5.92 o                         
  -7   7   4         46.82         39.11         3.73 o                         
  -6   7   4          0.96         -1.50         1.50 o                         
  -5   7   4         26.65         28.97         2.02 o                         
  -4   7   4         18.85         14.53         1.90 o                         
  -3   7   4        230.11        234.41         7.74 o                         
  -2   7   4         39.53         37.07         2.00 o                         
  -1   7   4        407.72        446.63        10.96 o                         
   0   7   4        331.25        384.91         9.02 o                         
   1   7   4        410.02        437.60         9.32 o                         
   2   7   4         40.31         37.17         1.81 o                         
   3   7   4        233.48        235.21         7.02 o                         
   4   7   4         19.16         14.10         1.73 o                         
   5   7   4         26.62         20.71         2.40 o                         
   6   7   4          0.96          0.28         1.68 o                         
   7   7   4         46.92         47.14         4.11 o                         
   8   7   4          1.85         -6.99         6.99 o                         
  -7   8   4          3.29         -2.21         2.21 o                         
  -6   8   4         14.06         11.36         2.19 o                         
  -5   8   4         90.74         86.89         5.15 o                         
  -4   8   4        277.89        303.06        10.81 o                         
  -3   8   4         40.05         43.47         2.68 o                         
  -2   8   4        337.16        330.18         9.22 o                         
  -1   8   4        110.80        108.43         3.78 o                         
   0   8   4        441.54        418.31         9.99 o                         
   1   8   4        109.76        114.78         3.63 o                         
   2   8   4        335.04        333.31         9.21 o                         
   3   8   4         40.41         44.34         2.55 o                         
   4   8   4        277.83        308.71        10.26 o                         
   5   8   4         90.97         85.41         5.14 o                         
   6   8   4         14.12          8.62         2.44 o                         
   7   8   4          3.25         -0.83         3.24 o                         
  -7   9   4          2.80         -1.29         3.31 o                         
  -6   9   4         33.02         35.39         3.27 o                         
  -5   9   4         19.16         13.93         2.36 o                         
  -4   9   4         63.28         57.55         3.70 o                         
  -3   9   4         36.63         32.34         2.77 o                         
  -2   9   4         78.65         80.11         3.58 o                         
  -1   9   4        175.51        184.99         5.58 o                         
   0   9   4        240.00        260.79         6.84 o                         
   1   9   4        175.54        188.71         5.18 o                         
   2   9   4         77.89         80.90         3.26 o                         
   3   9   4         37.00         32.27         2.12 o                         
   4   9   4         63.03         55.72         3.12 o                         
   5   9   4         19.15         11.35         2.54 o                         
   6   9   4         33.04         31.27         3.90 o                         
   7   9   4          2.76         -0.99         9.01 o                         
  -6  10   4         34.13         33.60         3.95 o                         
  -5  10   4         41.30         31.73         3.52 o                         
  -4  10   4          5.21          2.10         1.53 o                         
  -3  10   4         18.93         21.70         2.06 o                         
  -2  10   4        112.53        109.99         4.74 o                         
  -1  10   4        211.97        223.65         6.88 o                         
   0  10   4         31.84         35.22         2.09 o                         
   1  10   4        211.55        228.20         8.82 o                         
   2  10   4        112.29        107.27         4.69 o                         
   3  10   4         19.20         20.49         2.03 o                         
   4  10   4          5.22         -1.37         1.59 o                         
   5  10   4         41.25         29.11         3.34 o                         
   6  10   4         33.94         39.14         3.62 o                         
  -6  11   4          1.63         -3.04         3.04 o                         
  -5  11   4          1.46         -2.11         2.11 o                         
  -4  11   4         14.73          8.14         2.57 o                         
  -3  11   4         42.05         36.89         2.83 o                         
  -2  11   4         12.63         11.13         1.68 o                         
  -1  11   4         10.55         10.60         1.80 o                         
   0  11   4         77.06         70.38         3.37 o                         
   1  11   4         10.54         10.49         1.58 o                         
   2  11   4         12.33          9.12         1.63 o                         
   3  11   4         42.36         49.58         3.61 o                         
   4  11   4         14.66         11.54         2.25 o                         
   5  11   4          1.43         -2.28         2.28 o                         
   6  11   4          1.60         -4.73         4.73 o                         
  -5  12   4         16.24          6.65         3.60 o                         
  -4  12   4          2.63          1.33         2.33 o                         
  -3  12   4         45.63         49.88         4.29 o                         
  -2  12   4         68.66         67.75         5.10 o                         
  -1  12   4         77.36         80.13         4.09 o                         
   0  12   4         50.39         51.07         3.39 o                         
   1  12   4         77.54         81.51         4.82 o                         
   2  12   4         68.74         65.71         4.43 o                         
   3  12   4         45.32         49.44         3.69 o                         
   4  12   4          2.61         -2.65         2.65 o                         
   5  12   4         16.18          2.43         3.14 o                         
  -4  13   4          2.59         -2.99         4.01 o                         
  -3  13   4         44.32         39.55         3.81 o                         
  -2  13   4          1.77         -1.78         1.78 o                         
  -1  13   4         32.60         33.68         3.24 o                         
   0  13   4         21.74         11.87         2.68 o                         
   1  13   4         32.34         31.80         3.52 o                         
   2  13   4          1.72         -2.37         2.37 o                         
   3  13   4         43.72         45.29         3.80 o                         
   4  13   4          2.53         -2.89         2.89 o                         
  -3  14   4          0.67          0.01         2.98 o                         
  -2  14   4         22.92         26.72         3.80 o                         
  -1  14   4          1.80         -2.61         2.61 o                         
   0  14   4         61.45         64.96         5.11 o                         
   1  14   4          1.80         -2.28         2.28 o                         
   2  14   4         22.55         26.44         3.43 o                         
   3  14   4          0.72          2.38         3.27 o                         
  -1  15   4          9.62         -0.38         4.52 o                         
   0  15   4         65.68         67.48         6.49 o                         
   1  15   4          9.74          7.27         3.98 o                         
   1   0   5       1372.88       1303.17        29.01 o                         
   2   0   5        121.47        109.74         2.86 o                         
   3   0   5        169.33        167.54         4.22 o                         
   4   0   5        242.27        216.28         5.89 o                         
   5   0   5          9.75          9.83         1.39 o                         
   6   0   5         62.26         56.90         3.16 o                         
   7   0   5          0.04         -1.38         1.38 o                         
   8   0   5         36.50         46.59         4.16 o                         
   9   0   5          5.97         13.40         4.84 o                         
  -9   1   5          8.14         18.47         6.28 o                         
  -8   1   5          6.04          3.69         2.26 o                         
  -7   1   5         33.16         31.64         2.71 o                         
  -6   1   5        172.23        170.70         5.94 o                         
  -5   1   5         21.91         19.01         1.70 o                         
  -4   1   5        240.31        224.80         5.68 o                         
  -3   1   5       1025.29        986.60        20.00 o                         
  -2   1   5        142.39        131.22         3.44 o                         
  -1   1   5        806.38        769.84        17.44 o                         
   0   1   5        340.09        329.67         7.21 o                         
   1   1   5        804.96        765.02        17.39 o                         
   2   1   5        141.70        139.34         3.63 o                         
   3   1   5       1029.29        995.54        22.24 o                         
   4   1   5        242.72        227.94         5.88 o                         
   5   1   5         21.82         18.09         1.71 o                         
   6   1   5        173.32        181.59         6.02 o                         
   7   1   5         32.96         33.85         2.69 o                         
   8   1   5          6.08          2.58         2.36 o                         
   9   1   5          8.22         13.79         5.33 o                         
  -8   2   5          1.21          1.98         3.35 o                         
  -7   2   5         28.04         19.08         2.60 o                         
  -6   2   5         26.02         27.84         2.26 o                         
  -5   2   5         82.46         82.83         3.39 o                         
  -4   2   5        227.59        228.97         5.84 o                         
  -3   2   5        207.04        231.48         5.88 o                         
  -2   2   5       1813.71       1724.88        37.66 o                         
  -1   2   5       1088.12       1012.16        20.46 o                         
   0   2   5        662.78        665.46        16.74 o                         
   1   2   5       1092.85       1015.05        21.18 o                         
   2   2   5       1818.48       1639.45        36.25 o                         
   3   2   5        207.76        228.35         6.20 o                         
   4   2   5        227.65        227.83         6.07 o                         
   5   2   5         82.89         84.31         3.28 o                         
   6   2   5         25.88         24.28         2.33 o                         
   7   2   5         28.03         27.19         2.81 o                         
   8   2   5          1.18         -1.82         2.17 o                         
  -8   3   5          1.42          0.41         2.37 o                         
  -7   3   5         53.87         57.38         3.53 o                         
  -6   3   5        124.11        131.50         4.91 o                         
  -5   3   5        140.04        136.83         4.30 o                         
  -4   3   5        245.66        241.94         6.01 o                         
  -3   3   5       1064.26       1027.62        23.24 o                         
  -2   3   5        148.50        133.22         3.23 o                         
  -1   3   5        451.19        409.34         9.96 o                         
   0   3   5        717.66        699.62        15.57 o                         
   1   3   5        454.00        421.45         9.03 o                         
   2   3   5        147.12        135.86         3.50 o                         
   3   3   5       1068.26       1038.84        24.20 o                         
   4   3   5        244.74        243.42         6.41 o                         
   5   3   5        140.07        139.98         5.07 o                         
   6   3   5        125.15        136.27         4.56 o                         
   7   3   5         53.95         63.78         3.78 o                         
   8   3   5          1.49         -0.22         3.01 o                         
  -8   4   5         53.45         64.54         5.35 o                         
  -7   4   5          3.49         -1.74         1.74 o                         
  -6   4   5          6.64          6.02         1.55 o                         
  -5   4   5        187.92        211.46         5.95 o                         
  -4   4   5        289.35        297.34         7.72 o                         
  -3   4   5        317.97        336.97         7.58 o                         
  -2   4   5       2757.88       2818.05        60.43 o                         
  -1   4   5        184.14        181.18         5.15 o                         
   0   4   5       3951.58       4580.85       175.25 o                         
   1   4   5        179.90        183.25         4.37 o                         
   2   4   5       2760.43       2845.27        58.52 o                         
   3   4   5        315.13        322.07         7.81 o                         
   4   4   5        284.87        281.75         8.32 o                         
   5   4   5        188.31        217.02         6.58 o                         
   6   4   5          6.80          4.38         1.54 o                         
   7   4   5          3.64         -1.54         1.54 o                         
   8   4   5         53.19         54.54         4.66 o                         
  -8   5   5         30.58         29.09         3.68 o                         
  -7   5   5         12.22         11.72         2.56 o                         
  -6   5   5         27.75         21.23         2.49 o                         
  -5   5   5         70.19         64.74         2.89 o                         
  -4   5   5         44.98         48.72         2.26 o                         
  -3   5   5        187.46        161.49         4.35 o                         
  -2   5   5        428.82        509.59        11.55 o                         
  -1   5   5        538.64        641.01        16.52 o                         
   0   5   5          0.04          0.77         0.52 o                         
   1   5   5        539.30        666.55        14.54 o                         
   2   5   5        427.76        509.95        12.71 o                         
   3   5   5        186.00        156.03         4.84 o                         
   4   5   5         42.90         43.59         2.30 o                         
   5   5   5         70.31         68.80         4.29 o                         
   6   5   5         28.37         23.76         2.60 o                         
   7   5   5         12.04         12.78         2.30 o                         
   8   5   5         30.40         27.85         4.33 o                         
  -8   6   5          2.29         -2.12         3.20 o                         
  -7   6   5          6.07         -1.35         2.57 o                         
  -6   6   5          3.49         -0.39         1.63 o                         
  -5   6   5         99.02         90.31         4.25 o                         
  -4   6   5        254.08        266.02         7.88 o                         
  -3   6   5         43.31         46.11         2.31 o                         
  -2   6   5        195.93        204.87         5.43 o                         
  -1   6   5        468.97        425.12        10.95 o                         
   0   6   5         19.53          5.84         0.90 o                         
   1   6   5        469.55        428.50         9.13 o                         
   2   6   5        192.54        197.36         5.09 o                         
   3   6   5         42.27         44.02         2.34 o                         
   4   6   5        255.14        271.90         7.59 o                         
   5   6   5         98.65         89.30         4.38 o                         
   6   6   5          3.50          1.84         1.78 o                         
   7   6   5          6.10          1.16         2.33 o                         
   8   6   5          2.41         -2.02         5.36 o                         
  -8   7   5          7.43         11.67         6.21 o                         
  -7   7   5          4.08          4.31         2.91 o                         
  -6   7   5         65.31         57.28         3.59 o                         
  -5   7   5         17.82         13.49         2.05 o                         
  -4   7   5        193.29        213.86         8.04 o                         
  -3   7   5          8.42          6.03         1.47 o                         
  -2   7   5        247.60        267.21         7.18 o                         
  -1   7   5         74.81         78.10         3.32 o                         
   0   7   5         53.57         50.30         2.16 o                         
   1   7   5         74.80         79.01         2.66 o                         
   2   7   5        248.39        278.93         7.46 o                         
   3   7   5          8.45          5.81         1.07 o                         
   4   7   5        193.67        213.69         6.54 o                         
   5   7   5         17.98         13.81         2.10 o                         
   6   7   5         64.99         58.47         3.58 o                         
   7   7   5          4.10          4.32         2.68 o                         
   8   7   5          7.47         13.97         6.34 o                         
  -7   8   5         10.08         11.41         2.97 o                         
  -6   8   5         10.94         10.86         2.53 o                         
  -5   8   5         25.16         22.48         2.28 o                         
  -4   8   5         42.15         37.37         3.01 o                         
  -3   8   5        168.97        170.03         6.09 o                         
  -2   8   5        287.07        303.62         8.80 o                         
  -1   8   5        313.21        347.43         9.90 o                         
   0   8   5        392.27        447.86        12.48 o                         
   1   8   5        315.11        349.66         9.76 o                         
   2   8   5        287.57        316.33         7.92 o                         
   3   8   5        169.46        176.72         6.07 o                         
   4   8   5         41.87         40.83         2.82 o                         
   5   8   5         25.25         23.81         2.52 o                         
   6   8   5         11.10         10.64         2.46 o                         
   7   8   5          9.98          5.52         3.25 o                         
  -7   9   5         19.20         19.49         3.53 o                         
  -6   9   5         19.15         16.73         2.72 o                         
  -5   9   5        107.23        106.11         7.13 o                         
  -4   9   5         28.10         23.89         2.44 o                         
  -3   9   5        193.92        208.79         6.99 o                         
  -2   9   5        134.24        144.01         5.00 o                         
  -1   9   5         89.03         89.70         3.98 o                         
   0   9   5          8.85          4.16         1.19 o                         
   1   9   5         89.32         92.49         4.19 o                         
   2   9   5        134.01        147.23         4.87 o                         
   3   9   5        192.64        201.46         5.99 o                         
   4   9   5         28.25         22.43         2.07 o                         
   5   9   5        107.89        110.44         6.71 o                         
   6   9   5         19.07         16.33         2.79 o                         
   7   9   5         19.31         29.20         8.65 o                         
  -6  10   5          0.27          8.31         2.51 o                         
  -5  10   5         23.34         17.40         2.80 o                         
  -4  10   5         15.28         10.98         2.03 o                         
  -3  10   5         81.29         66.08         3.82 o                         
  -2  10   5        191.15        196.64         6.22 o                         
  -1  10   5        131.34        125.63         4.82 o                         
   0  10   5        447.02        460.64        12.83 o                         
   1  10   5        131.78        124.71         5.08 o                         
   2  10   5        190.78        191.84         6.30 o                         
   3  10   5         81.39         75.67         3.82 o                         
   4  10   5         15.20         13.46         2.66 o                         
   5  10   5         23.32         17.33         2.55 o                         
   6  10   5          0.26         -1.92         3.14 o                         
  -6  11   5          4.50         11.16         3.68 o                         
  -5  11   5          6.32          5.15         2.44 o                         
  -4  11   5          3.88         -1.75         2.28 o                         
  -3  11   5         51.13         43.27         3.60 o                         
  -2  11   5          1.35         -1.14         1.14 o                         
  -1  11   5          6.57          0.10         1.33 o                         
   0  11   5         27.37         24.89         2.20 o                         
   1  11   5          6.62          1.21         1.73 o                         
   2  11   5          1.32         -1.33         1.33 o                         
   3  11   5         52.30         52.18         3.68 o                         
   4  11   5          3.85          0.93         1.75 o                         
   5  11   5          6.28          8.17         3.05 o                         
   6  11   5          4.51          2.95         6.39 o                         
  -5  12   5          0.73         -3.21         3.21 o                         
  -4  12   5         16.97         10.96         3.23 o                         
  -3  12   5         38.72         32.63         3.12 o                         
  -2  12   5         59.99         69.90         4.39 o                         
  -1  12   5         91.34         87.97         4.32 o                         
   0  12   5        157.30        191.06         7.73 o                         
   1  12   5         90.96         97.45         5.26 o                         
   2  12   5         59.74         57.76         4.38 o                         
   3  12   5         39.08         35.58         3.09 o                         
   4  12   5         16.89         11.29         2.62 o                         
   5  12   5          0.67         -3.50         3.50 o                         
  -4  13   5          9.35          3.02         3.67 o                         
  -3  13   5         21.06         16.61         2.58 o                         
  -2  13   5         54.47         59.04         4.31 o                         
  -1  13   5          4.05         -0.46         2.12 o                         
   0  13   5          3.89          2.31         1.94 o                         
   1  13   5          4.02         -0.83         2.19 o                         
   2  13   5         53.33         57.65         4.60 o                         
   3  13   5         21.19         13.69         3.44 o                         
   4  13   5          8.95         -2.56         3.65 o                         
  -3  14   5         11.45         19.70         5.17 o                         
  -2  14   5         45.05         37.95         4.65 o                         
  -1  14   5         18.60         21.13         2.94 o                         
   0  14   5         63.51         56.39         4.50 o                         
   1  14   5         18.71         12.62         3.27 o                         
   2  14   5         45.45         48.24         4.51 o                         
   3  14   5         11.74         13.19         4.98 o                         
  -1  15   5          1.17         -3.53         4.84 o                         
   0  15   5          2.31         -1.86         3.52 o                         
   1  15   5          1.20         -3.53         3.77 o                         
   0   0   6       1651.24       1404.41        44.36 o                         
   1   0   6        157.33        147.85         3.15 o                         
   2   0   6        127.13        115.45         3.01 o                         
   3   0   6         26.13         29.67         1.55 o                         
   4   0   6         18.02         17.07         1.30 o                         
   5   0   6         65.19         61.97         2.86 o                         
   6   0   6         64.48         65.10         3.22 o                         
   7   0   6         17.62         16.23         2.15 o                         
   8   0   6         20.53         17.80         2.90 o                         
  -8   1   6         26.34         25.41         3.13 o                         
  -7   1   6          8.13          5.96         1.84 o                         
  -6   1   6         15.70         11.56         1.71 o                         
  -5   1   6        342.73        358.10         9.37 o                         
  -4   1   6        123.71        108.33         3.62 o                         
  -3   1   6       1093.92        983.70        19.95 o                         
  -2   1   6         55.04         50.88         1.71 o                         
  -1   1   6        495.83        517.43        11.50 o                         
   0   1   6       2385.56       2350.88        80.92 o                         
   1   1   6        498.53        508.10        11.06 o                         
   2   1   6         55.24         54.70         1.68 o                         
   3   1   6       1091.73        995.15        20.64 o                         
   4   1   6        123.08        103.05         3.73 o                         
   5   1   6        343.19        365.85         8.71 o                         
   6   1   6         15.76         12.09         1.72 o                         
   7   1   6          7.99          7.36         2.17 o                         
   8   1   6         26.10         26.55         3.26 o                         
  -8   2   6         18.15         20.02         2.97 o                         
  -7   2   6         26.64         25.56         2.62 o                         
  -6   2   6         12.50          8.20         1.64 o                         
  -5   2   6        127.00        136.30         4.57 o                         
  -4   2   6         14.93         10.98         0.88 o                         
  -3   2   6        857.87        803.34        16.51 o                         
  -2   2   6        516.28        487.87         9.77 o                         
  -1   2   6         43.32         41.04         1.32 o                         
   0   2   6        685.05        679.22        15.09 o                         
   1   2   6         43.76         39.16         1.45 o                         
   2   2   6        516.89        488.31        10.87 o                         
   3   2   6        854.66        801.47        19.82 o                         
   4   2   6         14.91         10.82         1.30 o                         
   5   2   6        127.39        132.75         5.19 o                         
   6   2   6         12.40          9.11         1.25 o                         
   7   2   6         27.05         27.13         2.70 o                         
   8   2   6         17.82         14.88         2.87 o                         
  -8   3   6         33.02         32.16         3.38 o                         
  -7   3   6         33.87         34.66         2.81 o                         
  -6   3   6         22.74         24.99         2.25 o                         
  -5   3   6         31.71         28.48         1.92 o                         
  -4   3   6         21.95         21.85         1.49 o                         
  -3   3   6        707.42        665.57        14.80 o                         
  -2   3   6       1435.51       1346.98        26.43 o                         
  -1   3   6        542.83        504.48        14.02 o                         
   0   3   6        513.25        574.27        12.15 o                         
   1   3   6        541.87        512.26        11.16 o                         
   2   3   6       1433.65       1321.85        31.79 o                         
   3   3   6        706.81        652.82        15.06 o                         
   4   3   6         21.69         18.33         1.67 o                         
   5   3   6         31.84         31.24         1.87 o                         
   6   3   6         22.70         22.68         1.73 o                         
   7   3   6         34.38         34.12         2.97 o                         
   8   3   6         33.41         27.44         3.44 o                         
  -8   4   6         13.85         18.94         3.60 o                         
  -7   4   6         29.39         25.34         2.82 o                         
  -6   4   6        131.00        128.40         7.03 o                         
  -5   4   6         42.77         39.85         2.14 o                         
  -4   4   6        209.46        214.02         5.68 o                         
  -3   4   6        242.15        233.93         5.77 o                         
  -2   4   6        904.19        844.79        19.24 o                         
  -1   4   6        614.50        674.27        16.86 o                         
   0   4   6        936.29       1001.91        21.27 o                         
   1   4   6        615.14        684.40        14.46 o                         
   2   4   6        906.07        868.51        20.35 o                         
   3   4   6        240.91        244.97         6.19 o                         
   4   4   6        209.61        213.64         5.69 o                         
   5   4   6         42.97         42.36         2.89 o                         
   6   4   6        129.67        125.66         5.55 o                         
   7   4   6         29.18         29.98         3.25 o                         
   8   4   6         13.85         11.71         3.09 o                         
  -8   5   6          0.54         -2.94         2.94 o                         
  -7   5   6         11.66          5.78         2.49 o                         
  -6   5   6         54.36         55.95         3.51 o                         
  -5   5   6        139.33        144.51         4.79 o                         
  -4   5   6        322.14        317.61         9.77 o                         
  -3   5   6         32.35         30.11         1.58 o                         
  -2   5   6        121.62        146.80         4.03 o                         
  -1   5   6        365.56        361.32         8.75 o                         
   0   5   6          2.35          1.66         0.63 o                         
   1   5   6        365.12        371.54         8.51 o                         
   2   5   6        122.39        147.56         4.64 o                         
   3   5   6         31.82         28.25         1.59 o                         
   4   5   6        323.55        325.92         9.09 o                         
   5   5   6        140.50        162.49         5.77 o                         
   6   5   6         54.76         50.60         3.64 o                         
   7   5   6         11.54          5.34         2.36 o                         
   8   5   6          0.53         -2.89         2.89 o                         
  -8   6   6         10.10         -0.35         4.60 o                         
  -7   6   6         11.94          0.52         2.89 o                         
  -6   6   6          6.68          6.66         1.74 o                         
  -5   6   6        136.18        141.89         6.37 o                         
  -4   6   6          8.63          5.35         1.30 o                         
  -3   6   6        137.27        149.44         5.55 o                         
  -2   6   6        169.75        170.41         5.57 o                         
  -1   6   6        164.87        161.32         4.78 o                         
   0   6   6        527.43        516.03        11.95 o                         
   1   6   6        162.51        161.40         4.93 o                         
   2   6   6        171.05        166.47         4.96 o                         
   3   6   6        137.13        145.50         4.46 o                         
   4   6   6          8.79          8.54         1.46 o                         
   5   6   6        136.06        149.76         5.73 o                         
   6   6   6          6.87          6.51         1.78 o                         
   7   6   6         11.95          7.09         3.25 o                         
   8   6   6         10.04         12.63         7.13 o                         
  -7   7   6         20.62         21.86         3.30 o                         
  -6   7   6          6.59          0.93         1.86 o                         
  -5   7   6         42.29         41.55         3.10 o                         
  -4   7   6         36.13         37.22         2.49 o                         
  -3   7   6        109.47        106.45         4.06 o                         
  -2   7   6        125.03        129.74         4.38 o                         
  -1   7   6         47.53         56.92         2.63 o                         
   0   7   6        110.04        117.85         3.63 o                         
   1   7   6         47.09         50.79         2.14 o                         
   2   7   6        124.45        130.06         4.68 o                         
   3   7   6        109.64        107.29         3.87 o                         
   4   7   6         36.33         45.71         2.81 o                         
   5   7   6         41.84         44.91         2.97 o                         
   6   7   6          6.74          5.00         2.01 o                         
   7   7   6         20.58         23.24         3.37 o                         
  -7   8   6          6.03          5.49         2.81 o                         
  -6   8   6         16.50         16.41         2.78 o                         
  -5   8   6          7.38          6.93         2.09 o                         
  -4   8   6         51.52         46.29         3.45 o                         
  -3   8   6         84.87         76.76         3.45 o                         
  -2   8   6        459.85        497.08        13.72 o                         
  -1   8   6         66.15         59.01         3.11 o                         
   0   8   6         84.46         90.18         3.23 o                         
   1   8   6         66.03         64.45         3.04 o                         
   2   8   6        461.32        510.28        13.23 o                         
   3   8   6         86.36         84.56         3.75 o                         
   4   8   6         51.68         45.09         2.70 o                         
   5   8   6          7.45          5.76         1.82 o                         
   6   8   6         16.17         15.64         2.75 o                         
   7   8   6          5.83          3.97         2.93 o                         
  -7   9   6         30.95         45.06         5.28 o                         
  -6   9   6          6.66          8.50         2.76 o                         
  -5   9   6          6.77         -0.74         1.99 o                         
  -4   9   6         60.28         54.01         3.26 o                         
  -3   9   6        390.48        401.28        13.74 o                         
  -2   9   6         86.28         85.32         4.41 o                         
  -1   9   6        690.90        730.50        18.95 o                         
   0   9   6         37.15         37.27         2.37 o                         
   1   9   6        687.48        757.13        18.16 o                         
   2   9   6         86.34         94.10         4.19 o                         
   3   9   6        389.83        414.55        11.44 o                         
   4   9   6         60.49         54.50         3.55 o                         
   5   9   6          6.82          1.55         1.77 o                         
   6   9   6          6.67          6.00         2.61 o                         
   7   9   6         30.87         45.68         9.86 o                         
  -6  10   6          9.73          5.86         3.28 o                         
  -5  10   6         31.43         17.97         2.67 o                         
  -4  10   6        129.41        132.07         7.08 o                         
  -3  10   6        120.72         97.31         5.01 o                         
  -2  10   6         68.16         62.32         3.68 o                         
  -1  10   6        117.98        115.09         4.74 o                         
   0  10   6          0.98         -0.39         1.13 o                         
   1  10   6        115.40        130.48         7.19 o                         
   2  10   6         67.89         67.64         3.79 o                         
   3  10   6        119.97        105.45         6.20 o                         
   4  10   6        129.73        139.75         6.34 o                         
   5  10   6         31.26         16.25         2.86 o                         
   6  10   6          9.70         13.28         2.85 o                         
  -6  11   6          1.08          3.79         4.36 o                         
  -5  11   6         34.03         35.61         4.07 o                         
  -4  11   6         41.92         36.51         4.24 o                         
  -3  11   6         38.01         33.71         3.05 o                         
  -2  11   6         42.67         33.36         2.68 o                         
  -1  11   6         10.83         10.52         1.75 o                         
   0  11   6          0.07          0.35         1.28 o                         
   1  11   6         10.01         12.54         2.23 o                         
   2  11   6         42.81         31.35         3.09 o                         
   3  11   6         37.85         37.01         2.98 o                         
   4  11   6         42.57         39.31         3.53 o                         
   5  11   6         33.96         35.83         4.37 o                         
   6  11   6          1.12          3.93         3.31 o                         
  -5  12   6         10.49         10.29         2.94 o                         
  -4  12   6         27.40         26.69         3.32 o                         
  -3  12   6         19.02         15.78         2.51 o                         
  -2  12   6         93.55         90.17         4.82 o                         
  -1  12   6        151.11        160.48         7.61 o                         
   0  12   6         89.39         87.96         4.68 o                         
   1  12   6        151.37        163.75         7.15 o                         
   2  12   6         93.53         94.94         5.90 o                         
   3  12   6         18.86         14.68         2.50 o                         
   4  12   6         27.72         20.73         3.98 o                         
   5  12   6         10.43         -2.11         5.86 o                         
  -4  13   6         25.44         28.55         4.14 o                         
  -3  13   6         37.83         29.90         3.46 o                         
  -2  13   6         12.21         13.58         3.05 o                         
  -1  13   6         11.68          4.96         2.47 o                         
   0  13   6          0.46         -2.07         2.07 o                         
   1  13   6         11.42         -1.40         2.73 o                         
   2  13   6         12.70         11.80         3.08 o                         
   3  13   6         37.46         33.25         4.09 o                         
   4  13   6         25.67         12.06         4.14 o                         
  -3  14   6         19.48         12.33         3.81 o                         
  -2  14   6         23.20         27.58         4.05 o                         
  -1  14   6          9.30         13.17         2.57 o                         
   0  14   6          0.07         -2.47         2.47 o                         
   1  14   6          9.08          8.44         3.29 o                         
   2  14   6         23.87         33.94         5.51 o                         
   3  14   6         19.36         17.47         4.47 o                         
   1   0   7       8139.16      10541.21       575.92 o                         
   2   0   7        419.84        391.38         8.68 o                         
   3   0   7         16.28         19.86         1.30 o                         
   4   0   7        681.63        639.00        16.20 o                         
   5   0   7        101.05        101.96         4.06 o                         
   6   0   7        411.93        413.67        11.07 o                         
   7   0   7         11.18          7.98         2.11 o                         
   8   0   7          3.42         -0.10         2.61 o                         
  -8   1   7         16.59         12.38         3.46 o                         
  -7   1   7         48.10         33.40         3.16 o                         
  -6   1   7         36.07         38.87         2.62 o                         
  -5   1   7        499.02        502.00        13.00 o                         
  -4   1   7        181.74        171.47         4.69 o                         
  -3   1   7        287.30        287.21         7.22 o                         
  -2   1   7        308.42        277.05         5.59 o                         
  -1   1   7       2699.91       2557.78        74.53 o                         
   0   1   7       1321.06       1435.21        33.75 o                         
   1   1   7       2709.54       2587.10        69.79 o                         
   2   1   7        305.64        283.42         7.23 o                         
   3   1   7        289.56        293.29         7.36 o                         
   4   1   7        182.92        173.43         5.01 o                         
   5   1   7        498.66        519.00        15.57 o                         
   6   1   7         35.81         35.67         2.71 o                         
   7   1   7         47.71         41.48         3.33 o                         
   8   1   7         16.93         19.73         3.26 o                         
  -8   2   7          0.63         -2.58         2.58 o                         
  -7   2   7         15.50         12.22         2.37 o                         
  -6   2   7        211.04        208.88         7.16 o                         
  -5   2   7         12.56          7.16         1.48 o                         
  -4   2   7        217.49        233.69         6.12 o                         
  -3   2   7        108.88         96.08         3.14 o                         
  -2   2   7         41.97         34.83         1.50 o                         
  -1   2   7         39.78         57.18         1.68 o                         
   0   2   7       1147.08       1167.94        30.75 o                         
   1   2   7         41.54         57.94         1.79 o                         
   2   2   7         41.55         33.08         1.60 o                         
   3   2   7        110.10        104.79         3.69 o                         
   4   2   7        217.56        239.16         8.45 o                         
   5   2   7         12.36          6.53         1.46 o                         
   6   2   7        208.81        221.25         8.08 o                         
   7   2   7         15.04         11.04         2.48 o                         
   8   2   7          0.65         -3.20         3.20 o                         
  -8   3   7          6.83         16.91         3.51 o                         
  -7   3   7         43.38         42.46         3.37 o                         
  -6   3   7         51.31         50.13         3.23 o                         
  -5   3   7        124.15        116.70         4.00 o                         
  -4   3   7         24.26         16.72         1.35 o                         
  -3   3   7         64.88         58.86         2.01 o                         
  -2   3   7        645.80        594.33        13.27 o                         
  -1   3   7        390.61        385.02         9.55 o                         
   0   3   7        687.86        693.67        15.15 o                         
   1   3   7        388.89        389.49         8.03 o                         
   2   3   7        644.96        612.52        14.68 o                         
   3   3   7         65.97         60.02         2.43 o                         
   4   3   7         23.94         16.05         1.57 o                         
   5   3   7        125.61        126.26         4.52 o                         
   6   3   7         51.38         50.54         3.30 o                         
   7   3   7         43.74         46.90         3.90 o                         
   8   3   7          6.88         15.87         3.00 o                         
  -8   4   7          2.58          5.81         3.43 o                         
  -7   4   7         30.90         31.05         3.04 o                         
  -6   4   7          9.94          7.05         1.68 o                         
  -5   4   7         48.88         42.33         2.19 o                         
  -4   4   7         42.59         44.34         2.16 o                         
  -3   4   7        261.67        263.36         6.46 o                         
  -2   4   7         39.16         44.69         1.93 o                         
  -1   4   7       1020.50       1005.60        22.68 o                         
   0   4   7        177.67        190.26         4.92 o                         
   1   4   7       1020.77       1032.56        22.85 o                         
   2   4   7         40.14         44.91         2.08 o                         
   3   4   7        261.91        278.95         7.57 o                         
   4   4   7         42.97         41.97         2.48 o                         
   5   4   7         49.30         45.99         3.30 o                         
   6   4   7          9.81          5.20         1.71 o                         
   7   4   7         30.97         31.96         3.17 o                         
   8   4   7          2.57          5.42         2.88 o                         
  -8   5   7         10.22         14.88         4.32 o                         
  -7   5   7          2.74         -2.49         2.49 o                         
  -6   5   7         37.37         37.13         2.79 o                         
  -5   5   7         17.94         18.43         1.78 o                         
  -4   5   7        325.23        338.51         9.19 o                         
  -3   5   7         77.94         73.72         3.08 o                         
  -2   5   7        276.27        257.91         6.52 o                         
  -1   5   7        813.19        822.82        18.70 o                         
   0   5   7        636.83        704.29        15.48 o                         
   1   5   7        814.21        829.71        18.26 o                         
   2   5   7        276.82        264.17         6.89 o                         
   3   5   7         77.77         76.02         3.48 o                         
   4   5   7        325.97        344.15         9.98 o                         
   5   5   7         18.07         20.39         1.87 o                         
   6   5   7         37.56         33.86         2.96 o                         
   7   5   7          2.78         -2.12         2.12 o                         
   8   5   7         10.40         10.62         4.78 o                         
  -8   6   7          3.93         17.90         6.00 o                         
  -7   6   7         16.57         21.33         3.92 o                         
  -6   6   7         32.39         34.21         2.93 o                         
  -5   6   7         33.92         30.72         2.68 o                         
  -4   6   7        319.49        305.84         9.88 o                         
  -3   6   7         18.22         17.87         1.78 o                         
  -2   6   7         19.66         14.01         1.68 o                         
  -1   6   7        285.61        280.24         7.57 o                         
   0   6   7        691.91        726.61        16.96 o                         
   1   6   7        286.08        286.60         7.50 o                         
   2   6   7         19.06         14.64         1.32 o                         
   3   6   7         18.68         17.91         1.77 o                         
   4   6   7        319.01        323.60         8.61 o                         
   5   6   7         33.88         31.46         2.64 o                         
   6   6   7         32.01         32.13         3.08 o                         
   7   6   7         16.47         22.79         4.63 o                         
   8   6   7          3.92         10.03         5.85 o                         
  -7   7   7         12.93         19.28         4.69 o                         
  -6   7   7          4.11         -0.73         2.00 o                         
  -5   7   7         89.33         88.33         5.14 o                         
  -4   7   7         29.11         25.89         2.18 o                         
  -3   7   7         61.55         57.55         2.97 o                         
  -2   7   7         11.49         11.22         1.44 o                         
  -1   7   7        515.07        552.48        14.41 o                         
   0   7   7          0.97          1.53         0.82 o                         
   1   7   7        513.91        562.36        13.02 o                         
   2   7   7         11.68         12.01         1.40 o                         
   3   7   7         61.67         58.09         2.95 o                         
   4   7   7         28.98         23.99         2.25 o                         
   5   7   7         89.57         84.65         4.28 o                         
   6   7   7          4.12          2.48         2.20 o                         
   7   7   7         13.01         17.57         3.63 o                         
  -7   8   7         26.39         37.67         4.01 o                         
  -6   8   7         46.70         39.19         3.80 o                         
  -5   8   7         18.28         13.05         2.09 o                         
  -4   8   7         37.06         24.03         2.27 o                         
  -3   8   7        209.22        231.77         7.85 o                         
  -2   8   7        115.53        101.69         5.23 o                         
  -1   8   7        178.08        171.08         6.03 o                         
   0   8   7        160.72        189.61         6.33 o                         
   1   8   7        176.81        177.21         5.66 o                         
   2   8   7        114.83        106.13         3.92 o                         
   3   8   7        208.50        229.53         7.33 o                         
   4   8   7         36.34         28.31         2.33 o                         
   5   8   7         18.19         13.50         2.38 o                         
   6   8   7         46.57         43.11         4.62 o                         
   7   8   7         26.25         29.76         4.71 o                         
  -6   9   7          9.72         14.21         3.23 o                         
  -5   9   7         67.85         65.86         6.73 o                         
  -4   9   7         18.39         17.88         2.66 o                         
  -3   9   7         82.11         77.03         4.41 o                         
  -2   9   7        266.64        276.19         9.07 o                         
  -1   9   7        281.49        291.80         9.31 o                         
   0   9   7        157.67        172.19         5.95 o                         
   1   9   7        282.71        290.61         8.46 o                         
   2   9   7        266.79        279.54         9.32 o                         
   3   9   7         83.29         80.53         3.88 o                         
   4   9   7         18.55         20.78         2.27 o                         
   5   9   7         67.68         59.14         4.38 o                         
   6   9   7          9.56          6.58         3.94 o                         
  -6  10   7         20.09         -1.68         4.92 o                         
  -5  10   7          9.64         10.23         2.34 o                         
  -4  10   7          9.80          3.60         2.05 o                         
  -3  10   7         58.86         50.49         3.92 o                         
  -2  10   7         81.26         76.22         4.07 o                         
  -1  10   7        288.74        253.03         8.04 o                         
   0  10   7          6.74         -1.21         1.21 o                         
   1  10   7        290.97        276.71         8.76 o                         
   2  10   7         80.53         74.47         4.37 o                         
   3  10   7         60.92         62.65         3.60 o                         
   4  10   7          9.89          9.17         1.98 o                         
   5  10   7         10.10          8.77         2.96 o                         
   6  10   7         19.84         11.46         7.04 o                         
  -5  11   7         68.89         63.13         5.25 o                         
  -4  11   7         19.52         20.86         2.88 o                         
  -3  11   7         15.90         12.70         2.10 o                         
  -2  11   7         44.46         43.29         3.18 o                         
  -1  11   7         74.34         70.13         3.72 o                         
   0  11   7         40.52         44.85         2.86 o                         
   1  11   7         75.15         72.58         4.25 o                         
   2  11   7         43.65         46.10         3.60 o                         
   3  11   7         15.85         10.11         2.16 o                         
   4  11   7         19.28         17.08         3.37 o                         
   5  11   7         68.92         66.00         6.50 o                         
  -5  12   7         13.77         15.82         4.07 o                         
  -4  12   7         22.87         24.30         4.35 o                         
  -3  12   7         27.11         29.70         3.55 o                         
  -2  12   7         34.92         26.68         3.03 o                         
  -1  12   7          8.99          9.45         1.93 o                         
   0  12   7        129.93        135.35         5.53 o                         
   1  12   7          9.07          6.50         2.33 o                         
   2  12   7         34.81         22.14         3.05 o                         
   3  12   7         27.32         30.31         3.32 o                         
   4  12   7         22.53         21.45         3.83 o                         
   5  12   7         13.93         22.07         4.08 o                         
  -4  13   7          3.85          6.58         3.73 o                         
  -3  13   7         28.87         32.96         4.93 o                         
  -2  13   7         25.69         26.35         3.04 o                         
  -1  13   7         97.05        106.38         5.36 o                         
   0  13   7         54.01         52.36         4.41 o                         
   1  13   7         97.54        111.10         6.11 o                         
   2  13   7         25.51         27.35         3.34 o                         
   3  13   7         29.16         34.49         3.86 o                         
   4  13   7          3.83          1.81         4.96 o                         
  -2  14   7         46.88         54.24         5.47 o                         
  -1  14   7          2.35         -2.39         2.39 o                         
   0  14   7         38.27         41.41         4.36 o                         
   1  14   7          2.38          0.52         3.21 o                         
   2  14   7         46.11         47.05         5.80 o                         
   0   0   8         21.24         50.10         2.62 o                         
   1   0   8       2734.21       2775.82        75.24 o                         
   2   0   8       2249.61       2050.51        42.46 o                         
   3   0   8       2082.41       2063.72        46.55 o                         
   4   0   8        619.79        606.35        16.23 o                         
   5   0   8       1373.91       1382.94        33.04 o                         
   6   0   8        156.99        181.03         6.70 o                         
   7   0   8        259.17        285.13         9.93 o                         
   8   0   8          0.90         -0.04         3.35 o                         
  -8   1   8         44.66         55.53         4.04 o                         
  -7   1   8         93.18         94.20         5.01 o                         
  -6   1   8          0.64         -1.50         1.50 o                         
  -5   1   8        109.94        104.78         4.46 o                         
  -4   1   8        239.38        228.99         6.00 o                         
  -3   1   8        634.97        608.65        13.45 o                         
  -2   1   8        909.30        869.15        18.61 o                         
  -1   1   8       1821.71       1984.87        40.14 o                         
   0   1   8       2923.68       2848.12        76.91 o                         
   1   1   8       1797.70       2047.31        44.92 o                         
   2   1   8        908.28        868.74        20.22 o                         
   3   1   8        629.40        618.96        14.40 o                         
   4   1   8        235.08        228.96         6.56 o                         
   5   1   8        112.07        116.42         4.20 o                         
   6   1   8          0.56         -1.35         1.35 o                         
   7   1   8         94.02         93.90         5.56 o                         
   8   1   8         44.88         55.59         4.47 o                         
  -8   2   8          5.09         -1.16         2.43 o                         
  -7   2   8         18.12         14.44         2.46 o                         
  -6   2   8         21.54         17.75         1.98 o                         
  -5   2   8          6.03          3.40         1.24 o                         
  -4   2   8         98.18         92.01         3.55 o                         
  -3   2   8       1106.45       1018.82        21.51 o                         
  -2   2   8         27.86         26.31         1.29 o                         
  -1   2   8        131.91        137.85         3.40 o                         
   0   2   8         80.58        111.42         3.23 o                         
   1   2   8        126.13        133.98         3.33 o                         
   2   2   8         28.97         26.76         1.43 o                         
   3   2   8       1113.33       1056.65        24.49 o                         
   4   2   8         97.93         90.82         3.90 o                         
   5   2   8          5.57          3.97         1.48 o                         
   6   2   8         20.86         17.07         2.06 o                         
   7   2   8         17.64         16.68         2.67 o                         
   8   2   8          5.02          8.76         2.82 o                         
  -8   3   8         27.57         34.22         4.38 o                         
  -7   3   8          2.61         -0.56         1.96 o                         
  -6   3   8          5.16         -1.48         1.48 o                         
  -5   3   8         33.26         32.19         2.38 o                         
  -4   3   8        278.23        267.64         6.95 o                         
  -3   3   8         29.04         23.90         1.60 o                         
  -2   3   8        208.45        192.31         4.90 o                         
  -1   3   8         35.38         28.79         1.25 o                         
   0   3   8        520.26        552.01        11.61 o                         
   1   3   8         35.79         28.29         1.14 o                         
   2   3   8        207.94        200.41         5.50 o                         
   3   3   8         28.85         25.48         1.51 o                         
   4   3   8        282.05        276.60         8.26 o                         
   5   3   8         33.18         34.55         2.58 o                         
   6   3   8          5.15          0.83         1.63 o                         
   7   3   8          2.68         -1.94         1.94 o                         
   8   3   8         27.65         36.17         4.49 o                         
  -8   4   8          6.96         10.51         3.87 o                         
  -7   4   8         22.65         22.66         3.62 o                         
  -6   4   8        146.87        166.15         6.47 o                         
  -5   4   8         97.32        107.10         3.79 o                         
  -4   4   8        154.87        154.52         5.02 o                         
  -3   4   8        127.43        122.02         3.68 o                         
  -2   4   8        540.79        514.18        12.29 o                         
  -1   4   8        165.96        168.27         4.98 o                         
   0   4   8         99.13         92.20         2.75 o                         
   1   4   8        161.63        163.81         4.05 o                         
   2   4   8        539.98        530.53        12.59 o                         
   3   4   8        126.91        121.61         3.95 o                         
   4   4   8        153.56        165.86         5.76 o                         
   5   4   8         97.48        106.08         5.26 o                         
   6   4   8        145.72        182.57         7.06 o                         
   7   4   8         22.54         17.54         3.05 o                         
   8   4   8          6.89          6.77         3.31 o                         
  -8   5   8          1.60         15.48         5.30 o                         
  -7   5   8         50.47         55.91         4.73 o                         
  -6   5   8          1.62         -0.66         1.45 o                         
  -5   5   8         30.79         31.04         2.28 o                         
  -4   5   8         33.18         27.29         1.86 o                         
  -3   5   8        171.74        175.04         5.79 o                         
  -2   5   8        254.37        261.61         7.34 o                         
  -1   5   8       1099.35       1096.86        23.93 o                         
   0   5   8        168.92        189.08         4.45 o                         
   1   5   8       1098.49       1129.10        24.87 o                         
   2   5   8        256.90        259.54         7.22 o                         
   3   5   8        173.70        174.89         5.93 o                         
   4   5   8         33.24         32.27         2.50 o                         
   5   5   8         31.47         28.93         2.61 o                         
   6   5   8          1.62         -1.84         1.84 o                         
   7   5   8         50.54         52.88         6.34 o                         
   8   5   8          1.60          8.50         4.35 o                         
  -7   6   8          8.23         12.55         3.25 o                         
  -6   6   8         31.62         25.17         3.28 o                         
  -5   6   8         79.86         82.14         4.55 o                         
  -4   6   8         99.09        102.80         4.27 o                         
  -3   6   8        605.02        595.97        16.74 o                         
  -2   6   8        266.29        262.43         7.47 o                         
  -1   6   8         23.72         26.07         1.87 o                         
   0   6   8         51.27         54.13         2.35 o                         
   1   6   8         23.17         25.87         1.37 o                         
   2   6   8        266.69        276.02         7.07 o                         
   3   6   8        602.15        621.43        19.59 o                         
   4   6   8         99.40         99.34         5.05 o                         
   5   6   8         80.47         83.96         3.74 o                         
   6   6   8         31.28         24.63         3.09 o                         
   7   6   8          8.36          7.77         3.15 o                         
  -7   7   8          9.97          5.42         2.99 o                         
  -6   7   8          7.76         -1.00         2.37 o                         
  -5   7   8         42.58         34.84         2.62 o                         
  -4   7   8        111.92        128.74         7.57 o                         
  -3   7   8        167.59        153.71         5.87 o                         
  -2   7   8        471.24        493.02        14.11 o                         
  -1   7   8         46.78         44.88         3.00 o                         
   0   7   8        308.46        348.42         9.00 o                         
   1   7   8         46.32         52.34         2.80 o                         
   2   7   8        471.01        514.83        14.06 o                         
   3   7   8        166.56        151.54         6.31 o                         
   4   7   8        112.67        129.92         6.30 o                         
   5   7   8         42.76         35.61         3.44 o                         
   6   7   8          7.67          1.51         2.49 o                         
   7   7   8          9.93          7.09         3.73 o                         
  -7   8   8         13.96         14.83         3.95 o                         
  -6   8   8         41.94         45.96         4.44 o                         
  -5   8   8         67.16         66.63         4.22 o                         
  -4   8   8         25.85         22.05         2.86 o                         
  -3   8   8         90.36         79.87         4.02 o                         
  -2   8   8        141.40        125.27         5.93 o                         
  -1   8   8         15.27         14.16         1.88 o                         
   0   8   8        167.80        161.71         5.56 o                         
   1   8   8         15.89         12.92         1.02 o                         
   2   8   8        141.70        131.04         4.87 o                         
   3   8   8         90.91         90.62         3.85 o                         
   4   8   8         26.08         25.99         2.36 o                         
   5   8   8         67.50         61.98         4.32 o                         
   6   8   8         41.67         42.01         4.44 o                         
   7   8   8         13.98         13.15         5.63 o                         
  -6   9   8          5.55          0.71         2.55 o                         
  -5   9   8         42.81         38.02         4.22 o                         
  -4   9   8         23.01         21.77         2.69 o                         
  -3   9   8         13.82         10.93         1.87 o                         
  -2   9   8         52.07         44.92         3.92 o                         
  -1   9   8         75.19         81.18         3.90 o                         
   0   9   8        502.66        483.64        13.13 o                         
   1   9   8         76.71         78.07         3.90 o                         
   2   9   8         52.01         46.09         3.32 o                         
   3   9   8         13.42         14.16         1.79 o                         
   4   9   8         22.60         21.70         2.25 o                         
   5   9   8         42.65         43.49         3.72 o                         
   6   9   8          5.69          0.23         2.52 o                         
  -6  10   8          5.08          2.61         4.28 o                         
  -5  10   8          6.57          2.57         2.55 o                         
  -4  10   8         20.11         15.44         2.65 o                         
  -3  10   8         30.28         20.70         2.97 o                         
  -2  10   8         22.03         20.73         2.30 o                         
  -1  10   8         16.47         14.89         1.87 o                         
   0  10   8         20.37         22.55         2.13 o                         
   1  10   8         16.62         15.41         2.14 o                         
   2  10   8         21.18         19.89         2.68 o                         
   3  10   8         29.55         24.48         2.88 o                         
   4  10   8         19.54         14.64         2.95 o                         
   5  10   8          6.72          1.79         3.20 o                         
   6  10   8          5.33          4.83         9.73 o                         
  -5  11   8          1.01         -2.50         2.50 o                         
  -4  11   8          3.81          1.00         1.95 o                         
  -3  11   8         86.02         70.32         5.13 o                         
  -2  11   8         80.14         74.26         4.56 o                         
  -1  11   8        123.93        134.47         5.21 o                         
   0  11   8         77.01         84.26         4.81 o                         
   1  11   8        123.53        135.92         5.68 o                         
   2  11   8         80.70         80.39         4.76 o                         
   3  11   8         86.02         87.15         5.31 o                         
   4  11   8          3.78          0.23         3.06 o                         
   5  11   8          0.99          3.79         3.54 o                         
  -4  12   8         15.80         18.15         3.37 o                         
  -3  12   8         25.47         22.69         2.84 o                         
  -2  12   8         11.07          7.55         2.68 o                         
  -1  12   8         11.98          3.41         2.32 o                         
   0  12   8          3.28         -1.87         1.87 o                         
   1  12   8         11.96          3.14         2.82 o                         
   2  12   8         11.11          7.26         2.62 o                         
   3  12   8         25.59         21.95         3.41 o                         
   4  12   8         15.91         12.03         4.36 o                         
  -3  13   8          4.52          1.40         3.44 o                         
  -2  13   8         29.07         24.46         3.48 o                         
  -1  13   8         39.84         40.37         3.57 o                         
   0  13   8        171.52        194.53         9.30 o                         
   1  13   8         39.90         40.17         4.27 o                         
   2  13   8         29.27         19.65         3.00 o                         
   3  13   8          4.48         -1.55         4.37 o                         
  -2  14   8          2.88          2.05         5.25 o                         
  -1  14   8         13.19         20.07         3.70 o                         
   0  14   8         12.71          1.29         4.49 o                         
   1  14   8         13.06          4.22         4.56 o                         
   2  14   8          2.84         -3.55         3.55 o                         
   1   0   9       1992.37       2028.03        45.43 o                         
   2   0   9        325.92        293.60         6.62 o                         
   3   0   9       2500.67       2433.27        63.35 o                         
   4   0   9         44.62         38.41         2.37 o                         
   5   0   9        124.50        124.98         5.06 o                         
   6   0   9          5.24          2.32         1.73 o                         
   7   0   9         91.25        118.92         6.46 o                         
   8   0   9          1.25         -0.57         3.96 o                         
  -8   1   9         48.66         55.92         5.42 o                         
  -7   1   9         82.47        104.84         4.99 o                         
  -6   1   9         48.71         39.74         3.14 o                         
  -5   1   9          4.20         -0.37         1.35 o                         
  -4   1   9         60.62         64.83         2.76 o                         
  -3   1   9        173.95        187.46         4.69 o                         
  -2   1   9        751.89        695.81        14.76 o                         
  -1   1   9         17.40         24.08         1.08 o                         
   0   1   9         42.90         26.29         1.08 o                         
   1   1   9         16.76         23.62         1.21 o                         
   2   1   9        758.91        699.19        14.74 o                         
   3   1   9        169.48        185.73         5.69 o                         
   4   1   9         60.81         65.94         3.13 o                         
   5   1   9          3.82          0.02         1.38 o                         
   6   1   9         48.94         42.00         3.28 o                         
   7   1   9         82.96         94.36         5.28 o                         
   8   1   9         48.87         62.08         5.04 o                         
  -8   2   9         11.88         12.32         6.15 o                         
  -7   2   9         12.26         13.78         2.44 o                         
  -6   2   9         21.17         21.79         2.38 o                         
  -5   2   9         80.49         88.74         4.10 o                         
  -4   2   9         67.39         72.70         3.32 o                         
  -3   2   9        182.35        165.32         4.70 o                         
  -2   2   9         39.65         36.12         1.59 o                         
  -1   2   9        308.78        328.82         7.45 o                         
   0   2   9       3443.82       3467.46       109.08 o                         
   1   2   9        311.90        330.44         7.48 o                         
   2   2   9         40.22         37.47         1.58 o                         
   3   2   9        179.99        176.32         5.73 o                         
   4   2   9         67.83         72.75         2.97 o                         
   5   2   9         81.52        100.20         3.82 o                         
   6   2   9         20.61         19.66         2.14 o                         
   7   2   9         12.38         15.91         2.85 o                         
   8   2   9         11.93         12.58         4.93 o                         
  -8   3   9         17.53         17.71         7.82 o                         
  -7   3   9         22.18         21.67         3.16 o                         
  -6   3   9         25.24         19.11         2.26 o                         
  -5   3   9        213.67        218.38         7.60 o                         
  -4   3   9          4.31          4.56         1.00 o                         
  -3   3   9          0.84          0.05         0.73 o                         
  -2   3   9        306.12        303.67         6.69 o                         
  -1   3   9        248.01        245.25         7.29 o                         
   0   3   9       1076.21       1054.17        21.81 o                         
   1   3   9        246.20        240.06         5.54 o                         
   2   3   9        304.41        304.51         6.91 o                         
   3   3   9          0.96          0.89         0.92 o                         
   4   3   9          4.51          1.61         1.27 o                         
   5   3   9        215.10        210.19         8.14 o                         
   6   3   9         25.00         18.49         2.22 o                         
   7   3   9         22.26         13.41         3.03 o                         
   8   3   9         17.59         27.54         4.71 o                         
  -8   4   9          3.75          8.56         6.80 o                         
  -7   4   9         22.33         26.59         3.58 o                         
  -6   4   9          8.48          4.19         1.68 o                         
  -5   4   9        130.40        129.46         4.62 o                         
  -4   4   9         32.38         27.72         1.81 o                         
  -3   4   9        441.53        456.26        10.99 o                         
  -2   4   9        523.40        527.83        11.63 o                         
  -1   4   9        179.74        190.95         4.83 o                         
   0   4   9        518.64        517.15        11.05 o                         
   1   4   9        179.07        193.56         4.25 o                         
   2   4   9        525.16        526.84        12.21 o                         
   3   4   9        440.83        470.42        13.32 o                         
   4   4   9         32.11         26.80         2.06 o                         
   5   4   9        130.14        129.11         6.54 o                         
   6   4   9          8.34          3.31         1.89 o                         
   7   4   9         22.14         23.86         3.53 o                         
   8   4   9          3.81          9.44         3.94 o                         
  -7   5   9         16.71         12.69         3.30 o                         
  -6   5   9          8.20          1.86         2.01 o                         
  -5   5   9         11.52          7.22         1.45 o                         
  -4   5   9        202.79        205.52         7.49 o                         
  -3   5   9        146.55        147.54         4.45 o                         
  -2   5   9        361.70        343.33         9.00 o                         
  -1   5   9          6.57          7.56         0.98 o                         
   0   5   9        339.41        350.84         8.15 o                         
   1   5   9          6.58          9.14         0.83 o                         
   2   5   9        362.11        355.34        10.03 o                         
   3   5   9        146.79        144.10         5.17 o                         
   4   5   9        202.04        207.00         8.04 o                         
   5   5   9         11.35          5.97         1.76 o                         
   6   5   9          8.30          1.44         2.05 o                         
   7   5   9         16.32         17.97         3.22 o                         
  -7   6   9        121.51        148.00         9.15 o                         
  -6   6   9         44.50         40.82         3.49 o                         
  -5   6   9         38.38         26.09         2.14 o                         
  -4   6   9         10.78          8.52         1.74 o                         
  -3   6   9        341.64        364.53        10.24 o                         
  -2   6   9          2.15          1.43         0.96 o                         
  -1   6   9        961.48        990.92        25.25 o                         
   0   6   9        173.37        170.21         4.91 o                         
   1   6   9        959.41       1014.25        22.05 o                         
   2   6   9          2.18          1.42         0.86 o                         
   3   6   9        344.26        373.65        10.56 o                         
   4   6   9         10.31          7.93         1.60 o                         
   5   6   9         38.25         25.71         3.12 o                         
   6   6   9         43.89         38.84         4.38 o                         
   7   6   9        121.13        139.97         8.89 o                         
  -7   7   9         48.91         54.15         5.85 o                         
  -6   7   9         39.16         35.71         3.55 o                         
  -5   7   9          1.35          0.47         1.72 o                         
  -4   7   9         83.14         81.65         4.82 o                         
  -3   7   9         55.55         48.47         2.98 o                         
  -2   7   9        270.76        289.86        10.12 o                         
  -1   7   9        386.48        386.96        11.38 o                         
   0   7   9        112.73        118.63         3.94 o                         
   1   7   9        379.32        401.51        10.01 o                         
   2   7   9        270.22        281.22         9.23 o                         
   3   7   9         55.23         49.64         2.54 o                         
   4   7   9         83.65         80.99         4.38 o                         
   5   7   9          1.60         -1.66         1.66 o                         
   6   7   9         38.95         39.75         4.32 o                         
   7   7   9         49.18         51.03         7.31 o                         
  -6   8   9          1.98         -1.34         2.36 o                         
  -5   8   9        133.14        131.15         7.39 o                         
  -4   8   9         29.66         25.75         2.79 o                         
  -3   8   9         44.68         38.94         2.71 o                         
  -2   8   9        122.08        102.69         4.65 o                         
  -1   8   9        266.72        256.29        10.46 o                         
   0   8   9        325.81        337.64         9.64 o                         
   1   8   9        263.25        266.80         7.83 o                         
   2   8   9        122.16        106.72         4.77 o                         
   3   8   9         44.59         41.82         2.49 o                         
   4   8   9         30.60         27.10         2.39 o                         
   5   8   9        132.94        123.43         7.95 o                         
   6   8   9          1.82         -1.81         2.97 o                         
  -6   9   9         22.24         12.63         4.95 o                         
  -5   9   9         27.38         30.80         3.50 o                         
  -4   9   9        333.51        334.17        12.45 o                         
  -3   9   9         15.71         11.02         1.85 o                         
  -2   9   9        144.25        138.74         5.84 o                         
  -1   9   9        242.50        246.49         8.80 o                         
   0   9   9        236.47        225.00         6.60 o                         
   1   9   9        241.92        260.97         8.09 o                         
   2   9   9        143.42        138.16         5.64 o                         
   3   9   9         15.31         12.52         1.97 o                         
   4   9   9        334.17        370.53        12.47 o                         
   5   9   9         26.82         32.16         3.38 o                         
   6   9   9         22.30         16.37         7.52 o                         
  -5  10   9          0.22         -2.07         2.07 o                         
  -4  10   9         36.24         37.26         3.66 o                         
  -3  10   9         39.72         38.29         2.99 o                         
  -2  10   9         18.17         15.03         2.09 o                         
  -1  10   9          7.92          4.40         1.72 o                         
   0  10   9         21.11         21.27         1.97 o                         
   1  10   9          7.80          1.20         1.97 o                         
   2  10   9         19.24         12.91         2.27 o                         
   3  10   9         39.85         37.15         3.34 o                         
   4  10   9         36.48         32.72         3.45 o                         
   5  10   9          0.23         -3.26         3.26 o                         
  -5  11   9          3.31          2.02         6.84 o                         
  -4  11   9          5.02         -2.33         2.33 o                         
  -3  11   9         24.51         22.62         2.96 o                         
  -2  11   9         17.86         13.33         2.44 o                         
  -1  11   9         94.84         92.19         4.85 o                         
   0  11   9         52.59         44.82         3.23 o                         
   1  11   9         94.37         95.07         5.09 o                         
   2  11   9         18.14         13.54         2.81 o                         
   3  11   9         24.21         21.25         2.92 o                         
   4  11   9          5.26          0.46         3.35 o                         
   5  11   9          3.26         -4.88        14.38 o                         
  -4  12   9         12.46         17.79         4.42 o                         
  -3  12   9         19.87         12.07         3.00 o                         
  -2  12   9         10.91         10.17         2.49 o                         
  -1  12   9         28.18         29.40         2.93 o                         
   0  12   9          0.00         -1.76         1.76 o                         
   1  12   9         27.92         26.56         3.23 o                         
   2  12   9         10.63         10.37         2.69 o                         
   3  12   9         19.75         14.55         2.95 o                         
   4  12   9         12.33         -5.10         5.10 o                         
  -3  13   9         12.32         10.22         5.72 o                         
  -2  13   9          4.40         -2.55         2.55 o                         
  -1  13   9         61.92         45.58         4.60 o                         
   0  13   9          2.45         -2.90         2.90 o                         
   1  13   9         62.36         54.25         4.95 o                         
   2  13   9          4.57         -2.81         2.81 o                         
   3  13   9         12.41          6.83         5.17 o                         
  -1  14   9         85.58        110.39         8.87 o                         
   0  14   9         76.82         93.08         8.05 o                         
   1  14   9         86.12         77.38         9.15 o                         
   0   0  10         84.84        114.29         4.20 o                         
   1   0  10        135.28        129.10         3.98 o                         
   2   0  10       1741.08       1702.49        37.06 o                         
   3   0  10        112.26        115.45         3.39 o                         
   4   0  10         45.74         44.93         2.29 o                         
   5   0  10        120.91        115.68         4.83 o                         
   6   0  10         50.63         55.42         3.61 o                         
   7   0  10          9.46          7.81         2.93 o                         
   8   0  10          1.59         -3.37         3.37 o                         
  -8   1  10          6.47         18.80         7.86 o                         
  -7   1  10         22.89         21.90         3.50 o                         
  -6   1  10         60.05         63.83         3.97 o                         
  -5   1  10          0.28         -1.33         1.33 o                         
  -4   1  10        172.41        177.13         5.05 o                         
  -3   1  10        466.27        456.11        10.64 o                         
  -2   1  10        151.16        143.77         3.91 o                         
  -1   1  10         67.84         59.02         2.03 o                         
   0   1  10          2.79         -0.52         0.52 o                         
   1   1  10         65.57         59.07         2.61 o                         
   2   1  10        151.58        151.12         3.74 o                         
   3   1  10        467.05        443.94        11.12 o                         
   4   1  10        168.96        168.38         7.86 o                         
   5   1  10          0.31         -1.33         1.33 o                         
   6   1  10         59.74         72.52         3.99 o                         
   7   1  10         22.76         27.94         4.06 o                         
   8   1  10          6.42          8.41         8.17 o                         
  -8   2  10         14.16         24.83        15.27 o                         
  -7   2  10         13.09          5.01         2.44 o                         
  -6   2  10          6.15          4.98         1.95 o                         
  -5   2  10        162.69        164.77         5.77 o                         
  -4   2  10         54.24         53.07         2.52 o                         
  -3   2  10        111.77        108.09         3.61 o                         
  -2   2  10        763.23        725.29        14.85 o                         
  -1   2  10        815.57        757.13        15.88 o                         
   0   2  10        442.21        445.25        10.31 o                         
   1   2  10        814.72        764.78        16.59 o                         
   2   2  10        768.14        718.38        14.74 o                         
   3   2  10        111.85        109.14         3.91 o                         
   4   2  10         55.65         54.72         3.16 o                         
   5   2  10        162.44        177.19         6.58 o                         
   6   2  10          5.91          2.01         1.86 o                         
   7   2  10         12.99          7.70         3.98 o                         
   8   2  10         13.94         25.41         4.00 o                         
  -8   3  10          7.41         11.59         9.20 o                         
  -7   3  10         13.92          9.47         2.68 o                         
  -6   3  10         79.14         85.24         4.73 o                         
  -5   3  10        128.45        132.24         4.69 o                         
  -4   3  10        528.88        524.67        14.64 o                         
  -3   3  10        156.23        156.51         4.82 o                         
  -2   3  10        106.17         94.79         2.86 o                         
  -1   3  10        384.94        376.89         8.81 o                         
   0   3  10         33.28         38.24         1.80 o                         
   1   3  10        382.36        370.35         8.53 o                         
   2   3  10        105.75         96.93         3.03 o                         
   3   3  10        155.33        162.26         5.77 o                         
   4   3  10        531.44        560.14        15.03 o                         
   5   3  10        127.40        139.56         5.75 o                         
   6   3  10         79.07         83.99         4.65 o                         
   7   3  10         13.45          5.62         2.66 o                         
   8   3  10          7.49          7.25         4.81 o                         
  -7   4  10         34.33         42.06         4.38 o                         
  -6   4  10          6.53          7.95         2.22 o                         
  -5   4  10         63.80         67.43         3.10 o                         
  -4   4  10          2.72         -0.72         1.00 o                         
  -3   4  10         18.43         14.05         1.49 o                         
  -2   4  10        213.09        214.06         6.05 o                         
  -1   4  10        371.81        379.15         9.29 o                         
   0   4  10        240.51        243.07         6.03 o                         
   1   4  10        363.64        389.32         9.42 o                         
   2   4  10        214.01        225.87         6.75 o                         
   3   4  10         18.08         12.49         1.28 o                         
   4   4  10          2.59         -1.23         1.23 o                         
   5   4  10         65.49         68.68         3.88 o                         
   6   4  10          6.53          4.88         2.32 o                         
   7   4  10         34.55         40.28         4.33 o                         
  -7   5  10        130.38        158.03         9.07 o                         
  -6   5  10         16.71         22.41         2.95 o                         
  -5   5  10        134.18        143.71         5.90 o                         
  -4   5  10        221.99        211.10         6.47 o                         
  -3   5  10        677.37        642.25        15.84 o                         
  -2   5  10        473.89        460.20        11.67 o                         
  -1   5  10        860.06        852.82        21.52 o                         
   0   5  10         87.53         88.41         3.16 o                         
   1   5  10        852.19        841.79        17.99 o                         
   2   5  10        478.16        475.28        12.06 o                         
   3   5  10        676.05        697.61        21.30 o                         
   4   5  10        223.15        217.32         8.63 o                         
   5   5  10        134.33        134.82         6.74 o                         
   6   5  10         16.06         19.34         3.91 o                         
   7   5  10        130.66        179.64        13.35 o                         
  -7   6  10         41.51         54.27         5.54 o                         
  -6   6  10        118.63        137.14         7.39 o                         
  -5   6  10        246.42        262.81         9.03 o                         
  -4   6  10        282.48        305.97         9.53 o                         
  -3   6  10        516.08        500.80        13.47 o                         
  -2   6  10        577.18        551.40        15.39 o                         
  -1   6  10        512.56        545.64        14.23 o                         
   0   6  10        897.25        928.26        20.45 o                         
   1   6  10        514.83        566.13        13.11 o                         
   2   6  10        581.41        588.69        14.77 o                         
   3   6  10        518.34        512.88        20.52 o                         
   4   6  10        286.39        315.93        13.60 o                         
   5   6  10        245.77        278.21        12.44 o                         
   6   6  10        117.16        143.46         7.90 o                         
   7   6  10         41.16         45.19         6.54 o                         
  -7   7  10          8.68         14.84         4.06 o                         
  -6   7  10         49.80         44.43         4.52 o                         
  -5   7  10          9.78          1.36         1.95 o                         
  -4   7  10         37.82         30.51         2.84 o                         
  -3   7  10         64.26         67.15         3.98 o                         
  -2   7  10        400.84        414.10        15.49 o                         
  -1   7  10        122.25        129.21         5.41 o                         
   0   7  10        383.20        423.99        10.44 o                         
   1   7  10        122.87        132.72         4.62 o                         
   2   7  10        399.14        402.40        13.27 o                         
   3   7  10         61.36         59.21         2.89 o                         
   4   7  10         38.65         33.72         2.77 o                         
   5   7  10          9.67          2.66         2.06 o                         
   6   7  10         49.26         49.09         5.27 o                         
   7   7  10          8.80          7.86         5.10 o                         
  -6   8  10         11.17         11.53         3.05 o                         
  -5   8  10          2.85          0.51         2.78 o                         
  -4   8  10          4.40          0.74         1.67 o                         
  -3   8  10         40.30         33.51         2.89 o                         
  -2   8  10         64.30         59.95         3.95 o                         
  -1   8  10        264.70        274.31         8.95 o                         
   0   8  10         33.29         39.17         2.70 o                         
   1   8  10        265.45        282.66         9.41 o                         
   2   8  10         65.39         61.40         4.13 o                         
   3   8  10         40.91         30.18         2.80 o                         
   4   8  10          4.34         -1.17         1.66 o                         
   5   8  10          3.02          0.12         2.37 o                         
   6   8  10         11.15         -0.37         3.28 o                         
  -6   9  10         45.06         53.47         5.82 o                         
  -5   9  10         49.42         47.94         4.52 o                         
  -4   9  10        160.27        171.23         9.74 o                         
  -3   9  10        139.57        137.65         6.76 o                         
  -2   9  10        140.27        144.32         6.65 o                         
  -1   9  10         73.37         67.12         4.44 o                         
   0   9  10          1.14         -1.22         1.22 o                         
   1   9  10         72.64         67.47         3.01 o                         
   2   9  10        140.69        151.43         6.78 o                         
   3   9  10        139.94        135.41         7.10 o                         
   4   9  10        160.38        171.25         9.10 o                         
   5   9  10         49.63         49.85         4.32 o                         
   6   9  10         45.39         51.17         6.56 o                         
  -5  10  10         39.53         19.20         3.65 o                         
  -4  10  10          3.13         -1.91         1.91 o                         
  -3  10  10          7.19          4.62         2.01 o                         
  -2  10  10         89.50         83.91         4.28 o                         
  -1  10  10        109.74        124.48         5.63 o                         
   0  10  10         76.32         67.02         3.21 o                         
   1  10  10        110.54        137.71         5.60 o                         
   2  10  10         89.93         77.02         4.54 o                         
   3  10  10          7.51          5.41         2.11 o                         
   4  10  10          3.34          1.09         2.23 o                         
   5  10  10         39.38         28.71         4.80 o                         
  -4  11  10          1.33         -0.34         2.42 o                         
  -3  11  10         44.87         44.23         3.58 o                         
  -2  11  10         44.91         40.60         3.20 o                         
  -1  11  10         13.27          7.75         1.92 o                         
   0  11  10          2.35         -1.66         1.66 o                         
   1  11  10         13.23          7.37         2.23 o                         
   2  11  10         44.99         45.99         3.65 o                         
   3  11  10         45.03         45.87         4.16 o                         
   4  11  10          1.32         -2.84         2.84 o                         
  -4  12  10          1.22         19.17         6.36 o                         
  -3  12  10         23.99         27.95         3.75 o                         
  -2  12  10         83.62         73.12         6.49 o                         
  -1  12  10         30.94         29.53         4.19 o                         
   0  12  10         15.19         10.54         2.45 o                         
   1  12  10         30.86         34.03         4.23 o                         
   2  12  10         83.44         75.02         6.32 o                         
   3  12  10         24.15         29.69         4.73 o                         
   4  12  10          1.26         -0.30         5.98 o                         
  -2  13  10          1.84          3.46         4.29 o                         
  -1  13  10          1.61         -2.59         2.59 o                         
   0  13  10         10.73         13.97         3.33 o                         
   1  13  10          1.55         -3.53         3.53 o                         
   2  13  10          1.86         -0.54         3.73 o                         
   1   0  11         54.97         54.70         2.03 o                         
   2   0  11         60.56         52.79         2.26 o                         
   3   0  11        572.70        571.34        13.24 o                         
   4   0  11        281.44        275.68         9.88 o                         
   5   0  11         11.86          6.99         1.60 o                         
   6   0  11         86.54         87.29         4.43 o                         
   7   0  11          5.42          0.39         2.54 o                         
  -7   1  11         10.18          9.34         3.08 o                         
  -6   1  11         21.71         22.63         2.57 o                         
  -5   1  11         34.92         35.14         2.55 o                         
  -4   1  11        138.34        146.79         4.75 o                         
  -3   1  11         89.42         91.64         3.37 o                         
  -2   1  11        174.44        171.43         4.85 o                         
  -1   1  11       1142.59       1240.33        25.54 o                         
   0   1  11        490.16        539.69        13.19 o                         
   1   1  11       1136.89       1250.90        25.54 o                         
   2   1  11        173.99        175.37         4.56 o                         
   3   1  11         87.39         84.54         3.10 o                         
   4   1  11        139.06        148.96         5.85 o                         
   5   1  11         35.28         33.54         2.53 o                         
   6   1  11         21.88         24.89         2.82 o                         
   7   1  11         10.30         10.36         3.11 o                         
  -7   2  11         62.92         66.45         5.85 o                         
  -6   2  11         17.48         11.77         2.44 o                         
  -5   2  11         12.26          9.84         1.59 o                         
  -4   2  11        156.16        138.58         4.77 o                         
  -3   2  11        213.62        217.01         5.84 o                         
  -2   2  11        146.26        150.39         4.01 o                         
  -1   2  11        259.68        254.73         5.67 o                         
   0   2  11        605.01        643.18        14.10 o                         
   1   2  11        265.16        251.19         6.33 o                         
   2   2  11        144.73        152.93         3.97 o                         
   3   2  11        217.56        216.41         6.31 o                         
   4   2  11        156.69        147.39         5.55 o                         
   5   2  11         12.60         12.79         2.20 o                         
   6   2  11         17.43         18.87         2.88 o                         
   7   2  11         62.48         74.60         5.49 o                         
  -7   3  11         38.27         45.35         4.95 o                         
  -6   3  11        176.39        210.64        10.47 o                         
  -5   3  11        312.35        337.40        10.48 o                         
  -4   3  11         49.88         45.09         2.45 o                         
  -3   3  11        895.06        878.19        20.42 o                         
  -2   3  11         92.11         91.51         3.34 o                         
  -1   3  11        352.03        347.27         8.66 o                         
   0   3  11         83.71         91.77         2.95 o                         
   1   3  11        351.90        340.11         7.86 o                         
   2   3  11         93.66         96.12         3.03 o                         
   3   3  11        895.59        908.76        25.21 o                         
   4   3  11         48.24         41.74         2.35 o                         
   5   3  11        313.05        348.07        11.80 o                         
   6   3  11        175.87        220.15         9.68 o                         
   7   3  11         38.52         44.80         4.71 o                         
  -7   4  11        126.75        150.56         7.30 o                         
  -6   4  11          7.25          7.83         1.99 o                         
  -5   4  11        334.88        367.86        12.51 o                         
  -4   4  11         31.95         36.63         2.31 o                         
  -3   4  11        174.74        179.84         6.10 o                         
  -2   4  11        311.22        319.34         8.09 o                         
  -1   4  11         24.45         24.50         1.37 o                         
   0   4  11         13.57         14.67         1.50 o                         
   1   4  11         23.90         24.07         1.39 o                         
   2   4  11        311.77        330.62         7.41 o                         
   3   4  11        177.82        181.03         5.05 o                         
   4   4  11         33.50         37.10         2.77 o                         
   5   4  11        334.28        367.55        11.31 o                         
   6   4  11          6.95         -0.31         2.21 o                         
   7   4  11        126.84        149.60         7.59 o                         
  -7   5  11         24.47         31.67         4.91 o                         
  -6   5  11        102.87        118.59         6.20 o                         
  -5   5  11        120.46        138.44         5.90 o                         
  -4   5  11        116.57        134.06         5.85 o                         
  -3   5  11        495.25        424.02        11.65 o                         
  -2   5  11        626.46        606.55        15.36 o                         
  -1   5  11       2953.32       2887.60        72.91 o                         
   0   5  11         38.20         32.59         2.52 o                         
   1   5  11       2949.03       2982.05        57.32 o                         
   2   5  11        621.33        630.76        15.74 o                         
   3   5  11        489.43        455.96        12.95 o                         
   4   5  11        116.83        132.94         7.54 o                         
   5   5  11        119.95        135.60         6.27 o                         
   6   5  11        102.78        122.96         7.01 o                         
   7   5  11         24.92         35.89         7.38 o                         
  -7   6  11         20.69         23.38         4.62 o                         
  -6   6  11        198.54        249.30        12.01 o                         
  -5   6  11        317.89        357.40        12.20 o                         
  -4   6  11        700.27        696.38        20.23 o                         
  -3   6  11        107.01        106.33         4.63 o                         
  -2   6  11        672.46        669.30        18.55 o                         
  -1   6  11         19.41         14.46         1.74 o                         
   0   6  11        661.17        689.96        14.82 o                         
   1   6  11         20.71         19.83         1.81 o                         
   2   6  11        673.41        665.96        18.36 o                         
   3   6  11        104.27        109.44         4.80 o                         
   4   6  11        699.16        718.97        29.44 o                         
   5   6  11        318.72        354.96        16.31 o                         
   6   6  11        198.43        233.42        10.94 o                         
   7   6  11         21.05          9.50         4.03 o                         
  -6   7  11         35.26         40.12         4.27 o                         
  -5   7  11         14.34         14.84         2.51 o                         
  -4   7  11         64.45         55.91         3.39 o                         
  -3   7  11         99.34         95.71         4.81 o                         
  -2   7  11        110.80         96.95         4.63 o                         
  -1   7  11        122.18        131.64         4.95 o                         
   0   7  11        649.85        724.96        16.27 o                         
   1   7  11        123.65        130.85         4.45 o                         
   2   7  11        113.48         93.59         4.33 o                         
   3   7  11         98.21         96.82         4.73 o                         
   4   7  11         63.17         51.04         3.64 o                         
   5   7  11         14.52         10.68         2.66 o                         
   6   7  11         36.02         52.80         5.37 o                         
  -6   8  11          6.34         -3.88         4.22 o                         
  -5   8  11         14.18          6.67         3.44 o                         
  -4   8  11          9.88          7.23         2.18 o                         
  -3   8  11          9.39          7.71         2.15 o                         
  -2   8  11        155.06        158.95         6.54 o                         
  -1   8  11         67.61         69.88         3.77 o                         
   0   8  11          0.07         -0.90         0.90 o                         
   1   8  11         68.60         68.53         3.47 o                         
   2   8  11        156.77        158.60         7.07 o                         
   3   8  11          8.98          5.38         1.77 o                         
   4   8  11          9.77          0.64         2.21 o                         
   5   8  11         13.98          8.60         2.78 o                         
   6   8  11          6.48          2.59         5.34 o                         
  -5   9  11         59.09         61.04         4.86 o                         
  -4   9  11         14.55         10.46         2.67 o                         
  -3   9  11         81.44         69.10         4.55 o                         
  -2   9  11         12.19          7.72         1.87 o                         
  -1   9  11          6.18          4.73         1.88 o                         
   0   9  11          9.52          3.67         1.45 o                         
   1   9  11          6.25          9.10         1.47 o                         
   2   9  11         11.71          7.01         1.94 o                         
   3   9  11         79.97         71.73         4.36 o                         
   4   9  11         14.78         11.24         3.11 o                         
   5   9  11         59.11         74.79         5.40 o                         
  -5  10  11          8.10         11.00         4.95 o                         
  -4  10  11         24.00         28.82         3.60 o                         
  -3  10  11         14.10         13.90         2.68 o                         
  -2  10  11         45.07         36.73         3.04 o                         
  -1  10  11         27.38         25.42         2.34 o                         
   0  10  11        288.39        305.22         8.43 o                         
   1  10  11         27.18         27.57         2.94 o                         
   2  10  11         45.13         42.22         3.74 o                         
   3  10  11         13.82         11.52         2.73 o                         
   4  10  11         23.92         26.74         3.96 o                         
   5  10  11          8.43          4.09         5.66 o                         
  -4  11  11          5.15         21.68        13.01 o                         
  -3  11  11         14.40         10.47         3.75 o                         
  -2  11  11         29.94         23.01         4.79 o                         
  -1  11  11        156.71        142.68         7.20 o                         
   0  11  11         91.76        105.80         5.52 o                         
   1  11  11        156.63        177.80         8.09 o                         
   2  11  11         29.93         33.47         3.84 o                         
   3  11  11         14.03          2.93         3.68 o                         
   4  11  11          5.28         -4.66         4.66 o                         
  -3  12  11         32.53         38.39         6.66 o                         
  -2  12  11         75.46         69.13         5.84 o                         
  -1  12  11          0.41         -2.21         2.40 o                         
   0  12  11        101.89        107.04         6.61 o                         
   1  12  11          0.46         -4.15         4.15 o                         
   2  12  11         75.29         78.36         6.38 o                         
   3  12  11         32.27         34.86         6.85 o                         
  -1  13  11          8.18          3.22         4.54 o                         
   0  13  11         10.38          4.37         6.01 o                         
   1  13  11          7.99          4.03         5.65 o                         
   0   0  12        134.68        153.90         5.87 o                         
   1   0  12         13.23          8.90         0.95 o                         
   2   0  12          0.86         -0.66         0.66 o                         
   3   0  12         32.23         33.21         1.64 o                         
   4   0  12        101.88         97.94         3.81 o                         
   5   0  12        173.67        204.69         9.96 o                         
   6   0  12          0.01         -1.93         1.93 o                         
   7   0  12         23.86         21.46         3.48 o                         
  -7   1  12          2.19         -0.75         4.80 o                         
  -6   1  12          8.25          3.58         3.25 o                         
  -5   1  12         28.27         20.31         2.18 o                         
  -4   1  12         50.39         41.46         2.47 o                         
  -3   1  12        498.89        497.41        10.82 o                         
  -2   1  12        155.78        155.02         4.54 o                         
  -1   1  12        120.50        122.68         3.69 o                         
   0   1  12        828.70        832.40        19.54 o                         
   1   1  12        120.39        121.49         3.75 o                         
   2   1  12        153.65        151.54         4.31 o                         
   3   1  12        498.03        484.72        11.31 o                         
   4   1  12         50.14         43.12         2.48 o                         
   5   1  12         28.64         25.14         2.61 o                         
   6   1  12          8.16          2.64         2.29 o                         
   7   1  12          2.32          2.04         3.05 o                         
  -7   2  12         14.01         28.68         5.09 o                         
  -6   2  12         17.31         14.20         3.26 o                         
  -5   2  12         46.22         42.00         3.11 o                         
  -4   2  12         91.60         78.44         3.38 o                         
  -3   2  12         24.29         27.25         1.85 o                         
  -2   2  12        713.58        727.41        15.22 o                         
  -1   2  12        209.53        204.39         5.34 o                         
   0   2  12        131.98        152.04         4.26 o                         
   1   2  12        209.98        198.57         5.28 o                         
   2   2  12        721.77        732.82        16.07 o                         
   3   2  12         25.27         25.24         1.58 o                         
   4   2  12         92.18         87.78         3.97 o                         
   5   2  12         47.63         46.15         3.40 o                         
   6   2  12         17.36         11.19         2.80 o                         
   7   2  12         13.91         28.66         5.66 o                         
  -7   3  12        129.28        173.59        10.59 o                         
  -6   3  12         32.22         41.44         4.00 o                         
  -5   3  12        143.31        151.88         6.01 o                         
  -4   3  12         43.22         35.50         2.52 o                         
  -3   3  12       1488.56       1529.70        35.05 o                         
  -2   3  12        457.71        466.58        11.18 o                         
  -1   3  12       1315.88       1377.81        29.35 o                         
   0   3  12         16.45         13.88         0.98 o                         
   1   3  12       1313.77       1382.23        30.63 o                         
   2   3  12        458.20        471.71        10.26 o                         
   3   3  12       1478.19       1491.72        40.98 o                         
   4   3  12         42.89         38.50         2.90 o                         
   5   3  12        144.04        163.74         6.77 o                         
   6   3  12         32.74         43.28         3.64 o                         
   7   3  12        130.78        167.06         8.85 o                         
  -7   4  12         74.65         93.57        11.59 o                         
  -6   4  12          1.73          2.97         2.22 o                         
  -5   4  12         49.56         36.66         2.91 o                         
  -4   4  12         23.96         22.62         1.94 o                         
  -3   4  12       1047.95       1092.40        31.32 o                         
  -2   4  12        206.02        215.18         6.66 o                         
  -1   4  12       1760.25       1829.49        44.34 o                         
   0   4  12         28.71         31.38         2.12 o                         
   1   4  12       1769.91       1884.21        39.23 o                         
   2   4  12        207.11        215.72         7.50 o                         
   3   4  12       1046.51       1068.93        33.80 o                         
   4   4  12         23.18         20.14         2.05 o                         
   5   4  12         47.61         39.38         3.28 o                         
   6   4  12          1.60          3.34         2.66 o                         
   7   4  12         74.29         76.01         6.63 o                         
  -7   5  12         99.28        114.64         9.26 o                         
  -6   5  12         47.95         56.82         4.58 o                         
  -5   5  12        326.40        332.38        11.16 o                         
  -4   5  12        334.07        344.17        11.77 o                         
  -3   5  12        634.94        622.98        17.19 o                         
  -2   5  12         93.94         85.36         4.01 o                         
  -1   5  12        133.19        140.13         4.64 o                         
   0   5  12        814.24        865.31        20.38 o                         
   1   5  12        136.14        139.13         4.28 o                         
   2   5  12         94.89         90.52         3.90 o                         
   3   5  12        636.88        653.16        17.04 o                         
   4   5  12        332.16        349.79        13.80 o                         
   5   5  12        327.03        358.22        13.07 o                         
   6   5  12         48.85         54.13         4.47 o                         
   7   5  12         98.96        110.02         7.26 o                         
  -6   6  12         38.67         34.29         3.77 o                         
  -5   6  12         53.28         62.39         4.93 o                         
  -4   6  12        204.77        213.53         8.18 o                         
  -3   6  12        182.67        175.51         6.90 o                         
  -2   6  12        370.93        351.13        10.22 o                         
  -1   6  12        214.87        226.59         7.31 o                         
   0   6  12        209.63        217.07         5.78 o                         
   1   6  12        212.96        220.73         6.43 o                         
   2   6  12        373.54        387.51        10.04 o                         
   3   6  12        184.47        188.43         8.14 o                         
   4   6  12        202.84        202.53         7.13 o                         
   5   6  12         54.26         56.34         4.91 o                         
   6   6  12         38.63         37.68         4.12 o                         
  -6   7  12          1.39         12.42         6.13 o                         
  -5   7  12          1.86         -1.73         1.73 o                         
  -4   7  12         37.51         40.09         3.73 o                         
  -3   7  12        101.58         99.80         4.62 o                         
  -2   7  12        152.82        164.92         5.80 o                         
  -1   7  12         53.29         54.26         2.76 o                         
   0   7  12         52.76         51.20         2.43 o                         
   1   7  12         52.13         50.89         2.77 o                         
   2   7  12        151.99        153.65         5.46 o                         
   3   7  12        101.12        111.76         5.38 o                         
   4   7  12         37.23         30.24         3.15 o                         
   5   7  12          1.94         -2.94         2.94 o                         
   6   7  12          1.43          0.70         6.85 o                         
  -6   8  12          3.21         -4.93         5.91 o                         
  -5   8  12          2.55         -2.18         2.18 o                         
  -4   8  12         22.01         18.66         3.20 o                         
  -3   8  12         78.59         72.74         5.41 o                         
  -2   8  12        128.64        120.86         5.32 o                         
  -1   8  12        190.75        203.89         6.62 o                         
   0   8  12         18.11         11.14         1.86 o                         
   1   8  12        192.85        224.22         6.95 o                         
   2   8  12        128.72        130.19         8.18 o                         
   3   8  12         79.91         78.05         4.53 o                         
   4   8  12         21.72         20.72         2.90 o                         
   5   8  12          2.50         -2.78         2.78 o                         
   6   8  12          3.18          1.52         5.69 o                         
  -5   9  12          0.29          1.39         3.96 o                         
  -4   9  12         60.53         45.76         5.41 o                         
  -3   9  12         48.72         54.24         4.13 o                         
  -2   9  12          9.10          5.71         2.28 o                         
  -1   9  12        106.76        102.96         4.37 o                         
   0   9  12          5.90         -0.80         1.62 o                         
   1   9  12        105.93        111.04         5.94 o                         
   2   9  12          9.07          7.91         2.23 o                         
   3   9  12         49.14         51.77         4.27 o                         
   4   9  12         60.25         52.64         4.54 o                         
   5   9  12          0.29         -3.87         3.87 o                         
  -4  10  12         47.73         47.55         5.96 o                         
  -3  10  12          0.83         -2.69         2.69 o                         
  -2  10  12         23.63         24.15         3.13 o                         
  -1  10  12        103.56         94.46         5.12 o                         
   0  10  12          8.74          4.09         2.20 o                         
   1  10  12        103.65        107.08         6.30 o                         
   2  10  12         23.23         13.25         3.38 o                         
   3  10  12          0.86         -2.82         2.82 o                         
   4  10  12         47.74         41.77         7.12 o                         
  -4  11  12          1.43          4.94         7.17 o                         
  -3  11  12         17.22          9.69         3.37 o                         
  -2  11  12         27.61         27.68         3.48 o                         
  -1  11  12        117.33        123.14         7.06 o                         
   0  11  12        113.41        129.99         9.12 o                         
   1  11  12        117.95        137.84         7.90 o                         
   2  11  12         27.78         29.18         4.74 o                         
   3  11  12         17.17          7.03         4.25 o                         
   4  11  12          1.38         -5.67         5.67 o                         
  -2  12  12         14.39          6.56         4.71 o                         
  -1  12  12         12.88         18.15         3.07 o                         
   0  12  12         39.60         35.46         4.50 o                         
   1  12  12         12.98          8.35         5.31 o                         
   2  12  12         14.31          5.24         4.14 o                         
   1   0  13         90.22         72.33         2.69 o                         
   2   0  13          0.70         -0.90         0.90 o                         
   3   0  13          1.79         -1.02         1.02 o                         
   4   0  13         52.68         60.64         3.32 o                         
   5   0  13         17.60         14.57         2.32 o                         
   6   0  13         29.28         36.64         4.01 o                         
   7   0  13         19.41         28.78         6.27 o                         
  -7   1  13          4.01          2.35         6.88 o                         
  -6   1  13         13.17         13.24         3.14 o                         
  -5   1  13         59.31         63.40         4.20 o                         
  -4   1  13          6.03          5.08         1.09 o                         
  -3   1  13        233.73        223.80         6.46 o                         
  -2   1  13        409.90        406.39         9.63 o                         
  -1   1  13         68.49         75.86         2.76 o                         
   0   1  13         34.07         35.79         1.76 o                         
   1   1  13         68.20         80.31         2.78 o                         
   2   1  13        412.81        415.62        10.24 o                         
   3   1  13        233.75        220.75         6.92 o                         
   4   1  13          6.43          3.94         1.21 o                         
   5   1  13         59.41         60.26         3.40 o                         
   6   1  13         12.95         14.61         3.50 o                         
   7   1  13          4.00          6.72         4.56 o                         
  -7   2  13         41.06         53.97         5.00 o                         
  -6   2  13          6.25          5.35         2.31 o                         
  -5   2  13          0.21         -1.44         1.44 o                         
  -4   2  13         12.60         10.59         1.50 o                         
  -3   2  13        438.53        440.60        10.77 o                         
  -2   2  13        199.81        199.96         6.02 o                         
  -1   2  13        177.65        163.00         4.63 o                         
   0   2  13        693.54        748.07        18.82 o                         
   1   2  13        173.17        163.80         5.04 o                         
   2   2  13        199.12        196.04         5.05 o                         
   3   2  13        437.20        442.65        11.18 o                         
   4   2  13         12.22         10.47         1.50 o                         
   5   2  13          0.25         -1.65         1.65 o                         
   6   2  13          5.99         -0.91         2.46 o                         
   7   2  13         41.55         53.44         5.48 o                         
  -7   3  13         40.28         48.21         5.66 o                         
  -6   3  13         28.61         36.44         3.58 o                         
  -5   3  13        361.07        390.42        11.68 o                         
  -4   3  13        319.23        345.77         9.17 o                         
  -3   3  13        307.23        310.57         8.73 o                         
  -2   3  13        726.45        760.44        17.89 o                         
  -1   3  13        119.83        122.28         4.02 o                         
   0   3  13        115.13        102.26         3.28 o                         
   1   3  13        119.49        122.21         3.99 o                         
   2   3  13        724.58        761.70        16.40 o                         
   3   3  13        309.27        323.65         9.28 o                         
   4   3  13        318.52        344.32        13.14 o                         
   5   3  13        361.48        405.01        13.85 o                         
   6   3  13         29.13         27.59         3.59 o                         
   7   3  13         40.09         50.61         5.73 o                         
  -6   4  13          6.04          6.68         2.90 o                         
  -5   4  13        266.07        289.65         9.62 o                         
  -4   4  13          6.58          5.46         1.57 o                         
  -3   4  13        326.40        352.37         9.89 o                         
  -2   4  13         82.96         88.23         3.80 o                         
  -1   4  13       1133.33       1162.58        28.55 o                         
   0   4  13         45.74         43.40         2.52 o                         
   1   4  13       1138.93       1150.72        24.25 o                         
   2   4  13         83.76         90.47         3.50 o                         
   3   4  13        331.00        352.04         9.28 o                         
   4   4  13          6.70          4.33         1.91 o                         
   5   4  13        265.71        292.29        11.73 o                         
   6   4  13          6.22          3.85         2.73 o                         
  -6   5  13          0.60          0.92         3.04 o                         
  -5   5  13         50.21         62.80         4.65 o                         
  -4   5  13         32.81         32.76         2.47 o                         
  -3   5  13        288.36        262.17         8.39 o                         
  -2   5  13         80.06         72.61         3.78 o                         
  -1   5  13        150.03        154.70         4.81 o                         
   0   5  13        696.60        724.21        16.96 o                         
   1   5  13        146.43        150.33         4.98 o                         
   2   5  13         80.89         71.45         4.00 o                         
   3   5  13        286.16        274.38         7.58 o                         
   4   5  13         32.93         33.98         2.76 o                         
   5   5  13         50.67         55.46         4.59 o                         
   6   5  13          0.58         -2.69         2.69 o                         
  -6   6  13         38.73         34.05         7.68 o                         
  -5   6  13          6.61          7.80         2.21 o                         
  -4   6  13        112.53        114.74         6.57 o                         
  -3   6  13         15.13          9.62         1.53 o                         
  -2   6  13         19.22         18.79         1.80 o                         
  -1   6  13         23.84         22.01         1.73 o                         
   0   6  13         43.14         37.19         1.84 o                         
   1   6  13         23.42         22.07         1.95 o                         
   2   6  13         19.49         17.67         1.88 o                         
   3   6  13         14.83          8.62         1.42 o                         
   4   6  13        111.45        117.59         8.37 o                         
   5   6  13          7.08          1.62         2.50 o                         
   6   6  13         37.94         36.11         4.37 o                         
  -6   7  13          6.47         12.62        10.45 o                         
  -5   7  13         32.91         35.62         3.74 o                         
  -4   7  13         65.88         72.61         4.70 o                         
  -3   7  13         41.02         41.32         2.97 o                         
  -2   7  13          3.92         -1.10         1.11 o                         
  -1   7  13        126.87        145.43         5.25 o                         
   0   7  13         23.81         25.30         2.01 o                         
   1   7  13        127.80        145.28         5.11 o                         
   2   7  13          3.75         -0.80         1.26 o                         
   3   7  13         41.40         34.69         2.96 o                         
   4   7  13         66.03         60.32         5.44 o                         
   5   7  13         33.12         33.24         4.98 o                         
   6   7  13          6.56         -1.94         5.73 o                         
  -5   8  13          1.47          3.66         6.32 o                         
  -4   8  13          0.41         -2.99         2.99 o                         
  -3   8  13          8.15          2.32         2.47 o                         
  -2   8  13         41.11         36.16         3.04 o                         
  -1   8  13        257.60        253.68         7.37 o                         
   0   8  13         74.38         65.77         2.97 o                         
   1   8  13        256.96        269.97         8.21 o                         
   2   8  13         40.62         37.54         3.07 o                         
   3   8  13          8.21          3.13         2.76 o                         
   4   8  13          0.41         -2.72         2.72 o                         
   5   8  13          1.40          1.34        15.73 o                         
  -5   9  13          6.15          3.85         4.11 o                         
  -4   9  13         22.39         27.80         3.72 o                         
  -3   9  13         50.34         47.18         5.33 o                         
  -2   9  13         26.83         23.86         3.21 o                         
  -1   9  13         25.81         22.83         2.78 o                         
   0   9  13         39.45         31.16         3.00 o                         
   1   9  13         25.87         22.36         3.15 o                         
   2   9  13         26.80         30.90         3.51 o                         
   3   9  13         51.05         52.02         5.27 o                         
   4   9  13         22.43         19.51         5.23 o                         
   5   9  13          6.07         -5.09         7.68 o                         
  -4  10  13         46.36         57.55         6.63 o                         
  -3  10  13         39.82         34.67         4.18 o                         
  -2  10  13         14.30         17.46         3.54 o                         
  -1  10  13         22.97         16.18         2.95 o                         
   0  10  13          9.51          2.27         3.41 o                         
   1  10  13         23.16         14.59         3.37 o                         
   2  10  13         14.41         10.07         6.70 o                         
   3  10  13         40.22         39.30         4.96 o                         
   4  10  13         46.06         63.49         8.48 o                         
  -3  11  13         10.02          0.87         3.46 o                         
  -2  11  13        150.44        164.30        11.77 o                         
  -1  11  13         26.82         29.14         3.38 o                         
   0  11  13        192.11        226.64         8.74 o                         
   1  11  13         27.03         27.99         4.04 o                         
   2  11  13        150.67        178.05        10.21 o                         
   3  11  13         10.17         -2.31         5.16 o                         
  -1  12  13          0.28          0.16         3.25 o                         
   0  12  13         21.13         37.86         5.33 o                         
   1  12  13          0.23          4.75         3.71 o                         
   0   0  14         33.05         30.02         3.26 o                         
   1   0  14          5.10          5.16         1.01 o                         
   2   0  14        398.35        411.29        10.54 o                         
   3   0  14         27.88         20.78         2.22 o                         
   4   0  14         39.72         34.77         2.57 o                         
   5   0  14         42.85         50.23         3.75 o                         
   6   0  14         30.44         29.38         3.71 o                         
   7   0  14          3.11         -3.75         3.75 o                         
  -6   1  14         16.62         11.24         3.09 o                         
  -5   1  14         32.78         31.19         3.45 o                         
  -4   1  14          9.22          7.26         1.61 o                         
  -3   1  14        174.55        179.49         5.99 o                         
  -2   1  14         40.90         36.01         2.25 o                         
  -1   1  14         67.63         66.20         3.06 o                         
   0   1  14        168.44        165.53         4.94 o                         
   1   1  14         66.98         70.04         2.99 o                         
   2   1  14         40.17         38.48         2.44 o                         
   3   1  14        176.73        187.75         7.10 o                         
   4   1  14          9.41          7.49         1.36 o                         
   5   1  14         32.64         37.14         3.32 o                         
   6   1  14         16.22         22.25         3.24 o                         
  -6   2  14          7.00          5.11         3.27 o                         
  -5   2  14         30.32         32.31         3.27 o                         
  -4   2  14         22.05         18.62         1.74 o                         
  -3   2  14         88.98         84.06         3.72 o                         
  -2   2  14         71.57         74.55         3.34 o                         
  -1   2  14        549.97        542.41        15.12 o                         
   0   2  14          2.46         -0.83         0.83 o                         
   1   2  14        550.45        544.04        13.16 o                         
   2   2  14         70.11         64.69         2.67 o                         
   3   2  14         87.95         83.38         3.59 o                         
   4   2  14         21.73         20.46         2.06 o                         
   5   2  14         30.41         33.65         3.59 o                         
   6   2  14          7.10          7.18         3.09 o                         
  -6   3  14         83.01         79.21         7.43 o                         
  -5   3  14         19.88         28.02         3.08 o                         
  -4   3  14        247.82        264.56         7.82 o                         
  -3   3  14         53.48         56.20         2.91 o                         
  -2   3  14        151.79        154.71         4.84 o                         
  -1   3  14         21.11         18.33         1.50 o                         
   0   3  14          0.46         -0.63         0.63 o                         
   1   3  14         21.65         21.55         1.52 o                         
   2   3  14        152.08        150.65         5.55 o                         
   3   3  14         54.46         58.62         2.79 o                         
   4   3  14        248.13        257.50         9.90 o                         
   5   3  14         19.80         21.06         2.72 o                         
   6   3  14         82.83         73.58         7.45 o                         
  -6   4  14         18.82         21.85         4.20 o                         
  -5   4  14         55.95         54.98         5.08 o                         
  -4   4  14         24.25         21.35         2.19 o                         
  -3   4  14         92.64         96.24         4.51 o                         
  -2   4  14        156.49        169.80         5.46 o                         
  -1   4  14        492.97        509.38        12.18 o                         
   0   4  14        134.72        134.58         3.86 o                         
   1   4  14        489.25        508.49        12.29 o                         
   2   4  14        156.92        172.84         4.87 o                         
   3   4  14         92.25         93.25         4.79 o                         
   4   4  14         24.04         23.30         2.18 o                         
   5   4  14         56.13         57.73         4.41 o                         
   6   4  14         18.56         24.63         4.40 o                         
  -6   5  14         22.14         20.50         5.24 o                         
  -5   5  14         61.25         62.86         4.94 o                         
  -4   5  14          3.31         -1.58         1.58 o                         
  -3   5  14         11.14          7.76         1.94 o                         
  -2   5  14         82.02         77.01         3.68 o                         
  -1   5  14         90.97         85.81         3.40 o                         
   0   5  14        134.91        127.71         4.86 o                         
   1   5  14         89.89         84.93         3.35 o                         
   2   5  14         82.97         90.40         3.80 o                         
   3   5  14         10.51          8.31         1.72 o                         
   4   5  14          3.31         -1.46         1.46 o                         
   5   5  14         61.13         65.55         5.03 o                         
   6   5  14         22.46         22.48         4.73 o                         
  -6   6  14         14.24         12.80         6.66 o                         
  -5   6  14         33.35         39.05         4.42 o                         
  -4   6  14         27.84         28.59         3.03 o                         
  -3   6  14         70.09         68.09         4.35 o                         
  -2   6  14         96.46        103.57         4.61 o                         
  -1   6  14         84.49         81.65         3.34 o                         
   0   6  14        206.69        230.52         7.04 o                         
   1   6  14         84.64         80.58         3.97 o                         
   2   6  14         96.18        106.94         4.63 o                         
   3   6  14         69.32         77.14         3.66 o                         
   4   6  14         27.57         30.01         3.04 o                         
   5   6  14         33.26         34.18         4.07 o                         
   6   6  14         14.21          7.21         4.62 o                         
  -5   7  14         18.24         16.81         3.74 o                         
  -4   7  14          1.14         -2.62         2.62 o                         
  -3   7  14         15.94         10.82         2.70 o                         
  -2   7  14        109.16        119.31         5.15 o                         
  -1   7  14         82.51         79.29         4.50 o                         
   0   7  14         19.31         18.65         1.67 o                         
   1   7  14         82.54         73.90         3.67 o                         
   2   7  14        108.98        117.02         5.36 o                         
   3   7  14         15.46         11.24         2.43 o                         
   4   7  14          1.12         -2.91         2.91 o                         
   5   7  14         18.49         19.60         4.26 o                         
  -5   8  14          2.03          7.18         4.01 o                         
  -4   8  14         38.81         19.62         4.48 o                         
  -3   8  14          0.07         -2.08         2.30 o                         
  -2   8  14         18.09         11.35         2.35 o                         
  -1   8  14         77.92         67.19         4.56 o                         
   0   8  14         71.56         69.24         4.14 o                         
   1   8  14         78.02         71.89         5.49 o                         
   2   8  14         17.59         12.25         2.65 o                         
   3   8  14          0.07         -3.01         3.01 o                         
   4   8  14         38.71         32.62         5.53 o                         
   5   8  14          2.10         -5.47         5.47 o                         
  -4   9  14          7.50         20.03         3.85 o                         
  -3   9  14          7.68          1.08         2.78 o                         
  -2   9  14         11.10          7.42         2.80 o                         
  -1   9  14         25.24         19.59         2.99 o                         
   0   9  14          0.76         -2.06         2.06 o                         
   1   9  14         25.57         21.30         3.19 o                         
   2   9  14         11.64          2.05         2.48 o                         
   3   9  14          7.45          3.97         3.13 o                         
   4   9  14          7.55          9.99         8.25 o                         
  -3  10  14         49.59         64.05         6.86 o                         
  -2  10  14         32.22         33.72         3.89 o                         
  -1  10  14         50.91         41.31         4.65 o                         
   0  10  14         30.16         26.55         3.39 o                         
   1  10  14         50.85         52.71         4.96 o                         
   2  10  14         31.99         32.65         4.34 o                         
   3  10  14         48.83         53.99         7.73 o                         
  -2  11  14         99.05        118.84        10.62 o                         
  -1  11  14         28.40         25.62         4.06 o                         
   0  11  14         10.30         10.78         4.05 o                         
   1  11  14         28.53         39.06         5.94 o                         
   2  11  14         99.09        128.25        10.07 o                         
   1   0  15         22.60          9.74         1.20 o                         
   2   0  15         77.64         70.37         3.27 o                         
   3   0  15        199.12        221.01         6.65 o                         
   4   0  15         77.80         61.25         3.42 o                         
   5   0  15          7.54          5.57         2.54 o                         
   6   0  15         17.30         12.00         3.66 o                         
  -6   1  15         15.86          7.09         3.68 o                         
  -5   1  15        124.69        142.97         7.22 o                         
  -4   1  15         41.16         39.01         2.87 o                         
  -3   1  15          5.85          2.15         1.28 o                         
  -2   1  15        212.50        208.92         7.18 o                         
  -1   1  15         26.49         32.29         2.46 o                         
   0   1  15         30.82         15.60         1.78 o                         
   1   1  15         26.96         32.33         2.04 o                         
   2   1  15        217.17        214.61         6.99 o                         
   3   1  15          5.97          1.78         1.38 o                         
   4   1  15         41.47         37.34         2.68 o                         
   5   1  15        125.07        142.00         7.30 o                         
   6   1  15         15.78         15.40         3.65 o                         
  -6   2  15         23.29         33.25         4.33 o                         
  -5   2  15         15.52          9.63         2.91 o                         
  -4   2  15         36.86         36.93         2.89 o                         
  -3   2  15         28.80         21.04         2.27 o                         
  -2   2  15        103.21         99.71         3.88 o                         
  -1   2  15         73.55         67.27         3.19 o                         
   0   2  15       1438.20       1524.57        37.21 o                         
   1   2  15         74.16         71.82         2.93 o                         
   2   2  15        104.11         99.54         3.63 o                         
   3   2  15         29.26         20.04         2.06 o                         
   4   2  15         36.17         37.10         3.16 o                         
   5   2  15         15.61         13.50         2.70 o                         
   6   2  15         23.67         34.77         5.18 o                         
  -6   3  15         25.16         25.26         4.92 o                         
  -5   3  15        148.19        183.86         9.70 o                         
  -4   3  15         78.37         79.62         3.91 o                         
  -3   3  15         81.00         73.14         3.69 o                         
  -2   3  15          3.38         -0.05         1.09 o                         
  -1   3  15          3.65          2.16         1.06 o                         
   0   3  15         57.08         58.42         2.82 o                         
   1   3  15          3.56          3.02         1.02 o                         
   2   3  15          3.44         -0.78         0.78 o                         
   3   3  15         80.71         79.22         4.24 o                         
   4   3  15         78.07         80.14         4.77 o                         
   5   3  15        148.51        186.48        10.12 o                         
   6   3  15         25.25         26.48         4.41 o                         
  -6   4  15          0.10          2.22         5.71 o                         
  -5   4  15         35.62         35.52         4.45 o                         
  -4   4  15          6.94         -0.84         1.55 o                         
  -3   4  15         89.76         81.51         4.34 o                         
  -2   4  15         80.33         81.62         4.28 o                         
  -1   4  15         20.63         19.49         1.72 o                         
   0   4  15        233.66        280.13         7.33 o                         
   1   4  15         20.52         18.06         1.54 o                         
   2   4  15         80.12         77.14         3.54 o                         
   3   4  15         88.86         80.73         4.83 o                         
   4   4  15          6.94          2.30         1.99 o                         
   5   4  15         35.48         37.01         4.25 o                         
   6   4  15          0.10          0.76         8.51 o                         
  -5   5  15          4.38          1.43         2.50 o                         
  -4   5  15          4.67          6.19         2.43 o                         
  -3   5  15         46.58         43.32         3.26 o                         
  -2   5  15        161.15        171.66         5.84 o                         
  -1   5  15          4.48          2.98         0.96 o                         
   0   5  15          2.60          0.55         0.85 o                         
   1   5  15          4.41          2.93         1.09 o                         
   2   5  15        161.47        173.03         5.79 o                         
   3   5  15         46.77         43.33         3.27 o                         
   4   5  15          4.67          2.12         1.93 o                         
   5   5  15          4.27         -0.20         2.43 o                         
  -5   6  15          2.50         -2.85         2.85 o                         
  -4   6  15         35.78         40.24         4.04 o                         
  -3   6  15         67.33         71.09         5.67 o                         
  -2   6  15        143.80        164.84         6.56 o                         
  -1   6  15         47.11         47.45         2.91 o                         
   0   6  15         10.17          6.81         1.63 o                         
   1   6  15         46.86         46.32         2.76 o                         
   2   6  15        143.94        154.34         5.68 o                         
   3   6  15         67.08         69.01         5.39 o                         
   4   6  15         35.82         28.63         4.53 o                         
   5   6  15          2.50          0.70         8.05 o                         
  -5   7  15          6.75         15.36         4.24 o                         
  -4   7  15         10.45          5.31         2.85 o                         
  -3   7  15         15.54         13.26         2.93 o                         
  -2   7  15          6.79          0.55         1.72 o                         
  -1   7  15        118.09        119.49         5.45 o                         
   0   7  15          5.02         -0.39         1.78 o                         
   1   7  15        119.12        136.94         5.91 o                         
   2   7  15          6.97         -0.84         2.70 o                         
   3   7  15         15.83          3.65         3.38 o                         
   4   7  15         10.59          3.76         3.60 o                         
   5   7  15          6.61          0.13         5.41 o                         
  -4   8  15          2.31          6.00         5.40 o                         
  -3   8  15         33.55         27.09         4.12 o                         
  -2   8  15         12.50          3.87         2.49 o                         
  -1   8  15         50.82         48.25         3.76 o                         
   0   8  15         42.49         39.85         3.25 o                         
   1   8  15         50.82         40.98         3.83 o                         
   2   8  15         12.72          1.84         2.90 o                         
   3   8  15         33.65         25.83         4.62 o                         
   4   8  15          2.31         -3.52         4.55 o                         
  -3   9  15         21.07         13.25         4.58 o                         
  -2   9  15          8.61         10.45         2.64 o                         
  -1   9  15          2.38         -2.49         2.49 o                         
   0   9  15         16.56          8.19         2.73 o                         
   1   9  15          2.45         -2.26         2.26 o                         
   2   9  15          8.50          0.04         3.35 o                         
   3   9  15         21.36         15.92         5.01 o                         
  -2  10  15         84.71         90.56         7.93 o                         
  -1  10  15          6.26          0.83         3.02 o                         
   0  10  15         65.79         52.02         6.88 o                         
   1  10  15          6.39          0.86         3.12 o                         
   2  10  15         85.07         87.17         8.87 o                         
   0  11  15         36.99         33.43         5.83 o                         
   0   0  16        134.13        101.69         6.28 o                         
   1   0  16          5.52          4.18         1.36 o                         
   2   0  16         36.22         52.09         2.97 o                         
   3   0  16          0.03         -0.99         1.26 o                         
   4   0  16         20.69         20.24         2.26 o                         
   5   0  16          8.71          1.75         2.60 o                         
   6   0  16         22.49         23.45         5.99 o                         
  -6   1  16         32.31         38.19         6.89 o                         
  -5   1  16          6.96          6.52         4.02 o                         
  -4   1  16        113.60        122.72         5.81 o                         
  -3   1  16         77.14         68.85         3.93 o                         
  -2   1  16          0.92         -0.69         1.04 o                         
  -1   1  16        120.54        127.67         4.76 o                         
   0   1  16          3.68          4.13         1.20 o                         
   1   1  16        120.25        128.45         4.22 o                         
   2   1  16          0.75         -1.10         1.10 o                         
   3   1  16         77.04         75.55         4.28 o                         
   4   1  16        113.59        115.05         6.36 o                         
   5   1  16          7.12          7.35         2.40 o                         
   6   1  16         32.48         39.33         4.65 o                         
  -6   2  16         24.60         27.62         5.40 o                         
  -5   2  16          7.47          9.58         2.86 o                         
  -4   2  16         67.46         53.02         4.48 o                         
  -3   2  16         77.64         81.81         4.51 o                         
  -2   2  16        154.91        156.06         6.22 o                         
  -1   2  16         96.08         93.20         4.87 o                         
   0   2  16         32.04         29.20         2.25 o                         
   1   2  16         95.17         95.79         3.74 o                         
   2   2  16        155.17        151.33         6.11 o                         
   3   2  16         77.36         72.56         4.09 o                         
   4   2  16         67.61         60.99         4.19 o                         
   5   2  16          7.65          4.08         2.86 o                         
   6   2  16         24.48         17.74         4.01 o                         
  -5   3  16          1.74         -3.33         3.98 o                         
  -4   3  16         42.87         44.98         3.74 o                         
  -3   3  16         25.74         24.05         2.87 o                         
  -2   3  16         65.98         66.12         3.51 o                         
  -1   3  16        174.76        190.90         7.44 o                         
   0   3  16         12.32         10.11         1.82 o                         
   1   3  16        175.14        180.35         5.79 o                         
   2   3  16         65.71         61.00         3.03 o                         
   3   3  16         25.37         22.25         2.40 o                         
   4   3  16         42.79         45.43         3.92 o                         
   5   3  16          1.86         -1.51         2.36 o                         
  -5   4  16          7.09          4.15         5.17 o                         
  -4   4  16         85.90         95.97         5.95 o                         
  -3   4  16          6.71          6.24         1.87 o                         
  -2   4  16         38.34         42.23         2.93 o                         
  -1   4  16        115.86        139.68         5.27 o                         
   0   4  16         79.32         78.86         3.40 o                         
   1   4  16        116.27        132.57         4.59 o                         
   2   4  16         38.36         38.79         2.44 o                         
   3   4  16          6.65          3.96         2.12 o                         
   4   4  16         85.79         94.51         6.31 o                         
   5   4  16          6.98          4.31         2.92 o                         
  -5   5  16         12.21         13.79         3.82 o                         
  -4   5  16          7.24         -1.73         2.24 o                         
  -3   5  16          9.90          5.29         2.53 o                         
  -2   5  16         25.31         17.10         2.93 o                         
  -1   5  16        119.77        139.02         6.23 o                         
   0   5  16         66.74         66.94         4.10 o                         
   1   5  16        119.79        138.08         5.66 o                         
   2   5  16         25.43         22.55         2.98 o                         
   3   5  16         10.15          5.12         2.90 o                         
   4   5  16          7.24          5.27         3.57 o                         
   5   5  16         12.15          9.72         4.36 o                         
  -4   6  16         38.19         37.63         3.82 o                         
  -3   6  16         52.86         50.89         5.38 o                         
  -2   6  16         48.47         52.28         5.69 o                         
  -1   6  16         17.89         15.73         2.51 o                         
   0   6  16         11.88          2.85         2.08 o                         
   1   6  16         17.94         15.14         2.35 o                         
   2   6  16         48.37         55.74         4.68 o                         
   3   6  16         52.96         61.64         7.84 o                         
   4   6  16         38.08         32.06         4.70 o                         
  -4   7  16          1.21          6.62         3.32 o                         
  -3   7  16         44.34         37.46         4.00 o                         
  -2   7  16         68.55         68.84         6.06 o                         
  -1   7  16         25.04         16.72         2.66 o                         
   0   7  16          4.99         -1.73         1.81 o                         
   1   7  16         25.28         15.52         3.03 o                         
   2   7  16         69.41         64.41         6.17 o                         
   3   7  16         44.48         34.43         5.36 o                         
   4   7  16          1.16          3.00         3.50 o                         
  -3   8  16         28.69         29.90         3.96 o                         
  -2   8  16          0.95         -2.20         2.20 o                         
  -1   8  16          2.40         -2.44         2.66 o                         
   0   8  16         18.68         10.06         2.98 o                         
   1   8  16          2.13         -4.17         4.17 o                         
   2   8  16          1.04         -3.97         4.91 o                         
   3   8  16         28.03         16.12         5.09 o                         
  -2   9  16          4.62         16.85         4.18 o                         
  -1   9  16        149.80        166.97         9.83 o                         
   0   9  16          0.06         -1.37         2.53 o                         
   1   9  16        150.01        172.56         9.48 o                         
   2   9  16          4.50          1.05         6.24 o                         
  -1  10  16         12.59         14.51         4.24 o                         
   0  10  16         60.63         52.52         8.86 o                         
   1  10  16         12.48          5.59         4.62 o                         
   1   0  17         10.53          7.80         1.67 o                         
   2   0  17          0.26         -1.19         1.19 o                         
   3   0  17        153.13        162.72         7.14 o                         
   4   0  17         59.57         70.80         4.52 o                         
   5   0  17          0.05          0.74         4.88 o                         
  -5   1  17          1.77         -0.06         4.85 o                         
  -4   1  17          9.57          8.70         2.53 o                         
  -3   1  17          9.24          9.09         2.00 o                         
  -2   1  17         94.71         91.46         4.38 o                         
  -1   1  17        179.22        210.61         7.68 o                         
   0   1  17         74.69         71.40         3.92 o                         
   1   1  17        179.23        207.73         6.54 o                         
   2   1  17         94.43         92.11         5.68 o                         
   3   1  17          9.22          9.48         2.00 o                         
   4   1  17          9.67          7.27         2.15 o                         
   5   1  17          1.69         -2.31         2.31 o                         
  -5   2  17          3.66          6.65         4.13 o                         
  -4   2  17         21.61         19.55         3.16 o                         
  -3   2  17         33.21         26.11         2.86 o                         
  -2   2  17         23.20         17.34         2.31 o                         
  -1   2  17         62.44         64.87         3.30 o                         
   0   2  17         31.41         37.10         2.65 o                         
   1   2  17         62.63         66.41         3.33 o                         
   2   2  17         23.05         19.18         2.01 o                         
   3   2  17         33.02         28.17         2.81 o                         
   4   2  17         21.41         19.90         3.29 o                         
   5   2  17          3.61          5.62         3.45 o                         
  -5   3  17         16.11         20.35         6.76 o                         
  -4   3  17         22.85         18.67         3.37 o                         
  -3   3  17          6.63          0.44         2.24 o                         
  -2   3  17         64.04         66.52         5.05 o                         
  -1   3  17         89.36         95.19         4.30 o                         
   0   3  17         14.62         11.19         1.61 o                         
   1   3  17         90.13         92.79         4.07 o                         
   2   3  17         63.92         70.24         3.91 o                         
   3   3  17          6.93          3.39         2.04 o                         
   4   3  17         22.71         21.17         3.48 o                         
   5   3  17         16.23         19.41         4.92 o                         
  -5   4  17         21.78         26.27         9.73 o                         
  -4   4  17         17.22         22.29         4.25 o                         
  -3   4  17         94.36         98.18         7.18 o                         
  -2   4  17         29.13         32.49         3.16 o                         
  -1   4  17          6.26          1.87         1.85 o                         
   0   4  17          5.88         -1.02         1.93 o                         
   1   4  17          6.21          5.36         1.78 o                         
   2   4  17         28.91         26.65         2.66 o                         
   3   4  17         94.58         77.47         6.95 o                         
   4   4  17         17.19         16.23         3.47 o                         
   5   4  17         21.88         19.77         6.56 o                         
  -4   5  17          7.64          5.57         3.34 o                         
  -3   5  17          2.44         -2.24         2.24 o                         
  -2   5  17         56.20         58.03         4.28 o                         
  -1   5  17         44.93         43.11         4.02 o                         
   0   5  17         92.14         97.92         5.11 o                         
   1   5  17         45.28         43.07         3.47 o                         
   2   5  17         56.05         53.40         4.58 o                         
   3   5  17          2.43         -2.28         2.28 o                         
   4   5  17          7.74          5.52         3.72 o                         
  -4   6  17         45.11         45.50         6.10 o                         
  -3   6  17         26.33         30.76         4.53 o                         
  -2   6  17         85.14         91.58         5.25 o                         
  -1   6  17          2.73         -0.93         1.92 o                         
   0   6  17          2.57         -1.91         1.91 o                         
   1   6  17          2.74         -0.70         2.80 o                         
   2   6  17         85.36         83.13         6.28 o                         
   3   6  17         26.20         32.07         4.51 o                         
   4   6  17         45.16         40.72         7.64 o                         
  -3   7  17         34.82         48.10         4.61 o                         
  -2   7  17         12.09         14.38         3.32 o                         
  -1   7  17         99.87         99.46         5.71 o                         
   0   7  17        122.07        144.08         7.90 o                         
   1   7  17         99.24         90.43         8.25 o                         
   2   7  17         12.25         15.56         4.47 o                         
   3   7  17         34.58         34.85         5.16 o                         
  -2   8  17          8.38          2.87         3.07 o                         
  -1   8  17         24.39         23.02         3.41 o                         
   0   8  17         21.64         16.35         3.43 o                         
   1   8  17         24.20         20.67         4.28 o                         
   2   8  17          8.04          1.40         7.86 o                         
  -1   9  17         10.08         14.36         5.04 o                         
   0   9  17        144.45        143.78        14.95 o                         
   1   9  17         10.40         23.47        11.48 o                         
   0   0  18         87.79         92.89         7.29 o                         
   1   0  18         35.12         41.24         3.01 o                         
   2   0  18          2.72          0.50         1.61 o                         
   3   0  18         62.50         60.96         4.52 o                         
   4   0  18         41.17         42.39         4.31 o                         
  -4   1  18         11.43         10.76         2.92 o                         
  -3   1  18          6.64          0.30         2.16 o                         
  -2   1  18         80.69         79.19         5.67 o                         
  -1   1  18         20.88         18.09         2.57 o                         
   0   1  18        153.86        175.71         6.40 o                         
   1   1  18         21.10         15.58         2.49 o                         
   2   1  18         80.91         79.09         5.33 o                         
   3   1  18          6.25         -2.03         2.03 o                         
   4   1  18         11.37         13.72         3.17 o                         
  -4   2  18          3.30         -1.50         3.89 o                         
  -3   2  18         45.72         54.41         4.59 o                         
  -2   2  18        108.62        109.38         8.02 o                         
  -1   2  18         14.78         11.05         2.77 o                         
   0   2  18         11.07          5.63         2.38 o                         
   1   2  18         14.70          9.74         2.74 o                         
   2   2  18        108.70        133.77        10.57 o                         
   3   2  18         45.24         58.14         4.56 o                         
   4   2  18          3.20          0.21         3.39 o                         
  -4   3  18         20.26         20.80         4.79 o                         
  -3   3  18         46.73         47.99         4.95 o                         
  -2   3  18         35.82         28.71         3.97 o                         
  -1   3  18          5.72         -0.30         1.90 o                         
   0   3  18         11.98          7.51         2.30 o                         
   1   3  18          5.68          0.94         2.04 o                         
   2   3  18         35.80         35.60         3.81 o                         
   3   3  18         46.87         49.62         5.22 o                         
   4   3  18         20.26         17.50         4.81 o                         
  -4   4  18          5.99         -3.51         3.51 o                         
  -3   4  18          8.60          3.09         2.79 o                         
  -2   4  18          4.50         -3.39         3.39 o                         
  -1   4  18         42.36         42.85         3.69 o                         
   0   4  18          0.23         -1.72         1.72 o                         
   1   4  18         42.52         43.97         3.86 o                         
   2   4  18          4.75         -2.24         2.24 o                         
   3   4  18          8.46         -1.09         3.05 o                         
   4   4  18          6.14          0.89         4.43 o                         
  -3   5  18          3.94         -2.95         2.95 o                         
  -2   5  18         74.25         63.97         5.19 o                         
  -1   5  18         49.48         61.43         4.89 o                         
   0   5  18        402.32        474.35        15.20 o                         
   1   5  18         49.09         51.59         4.54 o                         
   2   5  18         74.91         62.73         6.60 o                         
   3   5  18          3.82         -0.82         3.85 o                         
  -3   6  18         14.44         17.73         4.65 o                         
  -2   6  18         31.39         43.81         5.47 o                         
  -1   6  18         11.31          8.15         2.74 o                         
   0   6  18        224.52        272.08        11.03 o                         
   1   6  18         11.16          4.47         2.87 o                         
   2   6  18         31.92         28.75         7.17 o                         
   3   6  18         14.28         18.94         5.24 o                         
  -2   7  18          0.86          1.29         2.56 o                         
  -1   7  18         55.16         60.70         6.55 o                         
   0   7  18          1.66         -2.67         2.88 o                         
   1   7  18         55.45         48.80         8.03 o                         
   2   7  18          0.93         -3.60         3.60 o                         
  -1   8  18         16.64         15.39         6.05 o                         
   0   8  18          0.59         -4.42         4.42 o                         
   1   8  18         17.02         16.43         7.05 o                         
   1   0  19        100.16        102.61         7.25 o                         
   2   0  19         87.48         83.52         6.24 o                         
   3   0  19          0.81         -1.95         1.95 o                         
   4   0  19         38.25         64.51         6.77 o                         
  -4   1  19         43.83         47.74         5.72 o                         
  -3   1  19          4.22         -0.46         5.06 o                         
  -2   1  19          4.42          1.26         2.31 o                         
  -1   1  19         26.73         30.50         4.32 o                         
   0   1  19          1.35         -2.23         3.02 o                         
   1   1  19         26.29         31.43         4.34 o                         
   2   1  19          4.24          0.56         2.49 o                         
   3   1  19          4.27         -3.06         3.06 o                         
   4   1  19         44.69         58.27        10.56 o                         
  -4   2  19          3.45          1.83         6.28 o                         
  -3   2  19          8.80          9.41         2.57 o                         
  -2   2  19         59.52         65.23         6.10 o                         
  -1   2  19        108.59        120.33         8.87 o                         
   0   2  19         21.86         19.21         2.84 o                         
   1   2  19        108.20        115.73         7.92 o                         
   2   2  19         59.70         71.15         6.32 o                         
   3   2  19          8.96         12.19         3.42 o                         
   4   2  19          3.37         -4.25         4.25 o                         
  -3   3  19         36.02         37.35         3.99 o                         
  -2   3  19         62.24         67.91         5.93 o                         
  -1   3  19         30.75         29.00         5.54 o                         
   0   3  19         11.22          5.72         2.91 o                         
   1   3  19         30.88         31.16         4.75 o                         
   2   3  19         61.92         66.73         4.95 o                         
   3   3  19         36.71         32.88         4.50 o                         
  -3   4  19         27.89         37.98         4.64 o                         
  -2   4  19         41.25         42.48         4.03 o                         
  -1   4  19          6.21         -0.22         2.42 o                         
   0   4  19          6.45          4.29         3.05 o                         
   1   4  19          6.06         -2.02         2.02 o                         
   2   4  19         42.75         43.35         4.96 o                         
   3   4  19         27.98         29.21         4.90 o                         
  -2   5  19         73.37         84.27         7.30 o                         
  -1   5  19         29.17         36.12         4.00 o                         
   0   5  19         12.19         10.14         3.84 o                         
   1   5  19         29.29         27.91         4.98 o                         
   2   5  19         73.39         77.57         8.35 o                         
  -2   6  19         79.49         84.63         7.04 o                         
  -1   6  19        170.16        198.84        13.44 o                         
   0   6  19         75.71         75.27         7.23 o                         
   1   6  19        170.72        167.66        13.15 o                         
   2   6  19         79.09         99.60         7.76 o                         
   0   7  19         14.47         14.59         5.15 o                         
   0   0  20          0.36         -4.78         5.74 o                         
   1   0  20         57.07         55.97         8.43 o                         
   2   0  20         45.86         38.49         5.60 o                         
   3   0  20          5.01          2.59         3.18 o                         
  -3   1  20          0.87         -2.81         2.81 o                         
  -2   1  20          0.48         -2.43         2.43 o                         
  -1   1  20         19.80         21.75         3.64 o                         
   0   1  20         11.37         11.32         4.00 o                         
   1   1  20         19.90         16.45         8.47 o                         
   2   1  20          0.54         -2.44         2.44 o                         
   3   1  20          0.99         -2.31         2.31 o                         
  -2   2  20         11.51          0.23         5.07 o                         
  -1   2  20        103.25        114.98         8.14 o                         
   0   2  20          2.61         -2.50         7.99 o                         
   1   2  20        103.53        107.14         9.52 o                         
   2   2  20         11.22          2.27         4.83 o                         
  -2   3  20         91.84         86.39         7.69 o                         
  -1   3  20         50.54         49.33         5.81 o                         
   0   3  20         21.90         20.59         4.77 o                         
   1   3  20         50.10         49.07         5.97 o                         
   2   3  20         92.65         99.42        11.14 o                         
  -2   4  20         71.79         77.62         6.95 o                         
  -1   4  20        123.28        137.18         8.18 o                         
   0   4  20         47.47         53.59         5.97 o                         
   1   4  20        122.96        109.35        12.32 o                         
   2   4  20         72.16         80.02         8.01 o                         
  -1   5  20         17.28         18.48         3.24 o                         
   0   5  20         10.96          9.72         3.96 o                         
   1   5  20         17.13         18.25         4.07 o                         
   1   0  21         61.21         55.86         7.83 o                         
  -1   1  21         36.49         32.22         5.58 o                         
   0   1  21         53.16         45.43         8.36 o                         
   1   1  21         36.92         42.11         6.96 o                         
   0   2  21         11.66         15.59         5.84 o                         
                                                                                
