# Supplementary material for: Synthesis and characterization of coumarin-derived sulfur analogues using Lawesson’s reagent
Source: Acta Crystallogr C Struct Chem. 2025 Feb 26;81(Pt 3):170–80. doi: 10.1107/S2053229625000956 (PMC11881164; doi:10.1107/S2053229625000956)
Supplement: Supplementary file 13 [file c-81-00170-S3bsup13.cml]

<?xml version="1.0" encoding="UTF-8"?>
<cml convention="cmlDict:cmllite" xmlns="http://www.xml-cml.org/schema" xmlns:cmlDict="http://www.xml-cml.org/dictionary/cml/" xmlns:nameDict="http://www.xml-cml.org/dictionary/cml/name/">
  <molecule id="m1">
    <name dictRef="nameDict:unknown">Ethyl 8-methoxy-2-sulfanylidene-2H-chromene-3-carbothioate</name>
    <atomArray>
      <atom id="a1" elementType="C">
        <label value="1" dictRef="cmlDict:locant"/>
      </atom>
      <atom id="a2" elementType="C">
        <label value="2" dictRef="cmlDict:locant"/>
      </atom>
      <atom id="a22" elementType="H"/>
      <atom id="a23" elementType="H"/>
      <atom id="a24" elementType="H"/>
      <atom id="a25" elementType="H"/>
      <atom id="a26" elementType="H"/>
      <atom id="a3" elementType="C">
        <label value="1" dictRef="cmlDict:locant"/>
        <label value="C" dictRef="cmlDict:locant"/>
      </atom>
      <atom id="a16" elementType="O" hydrogenCount="0">
        <label value="O" dictRef="cmlDict:locant"/>
      </atom>
      <atom id="a27" elementType="H"/>
      <atom id="a28" elementType="H"/>
      <atom id="a29" elementType="H"/>
      <atom id="a4" elementType="S" hydrogenCount="0">
        <label value="1" dictRef="cmlDict:locant"/>
        <label value="S" dictRef="cmlDict:locant"/>
      </atom>
      <atom id="a5" elementType="O" hydrogenCount="0">
        <label value="1" dictRef="cmlDict:locant"/>
      </atom>
      <atom id="a6" elementType="C" hydrogenCount="0">
        <label value="2" dictRef="cmlDict:locant"/>
      </atom>
      <atom id="a7" elementType="C" hydrogenCount="0">
        <label value="3" dictRef="cmlDict:locant"/>
      </atom>
      <atom id="a8" elementType="C">
        <label value="4" dictRef="cmlDict:locant"/>
      </atom>
      <atom id="a9" elementType="C" hydrogenCount="0">
        <label value="4a" dictRef="cmlDict:locant"/>
      </atom>
      <atom id="a10" elementType="C">
        <label value="5" dictRef="cmlDict:locant"/>
      </atom>
      <atom id="a11" elementType="C">
        <label value="6" dictRef="cmlDict:locant"/>
      </atom>
      <atom id="a12" elementType="C">
        <label value="7" dictRef="cmlDict:locant"/>
      </atom>
      <atom id="a13" elementType="C" hydrogenCount="0">
        <label value="8" dictRef="cmlDict:locant"/>
      </atom>
      <atom id="a14" elementType="C" hydrogenCount="0">
        <label value="8a" dictRef="cmlDict:locant"/>
      </atom>
      <atom id="a18" elementType="S" hydrogenCount="0">
        <label value="S" dictRef="cmlDict:locant"/>
      </atom>
      <atom id="a19" elementType="O" hydrogenCount="0">
        <label value="O" dictRef="cmlDict:locant"/>
      </atom>
      <atom id="a20" elementType="C" hydrogenCount="0">
        <label value="X" dictRef="cmlDict:locant"/>
      </atom>
      <atom id="a30" elementType="H"/>
      <atom id="a31" elementType="H"/>
      <atom id="a32" elementType="H"/>
      <atom id="a33" elementType="H"/>
    </atomArray>
    <bondArray>
      <bond id="a1_a2" atomRefs2="a1 a2" order="S"/>
      <bond id="a1_a22" atomRefs2="a1 a22" order="S"/>
      <bond id="a1_a23" atomRefs2="a1 a23" order="S"/>
      <bond id="a2_a24" atomRefs2="a2 a24" order="S"/>
      <bond id="a2_a25" atomRefs2="a2 a25" order="S"/>
      <bond id="a2_a26" atomRefs2="a2 a26" order="S"/>
      <bond id="a3_a16" atomRefs2="a3 a16" order="S"/>
      <bond id="a3_a27" atomRefs2="a3 a27" order="S"/>
      <bond id="a3_a28" atomRefs2="a3 a28" order="S"/>
      <bond id="a3_a29" atomRefs2="a3 a29" order="S"/>
      <bond id="a5_a6" atomRefs2="a5 a6" order="S"/>
      <bond id="a6_a7" atomRefs2="a6 a7" order="S"/>
      <bond id="a7_a8" atomRefs2="a7 a8" order="D"/>
      <bond id="a8_a9" atomRefs2="a8 a9" order="S"/>
      <bond id="a9_a10" atomRefs2="a9 a10" order="D"/>
      <bond id="a10_a11" atomRefs2="a10 a11" order="S"/>
      <bond id="a11_a12" atomRefs2="a11 a12" order="D"/>
      <bond id="a12_a13" atomRefs2="a12 a13" order="S"/>
      <bond id="a13_a14" atomRefs2="a13 a14" order="D"/>
      <bond id="a5_a14" atomRefs2="a5 a14" order="S"/>
      <bond id="a9_a14" atomRefs2="a9 a14" order="S"/>
      <bond id="a18_a20" atomRefs2="a18 a20" order="D"/>
      <bond id="a19_a20" atomRefs2="a19 a20" order="S"/>
      <bond id="a7_a20" atomRefs2="a7 a20" order="S"/>
      <bond id="a8_a30" atomRefs2="a8 a30" order="S"/>
      <bond id="a10_a31" atomRefs2="a10 a31" order="S"/>
      <bond id="a11_a32" atomRefs2="a11 a32" order="S"/>
      <bond id="a12_a33" atomRefs2="a12 a33" order="S"/>
      <bond id="a4_a6" atomRefs2="a4 a6" order="D"/>
      <bond id="a16_a13" atomRefs2="a16 a13" order="S"/>
      <bond id="a19_a1" atomRefs2="a19 a1" order="S"/>
    </bondArray>
  </molecule>
</cml>
